# Supplementary material for: Laser scribed proton exchange membranes for enhanced fuel cell performance and stability
Source: Nat Commun. 2024 Dec 30;15:10811. doi: 10.1038/s41467-024-55070-8 (PMC11685907; doi:10.1038/s41467-024-55070-8)
Supplement: Supplementary file 5 — Source Data [file 41467_2024_55070_MOESM5_ESM.zip]

Archive with 16 entries (15 files):
- source data/
- source data/Fig S11.xlsx
- source data/Fig S13.xlsx
- source data/Fig S14.xlsx
- source data/Fig S2.xlsx
- source data/Fig S3.xlsx
- source data/Fig S4.xlsx
- source data/Fig S5.xlsx
- source data/Fig S6.xlsx
- source data/Fig S7.xlsx
- source data/Fig S8.xlsx
- source data/Figure 1.xlsx
- source data/Figure 2.xlsx
- source data/Figure 3.xlsx
- source data/Figure 4.xlsx
- source data/Figure 5.xlsx
