# Supplementary material for: Laser scribed proton exchange membranes for enhanced fuel cell performance and stability
Source: Nat Commun. 2024 Dec 30;15:10811. doi: 10.1038/s41467-024-55070-8 (PMC11685907; doi:10.1038/s41467-024-55070-8)
Supplement: Supplementary file 5 — Source Data [file 41467_2024_55070_MOESM5_ESM.zip › source data/Fig S11.xlsx]

## Sheet: Sheet1
	PBI		One side laser treatment		Two sides laser treatment
Time (h)	PA loss ratio (%)	error	PA loss ratio (%)	error	PA loss ratio (%)	error
0	0	0	0	0	0	0
1	59.6	4.4	47.1	3.6	38.9	2.4
2	70.8	3.2	52.8	2.7	43.6	3.7
3	82.5	4.6	59.9	3.6	46	4.1
4	87.2	4.3	66.2	3.5	50.2	4.2
5	90.4	4.6	71.8	4.3	56.8	3.8
6	91.7	4.7	79.5	4.5	60.5	4.3
7	92.2	4.2	83.4	4.8	63.7	4.7
8	92.3	5.2	85.2	4.2	69.5	4.1
9	92.3	5.5	86.2	4.9	74.7	4
10	92.4	5.3	87.6	4.6	78.5	4.9
11	92.4	5.6	88.4	4.3	82.6	4.2
12	92.5	5.5	88.8	4.7	84.7	4.3
