# Supplementary material for: Laser scribed proton exchange membranes for enhanced fuel cell performance and stability
Source: Nat Commun. 2024 Dec 30;15:10811. doi: 10.1038/s41467-024-55070-8 (PMC11685907; doi:10.1038/s41467-024-55070-8)
Supplement: Supplementary file 5 — Source Data [file 41467_2024_55070_MOESM5_ESM.zip › source data/Fig S13.xlsx]

## Sheet: Sheet1
PBI		One side laser treatment		Two sides laser treatment
Tensile strain (%)	Tensile stress (MPa)	Tensile strain (%)	Tensile stress (MPa)	Tensile strain (%)	Tensile stress (MPa)
-0.001	0.005	0	0.0021	0	0.0018
0.0021	0.0064	0.0031	0.0043	0.0021	0.0019
0.0062	0.015	0.0115	0.0203	0.0052	0.01
0.0208	0.0354	0.025	0.0437	0.0167	0.0316
0.0396	0.0659	0.0417	0.0811	0.0354	0.0667
0.0625	0.1132	0.0604	0.1294	0.0583	0.1164
0.0854	0.1641	0.0823	0.1903	0.0823	0.18
0.1094	0.2269	0.1031	0.253	0.1052	0.2481
0.1323	0.2839	0.126	0.3257	0.1281	0.3147
0.1552	0.3459	0.15	0.3924	0.151	0.381
0.1781	0.405	0.1729	0.4617	0.174	0.4473
0.2	0.4643	0.1958	0.5289	0.1969	0.5151
0.2219	0.5218	0.2198	0.5952	0.2208	0.5793
0.2437	0.5814	0.2417	0.664	0.2437	0.6475
0.2667	0.6356	0.2635	0.7277	0.2656	0.7118
0.2885	0.6953	0.2844	0.794	0.2885	0.775
0.3104	0.75	0.3052	0.8534	0.3094	0.8332
0.3312	0.8087	0.326	0.9137	0.3302	0.8965
0.3521	0.8634	0.3479	0.9697	0.351	0.9531
0.3729	0.9182	0.3698	1.0274	0.3719	1.0118
0.3927	0.9708	0.3906	1.0837	0.3927	1.0697
0.4125	1.0235	0.4125	1.1424	0.4146	1.1279
0.4333	1.0817	0.4333	1.1985	0.4354	1.1856
0.4552	1.139	0.4552	1.2621	0.4562	1.2439
0.476	1.1943	0.475	1.3195	0.4771	1.2993
0.4979	1.2491	0.4958	1.3752	0.4969	1.3534
0.5187	1.3072	0.5156	1.4256	0.5177	1.412
0.5385	1.3632	0.5354	1.4758	0.5365	1.4636
0.5594	1.4199	0.5562	1.528	0.5562	1.5165
0.5792	1.4748	0.5771	1.5802	0.576	1.567
0.5979	1.5314	0.599	1.6396	0.5969	1.6229
0.6177	1.5858	0.6187	1.692	0.6167	1.6757
0.6375	1.6403	0.6406	1.75	0.6385	1.73
0.6583	1.6944	0.6615	1.8024	0.6594	1.7814
0.6792	1.7504	0.6802	1.8539	0.6792	1.8359
0.7	1.805	0.7	1.9023	0.7	1.8891
0.7208	1.859	0.7198	1.952	0.7198	1.9433
0.7406	1.9181	0.7385	1.9978	0.7396	1.9946
0.7615	1.9772	0.7604	2.0507	0.7594	2.0472
0.7802	2.0367	0.7802	2.1008	0.7792	2.0976
0.8	2.0921	0.801	2.1564	0.799	2.1471
0.8187	2.1451	0.8219	2.2063	0.8198	2.1993
0.8385	2.1952	0.8427	2.2587	0.8406	2.2515
0.8594	2.2507	0.8635	2.3085	0.8604	2.3017
0.8802	2.3047	0.8833	2.3561	0.8823	2.3525
0.9	2.3634	0.9021	2.4012	0.9031	2.4068
0.9208	2.4194	0.9208	2.4477	0.9229	2.4586
0.9406	2.4766	0.9406	2.4959	0.9417	2.5089
0.9604	2.5303	0.9615	2.5448	0.9615	2.5554
0.9802	2.5847	0.9823	2.595	0.9823	2.6038
0.999	2.6385	1.0031	2.6435	1.0021	2.6525
1.0187	2.6897	1.0229	2.6914	1.0219	2.7017
1.0385	2.7414	1.0437	2.7367	1.0417	2.7495
1.0594	2.7945	1.0635	2.7854	1.0625	2.8017
1.0792	2.8497	1.0833	2.8288	1.0833	2.8506
1.1	2.9044	1.1021	2.8772	1.1031	2.9013
1.1198	2.9591	1.1219	2.9219	1.124	2.9488
1.1406	3.0129	1.1417	2.9701	1.1427	2.9958
1.1604	3.0677	1.1615	3.0128	1.1625	3.0425
1.1802	3.1173	1.1823	3.0607	1.1823	3.0869
1.199	3.1717	1.2031	3.1051	1.201	3.1314
1.2187	3.2203	1.224	3.1495	1.2208	3.1779
1.2385	3.2715	1.2427	3.1931	1.2406	3.2238
1.2594	3.3238	1.2635	3.2412	1.2615	3.2714
1.2792	3.3791	1.2833	3.2853	1.2823	3.3197
1.301	3.4304	1.3021	3.3294	1.3021	3.3666
1.3219	3.4863	1.3208	3.3741	1.3219	3.4118
1.3427	3.5383	1.3396	3.4139	1.3417	3.4565
1.3625	3.5915	1.3604	3.4567	1.3625	3.5031
1.3812	3.6404	1.3802	3.499	1.3823	3.5478
1.401	3.6919	1.401	3.5426	1.4021	3.5941
1.4198	3.7397	1.4219	3.5854	1.4219	3.6388
1.4396	3.7917	1.4427	3.6336	1.4417	3.6844
1.4604	3.8413	1.4625	3.6776	1.4615	3.728
1.4802	3.8891	1.4823	3.7247	1.4812	3.7725
1.5021	3.9412	1.5021	3.767	1.5021	3.8155
1.5219	3.9907	1.5219	3.8093	1.5219	3.8585
1.5427	4.0428	1.5406	3.8485	1.5417	3.9052
1.5635	4.0928	1.5615	3.8901	1.5615	3.949
1.5833	4.1455	1.5802	3.9305	1.5823	3.9919
1.6021	4.1922	1.601	3.972	1.601	4.0362
1.6208	4.2409	1.6219	4.0165	1.6208	4.0792
1.6417	4.2879	1.6427	4.0593	1.6417	4.1208
1.6604	4.3346	1.6635	4.1024	1.6615	4.1639
1.6812	4.3821	1.6833	4.143	1.6812	4.2047
1.7021	4.429	1.7031	4.1869	1.701	4.2499
1.7219	4.4785	1.724	4.2226	1.7208	4.2904
1.7427	4.5278	1.7437	4.2656	1.7406	4.3335
1.7625	4.5761	1.7625	4.3032	1.7615	4.3745
1.7823	4.6266	1.7823	4.3453	1.7812	4.4183
1.801	4.6714	1.8031	4.385	1.8021	4.4607
1.8208	4.7165	1.8229	4.4261	1.8219	4.5042
1.8406	4.7607	1.8437	4.4664	1.8417	4.5432
1.8604	4.8026	1.8635	4.5078	1.8615	4.5843
1.8812	4.8524	1.8844	4.547	1.8823	4.6236
1.901	4.8985	1.9042	4.5859	1.9021	4.6661
1.9219	4.9478	1.924	4.6252	1.9219	4.708
1.9417	4.99	1.9427	4.6628	1.9417	4.7475
1.9625	5.0388	1.9625	4.7018	1.9625	4.788
1.9812	5.0831	1.9823	4.7412	1.9823	4.8278
2.001	5.1283	2.0021	4.7799	2.0021	4.8684
2.0198	5.169	2.0219	4.8154	2.0219	4.9067
2.0396	5.2131	2.0427	4.8574	2.0427	4.9476
2.0594	5.2542	2.0625	4.8915	2.0625	4.9854
2.0792	5.3007	2.0833	4.9326	2.0823	5.0278
2.099	5.3461	2.1031	4.9698	2.1031	5.0654
2.1198	5.39	2.124	5.0085	2.1229	5.1053
2.1406	5.4336	2.1437	5.0459	2.1427	5.1419
2.1604	5.4788	2.1625	5.0833	2.1635	5.1812
2.1812	5.5226	2.1823	5.1187	2.1833	5.2194
2.201	5.5649	2.2021	5.1518	2.2042	5.2574
2.2208	5.6092	2.2219	5.1886	2.224	5.2969
2.2396	5.6489	2.2427	5.2251	2.2437	5.336
2.2594	5.694	2.2625	5.2597	2.2635	5.3747
2.2792	5.7358	2.2823	5.2988	2.2823	5.41
2.3	5.7784	2.3021	5.336	2.3021	5.4449
2.3198	5.8187	2.3219	5.3703	2.3219	5.4795
2.3417	5.8637	2.3427	5.4075	2.3417	5.5166
2.3615	5.9066	2.3625	5.4408	2.3625	5.5505
2.3812	5.9471	2.3823	5.4766	2.3833	5.5913
2.401	5.9874	2.4021	5.5077	2.4031	5.6253
2.4219	6.0302	2.4208	5.5438	2.424	5.6643
2.4406	6.0707	2.4417	5.5769	2.4427	5.6988
2.4615	6.1124	2.4615	5.6142	2.4625	5.7359
2.4812	6.153	2.4812	5.6477	2.4823	5.7689
2.5021	6.192	2.501	5.6819	2.501	5.8042
2.5219	6.2348	2.5219	5.7154	2.5208	5.8364
2.5427	6.2727	2.5427	5.7481	2.5406	5.8708
2.5625	6.316	2.5625	5.7826	2.5615	5.9067
2.5823	6.3529	2.5823	5.8156	2.5812	5.9408
2.6021	6.395	2.6021	5.8505	2.6021	5.9758
2.6219	6.4331	2.6219	5.8837	2.6219	6.0087
2.6417	6.4734	2.6427	5.9173	2.6406	6.0432
2.6615	6.5083	2.6625	5.9501	2.6604	6.076
2.6812	6.5487	2.6833	5.9832	2.6802	6.1089
2.7021	6.5831	2.7021	6.0113	2.699	6.1406
2.7219	6.6215	2.7219	6.0467	2.7187	6.1738
2.7417	6.6604	2.7427	6.077	2.7385	6.2037
2.7625	6.6986	2.7625	6.111	2.7594	6.2368
2.7812	6.7376	2.7823	6.1426	2.7812	6.2692
2.801	6.7744	2.8031	6.1739	2.8021	6.3054
2.8219	6.8096	2.8219	6.2061	2.8229	6.3417
2.8417	6.8468	2.8427	6.2398	2.8427	6.3751
2.8604	6.8843	2.8635	6.2718	2.8635	6.4083
2.8812	6.9203	2.8833	6.3041	2.8823	6.4402
2.901	6.9559	2.9021	6.3298	2.9021	6.4691
2.9208	6.9906	2.924	6.3629	2.9219	6.5009
2.9406	7.0275	2.9448	6.393	2.9417	6.5302
2.9604	7.0617	2.9646	6.4261	2.9625	6.5625
2.9802	7.0989	2.9844	6.4553	2.9833	6.5954
3.001	7.1337	3.0042	6.4853	3.0042	6.6248
3.0208	7.168	3.024	6.5169	3.024	6.6571
3.0417	7.2047	3.0437	6.5398	3.0437	6.687
3.0604	7.2386	3.0635	6.5694	3.0635	6.715
3.0802	7.2739	3.0823	6.6071	3.0823	6.7434
3.1	7.3071	3.1021	6.6467	3.1021	6.7736
3.1198	7.3418	3.1229	6.6635	3.1219	6.8003
3.1396	7.3758	3.1437	6.6751	3.1427	6.8293
3.1604	7.4103	3.1635	6.7064	3.1625	6.8596
3.1802	7.4424	3.1844	6.7492	3.1833	6.8879
3.2	7.4754	3.2042	6.7773	3.2042	6.9181
3.2208	7.5073	3.224	6.8004	3.225	6.9474
3.2406	7.5434	3.2437	6.8314	3.2448	6.9766
3.2604	7.5765	3.2625	6.8606	3.2646	7.0065
3.2802	7.6099	3.2823	6.8879	3.2833	7.0345
3.301	7.6425	3.301	6.9051	3.3031	7.0602
3.3198	7.6761	3.3219	6.9344	3.3219	7.0862
3.3406	7.709	3.3427	6.9634	3.3427	7.1109
3.3604	7.7408	3.3635	6.9878	3.3625	7.139
3.3802	7.771	3.3823	7.0082	3.3833	7.1644
3.4	7.8012	3.4021	7.04	3.4042	7.1932
3.4208	7.835	3.4208	7.0687	3.424	7.2185
3.4406	7.8687	3.4406	7.0947	3.4448	7.2505
3.4604	7.9017	3.4604	7.1168	3.4646	7.2746
3.4812	7.9309	3.4802	7.1496	3.4833	7.3008
3.501	7.9622	3.5	7.1751	3.5021	7.3244
3.5208	7.9912	3.5208	7.1959	3.5219	7.349
3.5427	8.0253	3.5406	7.2144	3.5406	7.3742
3.5625	8.0531	3.5615	7.2438	3.5615	7.3991
3.5812	8.0859	3.5833	7.2768	3.5812	7.4226
3.6021	8.1134	3.6031	7.3019	3.6021	7.4497
3.6219	8.1474	3.624	7.3277	3.6219	7.4756
3.6427	8.1741	3.6437	7.3549	3.6427	7.4999
3.6625	8.2066	3.6625	7.3824	3.6625	7.5251
3.6823	8.2356	3.6823	7.4055	3.6812	7.5493
3.7021	8.2665	3.7021	7.4275	3.701	7.5738
3.7219	8.2926	3.7229	7.4473	3.7198	7.5966
3.7417	8.3221	3.7427	7.4743	3.7396	7.6212
3.7615	8.3488	3.7635	7.4975	3.7604	7.6423
3.7802	8.3766	3.7844	7.5194	3.7812	7.6688
3.8	8.404	3.8052	7.5451	3.801	7.6937
3.8219	8.4314	3.824	7.5723	3.8208	7.7183
3.8417	8.4597	3.8437	7.5976	3.8417	7.7437
3.8615	8.4876	3.8635	7.618	3.8625	7.769
3.8823	8.5191	3.8823	7.6392	3.8823	7.7906
3.9021	8.5467	3.9021	7.6604	3.901	7.813
3.9219	8.5759	3.9229	7.6823	3.9208	7.836
3.9417	8.6015	3.9427	7.7024	3.9396	7.8574
3.9604	8.6278	3.9635	7.7291	3.9604	7.8802
3.9802	8.652	3.9854	7.7502	3.9802	7.8992
4	8.6797	4.0052	7.774	4.001	7.924
4.0198	8.704	4.025	7.7951	4.0219	7.9456
4.0406	8.7308	4.0448	7.8197	4.0427	7.9707
4.0604	8.7563	4.0635	7.841	4.0625	7.9929
4.0802	8.7849	4.0823	7.8628	4.0833	8.0175
4.1	8.8102	4.1021	7.8788	4.1031	8.0356
4.1198	8.8371	4.1229	7.9004	4.1229	8.0598
4.1396	8.8631	4.1427	7.9233	4.1417	8.081
4.1583	8.8856	4.1635	7.9456	4.1625	8.1019
4.1781	8.9096	4.1844	7.9637	4.1823	8.1201
4.1979	8.9338	4.2052	7.9841	4.2021	8.1424
4.2177	8.9606	4.225	8.0049	4.2229	8.161
4.2396	8.9827	4.2448	8.0264	4.2437	8.1833
4.2604	9.012	4.2635	8.0478	4.2646	8.2048
4.2812	9.0372	4.2833	8.068	4.2844	8.2259
4.301	9.0676	4.3021	8.0848	4.3042	8.2468
4.3219	9.0922	4.3219	8.106	4.3229	8.2645
4.3417	9.1186	4.3417	8.1244	4.3427	8.2856
4.3615	9.1406	4.3625	8.1422	4.3625	8.3024
4.3802	9.165	4.3823	8.1617	4.3823	8.3218
4.4	9.1884	4.4021	8.1787	4.4021	8.3394
4.4208	9.2097	4.4229	8.1989	4.4229	8.3632
4.4417	9.2333	4.4427	8.2164	4.4437	8.3814
4.4625	9.2595	4.4625	8.238	4.4635	8.4015
4.4833	9.2832	4.4812	8.2555	4.4833	8.4178
4.5031	9.3077	4.501	8.2753	4.5021	8.4373
4.5229	9.3312	4.5208	8.2932	4.5219	8.4532
4.5427	9.3544	4.5406	8.3115	4.5417	8.4727
4.5615	9.375	4.5615	8.3287	4.5615	8.4895
4.5812	9.3964	4.5812	8.3461	4.5823	8.507
4.6	9.4178	4.6021	8.3652	4.6021	8.5253
4.6219	9.4406	4.6229	8.3845	4.6219	8.5455
4.6417	9.4641	4.6427	8.4031	4.6427	8.5634
4.6625	9.4863	4.6625	8.424	4.6625	8.5793
4.6823	9.5114	4.6812	8.4397	4.6823	8.5976
4.7031	9.5337	4.701	8.4547	4.7021	8.6135
4.7229	9.5554	4.7208	8.4744	4.7208	8.6312
4.7427	9.5764	4.7417	8.4889	4.7406	8.6455
4.7615	9.597	4.7625	8.5084	4.7604	8.6624
4.7812	9.6172	4.7833	8.5225	4.7792	8.6762
4.801	9.6381	4.8031	8.5414	4.8	8.6931
4.8219	9.6589	4.8229	8.5582	4.8198	8.7104
4.8406	9.6776	4.8437	8.5761	4.8396	8.7278
4.8615	9.7022	4.8635	8.5927	4.8594	8.7432
4.8823	9.7225	4.8833	8.6097	4.8802	8.7606
4.9021	9.7453	4.9021	8.6243	4.9	8.7764
4.9229	9.7667	4.9229	8.641	4.9208	8.7926
4.9427	9.7869	4.9427	8.658	4.9406	8.8087
4.9615	9.8062	4.9625	8.6722	4.9604	8.8235
4.9812	9.8247	4.9833	8.6882	4.9802	8.8401
5	9.8421	5.0042	8.7028	5.001	8.8556
5.0208	9.8618	5.024	8.7206	5.0219	8.8723
5.0406	9.88	5.0437	8.7351	5.0417	8.8886
5.0604	9.9014	5.0646	8.7523	5.0615	8.903
5.0812	9.9201	5.0833	8.7679	5.0812	8.9163
5.101	9.9407	5.1031	8.7837	5.1021	8.9333
5.1219	9.9612	5.1229	8.7979	5.1229	8.9467
5.1406	9.9805	5.1437	8.8135	5.1427	8.9626
5.1604	9.9996	5.1625	8.8255	5.1625	8.9759
5.1802	10.0164	5.1833	8.8434	5.1823	8.9918
5.199	10.0349	5.2042	8.8552	5.2021	9.0047
5.2198	10.0536	5.225	8.8705	5.2229	9.0211
5.2385	10.0726	5.2437	8.8836	5.2427	9.034
5.2594	10.0913	5.2635	8.8995	5.2635	9.0484
5.2792	10.1097	5.2833	8.9123	5.2833	9.0617
5.3	10.1287	5.3031	8.9283	5.3031	9.0738
5.3198	10.1495	5.3229	8.9414	5.324	9.0877
5.3406	10.1682	5.3427	8.9542	5.3437	9.103
5.3594	10.1858	5.3625	8.968	5.3625	9.1162
5.3792	10.2011	5.3833	8.9828	5.3833	9.1288
5.399	10.2192	5.4042	8.9944	5.4031	9.1428
5.4187	10.2349	5.424	9.0081	5.4229	9.154
5.4396	10.2532	5.4427	9.0182	5.4427	9.1661
5.4604	10.2719	5.4635	9.0313	5.4625	9.1784
5.4812	10.2895	5.4823	9.0472	5.4823	9.1928
5.501	10.31	5.501	9.057	5.5031	9.2025
5.5219	10.328	5.5208	9.0716	5.5229	9.2163
5.5417	10.3455	5.5406	9.0827	5.5437	9.229
5.5615	10.3619	5.5604	9.097	5.5635	9.2412
5.5812	10.3796	5.5802	9.1071	5.5833	9.2541
5.601	10.3951	5.601	9.1207	5.6031	9.2653
5.6208	10.412	5.6208	9.1315	5.6229	9.2784
5.6406	10.426	5.6417	9.1461	5.6427	9.2901
5.6615	10.4432	5.6615	9.1577	5.6625	9.3017
5.6812	10.4598	5.6823	9.172	5.6823	9.312
5.7021	10.479	5.7021	9.1858	5.701	9.3234
5.7229	10.4948	5.7219	9.1974	5.7219	9.333
5.7427	10.5119	5.7417	9.2086	5.7427	9.3458
5.7635	10.5279	5.7615	9.2207	5.7625	9.3548
5.7823	10.5418	5.7823	9.2305	5.7812	9.368
5.8021	10.5595	5.8021	9.2424	5.801	9.3778
5.8219	10.5726	5.8229	9.2545	5.8208	9.3891
5.8427	10.588	5.8427	9.266	5.8406	9.3977
5.8615	10.6034	5.8625	9.2755	5.8604	9.409
5.8823	10.6199	5.8833	9.2879	5.8802	9.4202
5.9021	10.6355	5.9042	9.3018	5.9	9.429
5.9229	10.6514	5.924	9.3125	5.9198	9.4398
5.9417	10.6638	5.9437	9.3245	5.9417	9.4515
5.9615	10.6803	5.9635	9.3346	5.9625	9.4615
5.9812	10.692	5.9833	9.3464	5.9812	9.4719
6.0021	10.7086	6.0031	9.3556	6.001	9.4842
6.0219	10.7227	6.024	9.3641	6.0208	9.4934
6.0417	10.7365	6.0437	9.377	6.0417	9.5047
6.0615	10.7518	6.0635	9.3861	6.0615	9.5141
6.0812	10.7678	6.0833	9.3961	6.0812	9.5239
6.101	10.7814	6.1042	9.4061	6.101	9.5326
6.1208	10.7954	6.124	9.4168	6.1208	9.545
6.1406	10.8074	6.1437	9.4282	6.1417	9.5526
6.1604	10.8201	6.1635	9.4402	6.1625	9.5642
6.1792	10.8338	6.1833	9.4502	6.1823	9.5725
6.199	10.8472	6.2042	9.458	6.2031	9.5836
6.2187	10.8623	6.224	9.4672	6.2229	9.5932
6.2385	10.8724	6.2437	9.4772	6.2437	9.603
6.2594	10.8864	6.2635	9.4853	6.2635	9.6104
6.2792	10.8991	6.2833	9.4967	6.2823	9.6194
6.299	10.9142	6.3042	9.5052	6.3021	9.6272
6.3198	10.9292	6.324	9.5163	6.3229	9.6372
6.3396	10.9449	6.3437	9.5257	6.3437	9.646
6.3594	10.9539	6.3635	9.5355	6.3635	9.6541
6.3792	10.9676	6.3833	9.5446	6.3833	9.6651
6.4	10.983	6.4042	9.5525	6.4031	9.6721
6.4208	10.9949	6.4229	9.562	6.4229	9.6822
6.4406	11.0089	6.4427	9.5692	6.4437	9.6896
6.4604	11.0216	6.4625	9.578	6.4625	9.6961
6.4802	11.0332	6.4823	9.586	6.4812	9.7033
6.501	11.0468	6.5031	9.5957	6.501	9.7104
6.5208	11.0606	6.5229	9.6039	6.5219	9.7192
6.5406	11.0718	6.5417	9.6137	6.5417	9.7257
6.5604	11.0844	6.5615	9.6213	6.5615	9.733
6.5812	11.0947	6.5812	9.6318	6.5823	9.7432
6.6021	11.1076	6.6021	9.6364	6.601	9.7521
6.6219	11.1212	6.6219	9.6469	6.6219	9.7591
6.6427	11.1345	6.6406	9.6524	6.6417	9.7678
6.6625	11.1451	6.6604	9.6616	6.6615	9.773
6.6812	11.1569	6.6802	9.6688	6.6812	9.7827
6.7021	11.1676	6.701	9.6783	6.7	9.7867
6.7219	11.1802	6.7229	9.6867	6.7208	9.7982
6.7417	11.1912	6.7427	9.696	6.7417	9.8034
6.7615	11.2029	6.7625	9.7064	6.7615	9.8135
6.7812	11.2125	6.7823	9.7158	6.7823	9.8197
6.8021	11.2251	6.8021	9.7233	6.8021	9.8279
6.8219	11.2346	6.8219	9.729	6.8219	9.8341
6.8427	11.247	6.8417	9.7364	6.8417	9.8421
6.8625	11.2593	6.8615	9.7439	6.8604	9.8459
6.8823	11.27	6.8812	9.7529	6.8792	9.855
6.9021	11.2819	6.9021	9.7591	6.899	9.8578
6.9229	11.2915	6.9229	9.7693	6.9198	9.8665
6.9417	11.303	6.9427	9.7755	6.9396	9.8737
6.9615	11.3118	6.9635	9.7837	6.9604	9.882
6.9812	11.3237	6.9833	9.7907	6.9823	9.8903
7.0021	11.3319	7.0042	9.799	7.0021	9.8973
7.0219	11.343	7.024	9.8055	7.0229	9.9051
7.0417	11.3549	7.0437	9.8144	7.0417	9.9121
7.0615	11.3657	7.0625	9.8188	7.0615	9.9189
7.0812	11.3757	7.0833	9.8281	7.0812	9.9248
7.101	11.3846	7.1042	9.8327	7.1	9.9281
7.1219	11.3939	7.124	9.8409	7.1219	9.9333
7.1406	11.4036	7.1437	9.8472	7.1417	9.9409
7.1604	11.4138	7.1635	9.8557	7.1625	9.9481
7.1802	11.4228	7.1833	9.8633	7.1833	9.9566
7.2	11.431	7.2031	9.8685	7.2031	9.9601
7.2198	11.4396	7.2229	9.8742	7.2229	9.9693
7.2406	11.4486	7.2427	9.8787	7.2427	9.9755
7.2604	11.4583	7.2625	9.8862	7.2625	9.9811
7.2792	11.4672	7.2823	9.8929	7.2823	9.9868
7.3	11.4777	7.3031	9.8978	7.3021	9.9903
7.3187	11.4841	7.3229	9.9035	7.3229	9.9948
7.3396	11.494	7.3427	9.9111	7.3427	10.0011
7.3594	11.5041	7.3625	9.917	7.3625	10.0081
7.3792	11.5131	7.3823	9.9243	7.3833	10.0143
7.4	11.5213	7.4021	9.9319	7.4042	10.021
7.4208	11.5316	7.4219	9.9362	7.424	10.0266
7.4406	11.5412	7.4417	9.9417	7.4437	10.0306
7.4604	11.5505	7.4604	9.9458	7.4625	10.0345
7.4812	11.5596	7.4812	9.9532	7.4823	10.0418
7.5	11.5692	7.501	9.9585	7.5021	10.046
7.5198	11.5757	7.5208	9.9664	7.5219	10.0505
7.5406	11.584	7.5417	9.9717	7.5417	10.0547
7.5594	11.5926	7.5625	9.9786	7.5625	10.0633
7.5792	11.6017	7.5823	9.9844	7.5833	10.0664
7.601	11.6089	7.6021	9.9919	7.6042	10.0742
7.6208	11.6215	7.6219	9.996	7.624	10.0801
7.6406	11.6265	7.6406	10.0025	7.6437	10.0854
7.6615	11.6365	7.6604	10.0059	7.6635	10.0897
7.6812	11.6442	7.6792	10.0094	7.6833	10.0946
7.7021	11.6546	7.7	10.0163	7.7021	10.0979
7.7219	11.6613	7.7208	10.0199	7.7229	10.1039
7.7417	11.6699	7.7417	10.0277	7.7427	10.1094
7.7615	11.6764	7.7625	10.034	7.7635	10.112
7.7812	11.6837	7.7833	10.0418	7.7833	10.1177
7.8021	11.6887	7.8031	10.0485	7.8031	10.1205
7.8219	11.698	7.8219	10.0532	7.8229	10.1261
7.8417	11.7054	7.8417	10.0578	7.8427	10.1289
7.8615	11.712	7.8604	10.062	7.8615	10.1356
7.8812	11.7193	7.8802	10.0668	7.8812	10.1361
7.901	11.727	7.9021	10.0738	7.9	10.1396
7.9219	11.7327	7.9219	10.0771	7.9198	10.1413
7.9406	11.7389	7.9437	10.0832	7.9396	10.1482
7.9594	11.7447	7.9646	10.0896	7.9604	10.1529
7.9802	11.7517	7.9833	10.0965	7.9812	10.1572
8	11.76	8.0042	10.1013	8.001	10.1621
8.0198	11.7657	8.024	10.1083	8.0208	10.1676
8.0406	11.7741	8.0427	10.1118	8.0417	10.1721
8.0604	11.7788	8.0625	10.114	8.0615	10.1784
8.0812	11.7871	8.0823	10.1185	8.0812	10.1818
8.101	11.7931	8.1031	10.1236	8.101	10.1844
8.1208	11.8005	8.1229	10.1293	8.1219	10.1897
8.1396	11.8059	8.1448	10.1352	8.1417	10.1955
8.1594	11.8123	8.1646	10.1411	8.1615	10.199
8.1792	11.8182	8.1854	10.1431	8.1823	10.2042
8.199	11.8242	8.2052	10.1514	8.2021	10.2087
8.2198	11.8288	8.224	10.1546	8.2219	10.2121
8.2406	11.8354	8.2437	10.158	8.2417	10.2165
8.2604	11.8459	8.2635	10.1605	8.2625	10.2218
8.2802	11.8509	8.2823	10.166	8.2823	10.2258
8.3	11.8583	8.3031	10.1671	8.3031	10.2286
8.3198	11.8619	8.3229	10.1727	8.3229	10.2329
8.3396	11.8699	8.3437	10.1769	8.3427	10.2379
8.3583	11.872	8.3635	10.1835	8.3625	10.2426
8.3781	11.8794	8.3844	10.1891	8.3833	10.2468
8.399	11.8835	8.4052	10.1938	8.4031	10.2508
8.4198	11.8927	8.425	10.1984	8.4229	10.256
8.4406	11.8979	8.4437	10.2009	8.4427	10.2581
8.4604	11.9049	8.4635	10.2039	8.4625	10.2618
8.4802	11.91	8.4833	10.2088	8.4823	10.2639
8.5	11.9172	8.5031	10.2121	8.5021	10.2685
8.5198	11.9225	8.5229	10.2149	8.5219	10.2706
8.5396	11.9271	8.5437	10.2218	8.5417	10.2739
8.5583	11.9312	8.5646	10.2238	8.5615	10.2775
8.5802	11.9378	8.5833	10.2304	8.5823	10.284
8.6	11.9435	8.6042	10.2322	8.6031	10.2855
8.6208	11.9493	8.6229	10.2367	8.6219	10.2913
8.6417	11.9586	8.6427	10.2382	8.6417	10.2932
8.6615	11.9628	8.6615	10.2427	8.6625	10.2989
8.6812	11.9696	8.6812	10.245	8.6812	10.3011
8.7021	11.9754	8.701	10.2488	8.701	10.304
8.7208	11.9795	8.7219	10.2517	8.7208	10.3075
8.7406	11.9824	8.7417	10.2572	8.7406	10.3104
8.7604	11.988	8.7615	10.2599	8.7604	10.3145
8.7802	11.9931	8.7812	10.266	8.7812	10.3173
8.801	11.997	8.8021	10.2686	8.801	10.3207
8.8208	12.0027	8.8229	10.2744	8.8208	10.3233
8.8417	12.0099	8.8427	10.2799	8.8406	10.3273
8.8625	12.0143	8.8625	10.2817	8.8604	10.3303
8.8833	12.0216	8.8823	10.2868	8.8802	10.3345
8.9031	12.0284	8.9021	10.2895	8.9	10.3376
8.9229	12.0301	8.9229	10.2939	8.9208	10.3413
8.9417	12.0352	8.9437	10.2981	8.9406	10.3437
8.9615	12.0387	8.9635	10.3024	8.9604	10.3475
8.9812	12.0436	8.9833	10.305	8.9802	10.3497
9.001	12.046	9.0031	10.3101	9.001	10.354
9.0219	12.0536	9.0229	10.311	9.0219	10.3582
9.0427	12.0567	9.0437	10.3169	9.0417	10.3617
9.0625	12.0629	9.0635	10.3167	9.0615	10.3659
9.0833	12.0676	9.0833	10.3224	9.0812	10.3681
9.1031	12.0749	9.1031	10.325	9.1021	10.3719
9.1229	12.0772	9.124	10.3301	9.1219	10.3722
9.1417	12.0806	9.1437	10.3336	9.1417	10.3786
9.1615	12.0845	9.1635	10.3354	9.1615	10.3814
9.1812	12.0872	9.1844	10.341	9.1812	10.386
9.2021	12.0923	9.2042	10.3412	9.201	10.3866
9.2219	12.0967	9.224	10.3479	9.2219	10.3926
9.2417	12.1006	9.2437	10.349	9.2417	10.3933
9.2615	12.1038	9.2625	10.3536	9.2615	10.3962
9.2812	12.1106	9.2833	10.3528	9.2823	10.3988
9.301	12.1114	9.3031	10.3585	9.3021	10.4037
9.3208	12.1157	9.3229	10.3616	9.3229	10.4062
9.3406	12.1203	9.3427	10.3671	9.3427	10.4105
9.3594	12.1229	9.3625	10.366	9.3635	10.4133
9.3792	12.1267	9.3833	10.3738	9.3833	10.4151
9.399	12.1287	9.4031	10.3763	9.4031	10.4175
9.4187	12.1324	9.4229	10.38	9.4229	10.4218
9.4396	12.1376	9.4427	10.3814	9.4427	10.4246
9.4604	12.1419	9.4615	10.3849	9.4635	10.4264
9.4802	12.1485	9.4823	10.3867	9.4833	10.4283
9.5	12.1532	9.5021	10.39	9.5031	10.431
9.5208	12.1572	9.5208	10.3935	9.524	10.4352
9.5406	12.1626	9.5417	10.3954	9.5437	10.4376
9.5604	12.1634	9.5615	10.4023	9.5635	10.4398
9.5812	12.1694	9.5823	10.4029	9.5833	10.442
9.601	12.1742	9.6021	10.4088	9.6031	10.4456
9.6208	12.1785	9.6219	10.4096	9.6229	10.4469
9.6417	12.182	9.6417	10.4139	9.6427	10.4506
9.6615	12.1856	9.6615	10.4166	9.6625	10.4506
9.6812	12.189	9.6812	10.4204	9.6823	10.4544
9.701	12.1932	9.701	10.423	9.7031	10.4563
9.7208	12.1967	9.7208	10.4242	9.7229	10.4596
9.7406	12.2008	9.7406	10.4274	9.7427	10.4607
9.7604	12.2026	9.7615	10.4309	9.7625	10.4638
9.7812	12.2082	9.7823	10.435	9.7823	10.4655
9.801	12.2124	9.8021	10.4401	9.8021	10.4677
9.8208	12.2162	9.8219	10.4434	9.8219	10.4696
9.8417	12.2199	9.8427	10.446	9.8427	10.4721
9.8615	12.2245	9.8625	10.4513	9.8615	10.4746
9.8812	12.2287	9.8823	10.4512	9.8812	10.4764
9.9021	12.2329	9.9021	10.458	9.901	10.4799
9.9219	12.2365	9.9229	10.4575	9.9219	10.4831
9.9417	12.2391	9.9427	10.4639	9.9417	10.486
9.9615	12.2433	9.9635	10.4639	9.9615	10.4868
9.9812	12.2449	9.9823	10.4681	9.9812	10.4906
10.001	12.2492	10.0021	10.4683	10.0021	10.4921
10.0208	12.2522	10.0229	10.4736	10.0219	10.4949
10.0406	12.2569	10.0427	10.4732	10.0417	10.4984
10.0615	12.2605	10.0625	10.4785	10.0604	10.4982
10.0823	12.2626	10.0833	10.4814	10.0802	10.4996
10.101	12.264	10.1042	10.4854	10.101	10.5039
10.1208	12.2696	10.124	10.4878	10.1219	10.5071
10.1406	12.2722	10.1437	10.4929	10.1417	10.5081
10.1604	12.2748	10.1635	10.4939	10.1615	10.5111
10.1812	12.2774	10.1844	10.497	10.1823	10.5134
10.201	12.282	10.2031	10.5001	10.2021	10.5174
10.2208	12.284	10.2229	10.5006	10.2219	10.5197
10.2406	12.289	10.2427	10.5042	10.2417	10.5219
10.2604	12.2919	10.2635	10.5061	10.2615	10.5235
10.2812	12.2945	10.2844	10.5111	10.2812	10.5283
10.301	12.2981	10.3031	10.5128	10.3021	10.5292
10.3208	12.3001	10.324	10.5172	10.3219	10.5326
10.3406	12.304	10.3437	10.5173	10.3427	10.533
10.3594	12.3043	10.3635	10.5204	10.3625	10.5386
10.3802	12.3103	10.3833	10.5213	10.3833	10.5379
10.399	12.3095	10.4031	10.5261	10.4031	10.5433
10.4198	12.3128	10.4229	10.5283	10.4229	10.5435
10.4396	12.3149	10.4437	10.5295	10.4427	10.5485
10.4604	12.3191	10.4635	10.5318	10.4625	10.5484
10.4802	12.322	10.4833	10.5365	10.4823	10.551
10.499	12.3246	10.5042	10.5397	10.5031	10.5548
10.5198	12.3277	10.524	10.5406	10.5229	10.5569
10.5396	12.3305	10.5437	10.5436	10.5437	10.5597
10.5604	12.3346	10.5635	10.5445	10.5635	10.5611
10.5802	12.3382	10.5833	10.5465	10.5833	10.5637
10.601	12.3417	10.6031	10.5508	10.6042	10.566
10.6208	12.3421	10.6229	10.5536	10.6229	10.5679
10.6406	12.3478	10.6427	10.5522	10.6427	10.5687
10.6604	12.3491	10.6625	10.5568	10.6615	10.569
10.6802	12.3544	10.6823	10.5595	10.6823	10.5706
10.7	12.3551	10.7031	10.5614	10.7031	10.573
10.7198	12.3608	10.7229	10.5624	10.7229	10.577
10.7406	12.3608	10.7427	10.566	10.7437	10.5785
10.7604	12.3657	10.7625	10.5681	10.7635	10.5815
10.7812	12.3679	10.7823	10.5721	10.7833	10.5842
10.8021	12.3732	10.8021	10.5743	10.8031	10.5863
10.8219	12.3765	10.8219	10.5759	10.8229	10.587
10.8417	12.3813	10.8417	10.5781	10.8427	10.5902
10.8615	12.3802	10.8615	10.5797	10.8615	10.589
10.8812	12.3841	10.8833	10.5856	10.8812	10.5919
10.901	12.3868	10.9021	10.5851	10.901	10.5908
10.9219	12.3908	10.9219	10.5914	10.9219	10.5956
10.9417	12.3926	10.9427	10.5911	10.9417	10.5947
10.9625	12.397	10.9625	10.596	10.9615	10.5977
10.9823	12.4002	10.9823	10.5949	10.9812	10.5972
11.0021	12.4002	11.0031	10.6011	11.001	10.603
11.0229	12.4061	11.0229	10.6014	11.0198	10.6028
11.0427	12.4074	11.0427	10.6056	11.0396	10.606
11.0625	12.4114	11.0625	10.606	11.0594	10.6047
11.0823	12.4107	11.0833	10.6113	11.0792	10.6072
11.1021	12.4157	11.1031	10.61	11.099	10.607
11.1208	12.4141	11.1229	10.6162	11.1198	10.6109
11.1417	12.417	11.1437	10.6172	11.1417	10.615
11.1625	12.4201	11.1635	10.6207	11.1625	10.6177
11.1823	12.4238	11.1833	10.6239	11.1823	10.621
11.2021	12.4248	11.2031	10.6255	11.2031	10.6239
11.2219	12.4305	11.2229	10.6288	11.2219	10.6265
11.2417	12.432	11.2427	10.6296	11.2417	10.6259
11.2615	12.433	11.2635	10.635	11.2615	10.6278
11.2812	12.436	11.2844	10.6345	11.2812	10.6295
11.301	12.4372	11.3042	10.6391	11.3031	10.6334
11.3198	12.4391	11.325	10.6407	11.3229	10.6357
11.3396	12.4409	11.3437	10.6453	11.3437	10.6392
11.3604	12.4449	11.3646	10.6476	11.3646	10.641
11.3812	12.4463	11.3844	10.6515	11.3833	10.6435
11.401	12.4502	11.4031	10.6497	11.4031	10.6444
11.4208	12.4524	11.4229	10.6513	11.4229	10.6457
11.4406	12.455	11.4427	10.6523	11.4427	10.6468
11.4604	12.457	11.4635	10.6556	11.4625	10.6479
11.4802	12.4604	11.4833	10.6595	11.4833	10.6484
11.5	12.4623	11.5042	10.6612	11.5031	10.6511
11.5198	12.4649	11.524	10.6654	11.5229	10.6533
11.5385	12.4645	11.5437	10.667	11.5448	10.6552
11.5604	12.4683	11.5646	10.6712	11.5646	10.6598
11.5802	12.4693	11.5844	10.6716	11.5844	10.6587
11.601	12.4755	11.6031	10.6752	11.6031	10.6631
11.6208	12.4782	11.6219	10.6722	11.6219	10.6628
11.6406	12.4805	11.6417	10.6762	11.6417	10.6649
11.6604	12.4839	11.6625	10.6781	11.6604	10.6626
11.6802	12.4855	11.6812	10.6809	11.6812	10.6655
11.701	12.4897	11.7021	10.6825	11.701	10.6662
11.7208	12.4911	11.7229	10.6874	11.7219	10.6724
11.7406	12.4952	11.7417	10.6874	11.7427	10.6725
11.7604	12.4959	11.7615	10.689	11.7635	10.6763
11.7812	12.5	11.7812	10.6917	11.7833	10.678
11.801	12.5025	11.8	10.6945	11.8031	10.6818
11.8208	12.5049	11.8198	10.6937	11.8229	10.6807
11.8406	12.5076	11.8396	10.6959	11.8417	10.6831
11.8604	12.5097	11.8594	10.699	11.8615	10.6854
11.8802	12.5125	11.8802	10.7002	11.8823	10.6849
11.901	12.5154	11.901	10.7057	11.9021	10.6881
11.9198	12.5166	11.9229	10.7081	11.9229	10.6901
11.9406	12.5207	11.9427	10.7148	11.9427	10.6948
11.9604	12.5204	11.9625	10.7132	11.9625	10.6967
11.9812	12.5232	11.9823	10.7198	11.9833	10.6985
12.001	12.5266	12.0021	10.7172	12.0031	10.7007
12.0219	12.5315	12.0219	10.7213	12.0219	10.7027
12.0417	12.5344	12.0417	10.7218	12.0417	10.7017
12.0625	12.5362	12.0625	10.7247	12.0604	10.7032
12.0812	12.5383	12.0823	10.7274	12.0802	10.7022
12.101	12.5403	12.1031	10.7332	12.1	10.7067
12.1208	12.543	12.125	10.7353	12.1208	10.7099
12.1406	12.5447	12.1448	10.7389	12.1406	10.7122
12.1604	12.5449	12.1646	10.7418	12.1615	10.7121
12.1812	12.547	12.1844	10.7432	12.1823	10.7162
12.201	12.5521	12.2031	10.7445	12.2031	10.72
12.2219	12.5546	12.2229	10.7466	12.2219	10.7204
12.2417	12.5574	12.2427	10.7469	12.2417	10.7247
12.2625	12.5622	12.2646	10.7495	12.2604	10.723
12.2812	12.5635	12.2844	10.7523	12.2802	10.7262
12.301	12.565	12.3042	10.7541	12.301	10.7259
12.3198	12.5639	12.325	10.758	12.3219	10.7305
12.3396	12.5652	12.3448	10.7596	12.3427	10.7315
12.3604	12.5681	12.3646	10.7622	12.3635	10.7361
12.3802	12.5724	12.3844	10.7643	12.3833	10.7382
12.401	12.5716	12.4031	10.7662	12.4031	10.7423
12.4208	12.5768	12.4219	10.767	12.4229	10.7421
12.4406	12.579	12.4417	10.7674	12.4417	10.7454
12.4604	12.5821	12.4625	10.7711	12.4615	10.7442
12.4792	12.5822	12.4823	10.7731	12.4823	10.7454
12.499	12.584	12.5042	10.7764	12.5031	10.7488
12.5177	12.5857	12.524	10.7782	12.5229	10.7504
12.5375	12.586	12.5437	10.7802	12.5437	10.7555
12.5583	12.5884	12.5635	10.7823	12.5635	10.7573
12.5792	12.5921	12.5833	10.7858	12.5844	10.7616
12.6	12.5929	12.6031	10.7857	12.6042	10.7614
12.6208	12.6002	12.6219	10.7901	12.6229	10.7634
12.6417	12.6043	12.6427	10.7888	12.6427	10.7628
12.6615	12.6073	12.6625	10.7917	12.6615	10.7652
12.6812	12.6099	12.6823	10.7937	12.6823	10.7645
12.7	12.6092	12.7031	10.7992	12.7021	10.7675
12.7198	12.615	12.724	10.7989	12.7219	10.7671
12.7396	12.6123	12.7437	10.8056	12.7427	10.7727
12.7604	12.6186	12.7646	10.8064	12.7625	10.7751
12.7812	12.62	12.7833	10.8076	12.7833	10.7793
12.801	12.6243	12.8021	10.8083	12.8031	10.7797
12.8229	12.6267	12.8208	10.8095	12.8229	10.7821
12.8427	12.6323	12.8406	10.8098	12.8417	10.7812
12.8625	12.6337	12.8615	10.8133	12.8615	10.7836
12.8823	12.6357	12.8812	10.8151	12.8812	10.785
12.901	12.6359	12.9021	10.8176	12.901	10.7849
12.9208	12.6393	12.9219	10.8222	12.9208	10.7874
12.9406	12.6401	12.9427	10.8232	12.9417	10.7901
12.9615	12.6431	12.9635	10.8294	12.9625	10.7929
12.9823	12.646	12.9833	10.829	12.9823	10.7943
13.0021	12.65	13.0021	10.8336	13.0021	10.797
13.024	12.6538	13.0219	10.8325	13.0219	10.7991
13.0427	12.6553	13.0417	10.8365	13.0406	10.7996
13.0635	12.6564	13.0625	10.8358	13.0604	10.8008
13.0812	12.6562	13.0823	10.8389	13.0802	10.8023
13.101	12.6598	13.1031	10.8419	13.1	10.8023
13.1198	12.6585	13.124	10.845	13.1198	10.8058
13.1396	12.6627	13.1448	10.8481	13.1396	10.8061
13.1604	12.6649	13.1646	10.8513	13.1604	10.8091
13.1802	12.6655	13.1844	10.8538	13.1812	10.811
13.201	12.6674	13.2042	10.855	13.201	10.8146
13.2208	12.6723	13.2229	10.8596	13.2219	10.8176
13.2417	12.6741	13.2417	10.8574	13.2406	10.8181
13.2615	12.6771	13.2625	10.8614	13.2604	10.8205
13.2802	12.6785	13.2833	10.8607	13.2812	10.8209
13.3	12.6804	13.3031	10.8657	13.301	10.8243
13.3198	12.6807	13.324	10.8671	13.3208	10.8256
13.3396	12.6838	13.3448	10.8741	13.3406	10.8283
13.3604	12.688	13.3646	10.8722	13.3615	10.8293
13.3812	12.6893	13.3844	10.8776	13.3823	10.8336
13.401	12.6928	13.4031	10.8796	13.4021	10.8365
13.4219	12.6953	13.4219	10.8818	13.4219	10.8387
13.4427	12.6994	13.4427	10.8783	13.4417	10.8397
13.4625	12.7009	13.4625	10.8833	13.4625	10.8401
13.4812	12.7041	13.4823	10.8846	13.4823	10.8423
13.501	12.7063	13.5031	10.8869	13.5021	10.8446
13.5198	12.7085	13.5229	10.8922	13.5229	10.8489
13.5396	12.7074	13.5437	10.8941	13.5427	10.8507
13.5594	12.7098	13.5646	10.896	13.5635	10.8519
13.5792	12.7087	13.5844	10.8998	13.5833	10.8551
13.6	12.7144	13.6042	10.9025	13.6042	10.8564
13.6208	12.7169	13.6229	10.9014	13.6229	10.8593
13.6406	12.7205	13.6427	10.9052	13.6427	10.8622
13.6615	12.7247	13.6625	10.9048	13.6625	10.8619
13.6812	12.7249	13.6833	10.9089	13.6823	10.864
13.701	12.7288	13.7031	10.911	13.7021	10.8637
13.7198	12.7288	13.7229	10.9149	13.7219	10.8661
13.7396	12.7308	13.7437	10.9147	13.7427	10.8681
13.7594	12.7323	13.7635	10.9205	13.7635	10.8726
13.7812	12.7341	13.7833	10.9207	13.7833	10.8744
13.801	12.7375	13.8031	10.9228	13.8031	10.8771
13.8219	12.7423	13.8219	10.9221	13.8229	10.8766
13.8427	12.7456	13.8417	10.9251	13.8427	10.8816
13.8625	12.748	13.8615	10.9266	13.8635	10.882
13.8823	12.7508	13.8812	10.927	13.8823	10.883
13.901	12.7536	13.901	10.9301	13.9031	10.8849
13.9208	12.754	13.9208	10.933	13.9219	10.8857
13.9406	12.7568	13.9417	10.937	13.9417	10.8874
13.9604	12.7578	13.9625	10.938	13.9625	10.8893
13.9812	12.7602	13.9823	10.9431	13.9823	10.8922
14.0021	12.7641	14.0021	10.9419	14.0021	10.8933
14.0229	12.7676	14.0219	10.9464	14.0219	10.8964
14.0437	12.7705	14.0417	10.9466	14.0417	10.8977
14.0635	12.7746	14.0615	10.9515	14.0615	10.8994
14.0833	12.7756	14.0812	10.9502	14.0812	10.8999
14.1021	12.7756	14.101	10.9545	14.101	10.9038
14.1208	12.7776	14.1219	10.9565	14.1208	10.9026
14.1417	12.7778	14.1427	10.9602	14.1406	10.9068
14.1615	12.7819	14.1625	10.963	14.1615	10.9087
14.1812	12.784	14.1823	10.9649	14.1812	10.9116
14.2021	12.7888	14.2031	10.967	14.201	10.9129
14.2229	12.7887	14.2229	10.9682	14.2208	10.913
14.2427	12.7914	14.2437	10.9721	14.2396	10.9153
14.2625	12.795	14.2625	10.9724	14.2604	10.9176
14.2833	12.7981	14.2833	10.9756	14.2812	10.9204
14.3021	12.7991	14.3031	10.9761	14.301	10.9214
14.3208	12.8009	14.3229	10.9788	14.3208	10.9255
14.3417	12.8022	14.3437	10.9817	14.3406	10.9255
14.3615	12.8032	14.3635	10.9845	14.3604	10.9302
14.3812	12.8051	14.3833	10.9853	14.3812	10.93
14.401	12.8059	14.4031	10.988	14.401	10.9342
14.4219	12.8107	14.424	10.988	14.4208	10.9347
14.4427	12.8114	14.4427	10.9924	14.4417	10.9388
14.4615	12.8149	14.4625	10.9927	14.4615	10.9405
14.4812	12.8164	14.4823	10.9947	14.4823	10.943
14.5	12.8173	14.5021	10.9967	14.5021	10.9436
14.5187	12.8174	14.5219	10.9993	14.5219	10.9453
14.5385	12.8202	14.5427	11.0033	14.5417	10.9485
14.5583	12.8207	14.5635	11.0041	14.5615	10.9518
14.5781	12.8226	14.5833	11.0088	14.5823	10.9526
14.599	12.8228	14.6042	11.01	14.6021	10.9549
14.6187	12.8284	14.624	11.0117	14.6219	10.957
14.6385	12.8308	14.6437	11.0143	14.6417	10.958
14.6583	12.8343	14.6635	11.0183	14.6625	10.9596
14.6792	12.8365	14.6823	11.0181	14.6833	10.9627
14.699	12.8408	14.7031	11.0224	14.7031	10.9653
14.7187	12.8435	14.7229	11.0216	14.7229	10.9675
14.7385	12.8458	14.7437	11.0252	14.7427	10.9708
14.7583	12.8483	14.7635	11.0283	14.7625	10.9698
14.7792	12.8512	14.7833	11.0309	14.7823	10.9729
14.799	12.8525	14.8021	11.0316	14.8021	10.9757
14.8198	12.8573	14.8219	11.0322	14.8208	10.9776
14.8406	12.8612	14.8427	11.0338	14.8406	10.977
14.8604	12.8621	14.8615	11.0345	14.8615	10.9804
14.8802	12.8637	14.8812	11.0392	14.8812	10.9822
14.899	12.8628	14.901	11.0392	14.9031	10.9855
14.9187	12.8676	14.9208	11.0427	14.9229	10.9874
14.9396	12.8734	14.9406	11.0436	14.9427	10.9919
14.9604	12.8729	14.9604	11.0478	14.9625	10.9924
14.9812	12.8756	14.9812	11.0456	14.9823	10.9939
15.001	12.8812	15	11.0499	15.001	10.9947
15.0219	12.8843	15.0198	11.0498	15.0198	10.995
15.0417	12.887	15.0417	11.0555	15.0406	10.9971
15.0615	12.8888	15.0615	11.0555	15.0604	10.9964
15.0823	12.8933	15.0802	11.0597	15.0812	10.9992
15.1021	12.8957	15.101	11.0614	15.101	11.0013
15.1219	12.8979	15.1208	11.0649	15.1208	11.0055
15.1417	12.901	15.1417	11.0649	15.1396	11.0066
15.1615	12.9036	15.1615	11.0687	15.1594	11.0093
15.1812	12.9032	15.1812	11.0703	15.1792	11.0089
15.201	12.9027	15.201	11.0726	15.199	11.0121
15.2208	12.9062	15.2219	11.0764	15.2187	11.0113
15.2427	12.913	15.2427	11.0794	15.2385	11.0158
15.2625	12.9181	15.2615	11.0801	15.2594	11.0196
15.2823	12.9171	15.2812	11.0822	15.2812	11.0229
15.3021	12.9198	15.3021	11.0867	15.301	11.0245
15.3229	12.9223	15.3229	11.0874	15.3219	11.0288
15.3427	12.9224	15.3427	11.0944	15.3417	11.0308
15.3615	12.9201	15.3625	11.094	15.3615	11.0339
15.3812	12.9254	15.3823	11.0967	15.3812	11.0357
15.401	12.9291	15.4021	11.0963	15.401	11.0378
15.4219	12.9338	15.4229	11.1013	15.4198	11.036
15.4427	12.9358	15.4427	11.1017	15.4406	11.0376
15.4625	12.9407	15.4635	11.1068	15.4615	11.0425
15.4823	12.9418	15.4844	11.1067	15.4823	11.042
15.5021	12.942	15.5031	11.1114	15.5031	11.0486
15.5219	12.945	15.5229	11.1139	15.5229	11.0498
15.5417	12.9485	15.5437	11.1169	15.5427	11.0545
15.5615	12.9519	15.5625	11.1172	15.5635	11.0559
15.5812	12.9521	15.5823	11.1177	15.5823	11.057
15.601	12.9561	15.6021	11.1211	15.6021	11.0586
15.6219	12.9632	15.6219	11.1223	15.6208	11.0584
15.6417	12.9643	15.6427	11.1251	15.6417	11.0617
15.6615	12.9638	15.6635	11.1267	15.6625	11.0635
15.6812	12.9655	15.6833	11.1316	15.6823	11.0646
15.7	12.9702	15.7042	11.1319	15.7031	11.0689
15.7208	12.9716	15.724	11.1357	15.7229	11.0696
15.7417	12.9763	15.7437	11.1374	15.7427	11.0736
15.7615	12.9795	15.7625	11.14	15.7625	11.075
15.7812	12.9842	15.7823	11.1397	15.7823	11.0756
15.801	12.9866	15.8021	11.1426	15.801	11.0788
15.8198	12.9862	15.8219	11.1454	15.8208	11.0766
15.8406	12.9874	15.8427	11.1472	15.8406	11.0805
15.8604	12.9918	15.8625	11.1512	15.8615	11.0819
15.8802	12.9941	15.8833	11.1546	15.8812	11.0851
15.9	12.998	15.9021	11.1551	15.9031	11.0872
15.9208	13.0022	15.9219	11.1568	15.9229	11.0906
15.9406	13.0079	15.9406	11.1594	15.9437	11.0931
15.9604	13.0118	15.9604	11.1575	15.9635	11.0966
15.9802	13.0125	15.9802	11.1627	15.9823	11.0983
16	13.0133	16	11.1612	16.0021	11.0994
16.0198	13.0167	16.0198	11.1656	16.0219	11.0998
16.0406	13.0206	16.0406	11.1681	16.0417	11.1023
16.0604	13.0233	16.0625	11.1729	16.0615	11.1015
16.0802	13.0265	16.0823	11.1738	16.0823	11.1046
16.1	13.0309	16.1031	11.179	16.1021	11.1082
16.1208	13.0348	16.1229	11.1823	16.1229	11.109
16.1417	13.0359	16.1427	11.1864	16.1427	11.1138
16.1615	13.0412	16.1615	11.1838	16.1625	11.1148
16.1823	13.0449	16.1812	11.1868	16.1812	11.118
16.2021	13.0502	16.2	11.1875	16.201	11.1178
16.2219	13.049	16.2208	11.1913	16.2198	11.1187
16.2417	13.0558	16.2427	11.1928	16.2396	11.1186
16.2615	13.0581	16.2635	11.1964	16.2594	11.1226
16.2812	13.0593	16.2833	11.2014	16.2812	11.1256
16.3	13.0584	16.3042	11.2041	16.301	11.1279
16.3208	13.0641	16.324	11.2071	16.3219	11.129
16.3406	13.0657	16.3437	11.2087	16.3427	11.1359
16.3615	13.0701	16.3625	11.2103	16.3625	11.1377
16.3812	13.0698	16.3823	11.2116	16.3823	11.1391
16.401	13.0761	16.4021	11.2126	16.401	11.1434
16.4208	13.08	16.4229	11.2124	16.4208	11.1421
16.4417	13.0867	16.4427	11.2172	16.4406	11.1458
16.4604	13.0844	16.4635	11.2204	16.4604	11.1458
16.4802	13.0864	16.4844	11.2246	16.4812	11.1495
16.5	13.0894	16.5052	11.2255	16.5031	11.1512
16.5198	13.09	16.525	11.2296	16.5229	11.1551
16.5396	13.0932	16.5448	11.2317	16.5437	11.16
16.5594	13.0968	16.5625	11.232	16.5635	11.1628
16.5792	13.1021	16.5823	11.2346	16.5833	11.1644
16.599	13.1009	16.6021	11.2342	16.6031	11.1683
16.6187	13.1063	16.6229	11.2367	16.6219	11.1659
16.6385	13.1053	16.6417	11.2354	16.6417	11.1684
16.6573	13.1084	16.6625	11.2415	16.6625	11.171
16.6771	13.111	16.6833	11.2432	16.6823	11.1738
16.6969	13.1123	16.7042	11.2485	16.7031	11.1748
16.7177	13.1177	16.724	11.2489	16.724	11.1781
16.7385	13.1234	16.7437	11.254	16.7448	11.1822
16.7594	13.1266	16.7625	11.2536	16.7656	11.1845
16.7802	13.1308	16.7823	11.2568	16.7844	11.187
16.8	13.1339	16.8021	11.2555	16.8031	11.1878
16.8208	13.1367	16.8219	11.2593	16.8219	11.1882
16.8396	13.1393	16.8417	11.2601	16.8417	11.1892
16.8583	13.1412	16.8625	11.2655	16.8625	11.1905
16.8781	13.1453	16.8823	11.2655	16.8823	11.1915
16.8979	13.146	16.9031	11.271	16.9031	11.1956
16.9198	13.1506	16.924	11.2721	16.924	11.1987
16.9396	13.1526	16.9427	11.2753	16.9448	11.2021
16.9615	13.1593	16.9615	11.2763	16.9646	11.2021
16.9823	13.1613	16.9812	11.276	16.9844	11.2039
17.0021	13.1683	17.001	11.2767	17.0031	11.2054
17.0229	13.1694	17.0208	11.2785	17.0219	11.205
17.0427	13.1755	17.0406	11.2815	17.0417	11.2075
17.0615	13.1757	17.0615	11.2829	17.0615	11.2074
17.0812	13.18	17.0823	11.2895	17.0812	11.2094
17.1021	13.1801	17.1031	11.292	17.101	11.2131
17.1219	13.1848	17.124	11.2968	17.1219	11.2159
17.1427	13.1865	17.1427	11.2988	17.1427	11.2194
17.1625	13.1907	17.1625	11.3007	17.1625	11.2225
17.1844	13.1948	17.1812	11.2999	17.1833	11.2244
17.2042	13.1972	17.201	11.3019	17.2021	11.2288
17.224	13.2009	17.2208	11.305	17.2208	11.2276
17.2427	13.2018	17.2417	11.3061	17.2406	11.2305
17.2615	13.2053	17.2625	11.3116	17.2604	11.2292
17.2802	13.2061	17.2833	11.3128	17.2802	11.2339
17.3	13.2065	17.3042	11.3167	17.301	11.2343
17.3208	13.2084	17.324	11.3187	17.3208	11.2386
17.3417	13.2106	17.3437	11.3242	17.3417	11.2409
17.3615	13.2139	17.3635	11.326	17.3615	11.2435
17.3823	13.2189	17.3833	11.329	17.3823	11.2471
17.4021	13.2232	17.4021	11.3271	17.401	11.2497
17.4229	13.2266	17.4229	11.3334	17.4208	11.2505
17.4417	13.2283	17.4427	11.3311	17.4406	11.2538
17.4615	13.232	17.4635	11.3385	17.4604	11.2547
17.4802	13.2341	17.4833	11.34	17.4812	11.2561
17.501	13.2356	17.5052	11.3449	17.501	11.2605
17.5208	13.2372	17.525	11.345	17.5219	11.2628
17.5417	13.2401	17.5458	11.3511	17.5417	11.2651
17.5615	13.2439	17.5646	11.3508	17.5625	11.2679
17.5823	13.2468	17.5833	11.3522	17.5823	11.2716
17.6021	13.2541	17.6031	11.3536	17.6021	11.2707
17.6219	13.2555	17.6229	11.3537	17.6219	11.2741
17.6406	13.2598	17.6427	11.3574	17.6417	11.2754
17.6604	13.2591	17.6635	11.3577	17.6625	11.2796
17.6792	13.2611	17.6844	11.3632	17.6823	11.2797
17.699	13.2612	17.7042	11.3624	17.7021	11.2831
17.7187	13.2646	17.725	11.3707	17.7229	11.285
17.7406	13.2682	17.7448	11.3693	17.7427	11.2892
17.7604	13.2741	17.7635	11.3742	17.7635	11.2907
17.7812	13.279	17.7823	11.3744	17.7833	11.2927
17.801	13.2837	17.8021	11.3778	17.8031	11.296
17.8219	13.2868	17.8219	11.3765	17.8229	11.2978
17.8417	13.2881	17.8417	11.3793	17.8427	11.3003
17.8604	13.2891	17.8625	11.3821	17.8625	11.3008
17.8802	13.2926	17.8833	11.3843	17.8823	11.306
17.9	13.2948	17.9042	11.3888	17.9021	11.3054
17.9198	13.2984	17.924	11.392	17.9219	11.3061
17.9417	13.3024	17.9448	11.3941	17.9427	11.3092
17.9615	13.307	17.9635	11.3988	17.9625	11.3131
17.9823	13.3124	17.9823	11.4018	17.9833	11.3152
18.0031	13.3148	18.001	11.4024	18.0031	11.318
18.024	13.3195	18.0208	11.4037	18.024	11.32
18.0427	13.3213	18.0406	11.4038	18.0427	11.3216
18.0615	13.3243	18.0604	11.4072	18.0625	11.3227
18.0812	13.3258	18.0812	11.4097	18.0823	11.3278
18.101	13.3285	18.1021	11.413	18.1021	11.3295
18.1208	13.3284	18.1219	11.4158	18.1219	11.3318
18.1396	13.3312	18.1427	11.4214	18.1417	11.3334
18.1604	13.3323	18.1625	11.4231	18.1615	11.3352
18.1802	13.3374	18.1812	11.4263	18.1823	11.339
18.201	13.342	18.201	11.4292	18.201	11.3394
18.2219	13.3462	18.2219	11.433	18.2219	11.3452
18.2417	13.3504	18.2417	11.4351	18.2417	11.3444
18.2604	13.3532	18.2615	11.4374	18.2604	11.3466
18.2792	13.3556	18.2823	11.4421	18.2802	11.3455
18.299	13.3564	18.3031	11.4429	18.3	11.3502
18.3187	13.3572	18.3229	11.4491	18.3208	11.3528
18.3385	13.3586	18.3437	11.4505	18.3406	11.3583
18.3594	13.3646	18.3635	11.4548	18.3604	11.3588
18.3802	13.3692	18.3833	11.4566	18.3802	11.3618
18.401	13.3734	18.4031	11.4609	18.4	11.3636
18.4208	13.3787	18.4229	11.4626	18.4208	11.3665
18.4417	13.3843	18.4427	11.465	18.4417	11.3682
18.4604	13.3861	18.4625	11.4649	18.4615	11.3715
18.4792	13.3869	18.4833	11.4701	18.4812	11.3743
18.499	13.3889	18.5042	11.4725	18.501	11.3775
18.5198	13.3917	18.524	11.4766	18.5208	11.3803
18.5406	13.3962	18.5437	11.4794	18.5417	11.3821
18.5604	13.4005	18.5635	11.4801	18.5615	11.387
18.5812	13.4086	18.5833	11.4845	18.5812	11.387
18.6021	13.4095	18.6031	11.4861	18.601	11.3894
18.6229	13.4159	18.6229	11.489	18.6219	11.3918
18.6427	13.4146	18.6427	11.4911	18.6427	11.397
18.6615	13.4209	18.6635	11.4937	18.6625	11.3992
18.6802	13.4218	18.6833	11.4967	18.6823	11.4045
18.7	13.4251	18.7031	11.5012	18.7021	11.4037
18.7198	13.4248	18.724	11.5029	18.7229	11.4082
18.7396	13.4293	18.7448	11.506	18.7437	11.4098
18.7594	13.4315	18.7646	11.5091	18.7625	11.4128
18.7802	13.4351	18.7844	11.5137	18.7823	11.4152
18.8	13.4403	18.8042	11.5145	18.8031	11.4175
18.8208	13.4449	18.824	11.5167	18.8229	11.4201
18.8406	13.4459	18.8437	11.519	18.8437	11.4221
18.8604	13.4516	18.8635	11.5222	18.8646	11.4265
18.8802	13.4557	18.8833	11.5248	18.8844	11.4299
18.9	13.4578	18.9031	11.5268	18.9042	11.4329
18.9198	13.4617	18.9229	11.5278	18.924	11.4349
18.9406	13.4617	18.9427	11.5299	18.9437	11.437
18.9615	13.4659	18.9625	11.5324	18.9635	11.4382
18.9823	13.4673	18.9823	11.5363	18.9823	11.4399
19.0021	13.4744	19.0021	11.539	19.0021	11.4394
19.0229	13.4782	19.0219	11.5403	19.0229	11.444
19.0427	13.4842	19.0417	11.5463	19.0437	11.4437
19.0625	13.4864	19.0615	11.547	19.0635	11.4497
19.0823	13.4902	19.0812	11.5512	19.0833	11.4512
19.1031	13.4904	19.101	11.5516	19.1042	11.4548
19.1229	13.4938	19.1208	11.5563	19.124	11.4574
19.1427	13.4968	19.1417	11.5588	19.1437	11.4596
19.1625	13.4983	19.1604	11.5637	19.1625	11.4605
19.1823	13.5011	19.1802	11.5651	19.1812	11.4626
19.2031	13.5065	19.2021	11.5691	19.201	11.4626
19.2229	13.5102	19.2219	11.5728	19.2208	11.4645
19.2437	13.5138	19.2417	11.5751	19.2417	11.4692
19.2635	13.5158	19.2615	11.5793	19.2615	11.4707
19.2823	13.5177	19.2812	11.5808	19.2812	11.4722
19.3021	13.5213	19.301	11.5849	19.301	11.4741
19.3219	13.5213	19.3219	11.5872	19.3208	11.4775
19.3417	13.5264	19.3427	11.5922	19.3406	11.4789
19.3625	13.5254	19.3615	11.5942	19.3604	11.4809
19.3812	13.5296	19.3823	11.6001	19.3802	11.4824
19.4021	13.5339	19.4031	11.6011	19.399	11.4849
19.4219	13.5369	19.4229	11.6055	19.4198	11.4881
19.4417	13.5407	19.4427	11.6078	19.4406	11.4918
19.4615	13.5457	19.4625	11.612	19.4615	11.4956
19.4812	13.5484	19.4833	11.6152	19.4823	11.4965
19.5021	13.5518	19.5031	11.62	19.5031	11.5011
19.5208	13.5533	19.5229	11.6204	19.5229	11.5043
19.5406	13.5556	19.5437	11.6268	19.5427	11.5063
19.5604	13.5582	19.5625	11.6271	19.5615	11.5065
19.5802	13.5616	19.5833	11.6325	19.5802	11.5095
19.6	13.5662	19.6042	11.6353	19.6	11.5096
19.6198	13.5685	19.625	11.6398	19.6208	11.5161
19.6396	13.575	19.6458	11.6447	19.6427	11.5164
19.6594	13.5755	19.6656	11.647	19.6635	11.5223
19.6792	13.5789	19.6854	11.6502	19.6844	11.5231
19.7	13.5801	19.7052	11.6513	19.7031	11.5277
19.7198	13.5824	19.724	11.6563	19.724	11.529
19.7396	13.5837	19.7437	11.6556	19.7437	11.5326
19.7594	13.5912	19.7635	11.6589	19.7625	11.533
19.7792	13.5927	19.7833	11.661	19.7823	11.5367
19.8	13.5992	19.8042	11.6638	19.8021	11.5371
19.8198	13.6016	19.824	11.6653	19.8219	11.5392
19.8396	13.6089	19.8437	11.6713	19.8427	11.5429
19.8594	13.609	19.8635	11.6726	19.8635	11.5445
19.8792	13.6105	19.8833	11.6773	19.8833	11.5491
19.9	13.6123	19.9042	11.6787	19.9042	11.5516
19.9198	13.6181	19.924	11.6825	19.924	11.5542
19.9396	13.6215	19.9427	11.685	19.9437	11.5551
19.9594	13.6261	19.9615	11.6854	19.9625	11.5581
19.9792	13.6304	19.9823	11.6888	19.9823	11.5582
20	13.6348	20.0031	11.6909	20.001	11.5614
20.0208	13.6382	20.0229	11.6952	20.0219	11.5632
20.0406	13.6398	20.0427	11.6972	20.0427	11.5641
20.0604	13.6427	20.0625	11.7023	20.0625	11.5676
20.0802	13.648	20.0823	11.7032	20.0833	11.572
20.101	13.6553	20.1021	11.7086	20.1031	11.5739
20.1219	13.6577	20.1208	11.7076	20.124	11.5773
20.1417	13.6625	20.1406	11.7114	20.1427	11.5792
20.1615	13.6657	20.1604	11.7139	20.1625	11.5823
20.1812	13.6692	20.1802	11.7182	20.1823	11.5841
20.201	13.6702	20.201	11.719	20.2021	11.5863
20.2208	13.6736	20.2219	11.7231	20.2219	11.5891
20.2406	13.674	20.2427	11.7266	20.2417	11.5894
20.2604	13.6769	20.2635	11.7339	20.2625	11.5931
20.2812	13.6827	20.2833	11.7369	20.2833	11.5951
20.3021	13.6907	20.3031	11.7396	20.3031	11.599
20.3229	13.696	20.3219	11.7428	20.3229	11.6022
20.3437	13.6967	20.3417	11.7441	20.3427	11.6043
20.3635	13.7009	20.3604	11.7439	20.3615	11.606
20.3823	13.7024	20.3812	11.748	20.3802	11.608
20.4021	13.7061	20.4021	11.7534	20.399	11.6074
20.4219	13.7067	20.4229	11.7549	20.4187	11.6097
20.4417	13.7131	20.4437	11.7624	20.4396	11.609
20.4604	13.7128	20.4635	11.7629	20.4604	11.6134
20.4812	13.7185	20.4844	11.7706	20.4802	11.6162
20.5021	13.7186	20.5042	11.7726	20.501	11.6201
20.5219	13.7234	20.524	11.7777	20.5208	11.6236
20.5417	13.7249	20.5437	11.7801	20.5406	11.6249
20.5615	13.7307	20.5625	11.7829	20.5594	11.6273
20.5823	13.7338	20.5833	11.7845	20.5792	11.6265
20.6021	13.7379	20.6042	11.7873	20.5979	11.6303
20.6219	13.7432	20.624	11.7898	20.6177	11.6314
20.6417	13.7468	20.6448	11.7943	20.6385	11.6355
20.6615	13.75	20.6646	11.7971	20.6594	11.6412
20.6823	13.7534	20.6844	11.8016	20.6812	11.6449
20.7031	13.7555	20.7052	11.8066	20.7021	11.6472
20.7229	13.7581	20.724	11.8062	20.7229	11.6539
20.7427	13.7624	20.7427	11.8087	20.7427	11.6554
20.7625	13.7676	20.7615	11.8101	20.7625	11.659
20.7823	13.7711	20.7823	11.8125	20.7823	11.6621
20.8021	13.7752	20.8031	11.8132	20.801	11.6644
20.8208	13.7768	20.8229	11.8216	20.8208	11.6639
20.8406	13.7774	20.8437	11.8221	20.8406	11.6674
20.8594	13.7793	20.8635	11.8288	20.8615	11.6695
20.8792	13.7819	20.8844	11.8303	20.8823	11.6741
20.9	13.7862	20.9042	11.8356	20.9031	11.6768
20.9208	13.791	20.924	11.8377	20.924	11.6804
20.9417	13.7954	20.9437	11.8408	20.9437	11.6844
20.9615	13.8005	20.9625	11.8408	20.9635	11.6885
20.9823	13.8059	20.9833	11.8449	20.9823	11.6915
21.0021	13.8099	21.0031	11.8462	21.0021	11.6923
21.0208	13.8097	21.0229	11.8494	21.0208	11.6941
21.0406	13.8123	21.0437	11.8545	21.0406	11.6942
21.0604	13.8155	21.0635	11.857	21.0615	11.6981
21.0812	13.8182	21.0833	11.8619	21.0823	11.6998
21.1021	13.82	21.1031	11.8632	21.1031	11.7046
21.1219	13.8288	21.1229	11.8661	21.1229	11.7083
21.1427	13.8333	21.1417	11.8672	21.1437	11.7122
21.1625	13.8394	21.1604	11.8712	21.1635	11.7146
21.1833	13.8423	21.1802	11.8712	21.1823	11.7169
21.2031	13.8462	21.2	11.8748	21.2021	11.718
21.2219	13.8453	21.2198	11.8751	21.2219	11.7199
21.2417	13.8494	21.2406	11.88	21.2417	11.7237
21.2615	13.8529	21.2604	11.8834	21.2615	11.7246
21.2823	13.8561	21.2812	11.8903	21.2823	11.7291
21.3021	13.8614	21.3021	11.8922	21.3031	11.7313
21.3219	13.8648	21.3208	11.8947	21.3229	11.7372
21.3427	13.8706	21.3396	11.8974	21.3427	11.7365
21.3635	13.8732	21.3583	11.8975	21.3625	11.7398
21.3833	13.8784	21.3771	11.9005	21.3812	11.7414
21.4031	13.879	21.3979	11.9029	21.4	11.7457
21.4219	13.8828	21.4177	11.906	21.4198	11.7455
21.4417	13.885	21.4396	11.9093	21.4396	11.7487
21.4604	13.8877	21.4594	11.9157	21.4594	11.7511
21.4812	13.8908	21.4823	11.9216	21.4802	11.7544
21.5021	13.8944	21.5031	11.9268	21.501	11.756
21.5229	13.8984	21.5229	11.9304	21.5208	11.7615
21.5427	13.9045	21.5427	11.9359	21.5417	11.7649
21.5625	13.9048	21.5615	11.9348	21.5615	11.7689
21.5833	13.9109	21.5812	11.9398	21.5812	11.7719
21.6031	13.915	21.601	11.9416	21.601	11.7753
21.6229	13.9206	21.6219	11.945	21.6219	11.7794
21.6417	13.9225	21.6417	11.9493	21.6417	11.7823
21.6604	13.9229	21.6625	11.9525	21.6615	11.7841
21.6802	13.9257	21.6844	11.9578	21.6823	11.7864
21.7	13.9266	21.7042	11.962	21.7031	11.7917
21.7208	13.9322	21.724	11.9648	21.7229	11.7926
21.7406	13.9334	21.7437	11.9685	21.7427	11.7989
21.7594	13.9378	21.7625	11.9713	21.7625	11.8008
21.7792	13.9401	21.7823	11.9731	21.7823	11.8042
21.799	13.9438	21.8021	11.9764	21.8031	11.8056
21.8177	13.9456	21.8229	11.9775	21.8229	11.8098
21.8375	13.9512	21.8427	11.9821	21.8417	11.8115
21.8562	13.9494	21.8646	11.9845	21.8625	11.8157
21.876	13.9533	21.8844	11.9927	21.8823	11.8198
21.8958	13.9559	21.9042	11.9926	21.9031	11.8232
21.9156	13.9603	21.924	11.998	21.924	11.8277
21.9365	13.9646	21.9437	11.9974	21.9437	11.8309
21.9573	13.9698	21.9635	12.0033	21.9635	11.8337
21.9781	13.9767	21.9833	12.0064	21.9833	11.8371
21.999	13.9838	22.0031	12.0108	22.0031	11.8386
22.0177	13.9879	22.0229	12.0108	22.0229	11.8408
22.0375	13.9905	22.0437	12.0134	22.0427	11.8447
22.0562	13.9932	22.0635	12.0182	22.0625	11.8455
22.0771	13.9952	22.0844	12.0214	22.0823	11.8515
22.0969	13.9998	22.1042	12.0237	22.1031	11.8535
22.1177	14.0039	22.124	12.0266	22.124	11.8583
22.1385	14.0124	22.1427	12.0289	22.1437	11.8605
22.1594	14.017	22.1625	12.029	22.1635	11.8642
22.1812	14.025	22.1823	12.034	22.1833	11.866
22.2021	14.0284	22.201	12.0329	22.2031	11.8706
22.2219	14.0352	22.2208	12.0371	22.2229	11.8728
22.2417	14.0384	22.2406	12.0393	22.2417	11.8745
22.2604	14.0401	22.2615	12.0442	22.2625	11.8774
22.2812	14.046	22.2812	12.0459	22.2812	11.8792
22.3	14.0497	22.3021	12.0512	22.3021	11.8851
22.3198	14.0523	22.3229	12.0543	22.3219	11.8869
22.3417	14.058	22.3427	12.0564	22.3417	11.8919
22.3615	14.061	22.3625	12.0599	22.3615	11.892
22.3823	14.0669	22.3823	12.0634	22.3812	11.8978
22.4031	14.0723	22.4021	12.0656	22.4021	11.8992
22.4229	14.0772	22.4219	12.0692	22.4208	11.902
22.4427	14.0808	22.4427	12.0739	22.4406	11.9033
22.4615	14.0827	22.4635	12.0764	22.4604	11.909
22.4802	14.0874	22.4844	12.083	22.4802	11.91
22.5	14.0876	22.5042	12.0844	22.501	11.9142
22.5208	14.0918	22.525	12.0906	22.5198	11.915
22.5417	14.0956	22.5448	12.0911	22.5406	11.9214
22.5625	14.1015	22.5646	12.0947	22.5604	11.9229
22.5823	14.1067	22.5844	12.0951	22.5812	11.9273
22.6031	14.1123	22.6031	12.0993	22.601	11.9329
22.6229	14.1167	22.6229	12.1007	22.6219	11.9373
22.6417	14.1192	22.6427	12.1045	22.6417	11.9408
22.6615	14.1234	22.6635	12.1045	22.6615	11.9443
22.6823	14.1277	22.6833	12.1088	22.6812	11.9468
22.7021	14.1324	22.7031	12.1103	22.7021	11.9474
22.7219	14.1345	22.724	12.116	22.7219	11.954
22.7427	14.1401	22.7437	12.1171	22.7417	11.9581
22.7625	14.1426	22.7635	12.1219	22.7625	11.9615
22.7844	14.1499	22.7833	12.1239	22.7823	11.9649
22.8031	14.1513	22.8031	12.1252	22.8031	11.9697
22.8229	14.1572	22.8229	12.1317	22.8229	11.9724
22.8417	14.1553	22.8437	12.1324	22.8427	11.9762
22.8615	14.1602	22.8635	12.1382	22.8625	11.9809
22.8802	14.1599	22.8844	12.1401	22.8823	11.9834
22.9	14.1639	22.9042	12.1462	22.9031	11.9873
22.9187	14.1647	22.925	12.1485	22.9229	11.9904
22.9396	14.1694	22.9448	12.1522	22.9437	11.9929
22.9594	14.1732	22.9646	12.1537	22.9625	11.9958
22.9802	14.179	22.9833	12.157	22.9833	12.0016
23	14.1833	23.0031	12.1566	23.0031	12.0041
23.0208	14.1877	23.0229	12.1629	23.024	12.0093
23.0406	14.1916	23.0427	12.1633	23.0437	12.0112
23.0615	14.1965	23.0635	12.1686	23.0635	12.0162
23.0812	14.2011	23.0833	12.1715	23.0833	12.0166
23.1	14.2031	23.1031	12.1746	23.1031	12.0222
23.1198	14.2074	23.124	12.1815	23.1219	12.0222
23.1406	14.212	23.1437	12.1824	23.1417	12.0278
23.1604	14.2177	23.1635	12.1863	23.1615	12.028
23.1812	14.2212	23.1833	12.1873	23.1812	12.0333
23.201	14.2263	23.2021	12.191	23.2031	12.0348
23.2219	14.23	23.2219	12.1923	23.224	12.0412
23.2417	14.2347	23.2417	12.1968	23.2437	12.0444
23.2615	14.2369	23.2604	12.1959	23.2635	12.0487
23.2812	14.2431	23.2812	12.2009	23.2833	12.0525
23.3	14.2452	23.301	12.204	23.3031	12.0567
23.3208	14.2504	23.3208	12.207	23.3219	12.0592
23.3406	14.2529	23.3406	12.2096	23.3417	12.0598
23.3604	14.2563	23.3615	12.2155	23.3615	12.0617
23.3823	14.2621	23.3823	12.218	23.3823	12.0663
23.4021	14.2672	23.4021	12.2211	23.4021	12.0698
23.4229	14.2718	23.4219	12.2257	23.4219	12.0726
23.4427	14.2768	23.4417	12.2283	23.4417	12.0769
23.4625	14.2821	23.4615	12.2339	23.4615	12.0788
23.4823	14.2855	23.4812	12.2345	23.4802	12.0827
23.5021	14.2912	23.5021	12.2414	23.5	12.0848
23.5219	14.2919	23.5219	12.2413	23.5198	12.0883
23.5417	14.2957	23.5417	12.2466	23.5396	12.0895
23.5625	14.2984	23.5625	12.2476	23.5594	12.0919
23.5823	14.305	23.5823	12.2533	23.5802	12.0951
23.6031	14.3089	23.6021	12.2549	23.601	12.1001
23.6229	14.3155	23.6229	12.2616	23.6219	12.1051
23.6427	14.3174	23.6427	12.2636	23.6427	12.1101
23.6625	14.3231	23.6625	12.2688	23.6625	12.1168
23.6823	14.3253	23.6833	12.2732	23.6823	12.1186
23.701	14.3285	23.7031	12.2769	23.7021	12.1229
23.7208	14.3323	23.724	12.2799	23.7208	12.1236
23.7406	14.3331	23.7437	12.2847	23.7406	12.1283
23.7604	14.3379	23.7646	12.2885	23.7604	12.1272
23.7812	14.3425	23.7844	12.2916	23.7812	12.1329
23.801	14.346	23.8052	12.297	23.8021	12.1356
23.8208	14.35	23.825	12.2995	23.824	12.1405
23.8396	14.354	23.8448	12.3047	23.8448	12.1456
23.8604	14.3575	23.8635	12.304	23.8646	12.1516
23.8802	14.3622	23.8833	12.3085	23.8833	12.1535
23.899	14.3651	23.9031	12.3093	23.9031	12.1579
23.9187	14.3686	23.9229	12.3143	23.9219	12.1565
23.9385	14.3712	23.9427	12.3167	23.9417	12.1591
23.9594	14.3764	23.9635	12.3198	23.9615	12.159
23.9792	14.3812	23.9844	12.3211	23.9823	12.164
23.999	14.385	24.0042	12.3285	24.0031	12.1681
24.0187	14.388	24.024	12.332	24.0229	12.1719
24.0385	14.394	24.0437	12.3368	24.0448	12.1781
24.0604	14.3988	24.0635	12.3404	24.0656	12.1791
24.0802	14.4039	24.0833	12.3405	24.0844	12.1853
24.1	14.4084	24.1021	12.3424	24.1042	12.1862
24.1198	14.4136	24.1219	12.3443	24.1229	12.1891
24.1406	14.4175	24.1417	12.3478	24.1417	12.1916
24.1604	14.4211	24.1625	12.3504	24.1615	12.1926
24.1802	14.427	24.1823	12.3564	24.1812	12.1957
24.201	14.4315	24.2031	12.3588	24.2031	12.2012
24.2208	14.4371	24.2229	12.3644	24.2229	12.2036
24.2417	14.4421	24.2417	12.3668	24.2437	12.2084
24.2625	14.4482	24.2615	12.3706	24.2646	12.2099
24.2823	14.4526	24.2812	12.3714	24.2833	12.2163
24.3021	14.4569	24.3	12.3742	24.3031	12.2198
24.3229	14.4627	24.3198	12.3774	24.3219	12.2224
24.3427	14.4678	24.3396	12.3813	24.3417	12.2252
24.3625	14.472	24.3604	12.3832	24.3604	12.2254
24.3833	14.4756	24.3823	12.3872	24.3802	12.2274
24.4031	14.4791	24.4021	12.3928	24.401	12.2296
24.4219	14.4818	24.4229	12.3991	24.4229	12.2355
24.4427	14.4875	24.4427	12.4007	24.4417	12.2387
24.4635	14.4921	24.4625	12.4045	24.4625	12.2451
24.4833	14.4978	24.4823	12.4089	24.4833	12.2475
24.5031	14.5021	24.501	12.4089	24.5031	12.253
24.5229	14.508	24.5208	12.4152	24.5219	12.2532
24.5417	14.5082	24.5406	12.4134	24.5406	12.2582
24.5615	14.5131	24.5625	12.4202	24.5604	12.2564
24.5812	14.5147	24.5833	12.4224	24.5802	12.2618
24.601	14.5199	24.6052	12.431	24.6	12.2649
24.6208	14.5211	24.626	12.432	24.6208	12.2683
24.6406	14.5277	24.6448	12.4387	24.6417	12.2726
24.6625	14.5307	24.6646	12.4404	24.6625	12.2766
24.6823	14.5381	24.6833	12.4454	24.6833	12.2809
24.7031	14.5414	24.7021	12.4457	24.7031	12.2847
24.7229	14.5486	24.7219	12.4474	24.7219	12.2881
24.7417	14.5492	24.7427	12.4481	24.7417	12.2898
24.7615	14.5547	24.7625	12.4528	24.7604	12.2945
24.7812	14.5575	24.7844	12.4568	24.7802	12.2967
24.801	14.5615	24.8042	12.4604	24.801	12.2999
24.8198	14.5651	24.825	12.4659	24.8208	12.3008
24.8396	14.5682	24.8448	12.4712	24.8427	12.3081
24.8615	14.5737	24.8656	12.4752	24.8635	12.3117
24.8812	14.5759	24.8844	12.4754	24.8833	12.3182
24.9021	14.5822	24.9031	12.4806	24.9031	12.3203
24.9208	14.5867	24.9229	12.4806	24.9229	12.3248
24.9396	14.591	24.9427	12.4848	24.9417	12.327
24.9594	14.5938	24.9625	12.4861	24.9615	12.3302
24.9781	14.5956	24.9844	12.4902	24.9823	12.3312
24.9979	14.5981	25.0042	12.4919	25.0021	12.3366
25.0177	14.6012	25.025	12.4999	25.0229	12.3385
25.0385	14.6056	25.0448	12.5015	25.0427	12.3451
25.0594	14.6121	25.0646	12.5061	25.0646	12.3482
25.0792	14.6175	25.0833	12.5059	25.0844	12.3529
25.101	14.6229	25.1021	12.5093	25.1042	12.3569
25.1219	14.6326	25.1219	12.5101	25.1229	12.3582
25.1417	14.6362	25.1406	12.5117	25.1417	12.3604
25.1615	14.6422	25.1615	12.5164	25.1604	12.3618
25.1802	14.645	25.1812	12.5171	25.1802	12.3631
25.2	14.6475	25.2021	12.5246	25.201	12.367
25.2198	14.6498	25.2229	12.5272	25.2219	12.373
25.2406	14.6532	25.2437	12.5332	25.2427	12.3763
25.2604	14.6585	25.2635	12.5346	25.2635	12.3801
25.2812	14.665	25.2823	12.5397	25.2844	12.3841
25.3031	14.6697	25.3021	12.5398	25.3042	12.388
25.3229	14.6756	25.3208	12.5469	25.324	12.3924
25.3427	14.6793	25.3406	12.5455	25.3427	12.3963
25.3625	14.6845	25.3615	12.5521	25.3615	12.3988
25.3812	14.6869	25.3812	12.5513	25.3812	12.4012
25.4	14.688	25.401	12.5574	25.401	12.4027
25.4198	14.6914	25.4229	12.5614	25.4208	12.4052
25.4396	14.6932	25.4437	12.5645	25.4417	12.4106
25.4604	14.6983	25.4646	12.571	25.4615	12.4124
25.4812	14.7023	25.4833	12.573	25.4823	12.4191
25.5031	14.7108	25.5031	12.5775	25.5021	12.4218
25.5229	14.7153	25.5219	12.5796	25.5219	12.4268
25.5427	14.7229	25.5417	12.582	25.5417	12.4281
25.5635	14.7269	25.5615	12.5854	25.5604	12.4312
25.5823	14.7295	25.5823	12.5877	25.5792	12.4323
25.601	14.7328	25.6021	12.592	25.599	12.4361
25.6208	14.7374	25.624	12.5974	25.6187	12.4398
25.6406	14.7397	25.6437	12.5991	25.6406	12.4426
25.6615	14.7442	25.6646	12.6061	25.6604	12.4471
25.6812	14.7481	25.6833	12.6085	25.6812	12.4519
25.7021	14.7564	25.7031	12.6119	25.7021	12.4554
25.7229	14.7585	25.7229	12.6136	25.7208	12.4587
25.7427	14.7641	25.7417	12.6167	25.7406	12.4635
25.7625	14.7678	25.7625	12.6201	25.7604	12.4658
25.7812	14.7691	25.7833	12.6222	25.7802	12.4714
25.8	14.7709	25.8042	12.6271	25.8	12.4729
25.8187	14.7732	25.824	12.6308	25.8208	12.4791
25.8385	14.7776	25.8448	12.6349	25.8406	12.4805
25.8594	14.7805	25.8646	12.6399	25.8615	12.4856
25.8802	14.7828	25.8844	12.6451	25.8833	12.49
25.9	14.7874	25.9031	12.6466	25.9031	12.4942
25.9208	14.7939	25.9219	12.6491	25.9229	12.4988
25.9406	14.8004	25.9417	12.6503	25.9427	12.5037
25.9615	14.8088	25.9615	12.6538	25.9625	12.5052
25.9802	14.8089	25.9823	12.6544	25.9823	12.5084
25.999	14.8147	26.0031	12.6605	26.0021	12.5126
26.0187	14.8148	26.024	12.6643	26.0229	12.5151
26.0385	14.819	26.0437	12.6693	26.0427	12.5201
26.0594	14.8209	26.0646	12.6731	26.0635	12.5224
26.0792	14.825	26.0844	12.6779	26.0833	12.5272
26.1	14.8316	26.1042	12.6798	26.1031	12.5308
26.1208	14.837	26.1229	12.6832	26.1229	12.5363
26.1406	14.8423	26.1427	12.6866	26.1427	12.5371
26.1615	14.8486	26.1625	12.6884	26.1625	12.5402
26.1812	14.8545	26.1823	12.6914	26.1823	12.5433
26.2	14.8553	26.2021	12.6928	26.2021	12.5478
26.2198	14.8605	26.224	12.6975	26.2219	12.5508
26.2396	14.8633	26.2437	12.6995	26.2427	12.5555
26.2604	14.8658	26.2635	12.7048	26.2625	12.5587
26.2812	14.8712	26.2833	12.7056	26.2833	12.5644
26.301	14.8759	26.3031	12.7104	26.3042	12.566
26.3219	14.8809	26.3219	12.7106	26.3229	12.5707
26.3437	14.8898	26.3406	12.7144	26.3437	12.5748
26.3635	14.8949	26.3604	12.7145	26.3635	12.5763
26.3833	14.9014	26.3802	12.72	26.3833	12.581
26.4031	14.9045	26.4	12.7216	26.4021	12.5811
26.4219	14.9059	26.4208	12.7262	26.4229	12.5873
26.4417	14.9085	26.4417	12.729	26.4417	12.5907
26.4615	14.909	26.4615	12.7365	26.4625	12.5916
26.4823	14.9143	26.4823	12.7381	26.4823	12.598
26.5031	14.9195	26.5021	12.7444	26.5031	12.5998
26.524	14.9244	26.5219	12.7466	26.5219	12.6019
26.5448	14.9285	26.5417	12.7505	26.5417	12.6087
26.5646	14.9353	26.5615	12.7553	26.5615	12.61
26.5833	14.9364	26.5812	12.7572	26.5812	12.6149
26.6021	14.9425	26.6021	12.7618	26.601	12.6141
26.6208	14.9421	26.6219	12.7668	26.6208	12.6181
26.6396	14.9464	26.6427	12.7719	26.6406	12.6205
26.6604	14.9476	26.6635	12.7762	26.6615	12.6245
26.6802	14.9502	26.6833	12.7825	26.6812	12.6296
26.701	14.9548	26.7031	12.7833	26.701	12.6321
26.7208	14.9617	26.7229	12.7899	26.7208	12.6374
26.7427	14.9691	26.7427	12.7903	26.7396	12.6396
26.7635	14.9754	26.7625	12.7936	26.7604	12.6428
26.7833	14.9798	26.7833	12.7965	26.7812	12.6464
26.8021	14.983	26.8031	12.8028	26.801	12.6481
26.8208	14.9863	26.8229	12.8068	26.8208	12.6536
26.8406	14.9886	26.8437	12.8099	26.8406	12.6564
26.8594	14.9933	26.8635	12.8134	26.8615	12.6601
26.8802	14.9952	26.8844	12.8186	26.8812	12.6667
26.9	14.9992	26.9042	12.8213	26.901	12.669
26.9208	15.0048	26.924	12.8252	26.9219	12.6728
26.9417	15.0113	26.9437	12.8289	26.9417	12.6758
26.9615	15.0159	26.9635	12.831	26.9625	12.6806
26.9823	15.0224	26.9833	12.8354	26.9833	12.6846
27.001	15.0267	27.0031	12.8347	27.0021	12.6881
27.0198	15.0308	27.0229	12.8421	27.0219	12.6931
27.0385	15.0323	27.0437	12.842	27.0427	12.6953
27.0583	15.0345	27.0635	12.8483	27.0625	12.7006
27.0781	15.0381	27.0833	12.8508	27.0823	12.7025
27.099	15.0409	27.1042	12.8588	27.1031	12.7067
27.1198	15.0462	27.125	12.8612	27.1219	12.7086
27.1406	15.0509	27.1437	12.8663	27.1417	12.7146
27.1604	15.0602	27.1635	12.8666	27.1625	12.7167
27.1812	15.0649	27.1833	12.8714	27.1833	12.7237
27.2	15.0709	27.2031	12.8726	27.2031	12.7258
27.2198	15.0717	27.2229	12.876	27.224	12.7325
27.2396	15.0794	27.2437	12.8804	27.2437	12.7346
27.2594	15.0804	27.2635	12.8816	27.2635	12.7386
27.2802	15.0864	27.2823	12.8892	27.2833	12.7411
27.3	15.0912	27.3021	12.892	27.3021	12.7431
27.3208	15.0983	27.3229	12.8953	27.3219	12.7452
27.3417	15.1037	27.3427	12.8983	27.3417	12.7484
27.3615	15.1093	27.3625	12.9045	27.3625	12.7532
27.3823	15.1143	27.3823	12.9057	27.3833	12.7574
27.4021	15.1196	27.4021	12.9113	27.4031	12.7626
27.4219	15.1233	27.4219	12.9128	27.424	12.7654
27.4406	15.1267	27.4417	12.9165	27.4437	12.7691
27.4604	15.1295	27.4625	12.9206	27.4635	12.7728
27.4802	15.1327	27.4823	12.9258	27.4823	12.7772
27.501	15.1382	27.501	12.9274	27.5021	12.7767
27.5219	15.1418	27.5219	12.9301	27.5208	12.7813
27.5417	15.1481	27.5417	12.9341	27.5417	12.785
27.5615	15.1523	27.5625	12.938	27.5625	12.7886
27.5823	15.1593	27.5812	12.9426	27.5823	12.7938
27.6021	15.1623	27.601	12.9456	27.6021	12.7975
27.6219	15.1663	27.6219	12.9505	27.6219	12.799
27.6417	15.1714	27.6427	12.9518	27.6417	12.8032
27.6604	15.1743	27.6615	12.9583	27.6615	12.8056
27.6812	15.1793	27.6823	12.9615	27.6802	12.8107
27.7	15.1825	27.7021	12.9657	27.7	12.8111
27.7208	15.1876	27.7229	12.9695	27.7187	12.8145
27.7406	15.1929	27.7437	12.9761	27.7396	12.8168
27.7615	15.1981	27.7625	12.9779	27.7594	12.8193
27.7823	15.2027	27.7823	12.9838	27.7812	12.8251
27.8021	15.2076	27.8021	12.9842	27.801	12.8294
27.8219	15.2138	27.8229	12.9891	27.8219	12.8351
27.8417	15.2191	27.8427	12.992	27.8417	12.8396
27.8615	15.2218	27.8625	12.9974	27.8615	12.8447
27.8812	15.2269	27.8823	12.9999	27.8812	12.8455
27.9021	15.2321	27.9021	13.0034	27.9	12.8505
27.9219	15.2375	27.9219	13.009	27.9198	12.8523
27.9427	15.2417	27.9427	13.0129	27.9396	12.8558
27.9625	15.2489	27.9635	13.0189	27.9615	12.8587
27.9823	15.2513	27.9833	13.021	27.9812	12.8655
28.001	15.2554	28.0042	13.0274	28.0031	12.8692
28.0219	15.2584	28.024	13.0292	28.024	12.8736
28.0417	15.2643	28.0437	13.0346	28.0437	12.8763
28.0604	15.2678	28.0635	13.0351	28.0635	12.8824
28.0802	15.2715	28.0833	13.0404	28.0833	12.8868
28.1	15.2751	28.1021	13.0401	28.1031	12.8899
28.1198	15.2771	28.1229	13.0481	28.1219	12.8912
28.1406	15.2847	28.1427	13.0487	28.1427	12.8957
28.1594	15.2892	28.1635	13.0546	28.1635	12.8982
28.1792	15.2937	28.1833	13.0581	28.1833	12.9018
28.199	15.2946	28.2042	13.0639	28.2042	12.9065
28.2198	15.2998	28.224	13.0663	28.224	12.9089
28.2406	15.3053	28.2437	13.0712	28.2437	12.9129
28.2604	15.3109	28.2625	13.0727	28.2635	12.9139
28.2802	15.3167	28.2823	13.0774	28.2823	12.9193
28.3	15.3228	28.301	13.0797	28.3021	12.9228
28.3208	15.3259	28.3229	13.0832	28.3208	12.9257
28.3406	15.3337	28.3427	13.0866	28.3417	12.927
28.3604	15.3358	28.3635	13.0897	28.3615	12.9297
28.3802	15.3415	28.3833	13.0966	28.3823	12.9338
28.4	15.3447	28.4031	13.0968	28.4042	12.9392
28.4208	15.3526	28.4219	13.1026	28.4229	12.9442
28.4417	15.3568	28.4417	13.1038	28.4437	12.9504
28.4615	15.3623	28.4604	13.1089	28.4635	12.9527
28.4812	15.3666	28.4802	13.1093	28.4823	12.9549
28.501	15.3708	28.499	13.1139	28.5021	12.9571
28.5208	15.376	28.5198	13.1173	28.5208	12.9578
28.5406	15.3809	28.5406	13.1235	28.5417	12.9625
28.5615	15.385	28.5615	13.1277	28.5615	12.9655
28.5812	15.3887	28.5823	13.1322	28.5823	12.9716
28.601	15.3935	28.6021	13.1371	28.6031	12.9749
28.6219	15.3984	28.6219	13.1412	28.6229	12.9801
28.6427	15.4057	28.6417	13.1465	28.6427	12.9847
28.6635	15.4088	28.6615	13.1497	28.6635	12.9864
28.6833	15.4154	28.6812	13.1541	28.6823	12.9881
28.7021	15.4184	28.701	13.1538	28.701	12.9906
28.7219	15.425	28.7219	13.1612	28.7208	12.993
28.7417	15.4275	28.7427	13.1635	28.7406	12.9969
28.7615	15.4323	28.7635	13.1726	28.7604	13.0017
28.7812	15.4347	28.7844	13.1751	28.7812	13.0028
28.801	15.4405	28.8042	13.1838	28.8021	13.0089
28.8219	15.4454	28.824	13.1843	28.8219	13.0098
28.8427	15.4513	28.8448	13.1921	28.8417	13.0165
28.8625	15.4542	28.8635	13.1918	28.8625	13.0182
28.8823	15.4594	28.8833	13.1971	28.8812	13.0207
28.9021	15.4646	28.9031	13.1981	28.901	13.0258
28.9229	15.4692	28.924	13.2016	28.9198	13.029
28.9417	15.473	28.9437	13.2058	28.9396	13.0325
28.9604	15.4757	28.9646	13.2093	28.9604	13.0372
28.9802	15.4813	28.9854	13.2147	28.9812	13.0381
29	15.4818	29.0052	13.2194	29.001	13.0436
29.0208	15.4879	29.025	13.2248	29.0219	13.0478
29.0417	15.4905	29.0437	13.2257	29.0427	13.0544
29.0615	15.4986	29.0625	13.2294	29.0635	13.0595
29.0812	15.502	29.0823	13.2299	29.0823	13.0621
29.101	15.5079	29.101	13.2322	29.1021	13.0666
29.1198	15.5106	29.1219	13.2354	29.1219	13.0703
29.1396	15.5151	29.1427	13.2418	29.1417	13.0729
29.1583	15.5155	29.1635	13.2432	29.1615	13.0734
29.1781	15.5214	29.1844	13.2502	29.1823	13.0768
29.1979	15.5252	29.2042	13.2543	29.2021	13.0805
29.2177	15.5289	29.224	13.2609	29.2229	13.0858
29.2385	15.5335	29.2437	13.2611	29.2437	13.0889
29.2594	15.539	29.2625	13.267	29.2646	13.0956
29.2812	15.5467	29.2823	13.2697	29.2844	13.0997
29.3	15.5518	29.3021	13.2719	29.3031	13.105
29.3198	15.5598	29.3219	13.2765	29.3229	13.1053
29.3396	15.5639	29.3427	13.2785	29.3427	13.1114
29.3594	15.5681	29.3635	13.2841	29.3625	13.1107
29.3792	15.5718	29.3833	13.2872	29.3833	13.1135
29.399	15.5762	29.4031	13.2935	29.4031	13.1176
29.4198	15.5806	29.424	13.2974	29.424	13.1235
29.4417	15.5868	29.4427	13.3024	29.4448	13.127
29.4625	15.5939	29.4625	13.3013	29.4646	13.1312
29.4823	15.6008	29.4812	13.3089	29.4844	13.1364
29.5031	15.6086	29.501	13.3069	29.5031	13.1404
29.5229	15.6125	29.5219	13.3147	29.5229	13.1424
29.5417	15.6165	29.5417	13.3166	29.5427	13.1448
29.5615	15.6186	29.5615	13.3223	29.5625	13.1459
29.5812	15.6234	29.5823	13.3239	29.5833	13.1477
29.601	15.626	29.6031	13.3291	29.6031	13.1532
29.6208	15.63	29.6229	13.3338	29.6229	13.1574
29.6427	15.6343	29.6427	13.3367	29.6437	13.1615
29.6625	15.6424	29.6615	13.3436	29.6625	13.1651
29.6833	15.6484	29.6812	13.3456	29.6823	13.168
29.7031	15.6542	29.701	13.3499	29.701	13.1697
29.7229	15.6569	29.7208	13.3524	29.7208	13.1725
29.7417	15.6622	29.7406	13.3565	29.7406	13.1735
29.7604	15.6646	29.7615	13.3601	29.7604	13.1772
29.7792	15.6666	29.7833	13.3674	29.7802	13.1811
29.799	15.6685	29.8031	13.3705	29.8	13.186
29.8198	15.6754	29.824	13.3777	29.8208	13.1903
29.8406	15.6786	29.8437	13.3781	29.8417	13.1943
29.8604	15.6851	29.8635	13.3848	29.8615	13.1998
29.8812	15.6903	29.8823	13.3846	29.8812	13.2032
29.9021	15.6953	29.9021	13.39	29.901	13.2053
29.9219	15.7026	29.9219	13.3928	29.9208	13.2097
29.9406	15.7062	29.9427	13.3988	29.9406	13.2142
29.9604	15.7124	29.9625	13.4014	29.9615	13.2183
29.9802	15.7127	29.9844	13.4058	29.9812	13.2256
30	15.7196	30.0042	13.4114	30.0021	13.2259
30.0208	15.7241	30.025	13.4163	30.0219	13.2321
30.0406	15.7287	30.0448	13.4203	30.0427	13.2356
30.0625	15.7332	30.0646	13.4255	30.0625	13.241
30.0823	15.7411	30.0833	13.4304	30.0823	13.2446
30.1031	15.747	30.1031	13.4309	30.1021	13.2496
30.1229	15.7531	30.1229	13.4364	30.1219	13.2512
30.1417	15.7564	30.1427	13.4373	30.1427	13.2548
30.1604	15.7607	30.1635	13.4429	30.1625	13.2589
30.1802	15.7603	30.1833	13.4456	30.1823	13.2639
30.2	15.7664	30.2042	13.4529	30.2031	13.2682
30.2198	15.7697	30.225	13.4557	30.2229	13.2725
30.2396	15.7727	30.2448	13.4629	30.2437	13.2765
30.2604	15.7787	30.2646	13.4647	30.2635	13.2803
30.2802	15.7838	30.2833	13.4682	30.2833	13.2852
30.301	15.792	30.3031	13.4725	30.3031	13.2881
30.3219	15.7979	30.3229	13.4753	30.3229	13.2922
30.3406	15.8032	30.3437	13.4784	30.3427	13.2958
30.3604	15.803	30.3625	13.4824	30.3635	13.2999
30.3792	15.8106	30.3833	13.4878	30.3833	13.3025
30.399	15.8116	30.4031	13.4891	30.4031	13.3062
30.4198	15.8152	30.424	13.4961	30.4229	13.3101
30.4396	15.8174	30.4427	13.4963	30.4437	13.3141
30.4604	15.8261	30.4625	13.5037	30.4625	13.3154
30.4812	15.833	30.4812	13.5019	30.4823	13.321
30.5021	15.8414	30.501	13.5098	30.5021	13.3247
30.5219	15.8462	30.5208	13.5101	30.5219	13.3277
30.5417	15.851	30.5406	13.515	30.5427	13.3322
30.5615	15.8537	30.5615	13.5173	30.5625	13.3341
30.5802	15.8573	30.5812	13.5246	30.5823	13.3401
30.6	15.8603	30.6021	13.5258	30.6031	13.3424
30.6208	15.8647	30.6219	13.5343	30.6229	13.3482
30.6396	15.8687	30.6427	13.5376	30.6427	13.349
30.6615	15.8739	30.6625	13.5431	30.6625	13.3525
30.6812	15.8804	30.6823	13.5469	30.6823	13.3575
30.7021	15.8856	30.7021	13.5521	30.701	13.3617
30.724	15.8952	30.7219	13.5562	30.7219	13.364
30.7437	15.9012	30.7417	13.559	30.7417	13.3691
30.7625	15.9085	30.7615	13.5663	30.7615	13.3712
30.7812	15.9076	30.7823	13.5685	30.7823	13.3736
30.801	15.9128	30.8021	13.5734	30.801	13.3779
30.8208	15.9142	30.8229	13.5771	30.8208	13.3825
30.8406	15.9206	30.8427	13.5839	30.8417	13.3872
30.8615	15.9251	30.8625	13.5861	30.8604	13.3898
30.8823	15.9295	30.8823	13.59	30.8802	13.3942
30.9031	15.9363	30.9021	13.5929	30.9	13.3966
30.9229	15.9444	30.9229	13.5995	30.9198	13.3999
30.9427	15.9481	30.9427	13.6042	30.9406	13.4038
30.9625	15.954	30.9635	13.611	30.9615	13.4086
30.9812	15.958	30.9833	13.6139	30.9812	13.4123
31.0021	15.9587	31.0042	13.619	31.001	13.4174
31.0208	15.9631	31.024	13.6235	31.0208	13.4223
31.0417	15.9686	31.0437	13.6271	31.0406	13.4271
31.0615	15.974	31.0635	13.6315	31.0604	13.4299
31.0823	15.9782	31.0844	13.6335	31.0812	13.4361
31.1021	15.9846	31.1031	13.6405	31.101	13.4365
31.1219	15.9867	31.124	13.644	31.1219	13.4419
31.1417	15.9915	31.1437	13.6491	31.1417	13.4449
31.1615	15.996	31.1635	13.6499	31.1615	13.4486
31.1802	15.9972	31.1833	13.6565	31.1823	13.4526
31.199	16.0003	31.2042	13.6561	31.2021	13.4586
31.2187	16.0038	31.224	13.6648	31.2229	13.4624
31.2385	16.0069	31.2437	13.6673	31.2427	13.4656
31.2583	16.0113	31.2625	13.6724	31.2635	13.4692
31.2792	16.0162	31.2833	13.6742	31.2823	13.4733
31.3	16.0211	31.3042	13.6809	31.3031	13.4767
31.3198	16.0277	31.3229	13.6819	31.3229	13.4826
31.3406	16.0332	31.3437	13.69	31.3437	13.4854
31.3604	16.0404	31.3635	13.6947	31.3635	13.4873
31.3792	16.0425	31.3833	13.6961	31.3844	13.4948
31.399	16.0476	31.4031	13.7018	31.4042	13.4955
31.4187	16.0493	31.4229	13.7049	31.424	13.5015
31.4396	16.0555	31.4437	13.7103	31.4437	13.5023
31.4594	16.0618	31.4625	13.7134	31.4625	13.5089
31.4802	16.0674	31.4823	13.7172	31.4823	13.5106
31.5	16.0729	31.5031	13.7183	31.5021	13.5143
31.5219	16.0813	31.5229	13.7256	31.5219	13.5193
31.5417	16.0886	31.5427	13.7289	31.5417	13.521
31.5615	16.0939	31.5625	13.7345	31.5625	13.523
31.5812	16.0999	31.5823	13.7366	31.5833	13.5284
31.6021	16.104	31.6021	13.7418	31.6031	13.5335
31.6219	16.1107	31.6219	13.7427	31.624	13.5377
31.6417	16.1143	31.6417	13.7497	31.6427	13.5448
31.6615	16.1184	31.6615	13.7511	31.6625	13.5447
31.6823	16.124	31.6812	13.7564	31.6812	13.5511
31.7031	16.1317	31.7021	13.7597	31.7	13.5481
31.7229	16.1361	31.7219	13.7642	31.7208	13.5526
31.7427	16.142	31.7427	13.7691	31.7406	13.5533
31.7625	16.1444	31.7615	13.7741	31.7615	13.558
31.7823	16.1492	31.7823	13.7804	31.7812	13.5617
31.8021	16.1515	31.8021	13.784	31.801	13.5718
31.8219	16.1577	31.8219	13.7881	31.8208	13.5755
31.8417	16.1627	31.8417	13.79	31.8406	13.5801
31.8615	16.1667	31.8615	13.795	31.8604	13.5829
31.8812	16.1688	31.8812	13.7976	31.8802	13.5848
31.9021	16.1763	31.9021	13.8048	31.899	13.5864
31.9219	16.1814	31.9229	13.8084	31.9198	13.5896
31.9417	16.1858	31.9427	13.8132	31.9396	13.5906
31.9625	16.1921	31.9625	13.8182	31.9615	13.5964
31.9812	16.1961	31.9833	13.8235	31.9823	13.6051
32.0021	16.2035	32.0031	13.8275	32.0021	13.6125
32.0219	16.205	32.0229	13.8331	32.0229	13.6146
32.0417	16.212	32.0427	13.8384	32.0417	13.6194
32.0615	16.2162	32.0625	13.8392	32.0615	13.6212
32.0812	16.2221	32.0833	13.8454	32.0812	13.6236
32.1021	16.2275	32.1042	13.8493	32.1	13.6251
32.1219	16.2332	32.124	13.8551	32.1208	13.6307
32.1417	16.2365	32.1448	13.8591	32.1417	13.6368
32.1615	16.241	32.1646	13.8649	32.1625	13.6428
32.1812	16.2451	32.1854	13.8668	32.1823	13.6473
32.201	16.2515	32.2042	13.8734	32.2031	13.6524
32.2208	16.2542	32.224	13.8743	32.2229	13.6547
32.2406	16.2588	32.2437	13.8826	32.2437	13.6596
32.2604	16.2647	32.2625	13.8809	32.2625	13.6621
32.2802	16.2695	32.2823	13.8859	32.2823	13.6666
32.301	16.2751	32.3031	13.8873	32.3021	13.6723
32.3198	16.2768	32.3229	13.8935	32.3219	13.6777
32.3406	16.2823	32.3427	13.8984	32.3427	13.68
32.3594	16.2847	32.3635	13.9028	32.3625	13.6848
32.3802	16.2906	32.3833	13.9078	32.3833	13.6871
32.4	16.2971	32.4042	13.9125	32.4031	13.6916
32.4208	16.3028	32.4229	13.9144	32.424	13.696
32.4406	16.3077	32.4427	13.9198	32.4437	13.7004
32.4604	16.3136	32.4615	13.92	32.4625	13.7009
32.4802	16.319	32.4812	13.9231	32.4823	13.7086
32.501	16.3257	32.501	13.9272	32.501	13.7136
32.5208	16.3316	32.5219	13.9292	32.5219	13.7151
32.5406	16.3356	32.5417	13.9357	32.5417	13.7199
32.5604	16.3377	32.5625	13.941	32.5615	13.7219
32.5812	16.3466	32.5823	13.9461	32.5833	13.7226
32.601	16.3509	32.6031	13.9492	32.6031	13.7288
32.6208	16.3568	32.6219	13.9536	32.624	13.7377
32.6406	16.3597	32.6417	13.9557	32.6437	13.7429
32.6615	16.3637	32.6604	13.9591	32.6625	13.7498
32.6812	16.3709	32.6802	13.9621	32.6812	13.7528
32.701	16.3764	32.7	13.9665	32.701	13.754
32.7208	16.383	32.7208	13.9694	32.7208	13.7544
32.7406	16.3879	32.7417	13.9748	32.7417	13.7567
32.7604	16.3928	32.7625	13.9824	32.7615	13.7599
32.7812	16.3992	32.7823	13.9855	32.7812	13.7667
32.801	16.4051	32.8031	13.9932	32.8021	13.774
32.8219	16.4106	32.8229	13.9943	32.8229	13.7815
32.8427	16.4187	32.8417	13.9989	32.8427	13.7873
32.8625	16.4235	32.8604	13.9977	32.8615	13.788
32.8833	16.4307	32.8812	14.0052	32.8812	13.7906
32.9021	16.4354	32.9021	14.0086	32.9	13.7901
32.9219	16.4403	32.9219	14.0143	32.9198	13.7934
32.9417	16.444	32.9437	14.0173	32.9396	13.7969
32.9604	16.447	32.9635	14.0263	32.9604	13.805
32.9812	16.455	32.9833	14.0299	32.9802	13.8111
33.001	16.4574	33.0042	14.0347	33.001	13.8184
33.0219	16.4647	33.0229	14.0373	33.0219	13.8235
33.0427	16.4676	33.0427	14.0417	33.0417	13.8284
33.0625	16.4773	33.0625	14.043	33.0615	13.8286
33.0823	16.483	33.0833	14.0479	33.0802	13.8328
33.1021	16.4888	33.1031	14.0522	33.1	13.8336
33.1208	16.4924	33.1229	14.0544	33.1198	13.8418
33.1406	16.4987	33.1437	14.0613	33.1396	13.8468
33.1594	16.498	33.1646	14.0634	33.1615	13.8533
33.1802	16.5062	33.1844	14.071	33.1812	13.8603
33.2	16.5102	33.2042	14.0743	33.2021	13.8663
33.2198	16.5154	33.224	14.0781	33.2219	13.8664
33.2406	16.5235	33.2427	14.0798	33.2417	13.87
33.2604	16.529	33.2625	14.0825	33.2615	13.8754
33.2802	16.5357	33.2823	14.0845	33.2812	13.8794
33.301	16.5417	33.3021	14.0902	33.301	13.8838
33.3198	16.5457	33.3229	14.0929	33.3208	13.8888
33.3385	16.5505	33.3437	14.0994	33.3417	13.895
33.3583	16.555	33.3635	14.103	33.3615	13.8993
33.3781	16.5582	33.3844	14.1073	33.3823	13.9046
33.399	16.5633	33.4042	14.1151	33.4031	13.9069
33.4198	16.5693	33.424	14.1172	33.4229	13.9111
33.4406	16.5789	33.4437	14.1224	33.4437	13.9146
33.4604	16.5848	33.4625	14.1238	33.4635	13.9235
33.4802	16.593	33.4823	14.1286	33.4833	13.9276
33.5	16.5972	33.5021	14.1279	33.5031	13.9334
33.5198	16.602	33.5219	14.1315	33.5229	13.9373
33.5396	16.6074	33.5427	14.1365	33.5427	13.9398
33.5594	16.6108	33.5625	14.1434	33.5635	13.943
33.5792	16.6154	33.5833	14.1464	33.5833	13.9474
33.6	16.622	33.6042	14.1527	33.6042	13.9516
33.6208	16.6289	33.6229	14.1554	33.624	13.9593
33.6417	16.6374	33.6427	14.1618	33.6427	13.9641
33.6625	16.643	33.6615	14.1642	33.6625	13.9681
33.6823	16.6503	33.6823	14.1676	33.6823	13.9705
33.7021	16.6558	33.701	14.1718	33.7021	13.9728
33.7208	16.6593	33.7208	14.1743	33.7229	13.9784
33.7406	16.6648	33.7417	14.1801	33.7427	13.9794
33.7604	16.6687	33.7615	14.1817	33.7625	13.9851
33.7802	16.674	33.7833	14.1886	33.7833	13.9903
33.801	16.6782	33.8031	14.1911	33.8031	13.9982
33.8219	16.6863	33.8219	14.1978	33.8229	14.0014
33.8417	16.6919	33.8417	14.1992	33.8417	14.0071
33.8625	16.7011	33.8615	14.204	33.8615	14.009
33.8823	16.706	33.8812	14.2058	33.8812	14.009
33.9021	16.7111	33.901	14.2115	33.901	14.0136
33.9208	16.7147	33.9208	14.2119	33.9208	14.0158
33.9406	16.7199	33.9417	14.2198	33.9406	14.0214
33.9594	16.722	33.9615	14.2216	33.9604	14.0262
33.9802	16.7274	33.9823	14.2301	33.9802	14.0322
34	16.7322	34.0031	14.2317	34.001	14.0364
34.0219	16.7381	34.0229	14.2381	34.0208	14.0408
34.0417	16.7456	34.0427	14.2409	34.0406	14.0434
34.0625	16.7525	34.0615	14.2455	34.0615	14.0494
34.0833	16.761	34.0823	14.2482	34.0812	14.0515
34.1031	16.7668	34.1021	14.2548	34.101	14.0569
34.1219	16.7706	34.1219	14.2565	34.1219	14.0615
34.1417	16.777	34.1427	14.2628	34.1417	14.0658
34.1604	16.7801	34.1635	14.2658	34.1625	14.0722
34.1802	16.7833	34.1844	14.2722	34.1823	14.0782
34.2	16.7879	34.2042	14.2784	34.2021	14.0793
34.2208	16.7931	34.224	14.2817	34.2219	14.0843
34.2406	16.7976	34.2437	14.288	34.2427	14.0871
34.2604	16.8048	34.2635	14.2893	34.2615	14.0902
34.2812	16.8121	34.2844	14.2952	34.2823	14.0954
34.301	16.8166	34.3031	14.2991	34.3021	14.1006
34.3208	16.8218	34.324	14.3056	34.3219	14.1056
34.3396	16.8262	34.3437	14.3072	34.3427	14.1111
34.3583	16.8301	34.3635	14.3115	34.3635	14.1179
34.3792	16.8334	34.3844	14.3152	34.3833	14.1194
34.399	16.8396	34.4042	14.3199	34.4031	14.1248
34.4187	16.8468	34.424	14.325	34.4229	14.1293
34.4396	16.8522	34.4427	14.3293	34.4427	14.1343
34.4594	16.8592	34.4625	14.3316	34.4615	14.1377
34.4802	16.8669	34.4833	14.3355	34.4823	14.1417
34.501	16.8728	34.5031	14.3395	34.5031	14.1463
34.5208	16.8788	34.5229	14.3423	34.5229	14.1516
34.5396	16.8828	34.5427	14.3483	34.5427	14.156
34.5583	16.8894	34.5635	14.3518	34.5625	14.1601
34.5792	16.8924	34.5833	14.3569	34.5823	14.1663
34.599	16.8959	34.6031	14.3605	34.6021	14.1703
34.6198	16.9019	34.6219	14.3645	34.6229	14.1764
34.6406	16.9094	34.6417	14.3675	34.6427	14.1793
34.6604	16.9164	34.6615	14.3732	34.6625	14.1846
34.6812	16.9241	34.6812	14.3734	34.6823	14.188
34.701	16.9295	34.701	14.3779	34.7021	14.195
34.7208	16.9347	34.7208	14.3806	34.7229	14.1974
34.7406	16.9383	34.7406	14.3866	34.7427	14.2024
34.7594	16.9431	34.7604	14.3903	34.7635	14.2042
34.7802	16.9468	34.7812	14.3949	34.7823	14.2122
34.8	16.9545	34.801	14.3979	34.8031	14.2174
34.8208	16.9576	34.8208	14.4035	34.8219	14.222
34.8417	16.9655	34.8417	14.4088	34.8417	14.2255
34.8615	16.972	34.8615	14.4126	34.8615	14.2285
34.8823	16.9803	34.8823	14.4178	34.8812	14.2328
34.9021	16.9843	34.9021	14.4214	34.9021	14.2359
34.9229	16.9945	34.9229	14.4255	34.9219	14.241
34.9417	16.9969	34.9427	14.4323	34.9417	14.2441
34.9615	17.0012	34.9625	14.4378	34.9615	14.2511
34.9812	17.0062	34.9833	14.4415	34.9812	14.2552
35.001	17.0095	35.0031	14.4467	35.0021	14.2614
35.0208	17.015	35.0229	14.4504	35.0208	14.2636
35.0417	17.0207	35.0417	14.4537	35.0406	14.2688
35.0625	17.0259	35.0625	14.4576	35.0604	14.2713
35.0823	17.032	35.0833	14.4638	35.0802	14.2774
35.1021	17.0393	35.1031	14.4679	35.1	14.279
35.1219	17.0437	35.124	14.4739	35.1208	14.2865
35.1417	17.0497	35.1437	14.4782	35.1406	14.2898
35.1604	17.0529	35.1635	14.4838	35.1615	14.2979
35.1812	17.0602	35.1833	14.4862	35.1823	14.3021
35.201	17.0616	35.2031	14.4893	35.2021	14.3059
35.2219	17.0688	35.2229	14.4947	35.2219	14.3117
35.2417	17.0734	35.2427	14.4959	35.2427	14.3149
35.2625	17.0797	35.2625	14.5021	35.2625	14.3198
35.2823	17.0871	35.2833	14.5061	35.2812	14.3238
35.3021	17.0907	35.3031	14.5112	35.3021	14.3301
35.3219	17.0985	35.324	14.5161	35.3219	14.3335
35.3406	17.0999	35.3437	14.5223	35.3417	14.3392
35.3604	17.1047	35.3635	14.5243	35.3625	14.3437
35.3802	17.1099	35.3833	14.5298	35.3823	14.3493
35.4	17.1138	35.4031	14.5343	35.4031	14.3523
35.4187	17.117	35.4229	14.5395	35.424	14.3587
35.4396	17.1229	35.4427	14.5401	35.4437	14.3622
35.4594	17.1267	35.4625	14.544	35.4635	14.368
35.4802	17.1361	35.4833	14.5508	35.4833	14.3726
35.5	17.1421	35.5031	14.5533	35.5042	14.3772
35.5208	17.1489	35.5229	14.56	35.524	14.3805
35.5396	17.1522	35.5437	14.5653	35.5437	14.3858
35.5604	17.1594	35.5635	14.5678	35.5635	14.3902
35.5802	17.1637	35.5833	14.5712	35.5833	14.3942
35.6	17.1698	35.6031	14.5777	35.6042	14.3992
35.6208	17.1758	35.6229	14.5803	35.6229	14.4029
35.6406	17.1826	35.6417	14.5849	35.6427	14.4078
35.6604	17.189	35.6615	14.586	35.6615	14.4087
35.6812	17.1967	35.6823	14.5927	35.6812	14.413
35.701	17.1995	35.7021	14.5941	35.7021	14.4172
35.7208	17.2055	35.7219	14.6032	35.7219	14.4217
35.7406	17.2115	35.7417	14.6065	35.7427	14.4255
35.7615	17.2143	35.7625	14.613	35.7625	14.4331
35.7812	17.22	35.7823	14.6138	35.7833	14.4355
35.801	17.226	35.8021	14.6193	35.8031	14.444
35.8219	17.2337	35.8208	14.6224	35.8229	14.446
35.8427	17.2387	35.8406	14.6248	35.8417	14.451
35.8625	17.2468	35.8604	14.6302	35.8615	14.4524
35.8823	17.2487	35.8812	14.635	35.8812	14.4567
35.9021	17.2569	35.9021	14.6409	35.9021	14.4633
35.9219	17.26	35.9219	14.6471	35.9219	14.4675
35.9417	17.2659	35.9427	14.6509	35.9427	14.4715
35.9615	17.2688	35.9625	14.6546	35.9615	14.4772
35.9823	17.2748	35.9823	14.6621	35.9812	14.4799
36.0021	17.2824	36.0021	14.6643	36.001	14.4817
36.0219	17.2883	36.0229	14.6718	36.0208	14.4854
36.0417	17.2917	36.0417	14.6739	36.0406	14.4904
36.0625	17.2952	36.0625	14.681	36.0594	14.4951
36.0823	17.3024	36.0823	14.6816	36.0792	14.4974
36.1021	17.3076	36.1021	14.6867	36.1	14.5032
36.1219	17.3123	36.1229	14.6922	36.1198	14.5084
36.1417	17.3174	36.1427	14.6982	36.1406	14.5141
36.1625	17.3217	36.1635	14.7034	36.1625	14.5193
36.1823	17.3278	36.1844	14.7074	36.1823	14.526
36.2021	17.3339	36.2042	14.7136	36.2021	14.5311
36.2219	17.3386	36.224	14.7177	36.2219	14.5359
36.2417	17.3431	36.2437	14.7215	36.2417	14.5407
36.2625	17.3486	36.2646	14.7254	36.2604	14.5418
36.2812	17.3544	36.2844	14.7299	36.2812	14.5475
36.301	17.3583	36.3042	14.7347	36.301	14.55
36.3208	17.3644	36.324	14.7414	36.3219	14.5566
36.3406	17.3678	36.3448	14.7446	36.3427	14.5592
36.3615	17.3723	36.3646	14.7513	36.3635	14.5673
36.3812	17.3779	36.3844	14.7538	36.3833	14.5714
36.401	17.3815	36.4042	14.7596	36.4031	14.5777
36.4208	17.3887	36.4229	14.7616	36.4229	14.5807
36.4406	17.3948	36.4427	14.7665	36.4417	14.5855
36.4604	17.4001	36.4625	14.767	36.4615	14.587
36.4802	17.4048	36.4833	14.7722	36.4823	14.591
36.5	17.4108	36.5031	14.7768	36.501	14.5943
36.5198	17.4152	36.524	14.7834	36.5219	14.6006
36.5396	17.4186	36.5437	14.788	36.5427	14.6049
36.5594	17.4226	36.5635	14.7934	36.5635	14.6098
36.5802	17.43	36.5833	14.7978	36.5833	14.6159
36.6	17.4359	36.6031	14.7985	36.6042	14.6224
36.6198	17.4434	36.6219	14.8054	36.6229	14.6255
36.6406	17.45	36.6417	14.8063	36.6427	14.6286
36.6604	17.4569	36.6615	14.8111	36.6625	14.6325
36.6812	17.4621	36.6823	14.8141	36.6823	14.6358
36.701	17.4685	36.7021	14.821	36.7021	14.6397
36.7208	17.4761	36.7229	14.8241	36.7229	14.6469
36.7406	17.479	36.7427	14.8314	36.7437	14.6513
36.7615	17.4859	36.7615	14.8341	36.7625	14.6567
36.7812	17.4893	36.7812	14.8386	36.7833	14.6637
36.8021	17.4967	36.801	14.8408	36.8031	14.6662
36.8219	17.5032	36.8208	14.8461	36.8229	14.6681
36.8427	17.5108	36.8396	14.8486	36.8427	14.6715
36.8625	17.5179	36.8604	14.8534	36.8615	14.6734
36.8833	17.5254	36.8802	14.8568	36.8812	14.6773
36.9031	17.5299	36.901	14.8631	36.9021	14.6822
36.9219	17.5344	36.9219	14.8698	36.9219	14.6892
36.9417	17.5392	36.9437	14.8747	36.9417	14.6939
36.9635	17.5443	36.9625	14.8823	36.9625	14.6982
36.9833	17.5496	36.9833	14.8866	36.9823	14.6999
37.0031	17.5567	37.0021	14.8919	37.0021	14.7056
37.0229	17.5631	37.0219	14.8948	37.0208	14.7082
37.0427	17.569	37.0417	14.9006	37.0406	14.7125
37.0625	17.5746	37.0625	14.9009	37.0604	14.7165
37.0823	17.5784	37.0823	14.9097	37.0802	14.7232
37.1021	17.584	37.1042	14.9123	37.1	14.7255
37.1219	17.5833	37.1229	14.919	37.1198	14.7305
37.1406	17.5887	37.1437	14.9242	37.1406	14.733
37.1615	17.5938	37.1635	14.9279	37.1615	14.7371
37.1812	17.6025	37.1833	14.9321	37.1823	14.7402
37.2021	17.6081	37.2031	14.9371	37.2021	14.7457
37.2219	17.6152	37.2229	14.9419	37.2208	14.7534
37.2427	17.6202	37.2417	14.9425	37.2406	14.7565
37.2625	17.6269	37.2625	14.9477	37.2594	14.7625
37.2823	17.6325	37.2823	14.9505	37.2802	14.7636
37.3021	17.6378	37.3031	14.9574	37.3	14.7677
37.3208	17.6406	37.325	14.9625	37.3219	14.7735
37.3406	17.6441	37.3448	14.9689	37.3417	14.7796
37.3615	17.6489	37.3646	14.9718	37.3625	14.7829
37.3812	17.655	37.3844	14.9786	37.3833	14.7924
37.401	17.6602	37.4042	14.98	37.4031	14.7961
37.4208	17.6654	37.4229	14.9849	37.4229	14.8052
37.4406	17.6704	37.4427	14.9846	37.4427	14.8048
37.4594	17.6721	37.4635	14.9905	37.4615	14.8093
37.4792	17.6786	37.4844	14.9912	37.4823	14.8109
37.4979	17.6797	37.5042	14.9986	37.5021	14.8148
37.5177	17.6841	37.524	15.003	37.5229	14.8197
37.5375	17.6875	37.5448	15.0105	37.5427	14.8242
37.5573	17.694	37.5646	15.0124	37.5635	14.831
37.5792	17.6989	37.5844	15.0152	37.5833	14.8381
37.6	17.7081	37.6042	15.019	37.6042	14.8418
37.6208	17.7178	37.6229	15.0232	37.624	14.8459
37.6406	17.7261	37.6427	15.0266	37.6427	14.8488
37.6615	17.7345	37.6635	15.028	37.6625	14.8525
37.6812	17.741	37.6823	15.0322	37.6823	14.8552
37.7	17.7464	37.7031	15.0357	37.7031	14.8583
37.7198	17.7494	37.7229	15.0422	37.7229	14.8643
37.7396	17.754	37.7427	15.0447	37.7427	14.869
37.7604	17.7602	37.7635	15.0512	37.7635	14.8753
37.7802	17.7673	37.7823	15.0547	37.7844	14.878
37.8021	17.7752	37.8021	15.0599	37.8031	14.8814
37.8229	17.7837	37.8208	15.0603	37.8229	14.8862
37.8427	17.7899	37.8406	15.0647	37.8417	14.8899
37.8625	17.7979	37.8604	15.0686	37.8615	14.8915
37.8812	17.8015	37.8802	15.073	37.8812	14.8949
37.901	17.8053	37.901	15.0788	37.901	14.9003
37.9198	17.8075	37.9219	15.0824	37.9219	14.9046
37.9396	17.8132	37.9417	15.0885	37.9417	14.9067
37.9604	17.817	37.9625	15.0948	37.9615	14.9125
37.9802	17.8248	37.9823	15.1001	37.9823	14.9178
38.001	17.8328	38.0021	15.103	38.0021	14.9207
38.0219	17.8389	38.0208	15.1085	38.0219	14.9268
38.0427	17.8459	38.0406	15.1101	38.0417	14.9273
38.0625	17.8515	38.0615	15.1162	38.0604	14.9326
38.0812	17.8578	38.0812	15.1173	38.0812	14.9357
38.101	17.8615	38.1021	15.1252	38.1	14.9404
38.1208	17.8666	38.1229	15.1294	38.1198	14.9423
38.1406	17.8709	38.1437	15.1367	38.1406	14.9496
38.1615	17.8757	38.1635	15.1418	38.1604	14.9525
38.1812	17.8818	38.1844	15.1474	38.1812	14.9577
38.2021	17.8897	38.2042	15.1497	38.201	14.9604
38.2229	17.8952	38.2229	15.1549	38.2208	14.9663
38.2427	17.9042	38.2427	15.1579	38.2406	14.9706
38.2625	17.9062	38.2635	15.1622	38.2615	14.9761
38.2812	17.9116	38.2833	15.1667	38.2812	14.9782
38.3021	17.9166	38.3031	15.1705	38.301	14.9819
38.3208	17.9211	38.3229	15.1757	38.3208	14.986
38.3406	17.9245	38.3437	15.1805	38.3417	14.9929
38.3604	17.9299	38.3646	15.1874	38.3615	14.9981
38.3802	17.9347	38.3844	15.1908	38.3823	15.0026
38.4	17.9386	38.4042	15.1952	38.4021	15.0097
38.4219	17.9454	38.4229	15.1989	38.4219	15.0117
38.4417	17.9499	38.4427	15.2036	38.4417	15.0166
38.4615	17.9561	38.4625	15.206	38.4625	15.0199
38.4802	17.9618	38.4833	15.213	38.4823	15.0257
38.5	17.9676	38.5031	15.2179	38.5021	15.0276
38.5187	17.9702	38.524	15.2232	38.5219	15.0338
38.5385	17.9738	38.5437	15.2268	38.5427	15.0373
38.5583	17.9778	38.5646	15.232	38.5625	15.0436
38.5781	17.9832	38.5844	15.2355	38.5833	15.0488
38.6	17.9894	38.6031	15.2398	38.6031	15.054
38.6198	17.9952	38.6219	15.2424	38.6229	15.0575
38.6406	18.0018	38.6417	15.247	38.6427	15.0598
38.6604	18.0114	38.6625	15.251	38.6625	15.0643
38.6802	18.0141	38.6823	15.2533	38.6833	15.0669
38.7	18.0225	38.7021	15.2594	38.7031	15.0713
38.7187	18.0246	38.7229	15.2618	38.7229	15.0768
38.7396	18.0291	38.7427	15.2711	38.7427	15.0813
38.7594	18.0335	38.7625	15.2728	38.7625	15.0843
38.7792	18.0404	38.7823	15.2798	38.7833	15.0911
38.8	18.0481	38.8021	15.2812	38.8021	15.0933
38.8208	18.0566	38.8208	15.287	38.8219	15.0977
38.8417	18.064	38.8406	15.288	38.8417	15.1011
38.8625	18.0685	38.8604	15.2932	38.8625	15.1059
38.8812	18.0763	38.8802	15.2963	38.8823	15.1094
38.901	18.0794	38.901	15.3025	38.9021	15.1139
38.9208	18.0849	38.9208	15.3068	38.9229	15.1186
38.9396	18.086	38.9417	15.3122	38.9427	15.1226
38.9604	18.0937	38.9615	15.3174	38.9625	15.1279
38.9802	18.0966	38.9823	15.3212	38.9823	15.1303
39.001	18.1047	39.001	15.3287	39.0021	15.1357
39.0219	18.1112	39.0208	15.3309	39.0219	15.1381
39.0427	18.1193	39.0417	15.3382	39.0417	15.1432
39.0625	18.1259	39.0615	15.3424	39.0625	15.1454
39.0833	18.1316	39.0823	15.3489	39.0823	15.1509
39.1031	18.1377	39.1021	15.3512	39.1021	15.1525
39.1219	18.1416	39.1229	15.3586	39.1219	15.1591
39.1417	18.1473	39.1427	15.3627	39.1417	15.1602
39.1615	18.148	39.1635	15.3703	39.1615	15.1663
39.1812	18.1542	39.1833	15.3724	39.1812	15.1688
39.2021	18.1585	39.2031	15.38	39.201	15.1736
39.2229	18.1649	39.2229	15.3829	39.2208	15.1763
39.2427	18.169	39.2427	15.3879	39.2396	15.1807
39.2625	18.1772	39.2635	15.3922	39.2614	15.1828
39.2823	18.1819	39.2833	15.3976	39.2812	15.1874
39.301	18.1875	39.3031	15.4022	39.301	15.1915
39.3208	18.1885	39.3239	15.4082	39.3208	15.197
39.3406	18.1949	39.3448	15.4137	39.3406	15.1999
39.3604	18.1979	39.3646	15.4173	39.3604	15.2037
39.3802	18.2037	39.3844	15.4238	39.3812	15.211
39.4	18.2083	39.4031	15.4257	39.401	15.2134
39.4208	18.2159	39.424	15.4326	39.4208	15.2197
39.4417	18.2205	39.4437	15.4337	39.4406	15.2228
39.4615	18.2267	39.4635	15.4402	39.4625	15.2276
39.4812	18.2332	39.4833	15.4426	39.4823	15.2314
39.5	18.2354	39.5031	15.4476	39.5021	15.239
39.5198	18.2403	39.5229	15.4518	39.5219	15.243
39.5385	18.2448	39.5437	15.4588	39.5417	15.2482
39.5583	18.2498	39.5635	15.462	39.5625	15.2506
39.5781	18.2534	39.5833	15.4679	39.5823	15.2561
39.599	18.2605	39.6031	15.4732	39.6021	15.2625
39.6198	18.2638	39.6229	15.4784	39.6219	15.2656
39.6396	18.2722	39.6427	15.4826	39.6417	15.2696
39.6594	18.2783	39.6635	15.487	39.6625	15.2734
39.6802	18.2835	39.6833	15.4918	39.6823	15.279
39.7	18.2885	39.7031	15.4971	39.7031	15.2839
39.7198	18.2943	39.7229	15.5013	39.7229	15.2888
39.7396	18.3016	39.7437	15.5059	39.7427	15.2934
39.7594	18.3052	39.7635	15.5117	39.7635	15.2994
39.7802	18.3107	39.7833	15.5147	39.7823	15.3028
39.8	18.3172	39.8021	15.5208	39.8021	15.3093
39.8208	18.3244	39.8229	15.5239	39.8219	15.3102
39.8406	18.33	39.8427	15.5292	39.8417	15.316
39.8614	18.338	39.8625	15.5324	39.8625	15.3182
39.8812	18.3435	39.8823	15.5396	39.8823	15.3261
39.901	18.3482	39.9021	15.541	39.9031	15.3306
39.9208	18.3526	39.9219	15.5471	39.9239	15.3353
39.9417	18.361	39.9417	15.5491	39.9427	15.3388
[truncated: 3,844 more rows]
