# Supplementary material for: Laser scribed proton exchange membranes for enhanced fuel cell performance and stability
Source: Nat Commun. 2024 Dec 30;15:10811. doi: 10.1038/s41467-024-55070-8 (PMC11685907; doi:10.1038/s41467-024-55070-8)
Supplement: Supplementary file 5 — Source Data [file 41467_2024_55070_MOESM5_ESM.zip › source data/Fig S14.xlsx]

## Sheet: a
	Curvature
		Error +	Error -
La	0.125333	0.00166667	0.00133333
Lc	0.122667	0.00133333	0.00166667
Lac	0.125667	0.00133333	0.00166667

## Sheet: b
	Curvature
PBI	0.125
La	0.124
Lc	0.122
Lac	0.122
LPAa	0.124
LPAc	0.123
LPAac	0.121

## Sheet: c
		Anode	Cathode
La	Pores	546	425
	Throats	2800	2036
Lc	Pores	543	541
	Throats	2525	2676
Lac	Pores	544	484
	Throats	3120	2638

## Sheet: d
La			Lc			Lac
Slice	Exterior	isolated pores	Slice	Exterior	isolated pores	Slice	Exterior	isolated pores
0	1032256	0	0	1030473	1783	0	1032256	0
1	1026728	5528	1	1031740	516	1	1031718	538
2	1027774	4482	2	1032095	161	2	1032043	213
3	1028613	3643	3	1032124	132	3	1032077	179
4	1029297	2959	4	1032120	136	4	1032027	229
5	1029736	2520	5	1032176	80	5	1031965	291
6	1029847	2409	6	1032179	77	6	1032085	171
7	1030246	2010	7	1032048	208	7	1032167	89
8	1030744	1512	8	1032083	173	8	1032150	106
9	1031239	1017	9	1032055	201	9	1032149	107
10	1031703	553	10	1032129	127	10	1032200	56
11	1031899	357	11	1032221	35	11	1032135	121
12	1032153	103	12	1032136	120	12	1032170	86
13	1032119	137	13	1032157	99	13	1032236	20
14	1031949	307	14	1031908	348	14	1032227	29
15	1031903	353	15	1031861	395	15	1032233	23
16	1031836	420	16	1031990	266	16	1032247	9
17	1031911	345	17	1032130	126	17	1032243	13
18	1031973	283	18	1032225	31	18	1032224	32
19	1032098	158	19	1032164	92	19	1032183	73
20	1032113	143	20	1032069	187	20	1032198	58
21	1032079	177	21	1032082	174	21	1032220	36
22	1032035	221	22	1032073	183	22	1032194	62
23	1031971	285	23	1032205	51	23	1032152	104
24	1031966	290	24	1032230	26	24	1032065	191
25	1032148	108	25	1032242	14	25	1032017	239
26	1032138	118	26	1031926	330	26	1031985	271
27	1032043	213	27	1031831	425	27	1032021	235
28	1032140	116	28	1032136	120	28	1032118	138
29	1032105	151	29	1031935	321	29	1032171	85
30	1032038	218	30	1031945	311	30	1032254	2
31	1031919	337	31	1031605	651	31	1032256	0
32	1031841	415	32	1031491	765	32	1032238	18
33	1031738	518	33	1031727	529	33	1032169	87
34	1031423	833	34	1031809	447	34	1032119	137
35	1031645	611	35	1031928	328	35	1032191	65
36	1032026	230	36	1032055	201	36	1032253	3
37	1032074	182	37	1032185	71	37	1032126	130
38	1031903	353	38	1032147	109	38	1031996	260
39	1031583	673	39	1032202	54	39	1031953	303
40	1031814	442	40	1032119	137	40	1032027	229
41	1031963	293	41	1032221	35	41	1032166	90
42	1031987	269	42	1032121	135	42	1032213	43
43	1031879	377	43	1032162	94	43	1032224	32
44	1031790	466	44	1032116	140	44	1032246	10
45	1031626	630	45	1032061	195	45	1032256	0
46	1031756	500	46	1032193	63	46	1032234	22
47	1032068	188	47	1032133	123	47	1032141	115
48	1032231	25	48	1032154	102	48	1032234	22
49	1032216	40	49	1032133	123	49	1032253	3
50	1032002	254	50	1032190	66	50	1032229	27
51	1032021	235	51	1032241	15	51	1032222	34
52	1032116	140	52	1032177	79	52	1032187	69
53	1032191	65	53	1032045	211	53	1032189	67
54	1032145	111	54	1032151	105	54	1032036	220
55	1031797	459	55	1032229	27	55	1032010	246
56	1031430	826	56	1032236	20	56	1032090	166
57	1031709	547	57	1032223	33	57	1032098	158
58	1032110	146	58	1032172	84	58	1032195	61
59	1032080	176	59	1032178	78	59	1032249	7
60	1032074	182	60	1032214	42	60	1032256	0
61	1032110	146	61	1032167	89	61	1032246	10
62	1032128	128	62	1032202	54	62	1032209	47
63	1032088	168	63	1032238	18	63	1032055	201
64	1032045	211	64	1032248	8	64	1032102	154
65	1032158	98	65	1032120	136	65	1032186	70
66	1032181	75	66	1032015	241	66	1032228	28
67	1032049	207	67	1032115	141	67	1032251	5
68	1031712	544	68	1032186	70	68	1032233	23
69	1031673	583	69	1032169	87	69	1032179	77
70	1031593	663	70	1032242	14	70	1032172	84
71	1031765	491	71	1032186	70	71	1032241	15
72	1031963	293	72	1032112	144	72	1032236	20
73	1032158	98	73	1032149	107	73	1032256	0
74	1032144	112	74	1032187	69	74	1032242	14
75	1032063	193	75	1032118	138	75	1032256	0
76	1032125	131	76	1031770	486	76	1032249	7
77	1032089	167	77	1031602	654	77	1032243	13
78	1031881	375	78	1031774	482	78	1032250	6
79	1031791	465	79	1031933	323	79	1032256	0
80	1031867	389	80	1031858	398	80	1032251	5
81	1031635	621	81	1031814	442	81	1032213	43
82	1031921	335	82	1031934	322	82	1032234	22
83	1031878	378	83	1031970	286	83	1032255	1
84	1031534	722	84	1031983	273	84	1032201	55
85	1031256	1000	85	1031992	264	85	1032086	170
86	1031406	850	86	1032086	170	86	1031923	333
87	1031784	472	87	1032005	251	87	1032023	233
88	1031978	278	88	1032018	238	88	1031840	416
89	1031843	413	89	1032063	193	89	1031944	312
90	1031715	541	90	1032112	144	90	1032007	249
91	1031846	410	91	1032137	119	91	1032035	221
92	1031599	657	92	1032006	250	92	1032197	59
93	1031103	1153	93	1032054	202	93	1032194	62
94	1031165	1091	94	1031891	365	94	1032216	40
95	1031865	391	95	1031860	396	95	1032213	43
96	1031774	482	96	1031970	286	96	1032095	161
97	1031472	784	97	1031932	324	97	1032073	183
98	1031448	808	98	1031888	368	98	1032102	154
99	1031456	800	99	1032096	160	99	1032176	80
100	1031323	933	100	1032052	204	100	1032237	19
101	1031535	721	101	1031943	313	101	1032144	112
102	1031475	781	102	1032004	252	102	1032024	232
103	1031599	657	103	1031951	305	103	1032068	188
104	1031830	426	104	1031796	460	104	1032070	186
105	1031599	657	105	1031852	404	105	1032102	154
106	1031394	862	106	1031951	305	106	1032155	101
107	1031257	999	107	1031815	441	107	1032200	56
108	1031217	1039	108	1031863	393	108	1032167	89
109	1031285	971	109	1031937	319	109	1032149	107
110	1031554	702	110	1031948	308	110	1032229	27
111	1031561	695	111	1031811	445	111	1032148	108
112	1031716	540	112	1031911	345	112	1032033	223
113	1031874	382	113	1031881	375	113	1032103	153
114	1031818	438	114	1031947	309	114	1032104	152
115	1031505	751	115	1032090	166	115	1031998	258
116	1030827	1429	116	1032015	241	116	1031968	288
117	1030964	1292	117	1031882	374	117	1032002	254
118	1030979	1277	118	1031511	745	118	1031843	413
119	1030815	1441	119	1031505	751	119	1031944	312
120	1030436	1820	120	1031710	546	120	1031965	291
121	1030180	2076	121	1031574	682	121	1032020	236
122	1030300	1956	122	1031611	645	122	1031859	397
123	1030507	1749	123	1031506	750	123	1031767	489
124	1030159	2097	124	1031418	838	124	1031725	531
125	1030116	2140	125	1031570	686	125	1031862	394
126	1030342	1914	126	1031573	683	126	1031909	347
127	1030509	1747	127	1031345	911	127	1031816	440
128	1030608	1648	128	1031305	951	128	1031945	311
129	1030295	1961	129	1031287	969	129	1032131	125
130	1030008	2248	130	1031339	917	130	1032085	171
131	1030620	1636	131	1031336	920	131	1031952	304
132	1031134	1122	132	1031201	1055	132	1031955	301
133	1030816	1440	133	1031267	989	133	1031888	368
134	1030976	1280	134	1031415	841	134	1031735	521
135	1031225	1031	135	1031277	979	135	1031523	733
136	1031320	936	136	1031209	1047	136	1031799	457
137	1031224	1032	137	1031398	858	137	1032094	162
138	1031285	971	138	1031063	1193	138	1031998	258
139	1031482	774	139	1030997	1259	139	1031944	312
140	1031155	1101	140	1030903	1353	140	1031924	332
141	1030630	1626	141	1030782	1474	141	1031853	403
142	1030976	1280	142	1031171	1085	142	1031730	526
143	1031045	1211	143	1031461	795	143	1031482	774
144	1030759	1497	144	1031459	797	144	1031449	807
145	1030655	1601	145	1031311	945	145	1031453	803
146	1030832	1424	146	1031445	811	146	1031453	803
147	1029841	2415	147	1031638	618	147	1031635	621
148	1029191	3065	148	1031500	756	148	1031327	929
149	1028605	3651	149	1031640	616	149	1031278	978
150	1028645	3611	150	1031652	604	150	1031300	956
151	1028464	3792	151	1031512	744	151	1031064	1192
152	1027784	4472	152	1031408	848	152	1031047	1209
153	1027443	4813	153	1031221	1035	153	1031151	1105
154	1027360	4896	154	1031032	1224	154	1031213	1043
155	1028465	3791	155	1031040	1216	155	1031396	860
156	1028499	3757	156	1031010	1246	156	1031538	718
157	1028132	4124	157	1031236	1020	157	1031639	617
158	1028576	3680	158	1031709	547	158	1031465	791
159	1029010	3246	159	1031648	608	159	1031623	633
160	1029278	2978	160	1031679	577	160	1031864	392
161	1029825	2431	161	1031662	594	161	1031878	378
162	1030238	2018	162	1031572	684	162	1031827	429
163	1030775	1481	163	1031573	683	163	1031724	532
164	1030608	1648	164	1031650	606	164	1031014	1242
165	1030508	1748	165	1031471	785	165	1030722	1534
166	1030676	1580	166	1031172	1084	166	1031238	1018
167	1030855	1401	167	1031097	1159	167	1031744	512
168	1031038	1218	168	1030936	1320	168	1031512	744
169	1031189	1067	169	1030634	1622	169	1031413	843
170	1031466	790	170	1030404	1852	170	1031131	1125
171	1030979	1277	171	1030237	2019	171	1030776	1480
172	1030511	1745	172	1030178	2078	172	1030559	1697
173	1030334	1922	173	1029942	2314	173	1030520	1736
174	1030509	1747	174	1029756	2500	174	1030114	2142
175	1030428	1828	175	1029851	2405	175	1029814	2442
176	1029825	2431	176	1029640	2616	176	1029216	3040
177	1029641	2615	177	1029309	2947	177	1029236	3020
178	1029565	2691	178	1029402	2854	178	1029727	2529
179	1029580	2676	179	1029635	2621	179	1030135	2121
180	1030160	2096	180	1029441	2815	180	1029995	2261
181	1030573	1683	181	1029119	3137	181	1029650	2606
182	1031072	1184	182	1029087	3169	182	1029392	2864
183	1031389	867	183	1029463	2793	183	1029001	3255
184	1031316	940	184	1029793	2463	184	1029145	3111
185	1031350	906	185	1029964	2292	185	1030068	2188
186	1031212	1044	186	1030190	2066	186	1030176	2080
187	1031370	886	187	1030303	1953	187	1030122	2134
188	1031254	1002	188	1030552	1704	188	1030283	1973
189	1031411	845	189	1031054	1202	189	1030416	1840
190	1031523	733	190	1031012	1244	190	1030151	2105
191	1031445	811	191	1031177	1079	191	1030238	2018
192	1031337	919	192	1031229	1027	192	1030253	2003
193	1031436	820	193	1031175	1081	193	1029941	2315
194	1031796	460	194	1031195	1061	194	1029661	2595
195	1031828	428	195	1030751	1505	195	1029252	3004
196	1031868	388	196	1030612	1644	196	1029075	3181
197	1031918	338	197	1030443	1813	197	1028709	3547
198	1031970	286	198	1030012	2244	198	1028016	4240
199	1031932	324	199	1029257	2999	199	1027623	4633
200	1031773	483	200	1028518	3738	200	1027017	5239
201	1031519	737	201	1027581	4675	201	1026221	6035
202	1029549	2707	202	1025463	6793	202	1025046	7210
203	1028945	3311	203	1022335	9921	203	1023464	8792
204	1028764	3492	204	1017662	14594	204	1020852	11404
205	1028327	3929	205	1014265	17991	205	1017128	15128
206	1029697	2559	206	1010744	21512	206	1013096	19160
207	1031253	1003	207	1005897	26359	207	1009165	23091
208	1030984	1272	208	998668	33588	208	1007378	24878
209	1031073	1183	209	990495	41761	209	1006316	25940
210	1031731	525	210	985410	46846	210	1005791	26465
211	1031994	262	211	981128	51128	211	1005831	26425
212	1031720	536	212	979838	52418	212	1004698	27558
213	1030694	1562	213	979122	53134	213	1003908	28348
214	1029641	2615	214	980291	51965	214	1003419	28837
215	1028060	4196	215	984103	48153	215	999761	32495
216	1027669	4587	216	989989	42267	216	993143	39113
217	1028886	3370	217	997022	35234	217	986581	45675
218	1030259	1997	218	1000609	31647	218	981255	51001
219	1031312	944	219	1002060	30196	219	978613	53643
220	1030489	1767	220	1004841	27415	220	974580	57676
221	1029660	2596	221	1010541	21715	221	975252	57004
222	1030635	1621	222	1018137	14119	222	977215	55041
223	1031084	1172	223	1024546	7710	223	980053	52203
224	1031859	397	224	1027661	4595	224	983196	49060
225	1032256	0	225	1029473	2783	225	988311	43945
226	1032256	0	226	1030547	1709	226	994613	37643
227	1032256	0	227	1031555	701	227	997356	34900
228	1032256	0	228	1031990	266	228	999488	32768
229	1032256	0	229	1032256	0	229	1004154	28102
230	1032256	0	230	1032256	0	230	1010301	21955
231	1032256	0	231	1032256	0	231	1018366	13890
232	1032256	0	232	1032256	0	232	1024635	7621
233	1032256	0	233	1032256	0	233	1029220	3036
234	1032256	0	234	1032256	0	234	1031394	862
235	1032256	0	235	1032256	0	235	1031911	345
236	1032256	0	236	1032256	0	236	1032196	60
237	1032256	0	237	1032256	0	237	1032256	0
238	1032256	0	238	1032256	0	238	1032256	0
239	1032256	0	239	1032256	0	239	1032256	0
240	1032256	0	240	1032256	0	240	1032256	0
241	1032256	0	241	1032256	0	241	1032256	0
242	1032256	0	242	1032256	0	242	1032256	0
243	1032256	0	243	1032256	0	243	1032256	0
244	1032256	0	244	1032256	0	244	1032256	0
245	1032256	0	245	1032256	0	245	1032256	0
246	1032256	0	246	1032256	0	246	1032256	0
247	1032256	0	247	1032256	0	247	1032256	0
248	1032256	0	248	1032256	0	248	1032239	17
249	1032256	0	249	1032256	0	249	1032245	11
250	1032256	0	250	1032256	0	250	1032256	0
251	1032256	0	251	1032256	0	251	1032256	0
252	1032256	0	252	1032256	0	252	1032256	0
253	1032256	0	253	1032256	0	253	1032256	0
254	1032256	0	254	1032256	0	254	1032256	0
255	1032256	0	255	1032256	0	255	1032256	0
256	1032256	0	256	1032256	0	256	1032256	0
257	1032256	0	257	1032256	0	257	1032256	0
258	1032256	0	258	1032256	0	258	1032256	0
259	1032256	0	259	1032256	0	259	1032256	0
260	1032256	0	260	1032256	0	260	1032256	0
261	1032256	0	261	1032256	0	261	1032256	0
262	1032256	0	262	1032256	0	262	1031875	381
263	1032256	0	263	1032256	0	263	1030843	1413
264	1032256	0	264	1032256	0	264	1025259	6997
265	1032161	95	265	1032256	0	265	1020063	12193
266	1031269	987	266	1032256	0	266	1014205	18051
267	1031131	1125	267	1032256	0	267	1007693	24563
268	1030920	1336	268	1032256	0	268	1003467	28789
269	1030813	1443	269	1032256	0	269	993768	38488
270	1031386	870	270	1032256	0	270	984751	47505
271	1031714	542	271	1032101	155	271	981316	50940
272	1031537	719	272	1031805	451	272	971595	60661
273	1031075	1181	273	1031268	988	273	955877	76379
274	1030698	1558	274	1030148	2108	274	944118	88138
275	1030026	2230	275	1029264	2992	275	935389	96867
276	1028828	3428	276	1028804	3452	276	926824	105432
277	1029305	2951	277	1026934	5322	277	922933	109323
278	1029396	2860	278	1025006	7250	278	922265	109991
279	1027686	4570	279	1021280	10976	279	922580	109676
280	1025159	7097	280	1015650	16606	280	922925	109331
281	1024718	7538	281	1004374	27882	281	924011	108245
282	1025157	7099	282	993135	39121	282	929639	102617
283	1025085	7171	283	984557	47699	283	939882	92374
284	1024857	7399	284	979116	53140	284	946462	85794
285	1024587	7669	285	979977	52279	285	953052	79204
286	1025804	6452	286	983819	48437	286	959096	73160
287	1027242	5014	287	988961	43295	287	964980	67276
288	1029127	3129	288	994314	37942	288	968074	64182
289	1030375	1881	289	999794	32462	289	973238	59018
290	1031245	1011	290	1004652	27604	290	980642	51614
291	1031319	937	291	1008493	23763	291	988197	44059
292	1031128	1128	292	1010849	21407	292	993889	38367
293	1031437	819	293	1013551	18705	293	1000393	31863
294	1031876	380	294	1017492	14764	294	1006490	25766
295	1032208	48	295	1020786	11470	295	1010804	21452
296	1032231	25	296	1023735	8521	296	1013524	18732
297	1032254	2	297	1026216	6040	297	1014760	17496
298	1032244	12	298	1028653	3603	298	1017443	14813
299	1032232	24	299	1030534	1722	299	1020287	11969
300	1032116	140	300	1031173	1083	300	1022044	10212
301	1031941	315	301	1031292	964	301	1022339	9917
302	1032036	220	302	1031453	803	302	1023824	8432
303	1032090	166	303	1031610	646	303	1025818	6438
304	1032014	242	304	1031819	437	304	1027412	4844
305	1031900	356	305	1032005	251	305	1028535	3721
306	1031660	596	306	1032184	72	306	1029126	3130
307	1031483	773	307	1032209	47	307	1029204	3052
308	1031285	971	308	1032136	120	308	1029491	2765
309	1031021	1235	309	1032083	173	309	1029149	3107
310	1030735	1521	310	1031950	306	310	1028382	3874
311	1030862	1394	311	1031798	458	311	1027709	4547
312	1030696	1560	312	1031760	496	312	1027247	5009
313	1030717	1539	313	1031775	481	313	1027425	4831
314	1031121	1135	314	1031650	606	314	1027397	4859
315	1031054	1202	315	1031628	628	315	1026923	5333
316	1030970	1286	316	1031490	766	316	1027175	5081
317	1030375	1881	317	1031020	1236	317	1027473	4783
318	1029864	2392	318	1030799	1457	318	1027912	4344
319	1029539	2717	319	1030491	1765	319	1027426	4830
320	1029636	2620	320	1030520	1736	320	1026866	5390
321	1030003	2253	321	1030505	1751	321	1026854	5402
322	1030517	1739	322	1030543	1713	322	1027192	5064
323	1030580	1676	323	1030582	1674	323	1027555	4701
324	1030160	2096	324	1030475	1781	324	1027093	5163
325	1029388	2868	325	1030352	1904	325	1027072	5184
326	1029256	3000	326	1029993	2263	326	1027117	5139
327	1029475	2781	327	1029748	2508	327	1027542	4714
328	1030397	1859	328	1029178	3078	328	1028275	3981
329	1030152	2104	329	1028560	3696	329	1029134	3122
330	1029927	2329	330	1028634	3622	330	1029346	2910
331	1030256	2000	331	1029094	3162	331	1029385	2871
332	1031022	1234	332	1029528	2728	332	1029304	2952
333	1030974	1282	333	1029796	2460	333	1029706	2550
334	1030406	1850	334	1029725	2531	334	1030502	1754
335	1030231	2025	335	1029749	2507	335	1030481	1775
336	1030395	1861	336	1029577	2679	336	1030745	1511
337	1030276	1980	337	1029375	2881	337	1030362	1894
338	1030175	2081	338	1029526	2730	338	1030619	1637
339	1030428	1828	339	1029924	2332	339	1031064	1192
340	1030426	1830	340	1030072	2184	340	1031407	849
341	1030413	1843	341	1030527	1729	341	1031707	549
342	1030129	2127	342	1031280	976	342	1031591	665
343	1030360	1896	343	1031393	863	343	1031445	811
344	1030948	1308	344	1031319	937	344	1031346	910
345	1031154	1102	345	1030906	1350	345	1031451	805
346	1031294	962	346	1030545	1711	346	1031312	944
347	1031250	1006	347	1030328	1928	347	1031087	1169
348	1031273	983	348	1030466	1790	348	1031319	937
349	1031462	794	349	1030668	1588	349	1031427	829
350	1031102	1154	350	1030413	1843	350	1031493	763
351	1031326	930	351	1030276	1980	351	1031541	715
352	1031401	855	352	1030191	2065	352	1031580	676
353	1031318	938	353	1030004	2252	353	1031362	894
354	1031316	940	354	1030217	2039	354	1031360	896
355	1031683	573	355	1030177	2079	355	1031499	757
356	1031958	298	356	1030184	2072	356	1031605	651
357	1032067	189	357	1030134	2122	357	1031242	1014
358	1032026	230	358	1030115	2141	358	1030993	1263
359	1031609	647	359	1030404	1852	359	1031302	954
360	1031479	777	360	1030232	2024	360	1031469	787
361	1031495	761	361	1030269	1987	361	1031590	666
362	1031717	539	362	1030575	1681	362	1031566	690
363	1031732	524	363	1030886	1370	363	1031466	790
364	1031595	661	364	1031210	1046	364	1031542	714
365	1031754	502	365	1031125	1131	365	1031653	603
366	1031785	471	366	1030665	1591	366	1031622	634
367	1031937	319	367	1030345	1911	367	1031772	484
368	1031899	357	368	1030223	2033	368	1032090	166
369	1031906	350	369	1030525	1731	369	1032003	253
370	1031714	542	370	1030709	1547	370	1031883	373
371	1031602	654	371	1030971	1285	371	1031734	522
372	1031654	602	372	1031200	1056	372	1031690	566
373	1031594	662	373	1031364	892	373	1031835	421
374	1031222	1034	374	1031151	1105	374	1031959	297
375	1031226	1030	375	1030844	1412	375	1031956	300
376	1031245	1011	376	1030550	1706	376	1031987	269
377	1031023	1233	377	1030497	1759	377	1031998	258
378	1031176	1080	378	1030604	1652	378	1032083	173
379	1031457	799	379	1030909	1347	379	1032123	133
380	1031664	592	380	1031196	1060	380	1032043	213
381	1031411	845	381	1031365	891	381	1032195	61
382	1031378	878	382	1031508	748	382	1032170	86
383	1031207	1049	383	1031569	687	383	1032168	88
384	1031379	877	384	1031752	504	384	1032212	44
385	1031692	564	385	1031787	469	385	1032251	5
386	1031684	572	386	1031763	493	386	1032251	5
387	1031357	899	387	1031167	1089	387	1032182	74
388	1031074	1182	388	1030646	1610	388	1032200	56
389	1031019	1237	389	1030683	1573	389	1032220	36
390	1031427	829	390	1030931	1325	390	1032150	106
391	1031773	483	391	1031351	905	391	1032202	54
392	1032146	110	392	1031348	908	392	1032213	43
393	1032140	116	393	1031082	1174	393	1032225	31
394	1032052	204	394	1031179	1077	394	1032232	24
395	1031820	436	395	1031220	1036	395	1032256	0
396	1031785	471	396	1030988	1268	396	1032231	25
397	1032016	240	397	1030784	1472	397	1032220	36
398	1031977	279	398	1030775	1481	398	1032146	110
399	1032022	234	399	1030976	1280	399	1032153	103
400	1032109	147	400	1031124	1132	400	1032221	35
401	1032121	135	401	1031363	893	401	1032234	22
402	1032077	179	402	1031551	705	402	1032253	3
403	1032049	207	403	1031613	643	403	1032212	44
404	1032013	243	404	1031175	1081	404	1032202	54
405	1032125	131	405	1030794	1462	405	1032197	59
406	1032127	129	406	1030978	1278	406	1032212	44
407	1031994	262	407	1031249	1007	407	1032207	49
408	1031957	299	408	1031604	652	408	1032217	39
409	1031979	277	409	1031486	770	409	1032219	37
410	1032058	198	410	1031582	674	410	1032223	33
411	1031953	303	411	1031520	736	411	1032247	9
412	1031982	274	412	1031376	880	412	1032211	45
413	1031943	313	413	1031394	862	413	1032170	86
414	1031979	277	414	1031520	736	414	1032208	48
415	1032080	176	415	1031526	730	415	1032211	45
416	1032104	152	416	1031020	1236	416	1032172	84
417	1032172	84	417	1031008	1248	417	1032161	95
418	1032166	90	418	1031468	788	418	1032217	39
419	1032156	100	419	1031682	574	419	1032246	10
420	1032030	226	420	1031734	522	420	1032256	0
421	1031996	260	421	1031941	315	421	1032256	0
422	1032180	76	422	1031836	420	422	1032256	0
423	1032224	32	423	1031809	447	423	1032256	0
424	1032180	76	424	1031983	273	424	1032255	1
425	1031946	310	425	1031975	281	425	1032254	2
426	1031686	570	426	1031863	393	426	1032256	0
427	1031776	480	427	1031757	499	427	1032256	0
428	1032047	209	428	1031728	528	428	1032191	65
429	1032214	42	429	1031735	521	429	1032227	29
430	1032203	53	430	1031852	404	430	1032251	5
431	1032197	59	431	1031922	334	431	1032256	0
432	1032105	151	432	1032005	251	432	1032256	0
433	1032153	103	433	1031975	281	433	1032256	0
434	1032194	62	434	1032133	123	434	1032236	20
435	1032172	84	435	1032047	209	435	1032237	19
436	1032142	114	436	1031988	268	436	1032205	51
437	1032217	39	437	1031873	383	437	1032148	108
438	1032212	44	438	1031799	457	438	1032212	44
439	1032119	137	439	1031772	484	439	1032256	0
440	1032097	159	440	1031748	508	440	1032252	4
441	1032105	151	441	1031899	357	441	1032256	0
442	1032036	220	442	1031922	334	442	1032244	12
443	1032016	240	443	1032007	249	443	1032256	0
444	1032045	211	444	1031947	309	444	1032248	8
445	1032079	177	445	1031974	282	445	1032226	30
446	1031936	320	446	1032112	144	446	1032204	52
447	1031984	272	447	1032101	155	447	1032237	19
448	1032096	160	448	1032069	187	448	1032248	8
449	1032216	40	449	1032028	228	449	1032242	14
450	1032151	105	450	1032171	85	450	1032243	13
451	1032129	127	451	1032186	70	451	1032245	11
452	1031853	403	452	1032135	121	452	1032252	4
453	1031731	525	453	1032179	77	453	1032256	0
454	1031682	574	454	1032131	125	454	1032244	12
455	1031800	456	455	1032046	210	455	1032221	35
456	1032031	225	456	1032044	212	456	1032252	4
457	1031893	363	457	1032032	224	457	1032256	0
458	1031998	258	458	1032123	133	458	1032256	0
459	1032064	192	459	1032060	196	459	1032241	15
460	1032081	175	460	1032204	52	460	1032256	0
461	1032032	224	461	1032184	72	461	1032256	0
462	1032170	86	462	1032145	111	462	1032242	14
463	1032053	203	463	1032001	255	463	1032186	70
464	1031856	400	464	1031964	292	464	1032214	42
465	1031614	642	465	1031840	416	465	1032226	30
466	1031757	499	466	1031756	500	466	1032245	11
467	1031728	528	467	1031812	444	467	1032241	15
468	1031613	643	468	1031742	514	468	1032215	41
469	1031941	315	469	1031771	485	469	1032206	50
470	1032154	102	470	1031756	500	470	1032256	0
471	1032245	11	471	1031683	573	471	1032246	10
472	1032189	67	472	1031761	495	472	1032254	2
473	1031946	310	473	1031776	480	473	1032249	7
474	1031898	358	474	1031902	354	474	1032255	1
475	1032006	250	475	1031870	386	475	1032253	3
476	1032023	233	476	1031777	479	476	1032256	0
477	1031572	684	477	1031654	602	477	1032254	2
478	1031639	617	478	1031797	459	478	1032256	0
479	1031927	329	479	1032116	140	479	1032256	0
480	1031979	277	480	1032062	194	480	1032192	64
481	1032088	168	481	1032017	239	481	1032217	39
482	1032160	96	482	1032057	199	482	1032218	38
483	1032126	130	483	1032092	164	483	1032205	51
484	1032114	142	484	1031921	335	484	1032159	97
485	1032137	119	485	1031903	353	485	1032220	36
486	1032149	107	486	1032097	159	486	1032232	24
487	1031943	313	487	1032173	83	487	1032236	20
488	1031959	297	488	1032042	214	488	1032254	2
489	1032101	155	489	1031999	257	489	1032226	30
490	1032143	113	490	1031976	280	490	1032218	38
491	1032231	25	491	1031978	278	491	1032253	3
492	1032218	38	492	1032104	152	492	1032244	12
493	1032075	181	493	1032016	240	493	1032256	0
494	1032145	111	494	1031859	397	494	1032196	60
495	1032248	8	495	1031860	396	495	1032220	36
496	1032217	39	496	1032051	205	496	1032250	6
497	1032153	103	497	1032068	188	497	1032251	5
498	1032103	153	498	1031930	326	498	1032208	48
499	1031888	368	499	1031843	413	499	1032241	15
500	1031820	436	500	1031814	442	500	1032254	2
501	1031925	331	501	1031982	274	501	1032256	0
502	1031934	322	502	1032068	188	502	1032256	0
503	1031742	514	503	1032120	136	503	1032217	39
504	1031450	806	504	1032051	205	504	1032256	0
505	1030930	1326	505	1031593	663	505	1032038	218
506	1029679	2577	506	1031109	1147	506	1031734	522
507	1027837	4419	507	1029987	2269	507	1031290	966

## Sheet: e
La	Anode	3.779
	Cathode	2.343
Lc	Anode	1.694
	Cathode	1.464
Lac	Anode	4.304
	Cathode	4.238
