# Supplementary material for: Laser scribed proton exchange membranes for enhanced fuel cell performance and stability
Source: Nat Commun. 2024 Dec 30;15:10811. doi: 10.1038/s41467-024-55070-8 (PMC11685907; doi:10.1038/s41467-024-55070-8)
Supplement: Supplementary file 5 — Source Data [file 41467_2024_55070_MOESM5_ESM.zip › source data/Fig S2.xlsx]

## Sheet: a
	PBI		LA		LC		LAC
Time （h）	Voltage (V)	Time （h）	Voltage (V)	Time （h）	Voltage (V)	Time （h）	Voltage (V)
0.00138889	0.97062	0.000269617	0.95874	0.00138889	0.91954	0.00138889	0.91689
0.00277778	1.01234	0.000281206	0.98918	0.00277778	0.93437	0.00277778	0.92584
0.00416667	1.0252	0.000284778	0.99629	0.00416667	0.93417	0.00416667	0.92319
0.00555556	1.031	0.000286389	0.9993	0.00555556	0.93261	0.00555556	0.92034
0.00694444	1.03419	0.000287275	1.001	0.00694444	0.93116	0.00694444	0.91764
0.00833333	1.03622	0.000287839	1.00213	0.00833333	0.92929	0.00833333	0.91554
0.00972222	1.03769	0.000288247	1.00298	0.00972222	0.92779	0.00972222	0.91356
0.0111111	1.0388	0.000288556	1.00365	0.0111111	0.92667	0.0111111	0.91173
0.0125	1.03972	0.000288811	1.0042	0.0125	0.92563	0.0125	0.9103
0.0138889	1.04046	0.000289017	1.00464	0.0138889	0.92445	0.0138889	0.90869
0.0152778	1.0412	0.000289222	1.00507	0.0152778	0.92321	0.0152778	0.90681
0.0166667	1.04186	0.000289406	1.0054	0.0166667	0.92198	0.0166667	0.90527
0.0180556	1.04242	0.000289561	1.00573	0.0180556	0.92103	0.0180556	0.90438
0.0194444	1.043	0.000289722	1.00602	0.0194444	0.91993	0.0194444	0.90324
0.0208333	1.04354	0.000289872	1.00625	0.0208333	0.91941	0.0208333	0.90237
0.0222222	1.04403	0.000290008	1.00649	0.0222222	0.91884	0.0222222	0.90116
0.0236111	1.04456	0.000290156	1.00671	0.0236111	0.91789	0.0236111	0.90018
0.025	1.04505	0.000290292	1.00689	0.025	0.91706	0.025	0.89928
0.0263889	1.04545	0.000290403	1.00704	0.0263889	0.91616	0.0263889	0.89849
0.0277778	1.04594	0.000290539	1.00718	0.0277778	0.91534	0.0277778	0.898
0.0291667	1.04634	0.00029065	1.00734	0.0291667	0.91455	0.0291667	0.8974
0.0305556	1.04676	0.000290767	1.00746	0.0305556	0.91375	0.0305556	0.89634
0.0319444	1.04712	0.000290867	1.00757	0.0319444	0.91331	0.0319444	0.8955
0.0333333	1.04757	0.000290992	1.00765	0.0333333	0.9127	0.0333333	0.89485
0.0347222	1.04794	0.000291094	1.00787	0.0347222	0.91303	0.0347222	0.89429
0.0361111	1.04834	0.000291206	1.00791	0.0361111	0.91272	0.0361111	0.89351
0.0375	1.04865	0.000291292	1.00794	0.0375	0.91228	0.0375	0.89285
0.0388889	1.04906	0.000291406	1.008	0.0388889	0.91142	0.0388889	0.89238
0.0402778	1.04938	0.000291494	1.00805	0.0402778	0.91072	0.0402778	0.89203
0.0416667	1.04974	0.000291594	1.00811	0.0416667	0.91003	0.0416667	0.89144
0.0430556	1.05005	0.000291681	1.00816	0.0430556	0.90913	0.0430556	0.8911
0.0444444	1.05038	0.000291772	1.00821	0.0444444	0.90772	0.0444444	0.89063
0.0458333	1.05074	0.000291872	1.00826	0.0458333	0.9071	0.0458333	0.89011
0.0472222	1.05103	0.000291953	1.00829	0.0472222	0.90611	0.0472222	0.88958
0.0486111	1.05136	0.000292044	1.00833	0.0486111	0.90517	0.0486111	0.88914
0.05	1.05165	0.000292125	1.00836	0.05	0.90475	0.05	0.88871
0.0513889	1.05194	0.000292206	1.00839	0.0513889	0.90459	0.0513889	0.88828
0.0527778	1.05227	0.000292297	1.00841	0.0527778	0.90421	0.0527778	0.88748
0.0541667	1.05252	0.000292367	1.00843	0.0541667	0.90404	0.0541667	0.88752
0.0555556	1.05283	0.000292453	1.00845	0.0555556	0.90401	0.0555556	0.88691
0.0569444	1.05314	0.000292539	1.00846	0.0569444	0.90362	0.0569444	0.88705
0.0583333	1.05336	0.0002926	1.00847	0.0583333	0.90325	0.0583333	0.88689
0.0597222	1.05367	0.000292686	1.00849	0.0597222	0.90232	0.0597222	0.8868
0.0611111	1.05397	0.000292769	1.0085	0.0611111	0.90248	0.0611111	0.88617
0.0625	1.05421	0.000292836	1.00852	0.0625	0.90234	0.0625	0.88591
0.0638889	1.05448	0.000292911	1.00853	0.0638889	0.90284	0.0638889	0.88576
0.0652778	1.05477	0.000292992	1.00855	0.0652778	0.90201	0.0652778	0.8852
0.0666667	1.05499	0.000293053	1.00857	0.0666667	0.90136	0.0666667	0.88507
0.0680556	1.05525	0.000293125	1.00858	0.0680556	0.90129	0.0680556	0.88493
0.0694444	1.05553	0.000293203	1.0086	0.0694444	0.90131	0.0694444	0.8845
0.0708333	1.05574	0.000293261	1.00862	0.0708333	0.90074	0.0708333	0.88431
0.0722222	1.056	0.000293333	1.00864	0.0722222	0.90022	0.0722222	0.88394
0.0736111	1.05626	0.000293406	1.00865	0.0736111	0.90001	0.0736111	0.88334
0.075	1.05647	0.000293464	1.00866	0.075	0.89936	0.075	0.88325
0.0763889	1.05669	0.000293525	1.00868	0.0763889	0.89922	0.0763889	0.88295
0.0777778	1.05694	0.000293594	1.00869	0.0777778	0.89905	0.0777778	0.88313
0.0791667	1.05718	0.000293661	1.0087	0.0791667	0.89882	0.0791667	0.88288
0.0805556	1.05737	0.000293714	1.0087	0.0805556	0.89854	0.0805556	0.88275
0.0819444	1.05759	0.000293775	1.00872	0.0819444	0.89805	0.0819444	0.88254
0.0833333	1.05781	0.000293836	1.00874	0.0833333	0.89769	0.0833333	0.8825
0.0847222	1.05802	0.000293894	1.00875	0.0847222	0.89742	0.0847222	0.88227
0.0861111	1.05821	0.000293947	1.00876	0.0861111	0.89747	0.0861111	0.88171
0.0875	1.05842	0.000294006	1.00877	0.0875	0.89692	0.0875	0.88189
0.0888889	1.05864	0.000294067	1.00879	0.0888889	0.89658	0.0888889	0.88164
0.0902778	1.05882	0.000294117	1.0088	0.0902778	0.8964	0.0902778	0.88127
0.0916667	1.059	0.000294167	1.00881	0.0916667	0.89563	0.0916667	0.88106
0.0930556	1.0592	0.000294222	1.00882	0.0930556	0.895	0.0930556	0.88068
0.0944444	1.05941	0.000294281	1.00883	0.0944444	0.89439	0.0944444	0.88083
0.0958333	1.0596	0.000294333	1.00884	0.0958333	0.89356	0.0958333	0.88027
0.0972222	1.05977	0.000294381	1.00885	0.0972222	0.8931	0.0972222	0.88063
0.0986111	1.05996	0.000294433	1.00885	0.0986111	0.89295	0.0986111	0.88014
0.1	1.06016	0.000294489	1.00887	0.1	0.89286	0.1	0.88012
0.101389	1.06035	0.000294542	1.00888	0.101389	0.89258	0.101389	0.8802
0.102778	1.06052	0.000294589	1.00889	0.102778	0.89212	0.102778	0.87997
0.104167	1.06069	0.000294636	1.00891	0.104167	0.89192	0.104167	0.87995
0.105556	1.06087	0.000294686	1.00893	0.105556	0.89159	0.105556	0.87972
0.106944	1.06107	0.000294742	1.00894	0.106944	0.8917	0.106944	0.87938
0.108333	1.06124	0.000294789	1.00896	0.108333	0.89172	0.108333	0.87942
0.109722	1.0614	0.000294833	1.00897	0.109722	0.89269	0.109722	0.87907
0.111111	1.06156	0.000294878	1.00897	0.111111	0.89242	0.111111	0.87875
0.1125	1.06175	0.000294931	1.00899	0.1125	0.89242	0.1125	0.87868
0.113889	1.06192	0.000294978	1.009	0.113889	0.89214	0.113889	0.87885
0.115278	1.06207	0.000295019	1.00901	0.115278	0.89198	0.115278	0.87844
0.116667	1.06222	0.000295061	1.00902	0.116667	0.89157	0.116667	0.87835
0.118056	1.06243	0.000295119	1.00903	0.118056	0.89164	0.118056	0.87823
0.119444	1.06264	0.000295178	1.00904	0.119444	0.89097	0.119444	0.87826
0.120833	1.06278	0.000295217	1.00905	0.120833	0.89	0.120833	0.87819
0.122222	1.06285	0.000295236	1.00906	0.122222	0.88965	0.122222	0.87785
0.123611	1.06294	0.000295261	1.00907	0.123611	0.88939	0.123611	0.87795
0.125	1.06311	0.000295308	1.00908	0.125	0.88927	0.125	0.87797
0.126389	1.06332	0.000295367	1.00909	0.126389	0.88906	0.126389	0.87748
0.127778	1.06351	0.000295419	1.0091	0.127778	0.88857	0.127778	0.87769
0.129167	1.06362	0.00029545	1.00911	0.129167	0.88789	0.129167	0.87728
0.130556	1.06368	0.000295467	1.00913	0.130556	0.8881	0.130556	0.87752
0.131944	1.06381	0.000295503	1.00915	0.131944	0.8885	0.131944	0.87724
0.133333	1.06396	0.000295544	1.00916	0.133333	0.88897	0.133333	0.87715
0.134722	1.0641	0.000295583	1.00917	0.134722	0.88893	0.134722	0.87714
0.136111	1.06425	0.000295625	1.00918	0.136111	0.88858	0.136111	0.87668
0.1375	1.06437	0.000295658	1.00919	0.1375	0.88837	0.1375	0.87663
0.138889	1.06444	0.000295678	1.0092	0.138889	0.88821	0.138889	0.87666
0.140278	1.06451	0.000295697	1.00921	0.140278	0.88794	0.140278	0.87649
0.141667	1.06462	0.000295728	1.00922	0.141667	0.88791	0.141667	0.87646
0.143056	1.06476	0.000295767	1.00924	0.143056	0.88746	0.143056	0.87648
0.144444	1.06493	0.000295814	1.00924	0.144444	0.88727	0.144444	0.87641
0.145833	1.06509	0.000295858	1.00925	0.145833	0.88769	0.145833	0.87646
0.147222	1.0652	0.000295889	1.00927	0.147222	0.88723	0.147222	0.87631
0.148611	1.06526	0.000295906	1.00927	0.148611	0.88688	0.148611	0.87596
0.15	1.06534	0.000295928	1.00929	0.15	0.88663	0.15	0.87578
0.151389	1.06548	0.000295967	1.00929	0.151389	0.88653	0.151389	0.87596
0.152778	1.06561	0.000296003	1.0093	0.152778	0.88651	0.152778	0.87554
0.154167	1.06575	0.000296042	1.00931	0.154167	0.88667	0.154167	0.87543
0.155556	1.06589	0.000296081	1.00932	0.155556	0.88643	0.155556	0.87558
0.156944	1.066	0.000296111	1.00933	0.156944	0.88595	0.156944	0.87531
0.158333	1.06606	0.000296128	1.00934	0.158333	0.88594	0.158333	0.87506
0.159722	1.06614	0.00029615	1.00935	0.159722	0.88588	0.159722	0.87539
0.161111	1.06624	0.000296178	1.00936	0.161111	0.88453	0.161111	0.87557
0.1625	1.06637	0.000296214	1.00938	0.1625	0.88377	0.1625	0.87527
0.163889	1.06653	0.000296258	1.00939	0.163889	0.88368	0.163889	0.87503
0.165278	1.06667	0.000296297	1.0094	0.165278	0.88312	0.165278	0.87499
0.166667	1.06677	0.000296325	1.00939	0.166667	0.88331	0.166667	0.8747
0.166944	0.41859	0.000116275	0.50406	0.166944	0.28138	0.166944	0.43205
0.167222	0.42378	0.000117717	0.50424	0.167222	0.28768	0.167222	0.43467
0.1675	0.42836	0.000118989	0.50433	0.1675	0.29342	0.1675	0.43658
0.167778	0.4328	0.000120222	0.50439	0.167778	0.29882	0.167778	0.4383
0.168056	0.43706	0.000121406	0.50446	0.168056	0.30385	0.168056	0.43993
0.168333	0.44113	0.000122536	0.50453	0.168333	0.30858	0.168333	0.44141
0.168611	0.44499	0.000123608	0.50464	0.168611	0.31296	0.168611	0.44287
0.168889	0.44867	0.000124631	0.50474	0.168889	0.31717	0.168889	0.44417
0.169167	0.45215	0.000125597	0.5049	0.169167	0.32126	0.169167	0.44536
0.169444	0.45544	0.000126511	0.5051	0.169444	0.32504	0.169444	0.44654
0.169722	0.45853	0.000127369	0.50526	0.169722	0.32858	0.169722	0.44763
0.17	0.46145	0.000128181	0.50534	0.17	0.33199	0.17	0.44857
0.170278	0.46429	0.000128969	0.50552	0.170278	0.33525	0.170278	0.44959
0.170556	0.46695	0.000129708	0.50569	0.170556	0.33836	0.170556	0.45061
0.170833	0.46951	0.000130419	0.50591	0.170833	0.34136	0.170833	0.4515
0.171111	0.47194	0.000131094	0.50607	0.171111	0.3442	0.171111	0.45241
0.171389	0.47425	0.000131736	0.50617	0.171389	0.34701	0.171389	0.45322
0.171667	0.47653	0.000132369	0.50635	0.171667	0.34956	0.171667	0.45401
0.171944	0.47868	0.000132967	0.50655	0.171944	0.35214	0.171944	0.45478
0.172222	0.48061	0.000133503	0.50679	0.172222	0.35449	0.172222	0.45546
0.1725	0.48265	0.000134069	0.50692	0.1725	0.35682	0.1725	0.45614
0.172778	0.4845	0.000134583	0.50707	0.172778	0.35898	0.172778	0.45685
0.173056	0.48626	0.000135072	0.50723	0.173056	0.36112	0.173056	0.45747
0.173333	0.48799	0.000135553	0.50744	0.173333	0.36312	0.173333	0.45814
0.173611	0.48965	0.000136014	0.50762	0.173611	0.36507	0.173611	0.45883
0.173889	0.49126	0.000136461	0.50774	0.173889	0.36695	0.173889	0.45936
0.174167	0.49279	0.000136886	0.50787	0.174167	0.36873	0.174167	0.45992
0.174444	0.49429	0.000137303	0.50804	0.174444	0.37047	0.174444	0.4605
0.174722	0.49573	0.000137703	0.50824	0.174722	0.37218	0.174722	0.46105
0.175	0.49713	0.000138092	0.50841	0.175	0.37375	0.175	0.46157
0.175278	0.49844	0.000138456	0.50851	0.175278	0.37529	0.175278	0.4621
0.175556	0.49972	0.000138811	0.50866	0.175556	0.37674	0.175556	0.46261
0.175833	0.50109	0.000139192	0.50883	0.175833	0.37818	0.175833	0.46309
0.176111	0.5022	0.0001395	0.50897	0.176111	0.37964	0.176111	0.46361
0.176389	0.50342	0.000139839	0.50915	0.176389	0.38092	0.176389	0.464
0.176667	0.50455	0.000140153	0.50927	0.176667	0.38219	0.176667	0.4645
0.176944	0.50564	0.000140456	0.50935	0.176944	0.38346	0.176944	0.46497
0.177222	0.50677	0.000140769	0.50949	0.177222	0.3846	0.177222	0.46537
0.1775	0.50774	0.000141039	0.50963	0.1775	0.38577	0.1775	0.46579
0.177778	0.50875	0.000141319	0.50979	0.177778	0.3869	0.177778	0.46621
0.178056	0.50973	0.000141592	0.50995	0.178056	0.38793	0.178056	0.46661
0.178333	0.51072	0.000141867	0.51007	0.178333	0.389	0.178333	0.46695
0.178611	0.51165	0.000142125	0.51015	0.178611	0.39004	0.178611	0.46739
0.178889	0.5125	0.000142361	0.51027	0.178889	0.39102	0.178889	0.46776
0.179167	0.51335	0.000142597	0.5104	0.179167	0.39198	0.179167	0.46814
0.179444	0.51421	0.000142836	0.5105	0.179444	0.39288	0.179444	0.46851
0.179722	0.515	0.000143056	0.51063	0.179722	0.3938	0.179722	0.46881
0.18	0.51581	0.000143281	0.51077	0.18	0.39468	0.18	0.46921
0.180278	0.5166	0.0001435	0.51087	0.180278	0.39554	0.180278	0.46951
0.180556	0.51736	0.000143711	0.51093	0.180556	0.39637	0.180556	0.46988
0.180833	0.51809	0.000143914	0.51103	0.180833	0.39728	0.180833	0.47017
0.181111	0.51884	0.000144122	0.51113	0.181111	0.39809	0.181111	0.47047
0.181389	0.51953	0.000144314	0.51125	0.181389	0.39885	0.181389	0.47078
0.181667	0.5202	0.0001445	0.51137	0.181667	0.39959	0.181667	0.47105
0.181944	0.52086	0.000144683	0.51149	0.181944	0.40028	0.181944	0.47136
0.182222	0.5215	0.000144861	0.51161	0.182222	0.40093	0.182222	0.47165
0.1825	0.52215	0.000145042	0.51168	0.1825	0.40168	0.1825	0.4719
0.182778	0.52279	0.000145219	0.51172	0.182778	0.40229	0.182778	0.47223
0.183056	0.52337	0.000145381	0.5118	0.183056	0.40301	0.183056	0.47248
0.183333	0.52393	0.000145536	0.51191	0.183333	0.4037	0.183333	0.47273
0.183611	0.52451	0.000145697	0.51201	0.183611	0.40435	0.183611	0.47303
0.183889	0.52518	0.000145883	0.51211	0.183889	0.40497	0.183889	0.47328
0.184167	0.52561	0.000146003	0.5122	0.184167	0.40551	0.184167	0.47351
0.184444	0.52616	0.000146156	0.51231	0.184444	0.40615	0.184444	0.47385
0.184722	0.52678	0.000146328	0.5124	0.184722	0.40679	0.184722	0.47408
0.185	0.52717	0.000146436	0.51247	0.185	0.40727	0.185	0.47427
0.185278	0.52771	0.000146586	0.51253	0.185278	0.40786	0.185278	0.47463
0.185556	0.52825	0.000146736	0.5126	0.185556	0.40849	0.185556	0.47486
0.185833	0.52862	0.000146839	0.51268	0.185833	0.40899	0.185833	0.47499
0.186111	0.52921	0.000147003	0.51276	0.186111	0.40955	0.186111	0.47522
0.186389	0.52964	0.000147122	0.51285	0.186389	0.41013	0.186389	0.47555
0.186667	0.53009	0.000147247	0.51294	0.186667	0.41067	0.186667	0.47574
0.186944	0.53052	0.000147367	0.51305	0.186944	0.41117	0.186944	0.4759
0.187222	0.53091	0.000147475	0.51315	0.187222	0.4117	0.187222	0.47619
0.1875	0.53138	0.000147606	0.51322	0.1875	0.41216	0.1875	0.47642
0.187778	0.53172	0.0001477	0.51327	0.187778	0.41265	0.187778	0.47656
0.188056	0.53219	0.000147831	0.51331	0.188056	0.41315	0.188056	0.4767
0.188333	0.5326	0.000147944	0.51336	0.188333	0.41356	0.188333	0.47693
0.188611	0.53301	0.000148058	0.51342	0.188611	0.41408	0.188611	0.4772
0.188889	0.53334	0.00014815	0.51351	0.188889	0.4145	0.188889	0.47733
0.189167	0.53376	0.000148267	0.51357	0.189167	0.41496	0.189167	0.4775
0.189444	0.5341	0.000148361	0.51365	0.189444	0.41539	0.189444	0.47773
0.189722	0.53448	0.000148467	0.51371	0.189722	0.41584	0.189722	0.47795
0.19	0.53486	0.000148572	0.5138	0.19	0.41629	0.19	0.47811
0.190278	0.53514	0.00014865	0.51388	0.190278	0.41669	0.190278	0.47824
0.190556	0.53558	0.000148772	0.51396	0.190556	0.41713	0.190556	0.4784
0.190833	0.53587	0.000148853	0.51403	0.190833	0.41754	0.190833	0.47866
0.191111	0.53621	0.000148947	0.51407	0.191111	0.41797	0.191111	0.47884
0.191389	0.53651	0.000149031	0.51412	0.191389	0.41832	0.191389	0.47896
0.191667	0.53684	0.000149122	0.51418	0.191667	0.41874	0.191667	0.47911
0.191944	0.53723	0.000149231	0.51425	0.191944	0.41912	0.191944	0.47931
0.192222	0.53746	0.000149294	0.51429	0.192222	0.41952	0.192222	0.47951
0.1925	0.53779	0.000149386	0.51434	0.1925	0.41989	0.1925	0.47968
0.192778	0.53809	0.000149469	0.51442	0.192778	0.42028	0.192778	0.47973
0.193056	0.53835	0.000149542	0.51448	0.193056	0.42065	0.193056	0.47992
0.193333	0.53874	0.00014965	0.51456	0.193333	0.42104	0.193333	0.48009
0.193611	0.53894	0.000149706	0.51462	0.193611	0.42139	0.193611	0.4803
0.193889	0.53926	0.000149794	0.5147	0.193889	0.42174	0.193889	0.48044
0.194167	0.53958	0.000149883	0.51476	0.194167	0.42211	0.194167	0.48051
0.194444	0.53978	0.000149939	0.51482	0.194444	0.42248	0.194444	0.48057
0.194722	0.54006	0.000150017	0.51486	0.194722	0.4229	0.194722	0.4807
0.195	0.54038	0.000150106	0.5149	0.195	0.42311	0.195	0.48087
0.195278	0.54055	0.000150153	0.51493	0.195278	0.42359	0.195278	0.48105
0.195556	0.54085	0.000150236	0.51497	0.195556	0.42391	0.195556	0.4812
0.195833	0.54115	0.000150319	0.51503	0.195833	0.42426	0.195833	0.48134
0.196111	0.54132	0.000150367	0.51508	0.196111	0.42454	0.196111	0.48148
0.196389	0.54159	0.000150442	0.51513	0.196389	0.42485	0.196389	0.4816
0.196667	0.54189	0.000150525	0.5152	0.196667	0.42528	0.196667	0.4818
0.196944	0.5421	0.000150583	0.51525	0.196944	0.42556	0.196944	0.48197
0.197222	0.54232	0.000150644	0.51531	0.197222	0.42587	0.197222	0.4821
0.1975	0.54255	0.000150708	0.51535	0.1975	0.42611	0.1975	0.48219
0.197778	0.54282	0.000150783	0.51541	0.197778	0.4264	0.197778	0.48231
0.198056	0.543	0.000150833	0.51549	0.198056	0.42685	0.198056	0.48244
0.198333	0.54322	0.000150894	0.51555	0.198333	0.42711	0.198333	0.4826
0.198611	0.54348	0.000150967	0.5156	0.198611	0.4274	0.198611	0.48276
0.198889	0.54368	0.000151022	0.51564	0.198889	0.4277	0.198889	0.48286
0.199167	0.54384	0.000151067	0.51567	0.199167	0.42791	0.199167	0.48291
0.199444	0.54407	0.000151131	0.5157	0.199444	0.4283	0.199444	0.483
0.199722	0.54431	0.000151197	0.51574	0.199722	0.42853	0.199722	0.48315
0.2	0.54449	0.000151247	0.51578	0.2	0.42886	0.2	0.48327
0.200278	0.54467	0.000151297	0.51583	0.200278	0.42917	0.200278	0.48338
0.200556	0.54487	0.000151353	0.51587	0.200556	0.42934	0.200556	0.48355
0.200833	0.5451	0.000151417	0.51591	0.200833	0.42962	0.200833	0.48364
0.201111	0.54529	0.000151469	0.51596	0.201111	0.43002	0.201111	0.48369
0.201389	0.54548	0.000151522	0.516	0.201389	0.43022	0.201389	0.48375
0.201667	0.54566	0.000151572	0.51642	0.201667	0.4305	0.201667	0.48385
0.201944	0.54588	0.000151633	0.51658	0.201944	0.43081	0.201944	0.48397
0.202222	0.54606	0.000151683	0.51638	0.202222	0.43099	0.202222	0.4841
0.2025	0.54622	0.000151728	0.51628	0.2025	0.43125	0.2025	0.48422
0.202778	0.5464	0.000151778	0.51631	0.202778	0.43161	0.202778	0.48435
0.203056	0.5466	0.000151833	0.51632	0.203056	0.43177	0.203056	0.48445
0.203333	0.54678	0.000151883	0.51636	0.203333	0.43206	0.203333	0.48451
0.203611	0.54693	0.000151925	0.5164	0.203611	0.43231	0.203611	0.48457
0.203889	0.5471	0.000151972	0.51643	0.203889	0.43251	0.203889	0.48466
0.204167	0.54729	0.000152025	0.51647	0.204167	0.43274	0.204167	0.48478
0.204444	0.54747	0.000152075	0.5165	0.204444	0.43304	0.204444	0.48486
0.204722	0.54766	0.000152128	0.51654	0.204722	0.43331	0.204722	0.48497
0.205	0.54779	0.000152164	0.51657	0.205	0.43358	0.205	0.48509
0.205278	0.54794	0.000152206	0.51663	0.205278	0.43376	0.205278	0.4852
0.205556	0.54811	0.000152253	0.51665	0.205556	0.43407	0.205556	0.48528
0.205833	0.54828	0.0001523	0.51669	0.205833	0.43424	0.205833	0.48533
0.206111	0.54845	0.000152347	0.51673	0.206111	0.43446	0.206111	0.48542
0.206389	0.54859	0.000152386	0.51678	0.206389	0.43478	0.206389	0.4855
0.206667	0.54872	0.000152422	0.51682	0.206667	0.43493	0.206667	0.48558
0.206944	0.54888	0.000152467	0.51686	0.206944	0.4352	0.206944	0.4857
0.207222	0.54906	0.000152517	0.51691	0.207222	0.43539	0.207222	0.4858
0.2075	0.54921	0.000152558	0.51695	0.2075	0.43565	0.2075	0.48591
0.207778	0.54934	0.000152594	0.51699	0.207778	0.43582	0.207778	0.48601
0.208056	0.54948	0.000152633	0.51705	0.208056	0.43599	0.208056	0.48606
0.208333	0.5496	0.000152667	0.5171	0.208333	0.43629	0.208333	0.4861
0.208611	0.54977	0.000152714	0.51714	0.208611	0.4365	0.208611	0.48614
0.208889	0.5499	0.00015275	0.51717	0.208889	0.43669	0.208889	0.48622
0.209167	0.55004	0.000152789	0.51722	0.209167	0.4369	0.209167	0.48631
0.209444	0.55015	0.000152819	0.51726	0.209444	0.43715	0.209444	0.4864
0.209722	0.55028	0.000152856	0.51728	0.209722	0.43733	0.209722	0.48647
0.21	0.55043	0.000152897	0.51731	0.21	0.43751	0.21	0.48653
0.210278	0.55063	0.000152953	0.51733	0.210278	0.43774	0.210278	0.48665
0.210556	0.55078	0.000152994	0.51737	0.210556	0.438	0.210556	0.48674
0.210833	0.55087	0.000153019	0.51742	0.210833	0.43814	0.210833	0.48682
0.211111	0.55092	0.000153033	0.51745	0.211111	0.43834	0.211111	0.48687
0.211389	0.55101	0.000153058	0.51749	0.211389	0.43853	0.211389	0.48693
0.211667	0.55113	0.000153092	0.51752	0.211667	0.43878	0.211667	0.48702
0.211944	0.55132	0.000153144	0.51755	0.211944	0.43894	0.211944	0.4871
0.212222	0.55151	0.000153197	0.51758	0.212222	0.43909	0.212222	0.48714
0.2125	0.55164	0.000153233	0.51762	0.2125	0.43932	0.2125	0.48721
0.212778	0.5517	0.00015325	0.51767	0.212778	0.43954	0.212778	0.48731
0.213056	0.55176	0.000153267	0.51772	0.213056	0.43972	0.213056	0.48738
0.213333	0.55192	0.000153311	0.51775	0.213333	0.43988	0.213333	0.48748
0.213611	0.55203	0.000153342	0.5178	0.213611	0.44007	0.213611	0.48755
0.213889	0.55216	0.000153378	0.51783	0.213889	0.44024	0.213889	0.48762
0.214167	0.55232	0.000153422	0.51787	0.214167	0.44046	0.214167	0.48767
0.214444	0.55243	0.000153453	0.51791	0.214444	0.44061	0.214444	0.4877
0.214722	0.55249	0.000153469	0.51795	0.214722	0.44075	0.214722	0.48773
0.215	0.55255	0.000153486	0.51798	0.215	0.44097	0.215	0.48778
0.215278	0.55264	0.000153511	0.51802	0.215278	0.44117	0.215278	0.48782
0.215556	0.55272	0.000153533	0.51805	0.215556	0.44132	0.215556	0.4879
0.215833	0.55286	0.000153572	0.51808	0.215833	0.4415	0.215833	0.48796
0.216111	0.55302	0.000153617	0.5181	0.216111	0.44169	0.216111	0.48805
0.216389	0.55314	0.00015365	0.51813	0.216389	0.44189	0.216389	0.48814
0.216667	0.55324	0.000153678	0.51816	0.216667	0.44207	0.216667	0.48821
0.216944	0.55329	0.000153692	0.51818	0.216944	0.44221	0.216944	0.4883
0.217222	0.55334	0.000153706	0.51822	0.217222	0.44234	0.217222	0.48839
0.2175	0.55343	0.000153731	0.51827	0.2175	0.44253	0.2175	0.48843
0.217778	0.55355	0.000153764	0.51829	0.217778	0.4427	0.217778	0.48848
0.218056	0.55365	0.000153792	0.51833	0.218056	0.44289	0.218056	0.48852
0.218333	0.55376	0.000153822	0.51835	0.218333	0.44305	0.218333	0.48856
0.218611	0.5539	0.000153861	0.51839	0.218611	0.4432	0.218611	0.48862
0.218889	0.55401	0.000153892	0.51843	0.218889	0.44338	0.218889	0.48868
0.219167	0.55407	0.000153908	0.51846	0.219167	0.44355	0.219167	0.48872
0.219444	0.55413	0.000153925	0.5185	0.219444	0.44369	0.219444	0.48876
0.219722	0.5542	0.000153944	0.51853	0.219722	0.44384	0.219722	0.48882
0.22	0.55428	0.000153967	0.51856	0.22	0.44397	0.22	0.48889
0.220278	0.55437	0.000153992	0.51861	0.220278	0.44416	0.220278	0.48895
0.220556	0.55449	0.000154025	0.51865	0.220556	0.44431	0.220556	0.489
0.220833	0.5546	0.000154056	0.51868	0.220833	0.44446	0.220833	0.48907
0.221111	0.5547	0.000154083	0.51872	0.221111	0.4446	0.221111	0.48913
0.221389	0.5548	0.000154111	0.51876	0.221389	0.44472	0.221389	0.48919
0.221667	0.55488	0.000154133	0.51879	0.221667	0.44488	0.221667	0.48923
0.221944	0.55496	0.000154156	0.51883	0.221944	0.44504	0.221944	0.48927
0.222222	0.55503	0.000154175	0.51886	0.222222	0.4452	0.222222	0.4893
0.2225	0.5551	0.000154194	0.51888	0.2225	0.44531	0.2225	0.48932
0.222778	0.55518	0.000154217	0.51891	0.222778	0.44546	0.222778	0.48934
0.223056	0.55527	0.000154242	0.51892	0.223056	0.44557	0.223056	0.4894
0.223333	0.55539	0.000154275	0.51894	0.223333	0.44575	0.223333	0.48947
0.223611	0.55551	0.000154308	0.51897	0.223611	0.44588	0.223611	0.48952
0.223889	0.5556	0.000154333	0.51901	0.223889	0.44604	0.223889	0.48959
0.224167	0.55566	0.00015435	0.51905	0.224167	0.44617	0.224167	0.48963
0.224444	0.55571	0.000154364	0.51907	0.224444	0.44629	0.224444	0.48968
0.224722	0.55577	0.000154381	0.5191	0.224722	0.44642	0.224722	0.48973
0.225	0.55583	0.000154397	0.51912	0.225	0.44656	0.225	0.48977
0.225278	0.55588	0.000154411	0.51914	0.225278	0.4467	0.225278	0.48982
0.225556	0.55594	0.000154428	0.51917	0.225556	0.44683	0.225556	0.4899
0.225833	0.55603	0.000154453	0.5192	0.225833	0.44694	0.225833	0.48995
0.226111	0.55614	0.000154483	0.51924	0.226111	0.44706	0.226111	0.49001
0.226389	0.55622	0.000154506	0.51927	0.226389	0.44717	0.226389	0.49004
0.226667	0.55633	0.000154536	0.51931	0.226667	0.44733	0.226667	0.49008
0.226944	0.55641	0.000154558	0.51932	0.226944	0.44746	0.226944	0.4901
0.227222	0.55647	0.000154575	0.51936	0.227222	0.4476	0.227222	0.49013
0.2275	0.55651	0.000154586	0.5194	0.2275	0.44773	0.2275	0.49017
0.227778	0.55655	0.000154597	0.51943	0.227778	0.44785	0.227778	0.49021
0.228056	0.55662	0.000154617	0.51947	0.228056	0.44797	0.228056	0.49026
0.228333	0.55672	0.000154644	0.5195	0.228333	0.44817	0.228333	0.4903
0.228611	0.5568	0.000154667	0.51953	0.228611	0.44835	0.228611	0.49034
0.228889	0.55687	0.000154686	0.51956	0.228889	0.44847	0.228889	0.49041
0.229167	0.55694	0.000154706	0.51959	0.229167	0.44851	0.229167	0.49046
0.229444	0.55702	0.000154728	0.51963	0.229444	0.4486	0.229444	0.49051
0.229722	0.55713	0.000154758	0.51967	0.229722	0.4487	0.229722	0.49057
0.23	0.55721	0.000154781	0.51967	0.23	0.44882	0.23	0.49062
0.230278	0.55726	0.000154794	0.51971	0.230278	0.44901	0.230278	0.49066
0.230556	0.55729	0.000154803	0.51973	0.230556	0.44922	0.230556	0.49071
0.230833	0.55732	0.000154811	0.51975	0.230833	0.44929	0.230833	0.49075
0.231111	0.55737	0.000154825	0.51978	0.231111	0.44935	0.231111	0.49079
0.231389	0.55743	0.000154842	0.51981	0.231389	0.44947	0.231389	0.49082
0.231667	0.55749	0.000154858	0.51983	0.231667	0.44959	0.231667	0.49082
0.231944	0.55757	0.000154881	0.51986	0.231944	0.44968	0.231944	0.49085
0.232222	0.55763	0.000154897	0.51988	0.232222	0.4498	0.232222	0.49088
0.2325	0.55771	0.000154919	0.5199	0.2325	0.44995	0.2325	0.49093
0.232778	0.55779	0.000154942	0.51991	0.232778	0.45007	0.232778	0.49095
0.233056	0.55787	0.000154964	0.51995	0.233056	0.45012	0.233056	0.49103
0.233333	0.55795	0.000154986	0.51998	0.233333	0.4502	0.233333	0.49108
0.233611	0.45828	0.0001273	0.42159	0.233611	0.30814	0.233611	0.37613
0.233889	0.45689	0.000126914	0.4207	0.233889	0.30801	0.233889	0.37573
0.234167	0.45652	0.000126811	0.42011	0.234167	0.3085	0.234167	0.37553
0.234444	0.45654	0.000126817	0.41963	0.234444	0.30891	0.234444	0.37529
0.234722	0.45671	0.000126864	0.41918	0.234722	0.30933	0.234722	0.37509
0.235	0.45698	0.000126939	0.41888	0.235	0.30975	0.235	0.37497
0.235278	0.45727	0.000127019	0.41862	0.235278	0.31013	0.235278	0.37489
0.235556	0.45745	0.000127069	0.41841	0.235556	0.31055	0.235556	0.37483
0.235833	0.45772	0.000127144	0.41828	0.235833	0.31095	0.235833	0.37475
0.236111	0.45804	0.000127233	0.41818	0.236111	0.31135	0.236111	0.37467
0.236389	0.45819	0.000127275	0.41813	0.236389	0.31173	0.236389	0.37463
0.236667	0.45848	0.000127356	0.41812	0.236667	0.31211	0.236667	0.3746
0.236944	0.4588	0.000127444	0.41813	0.236944	0.31249	0.236944	0.37463
0.237222	0.45897	0.000127492	0.41817	0.237222	0.31281	0.237222	0.37465
0.2375	0.45926	0.000127572	0.41824	0.2375	0.31323	0.2375	0.37473
0.237778	0.45953	0.000127647	0.41831	0.237778	0.31353	0.237778	0.37479
0.238056	0.45971	0.000127697	0.41841	0.238056	0.31392	0.238056	0.37486
0.238333	0.45993	0.000127758	0.41853	0.238333	0.31424	0.238333	0.3749
0.238611	0.4602	0.000127833	0.41865	0.238611	0.31458	0.238611	0.37496
0.238889	0.46047	0.000127908	0.4188	0.238889	0.31494	0.238889	0.37499
0.239167	0.46061	0.000127947	0.41893	0.239167	0.31528	0.239167	0.37504
0.239444	0.46087	0.000128019	0.41907	0.239444	0.31562	0.239444	0.37512
0.239722	0.46107	0.000128075	0.41921	0.239722	0.31591	0.239722	0.37526
0.24	0.46128	0.000128133	0.41938	0.24	0.31625	0.24	0.37542
0.240278	0.46144	0.000128178	0.41954	0.240278	0.31657	0.240278	0.37556
0.240556	0.46166	0.000128239	0.4197	0.240556	0.31689	0.240556	0.37569
0.240833	0.46192	0.000128311	0.41987	0.240833	0.31723	0.240833	0.3758
0.241111	0.46209	0.000128358	0.42002	0.241111	0.31751	0.241111	0.3759
0.241389	0.46224	0.0001284	0.4202	0.241389	0.31783	0.241389	0.37599
0.241667	0.46246	0.000128461	0.42037	0.241667	0.31815	0.241667	0.37616
0.241944	0.46266	0.000128517	0.42055	0.241944	0.31845	0.241944	0.37634
0.242222	0.46286	0.000128572	0.4207	0.242222	0.31878	0.242222	0.37644
0.2425	0.46298	0.000128606	0.42087	0.2425	0.31907	0.2425	0.37651
0.242778	0.46315	0.000128653	0.42107	0.242778	0.31938	0.242778	0.37658
0.243056	0.46337	0.000128714	0.42124	0.243056	0.31969	0.243056	0.37668
0.243333	0.46358	0.000128772	0.4214	0.243333	0.31998	0.243333	0.3768
0.243611	0.4637	0.000128806	0.42155	0.243611	0.32042	0.243611	0.37698
0.243889	0.46382	0.000128839	0.42173	0.243889	0.3206	0.243889	0.37713
0.244167	0.46403	0.000128897	0.42188	0.244167	0.32092	0.244167	0.37724
0.244444	0.46417	0.000128936	0.42206	0.244444	0.32129	0.244444	0.3773
0.244722	0.46438	0.000128994	0.42222	0.244722	0.32153	0.244722	0.37733
0.245	0.4645	0.000129028	0.42235	0.245	0.32181	0.245	0.37748
0.245278	0.46462	0.000129061	0.42255	0.245278	0.32211	0.245278	0.37762
0.245556	0.46477	0.000129103	0.42277	0.245556	0.32227	0.245556	0.37775
0.245833	0.46495	0.000129153	0.4229	0.245833	0.32263	0.245833	0.37793
0.246111	0.46513	0.000129203	0.42302	0.246111	0.32293	0.246111	0.37804
0.246389	0.46527	0.000129242	0.42315	0.246389	0.32322	0.246389	0.3781
0.246667	0.46538	0.000129272	0.42339	0.246667	0.32349	0.246667	0.37814
0.246944	0.46553	0.000129314	0.42358	0.246944	0.32372	0.246944	0.37825
0.247222	0.46568	0.000129356	0.42369	0.247222	0.32396	0.247222	0.37839
0.2475	0.46581	0.000129392	0.42378	0.2475	0.32433	0.2475	0.3785
0.247778	0.466	0.000129444	0.42395	0.247778	0.32457	0.247778	0.37864
0.248056	0.4661	0.000129472	0.42409	0.248056	0.32487	0.248056	0.3788
0.248333	0.4662	0.0001295	0.4243	0.248333	0.32517	0.248333	0.37889
0.248611	0.46633	0.000129536	0.42445	0.248611	0.32534	0.248611	0.37895
0.248889	0.46648	0.000129578	0.42451	0.248889	0.32558	0.248889	0.37903
0.249167	0.46662	0.000129617	0.42461	0.249167	0.32593	0.249167	0.37912
0.249444	0.46676	0.000129656	0.42476	0.249444	0.32612	0.249444	0.3792
0.249722	0.46689	0.000129692	0.42494	0.249722	0.32644	0.249722	0.37935
0.25	0.46697	0.000129714	0.42513	0.25	0.32667	0.25	0.37947
0.250278	0.46711	0.000129753	0.42526	0.250278	0.3269	0.250278	0.37961
0.253056	0.46829	0.000130081	0.42645	0.253056	0.32936	0.253056	0.38046
0.255833	0.46933	0.000130369	0.42768	0.255833	0.3317	0.255833	0.38126
0.258611	0.47027	0.000130631	0.42872	0.258611	0.33387	0.258611	0.382
0.261389	0.47107	0.000130853	0.4297	0.261389	0.33582	0.261389	0.38259
0.264167	0.47179	0.000131053	0.4306	0.264167	0.33774	0.264167	0.38312
0.266944	0.47244	0.000131233	0.43142	0.266944	0.33949	0.266944	0.38365
0.269722	0.47299	0.000131386	0.43219	0.269722	0.34112	0.269722	0.38404
0.2725	0.47348	0.000131522	0.43292	0.2725	0.34262	0.2725	0.38443
0.275278	0.47405	0.000131681	0.43362	0.275278	0.34403	0.275278	0.38469
0.278056	0.47432	0.000131756	0.43422	0.278056	0.34535	0.278056	0.38497
0.305833	0.47676	0.000132433	0.43893	0.305833	0.35442	0.305833	0.3865
0.333611	0.47888	0.000133022	0.4421	0.333611	0.35964	0.333611	0.38766
0.361389	0.48013	0.000133369	0.44432	0.361389	0.36325	0.361389	0.38854
0.389167	0.4808	0.000133556	0.44585	0.389167	0.36596	0.389167	0.38853
0.416944	0.48038	0.000133439	0.44706	0.416944	0.3677	0.416944	0.3887
0.444722	0.48003	0.000133342	0.44818	0.444722	0.36851	0.444722	0.3887
0.4725	0.48132	0.0001337	0.44861	0.4725	0.36893	0.4725	0.38883
0.499722	0.48134	0.000133706	0.44917	0.499722	0.36929	0.499722	0.38796
0.5	0.48134	0.000133706	0.44917	0.5	0.3693	0.5	0.38796
0.500278	0.5734	0.000159278	0.54347	0.500278	0.49497	0.500278	0.49974
0.500556	0.57421	0.000159503	0.54402	0.500556	0.49494	0.500556	0.50038
0.500833	0.57439	0.000159553	0.54423	0.500833	0.49472	0.500833	0.5005
0.501111	0.57441	0.000159558	0.54436	0.501111	0.49453	0.501111	0.50054
0.501389	0.57437	0.000159547	0.54443	0.501389	0.49437	0.501389	0.5006
0.501667	0.57431	0.000159531	0.54447	0.501667	0.49426	0.501667	0.50065
0.501944	0.57426	0.000159517	0.54448	0.501944	0.49413	0.501944	0.50068
0.502222	0.57418	0.000159494	0.54449	0.502222	0.49402	0.502222	0.50072
0.5025	0.5741	0.000159472	0.54448	0.5025	0.49387	0.5025	0.50071
0.502778	0.57398	0.000159439	0.54446	0.502778	0.49376	0.502778	0.5007
0.503056	0.57389	0.000159414	0.54443	0.503056	0.49364	0.503056	0.50068
0.503333	0.5738	0.000159389	0.54439	0.503333	0.49352	0.503333	0.50065
0.503611	0.5737	0.000159361	0.54434	0.503611	0.49344	0.503611	0.50061
0.503889	0.5736	0.000159333	0.54426	0.503889	0.49333	0.503889	0.50057
0.504167	0.57351	0.000159308	0.54421	0.504167	0.49324	0.504167	0.50054
0.504444	0.57344	0.000159289	0.54413	0.504444	0.49314	0.504444	0.50051
0.504722	0.57335	0.000159264	0.54406	0.504722	0.493	0.504722	0.50048
0.505	0.57327	0.000159242	0.544	0.505	0.4929	0.505	0.50046
0.505278	0.57319	0.000159219	0.54393	0.505278	0.4928	0.505278	0.50041
0.505556	0.57309	0.000159192	0.54385	0.505556	0.49268	0.505556	0.50033
0.505833	0.57298	0.000159161	0.54378	0.505833	0.49258	0.505833	0.50023
0.506111	0.57287	0.000159131	0.54372	0.506111	0.49249	0.506111	0.50015
0.506389	0.57278	0.000159106	0.54367	0.506389	0.49242	0.506389	0.50004
0.506667	0.57271	0.000159086	0.54362	0.506667	0.49231	0.506667	0.49995
0.506944	0.57264	0.000159067	0.54356	0.506944	0.49221	0.506944	0.49986
0.507222	0.57256	0.000159044	0.54347	0.507222	0.4921	0.507222	0.49981
0.5075	0.57248	0.000159022	0.54341	0.5075	0.49197	0.5075	0.49973
0.507778	0.57242	0.000159006	0.54333	0.507778	0.4919	0.507778	0.49971
0.508056	0.57233	0.000158981	0.54326	0.508056	0.49182	0.508056	0.49968
0.508333	0.57226	0.000158961	0.54318	0.508333	0.49173	0.508333	0.49965
0.508611	0.57218	0.000158939	0.54311	0.508611	0.49166	0.508611	0.49959
0.508889	0.5721	0.000158917	0.54307	0.508889	0.49157	0.508889	0.49951
0.509167	0.57201	0.000158892	0.54301	0.509167	0.49147	0.509167	0.4994
0.509444	0.57193	0.000158869	0.54295	0.509444	0.49137	0.509444	0.4993
0.509722	0.57188	0.000158856	0.5429	0.509722	0.49127	0.509722	0.49923
0.51	0.57182	0.000158839	0.54285	0.51	0.49118	0.51	0.49915
0.510278	0.57176	0.000158822	0.54281	0.510278	0.49109	0.510278	0.49909
0.510556	0.57171	0.000158808	0.54275	0.510556	0.49099	0.510556	0.49903
0.510833	0.57165	0.000158792	0.5427	0.510833	0.49092	0.510833	0.49895
0.511111	0.57158	0.000158772	0.54262	0.511111	0.49087	0.511111	0.49889
0.511389	0.57152	0.000158756	0.54256	0.511389	0.49075	0.511389	0.49883
0.511667	0.57145	0.000158736	0.5425	0.511667	0.49067	0.511667	0.49876
0.511944	0.57138	0.000158717	0.54244	0.511944	0.4906	0.511944	0.49871
0.512222	0.57131	0.000158697	0.5424	0.512222	0.49049	0.512222	0.49866
0.5125	0.57125	0.000158681	0.54235	0.5125	0.49039	0.5125	0.49859
0.512778	0.57117	0.000158658	0.5423	0.512778	0.49031	0.512778	0.49853
0.513056	0.57112	0.000158644	0.54226	0.513056	0.49026	0.513056	0.49847
0.513333	0.57108	0.000158633	0.5422	0.513333	0.49019	0.513333	0.49839
0.513611	0.57102	0.000158617	0.54216	0.513611	0.49012	0.513611	0.49833
0.513889	0.57098	0.000158606	0.54212	0.513889	0.49008	0.513889	0.49828
0.514167	0.57092	0.000158589	0.54209	0.514167	0.49003	0.514167	0.49823
0.514444	0.57086	0.000158572	0.54206	0.514444	0.48994	0.514444	0.49816
0.514722	0.57082	0.000158561	0.54202	0.514722	0.48988	0.514722	0.49811
0.515	0.57075	0.000158542	0.54197	0.515	0.48976	0.515	0.49806
0.515278	0.57068	0.000158522	0.54191	0.515278	0.48971	0.515278	0.498
0.515556	0.57061	0.000158503	0.54187	0.515556	0.48963	0.515556	0.49794
0.515833	0.57056	0.000158489	0.54183	0.515833	0.48956	0.515833	0.49788
0.516111	0.5705	0.000158472	0.54178	0.516111	0.48948	0.516111	0.49783
0.516389	0.57044	0.000158456	0.54173	0.516389	0.4894	0.516389	0.49776
0.516667	0.57038	0.000158439	0.54168	0.516667	0.48933	0.516667	0.4977
0.516944	0.57033	0.000158425	0.54163	0.516944	0.4893	0.516944	0.49763
0.517222	0.57029	0.000158414	0.54159	0.517222	0.48925	0.517222	0.49756
0.5175	0.57025	0.000158403	0.54154	0.5175	0.48917	0.5175	0.49752
0.517778	0.5702	0.000158389	0.5415	0.517778	0.4891	0.517778	0.49748
0.518056	0.57014	0.000158372	0.54148	0.518056	0.48899	0.518056	0.49744
0.518333	0.57011	0.000158364	0.54145	0.518333	0.48891	0.518333	0.49741
0.518611	0.57007	0.000158353	0.5414	0.518611	0.48881	0.518611	0.49735
0.518889	0.57003	0.000158342	0.54136	0.518889	0.48874	0.518889	0.4973
0.519167	0.56996	0.000158322	0.54133	0.519167	0.4887	0.519167	0.49725
0.519444	0.56992	0.000158311	0.54131	0.519444	0.48864	0.519444	0.49722
0.519722	0.56986	0.000158294	0.54129	0.519722	0.48857	0.519722	0.49717
0.52	0.5698	0.000158278	0.54127	0.52	0.48853	0.52	0.49713
0.520278	0.56975	0.000158264	0.54126	0.520278	0.48849	0.520278	0.49708
0.520556	0.56971	0.000158253	0.54124	0.520556	0.48844	0.520556	0.49704
0.520833	0.56967	0.000158242	0.5412	0.520833	0.48839	0.520833	0.49698
0.521111	0.56962	0.000158228	0.54117	0.521111	0.48831	0.521111	0.49698
0.521389	0.56957	0.000158214	0.54113	0.521389	0.48823	0.521389	0.49692
0.521667	0.56953	0.000158203	0.54109	0.521667	0.48816	0.521667	0.49684
0.521944	0.56949	0.000158192	0.54105	0.521944	0.4881	0.521944	0.49681
0.522222	0.56945	0.000158181	0.541	0.522222	0.48805	0.522222	0.49676
0.5225	0.56941	0.000158169	0.54095	0.5225	0.48799	0.5225	0.49672
0.522778	0.56937	0.000158158	0.54093	0.522778	0.48792	0.522778	0.49668
0.523056	0.56934	0.00015815	0.5409	0.523056	0.48783	0.523056	0.49668
0.523333	0.5693	0.000158139	0.54088	0.523333	0.48779	0.523333	0.49663
0.523611	0.56928	0.000158133	0.54086	0.523611	0.48773	0.523611	0.49661
0.523889	0.56926	0.000158128	0.54082	0.523889	0.4877	0.523889	0.49657
0.524167	0.56923	0.000158119	0.54079	0.524167	0.48767	0.524167	0.49652
0.524444	0.5692	0.000158111	0.54076	0.524444	0.48762	0.524444	0.4965
0.524722	0.56916	0.0001581	0.54073	0.524722	0.48753	0.524722	0.49647
0.525	0.56912	0.000158089	0.5407	0.525	0.48744	0.525	0.49643
0.525278	0.56909	0.000158081	0.54066	0.525278	0.48738	0.525278	0.4964
0.525556	0.56905	0.000158069	0.54064	0.525556	0.48731	0.525556	0.49635
0.525833	0.569	0.000158056	0.5406	0.525833	0.48722	0.525833	0.49635
0.526111	0.56896	0.000158044	0.54056	0.526111	0.48716	0.526111	0.49631
0.526389	0.56892	0.000158033	0.54056	0.526389	0.48711	0.526389	0.49627
0.526667	0.56888	0.000158022	0.54053	0.526667	0.48707	0.526667	0.49623
0.526944	0.56884	0.000158011	0.54051	0.526944	0.48702	0.526944	0.49619
0.527222	0.56879	0.000157997	0.5405	0.527222	0.48697	0.527222	0.49615
0.5275	0.56875	0.000157986	0.54048	0.5275	0.48693	0.5275	0.4961
0.527778	0.56872	0.000157978	0.54047	0.527778	0.48689	0.527778	0.49606
0.528056	0.5687	0.000157972	0.54045	0.528056	0.48686	0.528056	0.49602
0.528333	0.56867	0.000157964	0.54044	0.528333	0.48682	0.528333	0.49598
0.528611	0.56863	0.000157953	0.54042	0.528611	0.48676	0.528611	0.49596
0.528889	0.56859	0.000157942	0.54041	0.528889	0.48669	0.528889	0.49594
0.529167	0.56856	0.000157933	0.54038	0.529167	0.48661	0.529167	0.49591
0.529444	0.56853	0.000157925	0.54035	0.529444	0.48654	0.529444	0.49589
0.529722	0.56851	0.000157919	0.54033	0.529722	0.4865	0.529722	0.49588
0.53	0.56849	0.000157914	0.54031	0.53	0.48647	0.53	0.49586
0.530278	0.56846	0.000157906	0.54027	0.530278	0.48643	0.530278	0.49584
0.530556	0.56844	0.0001579	0.54024	0.530556	0.48637	0.530556	0.49582
0.530833	0.56842	0.000157894	0.54021	0.530833	0.48632	0.530833	0.4958
0.531111	0.56838	0.000157883	0.54019	0.531111	0.48626	0.531111	0.49575
0.531389	0.56835	0.000157875	0.54015	0.531389	0.48622	0.531389	0.49575
0.531667	0.56833	0.000157869	0.54013	0.531667	0.48616	0.531667	0.49573
0.531944	0.56828	0.000157856	0.54011	0.531944	0.48614	0.531944	0.4957
0.532222	0.56825	0.000157847	0.54008	0.532222	0.48611	0.532222	0.49569
0.5325	0.56822	0.000157839	0.54005	0.5325	0.48609	0.5325	0.49567
0.532778	0.56817	0.000157825	0.54002	0.532778	0.48607	0.532778	0.49562
0.533056	0.56814	0.000157817	0.54	0.533056	0.48604	0.533056	0.49559
0.533333	0.5681	0.000157806	0.53998	0.533333	0.48597	0.533333	0.49557
0.533611	0.56806	0.000157794	0.53996	0.533611	0.48592	0.533611	0.49554
0.533889	0.56804	0.000157789	0.53993	0.533889	0.48588	0.533889	0.49552
0.534167	0.56801	0.000157781	0.53992	0.534167	0.4858	0.534167	0.4955
0.534444	0.56796	0.000157767	0.5399	0.534444	0.48576	0.534444	0.49548
0.534722	0.56794	0.000157761	0.53989	0.534722	0.4857	0.534722	0.49547
0.535	0.56791	0.000157753	0.53988	0.535	0.48565	0.535	0.49544
0.535278	0.56789	0.000157747	0.53985	0.535278	0.4856	0.535278	0.49541
0.535556	0.56786	0.000157739	0.53983	0.535556	0.48554	0.535556	0.49542
0.535833	0.56784	0.000157733	0.53981	0.535833	0.48551	0.535833	0.49538
0.536111	0.56781	0.000157725	0.53979	0.536111	0.48548	0.536111	0.49535
0.536389	0.56778	0.000157717	0.53978	0.536389	0.48542	0.536389	0.49534
0.536667	0.56776	0.000157711	0.53975	0.536667	0.48539	0.536667	0.49529
0.536944	0.56773	0.000157703	0.53973	0.536944	0.48536	0.536944	0.49527
0.537222	0.56771	0.000157697	0.53972	0.537222	0.48533	0.537222	0.49526
0.5375	0.56769	0.000157692	0.5397	0.5375	0.48531	0.5375	0.49522
0.537778	0.56767	0.000157686	0.53969	0.537778	0.48529	0.537778	0.49517
0.538056	0.56763	0.000157675	0.53968	0.538056	0.48528	0.538056	0.49518
0.538333	0.5676	0.000157667	0.53966	0.538333	0.48523	0.538333	0.49515
0.538611	0.56757	0.000157658	0.53965	0.538611	0.4852	0.538611	0.49514
0.538889	0.56753	0.000157647	0.53965	0.538889	0.48516	0.538889	0.49512
0.539167	0.56751	0.000157642	0.53963	0.539167	0.48512	0.539167	0.49511
0.539444	0.56748	0.000157633	0.53961	0.539444	0.48504	0.539444	0.4951
0.539722	0.56745	0.000157625	0.53958	0.539722	0.48499	0.539722	0.49508
0.54	0.56741	0.000157614	0.53957	0.54	0.48494	0.54	0.49506
0.540278	0.56738	0.000157606	0.53955	0.540278	0.48491	0.540278	0.49504
0.540556	0.56735	0.000157597	0.53953	0.540556	0.48489	0.540556	0.49503
0.540833	0.56733	0.000157592	0.53951	0.540833	0.48487	0.540833	0.49501
0.541111	0.56729	0.000157581	0.53948	0.541111	0.48485	0.541111	0.49499
0.541389	0.56727	0.000157575	0.53947	0.541389	0.48481	0.541389	0.49497
0.541667	0.56725	0.000157569	0.53944	0.541667	0.48475	0.541667	0.49498
0.541944	0.56721	0.000157558	0.53942	0.541944	0.48472	0.541944	0.49496
0.542222	0.56719	0.000157553	0.53939	0.542222	0.48469	0.542222	0.49495
0.5425	0.56716	0.000157544	0.53937	0.5425	0.48466	0.5425	0.49491
0.542778	0.56713	0.000157536	0.53935	0.542778	0.48461	0.542778	0.4949
0.543056	0.56712	0.000157533	0.53934	0.543056	0.48457	0.543056	0.49488
0.543333	0.5671	0.000157528	0.53932	0.543333	0.48454	0.543333	0.49487
0.543611	0.56707	0.000157519	0.53931	0.543611	0.48452	0.543611	0.49486
0.543889	0.56704	0.000157511	0.5393	0.543889	0.4845	0.543889	0.49484
0.544167	0.56702	0.000157506	0.53928	0.544167	0.48448	0.544167	0.49482
0.544444	0.567	0.0001575	0.53927	0.544444	0.48446	0.544444	0.49479
0.544722	0.56697	0.000157492	0.53925	0.544722	0.48444	0.544722	0.49479
0.545	0.56695	0.000157486	0.53924	0.545	0.48438	0.545	0.49476
0.545278	0.56693	0.000157481	0.53923	0.545278	0.48435	0.545278	0.49474
0.545556	0.56691	0.000157475	0.53922	0.545556	0.4843	0.545556	0.49473
0.545833	0.56689	0.000157469	0.53919	0.545833	0.48426	0.545833	0.49471
0.546111	0.56688	0.000157467	0.53917	0.546111	0.48423	0.546111	0.49467
0.546389	0.56686	0.000157461	0.53916	0.546389	0.48417	0.546389	0.49465
0.546667	0.56684	0.000157456	0.53914	0.546667	0.48416	0.546667	0.49464
0.546944	0.56682	0.00015745	0.53913	0.546944	0.48411	0.546944	0.49463
0.547222	0.5668	0.000157444	0.53911	0.547222	0.48408	0.547222	0.49462
0.5475	0.56677	0.000157436	0.5391	0.5475	0.48403	0.5475	0.49461
0.547778	0.56673	0.000157425	0.53908	0.547778	0.48399	0.547778	0.49456
0.548056	0.5667	0.000157417	0.53905	0.548056	0.48397	0.548056	0.49455
0.548333	0.56667	0.000157408	0.53905	0.548333	0.48394	0.548333	0.49457
0.548611	0.56663	0.000157397	0.53903	0.548611	0.48391	0.548611	0.49454
0.548889	0.56662	0.000157394	0.53902	0.548889	0.48389	0.548889	0.4945
0.549167	0.56658	0.000157383	0.53901	0.549167	0.48387	0.549167	0.49449
0.549444	0.56654	0.000157372	0.53899	0.549444	0.48386	0.549444	0.4945
0.549722	0.56653	0.000157369	0.53897	0.549722	0.48383	0.549722	0.49447
0.55	0.5665	0.000157361	0.53896	0.55	0.48381	0.55	0.49445
0.550278	0.56649	0.000157358	0.53895	0.550278	0.48378	0.550278	0.49444
0.550556	0.56647	0.000157353	0.53894	0.550556	0.48375	0.550556	0.49441
0.550833	0.56645	0.000157347	0.53893	0.550833	0.48373	0.550833	0.4944
0.551111	0.56643	0.000157342	0.53892	0.551111	0.48371	0.551111	0.49439
0.551389	0.56641	0.000157336	0.53891	0.551389	0.4837	0.551389	0.49438
0.551667	0.56638	0.000157328	0.5389	0.551667	0.48369	0.551667	0.49435
0.551944	0.56637	0.000157325	0.53889	0.551944	0.48368	0.551944	0.49434
0.552222	0.56635	0.000157319	0.53889	0.552222	0.48367	0.552222	0.49433
0.5525	0.56632	0.000157311	0.53888	0.5525	0.48365	0.5525	0.49432
0.552778	0.5663	0.000157306	0.53888	0.552778	0.48365	0.552778	0.49431
0.553056	0.56628	0.0001573	0.53887	0.553056	0.48363	0.553056	0.49431
0.553333	0.56626	0.000157294	0.53886	0.553333	0.4836	0.553333	0.4943
0.553611	0.56624	0.000157289	0.53885	0.553611	0.48356	0.553611	0.4943
0.553889	0.56621	0.000157281	0.53885	0.553889	0.48352	0.553889	0.49428
0.554167	0.56619	0.000157275	0.53883	0.554167	0.48351	0.554167	0.49427
0.554444	0.56618	0.000157272	0.53883	0.554444	0.48346	0.554444	0.49426
0.554722	0.56616	0.000157267	0.5388	0.554722	0.48343	0.554722	0.49426
0.555	0.56614	0.000157261	0.53879	0.555	0.48338	0.555	0.49426
0.555278	0.56613	0.000157258	0.53878	0.555278	0.48338	0.555278	0.49424
0.555556	0.56612	0.000157256	0.53877	0.555556	0.48334	0.555556	0.49423
0.555833	0.56611	0.000157253	0.53874	0.555833	0.48334	0.555833	0.49422
0.556111	0.5661	0.00015725	0.53873	0.556111	0.48331	0.556111	0.49419
0.556389	0.56609	0.000157247	0.53871	0.556389	0.4833	0.556389	0.49419
0.556667	0.56608	0.000157244	0.53869	0.556667	0.48328	0.556667	0.4942
0.556944	0.56607	0.000157242	0.53867	0.556944	0.48327	0.556944	0.4942
0.557222	0.56606	0.000157239	0.53867	0.557222	0.48325	0.557222	0.49417
0.5575	0.56604	0.000157233	0.53864	0.5575	0.48323	0.5575	0.49419
0.557778	0.56602	0.000157228	0.5386	0.557778	0.48322	0.557778	0.49416
0.558056	0.56601	0.000157225	0.53858	0.558056	0.48319	0.558056	0.49416
0.558333	0.56599	0.000157219	0.53858	0.558333	0.48317	0.558333	0.49416
0.558611	0.56598	0.000157217	0.53855	0.558611	0.48314	0.558611	0.49416
0.558889	0.56595	0.000157208	0.53853	0.558889	0.48312	0.558889	0.49415
0.559167	0.56593	0.000157203	0.53852	0.559167	0.4831	0.559167	0.49414
0.559444	0.56593	0.000157203	0.5385	0.559444	0.48306	0.559444	0.49413
0.559722	0.56591	0.000157197	0.53848	0.559722	0.48306	0.559722	0.49412
0.56	0.56589	0.000157192	0.53846	0.56	0.48302	0.56	0.49413
0.560278	0.56587	0.000157186	0.53846	0.560278	0.483	0.560278	0.49411
0.560556	0.56583	0.000157175	0.53845	0.560556	0.48296	0.560556	0.4941
0.560833	0.56582	0.000157172	0.53843	0.560833	0.48295	0.560833	0.49409
0.561111	0.5658	0.000157167	0.53842	0.561111	0.48293	0.561111	0.4941
0.561389	0.56578	0.000157161	0.53839	0.561389	0.48293	0.561389	0.49408
0.561667	0.56576	0.000157156	0.53837	0.561667	0.48292	0.561667	0.49407
0.561944	0.56574	0.00015715	0.53837	0.561944	0.48292	0.561944	0.49405
0.562222	0.56572	0.000157144	0.53835	0.562222	0.48291	0.562222	0.49406
0.5625	0.5657	0.000157139	0.53834	0.5625	0.48289	0.5625	0.49406
0.562778	0.56568	0.000157133	0.53834	0.562778	0.48289	0.562778	0.49405
0.563056	0.56565	0.000157125	0.53833	0.563056	0.48287	0.563056	0.49406
0.563333	0.56564	0.000157122	0.53831	0.563333	0.48287	0.563333	0.49403
0.563611	0.5656	0.000157111	0.5383	0.563611	0.48284	0.563611	0.49403
0.563889	0.56558	0.000157106	0.5383	0.563889	0.48284	0.563889	0.49403
0.564167	0.56556	0.0001571	0.53828	0.564167	0.48283	0.564167	0.49402
0.564444	0.56554	0.000157094	0.53827	0.564444	0.4828	0.564444	0.49402
0.564722	0.56553	0.000157092	0.53826	0.564722	0.48277	0.564722	0.49402
0.565	0.56552	0.000157089	0.53825	0.565	0.48274	0.565	0.494
0.565278	0.56551	0.000157086	0.53824	0.565278	0.4827	0.565278	0.49398
0.565556	0.5655	0.000157083	0.53823	0.565556	0.48268	0.565556	0.49396
0.565833	0.56548	0.000157078	0.53821	0.565833	0.48267	0.565833	0.49396
0.566111	0.56547	0.000157075	0.53821	0.566111	0.48265	0.566111	0.49396
0.566389	0.56546	0.000157072	0.53819	0.566389	0.48263	0.566389	0.49396
0.566667	0.56545	0.000157069	0.53819	0.566667	0.4826	0.566667	0.49396
0.566944	0.47137	0.000130936	0.44488	0.566944	0.35571	0.566944	0.38119
0.567222	0.47045	0.000130681	0.44419	0.567222	0.35567	0.567222	0.38056
0.5675	0.4702	0.000130611	0.44388	0.5675	0.35581	0.5675	0.38041
0.567778	0.47016	0.0001306	0.44368	0.567778	0.35606	0.567778	0.38016
0.568056	0.47018	0.000130606	0.44353	0.568056	0.35636	0.568056	0.37997
0.568333	0.47025	0.000130625	0.44339	0.568333	0.35654	0.568333	0.37985
0.568611	0.47033	0.000130647	0.44332	0.568611	0.35679	0.568611	0.37976
0.568889	0.47042	0.000130672	0.44329	0.568889	0.35696	0.568889	0.37971
0.569167	0.47051	0.000130697	0.44328	0.569167	0.35723	0.569167	0.37968
0.569444	0.47062	0.000130728	0.4433	0.569444	0.35735	0.569444	0.37966
0.569722	0.47075	0.000130764	0.44333	0.569722	0.35753	0.569722	0.37967
0.57	0.47086	0.000130794	0.44339	0.57	0.35776	0.57	0.37967
0.570278	0.47094	0.000130817	0.44347	0.570278	0.358	0.570278	0.37969
0.570556	0.47104	0.000130844	0.44355	0.570556	0.35812	0.570556	0.3797
0.570833	0.47112	0.000130867	0.44364	0.570833	0.35834	0.570833	0.37973
0.571111	0.47123	0.000130897	0.4437	0.571111	0.35849	0.571111	0.37977
0.571389	0.47135	0.000130931	0.44377	0.571389	0.35863	0.571389	0.37983
0.571667	0.47144	0.000130956	0.44388	0.571667	0.35886	0.571667	0.37989
0.571944	0.47154	0.000130983	0.44395	0.571944	0.35896	0.571944	0.37997
0.572222	0.47164	0.000131011	0.44406	0.572222	0.3591	0.572222	0.38006
0.5725	0.47172	0.000131033	0.44417	0.5725	0.35929	0.5725	0.38014
0.572778	0.47182	0.000131061	0.44427	0.572778	0.35947	0.572778	0.38023
0.573056	0.4719	0.000131083	0.44438	0.573056	0.35966	0.573056	0.38035
0.573333	0.47198	0.000131106	0.44447	0.573333	0.35974	0.573333	0.38045
0.573611	0.47208	0.000131133	0.44454	0.573611	0.35991	0.573611	0.38049
0.573889	0.47217	0.000131158	0.44464	0.573889	0.36006	0.573889	0.38053
0.574167	0.47226	0.000131183	0.44473	0.574167	0.36019	0.574167	0.38062
0.574444	0.47235	0.000131208	0.44483	0.574444	0.36038	0.574444	0.38074
0.574722	0.47244	0.000131233	0.44493	0.574722	0.36049	0.574722	0.38082
0.575	0.47251	0.000131253	0.44502	0.575	0.36057	0.575	0.3809
0.575278	0.47258	0.000131272	0.44513	0.575278	0.36068	0.575278	0.38097
0.575556	0.47266	0.000131294	0.44523	0.575556	0.36078	0.575556	0.3811
0.575833	0.47271	0.000131308	0.44529	0.575833	0.36097	0.575833	0.38123
0.576111	0.47278	0.000131328	0.44536	0.576111	0.36111	0.576111	0.38128
0.576389	0.47286	0.00013135	0.44544	0.576389	0.36125	0.576389	0.38132
0.576667	0.47294	0.000131372	0.44551	0.576667	0.36132	0.576667	0.38139
0.576944	0.47302	0.000131394	0.4456	0.576944	0.36143	0.576944	0.38148
0.577222	0.4731	0.000131417	0.44569	0.577222	0.36157	0.577222	0.38156
0.5775	0.47317	0.000131436	0.44577	0.5775	0.36168	0.5775	0.38164
0.577778	0.47326	0.000131461	0.44583	0.577778	0.36178	0.577778	0.38173
0.578056	0.47331	0.000131475	0.44591	0.578056	0.36193	0.578056	0.38182
0.578333	0.47337	0.000131492	0.44599	0.578333	0.36207	0.578333	0.38192
0.578611	0.47345	0.000131514	0.44607	0.578611	0.36213	0.578611	0.38201
0.578889	0.47351	0.000131531	0.44613	0.578889	0.36224	0.578889	0.38208
0.579167	0.47357	0.000131547	0.44619	0.579167	0.36232	0.579167	0.38211
0.579444	0.47365	0.000131569	0.44627	0.579444	0.36243	0.579444	0.38216
0.579722	0.47376	0.0001316	0.44631	0.579722	0.36255	0.579722	0.38223
0.58	0.47385	0.000131625	0.44638	0.58	0.36266	0.58	0.38231
0.580278	0.47396	0.000131656	0.44646	0.580278	0.36278	0.580278	0.38237
0.580556	0.47403	0.000131675	0.44651	0.580556	0.3629	0.580556	0.38244
0.580833	0.47407	0.000131686	0.44658	0.580833	0.36297	0.580833	0.38251
0.581111	0.47409	0.000131692	0.44666	0.581111	0.36307	0.581111	0.3826
0.581389	0.4741	0.000131694	0.44672	0.581389	0.36317	0.581389	0.38271
0.581667	0.47412	0.0001317	0.44679	0.581667	0.36327	0.581667	0.38278
0.581944	0.47416	0.000131711	0.44684	0.581944	0.36334	0.581944	0.38284
0.582222	0.47422	0.000131728	0.44689	0.582222	0.36346	0.582222	0.38289
0.5825	0.47427	0.000131742	0.44695	0.5825	0.36358	0.5825	0.38293
0.582778	0.47434	0.000131761	0.44699	0.582778	0.36367	0.582778	0.38297
0.583056	0.47442	0.000131783	0.44705	0.583056	0.36374	0.583056	0.38303
0.583333	0.4745	0.000131806	0.4471	0.583333	0.36382	0.583333	0.38308
0.583611	0.47458	0.000131828	0.44714	0.583611	0.36389	0.583611	0.38312
0.586389	0.47503	0.000131953	0.44764	0.586389	0.36474	0.586389	0.38369
0.589167	0.47555	0.000132097	0.44811	0.589167	0.36551	0.589167	0.38417
0.591944	0.47581	0.000132169	0.44849	0.591944	0.36626	0.591944	0.38462
0.594722	0.47624	0.000132289	0.44872	0.594722	0.36692	0.594722	0.385
0.5975	0.47655	0.000132375	0.44915	0.5975	0.36752	0.5975	0.38554
0.600278	0.47684	0.000132456	0.44931	0.600278	0.36802	0.600278	0.38581
0.603056	0.47719	0.000132553	0.44959	0.603056	0.36852	0.603056	0.38609
0.605833	0.47732	0.000132589	0.44985	0.605833	0.36899	0.605833	0.38634
0.608611	0.47749	0.000132636	0.45006	0.608611	0.36941	0.608611	0.38661
0.611389	0.47774	0.000132706	0.45015	0.611389	0.36981	0.611389	0.38688
0.639167	0.47929	0.000133136	0.45131	0.639167	0.37185	0.639167	0.38855
0.666944	0.48037	0.000133436	0.4517	0.666944	0.3725	0.666944	0.38806
0.694722	0.48038	0.000133439	0.45171	0.694722	0.3734	0.694722	0.38773
0.7225	0.47968	0.000133244	0.45242	0.7225	0.37427	0.7225	0.38804
0.750278	0.47967	0.000133242	0.4526	0.750278	0.37479	0.750278	0.38816
0.778056	0.4803	0.000133417	0.4525	0.778056	0.37501	0.778056	0.38827
0.805833	0.48016	0.000133378	0.45253	0.805833	0.37534	0.805833	0.38813
0.833056	0.47986	0.000133294	0.45255	0.833056	0.37567	0.833056	0.38797
0.833333	0.47986	0.000133294	0.45256	0.833333	0.37567	0.833333	0.38798
0.833611	0.57214	0.000158928	0.54552	0.833611	0.4988	0.833611	0.49971
0.833889	0.57298	0.000159161	0.5461	0.833889	0.49872	0.833889	0.5003
0.834167	0.57323	0.000159231	0.54624	0.834167	0.49845	0.834167	0.50048
0.834444	0.57325	0.000159236	0.54631	0.834444	0.49823	0.834444	0.50052
0.834722	0.57322	0.000159228	0.54635	0.834722	0.49806	0.834722	0.50057
0.835	0.57316	0.000159211	0.54639	0.835	0.49787	0.835	0.5006
0.835278	0.57308	0.000159189	0.5464	0.835278	0.4977	0.835278	0.50064
0.835556	0.57299	0.000159164	0.54638	0.835556	0.49753	0.835556	0.50067
0.835833	0.5729	0.000159139	0.54636	0.835833	0.49739	0.835833	0.50066
0.836111	0.57281	0.000159114	0.54633	0.836111	0.49725	0.836111	0.50064
0.836389	0.57271	0.000159086	0.5463	0.836389	0.49709	0.836389	0.50064
0.836667	0.57264	0.000159067	0.54627	0.836667	0.49696	0.836667	0.50062
0.836944	0.57255	0.000159042	0.54622	0.836944	0.49681	0.836944	0.50058
0.837222	0.57248	0.000159022	0.54615	0.837222	0.49668	0.837222	0.50054
0.8375	0.57241	0.000159003	0.54611	0.8375	0.49656	0.8375	0.50051
0.837778	0.57232	0.000158978	0.54606	0.837778	0.49645	0.837778	0.5005
0.838056	0.57223	0.000158953	0.54599	0.838056	0.49632	0.838056	0.50047
0.838333	0.57213	0.000158925	0.54591	0.838333	0.4962	0.838333	0.50041
0.838611	0.57204	0.0001589	0.54585	0.838611	0.49606	0.838611	0.50033
0.838889	0.57195	0.000158875	0.54578	0.838889	0.49594	0.838889	0.50026
0.839167	0.57189	0.000158858	0.54571	0.839167	0.49584	0.839167	0.50015
0.839444	0.57182	0.000158839	0.54564	0.839444	0.49573	0.839444	0.50006
0.839722	0.57175	0.000158819	0.54555	0.839722	0.49563	0.839722	0.49998
0.84	0.57168	0.0001588	0.5455	0.84	0.4955	0.84	0.49987
0.840278	0.57161	0.000158781	0.54544	0.840278	0.49541	0.840278	0.49983
0.840556	0.57154	0.000158761	0.54538	0.840556	0.49528	0.840556	0.49975
0.840833	0.57147	0.000158742	0.54532	0.840833	0.49515	0.840833	0.49971
0.841111	0.57138	0.000158717	0.54526	0.841111	0.49509	0.841111	0.49969
0.841389	0.57132	0.0001587	0.5452	0.841389	0.49499	0.841389	0.49966
0.841667	0.57124	0.000158678	0.54513	0.841667	0.49491	0.841667	0.49961
0.841944	0.57116	0.000158656	0.54506	0.841944	0.49483	0.841944	0.49954
0.842222	0.57111	0.000158642	0.54498	0.842222	0.49471	0.842222	0.49945
0.8425	0.57106	0.000158628	0.54492	0.8425	0.49461	0.8425	0.49933
0.842778	0.57098	0.000158606	0.54486	0.842778	0.49452	0.842778	0.49924
0.843056	0.57094	0.000158594	0.54479	0.843056	0.49442	0.843056	0.49915
0.843333	0.57088	0.000158578	0.54472	0.843333	0.49431	0.843333	0.49911
0.843611	0.57082	0.000158561	0.54469	0.843611	0.49424	0.843611	0.49907
0.843889	0.57074	0.000158539	0.54463	0.843889	0.49416	0.843889	0.49901
0.844167	0.57068	0.000158522	0.54458	0.844167	0.49408	0.844167	0.49895
0.844444	0.5706	0.0001585	0.54452	0.844444	0.494	0.844444	0.49889
0.844722	0.57054	0.000158483	0.5445	0.844722	0.49391	0.844722	0.49882
0.845	0.57047	0.000158464	0.54446	0.845	0.49382	0.845	0.49876
0.845278	0.57038	0.000158439	0.54441	0.845278	0.49374	0.845278	0.4987
0.845556	0.57033	0.000158425	0.54436	0.845556	0.49365	0.845556	0.49867
0.845833	0.57028	0.000158411	0.5443	0.845833	0.49355	0.845833	0.49861
0.846111	0.57023	0.000158397	0.54423	0.846111	0.49349	0.846111	0.49854
0.846389	0.57017	0.000158381	0.54418	0.846389	0.49342	0.846389	0.49847
0.846667	0.57012	0.000158367	0.54413	0.846667	0.49335	0.846667	0.49839
0.846944	0.57009	0.000158358	0.54408	0.846944	0.49329	0.846944	0.49834
0.847222	0.57005	0.000158347	0.54404	0.847222	0.49322	0.847222	0.4983
0.8475	0.57	0.000158333	0.54399	0.8475	0.49314	0.8475	0.49826
0.847778	0.56994	0.000158317	0.54393	0.847778	0.49304	0.847778	0.49822
0.848056	0.56989	0.000158303	0.54389	0.848056	0.49295	0.848056	0.49814
0.848333	0.56982	0.000158283	0.54384	0.848333	0.4929	0.848333	0.4981
0.848611	0.56976	0.000158267	0.54379	0.848611	0.49281	0.848611	0.49805
0.848889	0.56971	0.000158253	0.54375	0.848889	0.49273	0.848889	0.498
0.849167	0.56966	0.000158239	0.54372	0.849167	0.49265	0.849167	0.49794
0.849444	0.5696	0.000158222	0.5437	0.849444	0.49258	0.849444	0.49789
0.849722	0.56954	0.000158206	0.54368	0.849722	0.49253	0.849722	0.49785
0.85	0.56949	0.000158192	0.54365	0.85	0.49247	0.85	0.49779
0.850278	0.56945	0.000158181	0.54362	0.850278	0.49241	0.850278	0.49774
0.850556	0.56938	0.000158161	0.54359	0.850556	0.49233	0.850556	0.49768
0.850833	0.56933	0.000158147	0.54355	0.850833	0.49227	0.850833	0.49762
0.851111	0.5693	0.000158139	0.54351	0.851111	0.49218	0.851111	0.49755
0.851389	0.56927	0.000158131	0.54348	0.851389	0.4921	0.851389	0.49751
0.851667	0.56923	0.000158119	0.54343	0.851667	0.49202	0.851667	0.49749
0.851944	0.56919	0.000158108	0.54339	0.851944	0.49194	0.851944	0.49746
0.852222	0.56912	0.000158089	0.54335	0.852222	0.4919	0.852222	0.49741
0.8525	0.56907	0.000158075	0.54332	0.8525	0.49184	0.8525	0.49737
0.852778	0.56902	0.000158061	0.54329	0.852778	0.49177	0.852778	0.49734
0.853056	0.56898	0.00015805	0.54326	0.853056	0.49171	0.853056	0.49728
0.853333	0.56893	0.000158036	0.54321	0.853333	0.49167	0.853333	0.49723
0.853611	0.56887	0.000158019	0.54317	0.853611	0.49162	0.853611	0.49719
0.853889	0.56882	0.000158006	0.54314	0.853889	0.49155	0.853889	0.49717
0.854167	0.56877	0.000157992	0.54312	0.854167	0.49149	0.854167	0.49712
0.854444	0.56873	0.000157981	0.54309	0.854444	0.49143	0.854444	0.49707
0.854722	0.5687	0.000157972	0.54307	0.854722	0.49136	0.854722	0.49704
0.855	0.56867	0.000157964	0.54305	0.855	0.49131	0.855	0.49701
0.855278	0.56863	0.000157953	0.54302	0.855278	0.49125	0.855278	0.49697
0.855556	0.5686	0.000157944	0.543	0.855556	0.49119	0.855556	0.49691
0.855833	0.56856	0.000157933	0.54297	0.855833	0.49112	0.855833	0.49685
0.856111	0.56852	0.000157922	0.54295	0.856111	0.49107	0.856111	0.49679
0.856389	0.56849	0.000157914	0.54293	0.856389	0.491	0.856389	0.49674
0.856667	0.56845	0.000157903	0.54291	0.856667	0.49096	0.856667	0.49673
0.856944	0.56842	0.000157894	0.54289	0.856944	0.49091	0.856944	0.4967
0.857222	0.56838	0.000157883	0.54288	0.857222	0.49085	0.857222	0.49666
0.8575	0.56834	0.000157872	0.54287	0.8575	0.4908	0.8575	0.49662
0.857778	0.56829	0.000157858	0.54285	0.857778	0.49072	0.857778	0.49657
0.858056	0.56823	0.000157842	0.54281	0.858056	0.49067	0.858056	0.49655
0.858333	0.56818	0.000157828	0.5428	0.858333	0.49062	0.858333	0.4965
0.858611	0.56814	0.000157817	0.54276	0.858611	0.49055	0.858611	0.49648
0.858889	0.5681	0.000157806	0.54274	0.858889	0.49048	0.858889	0.49645
0.859167	0.56807	0.000157797	0.54271	0.859167	0.4904	0.859167	0.49641
0.859444	0.56803	0.000157786	0.54269	0.859444	0.49035	0.859444	0.49638
0.859722	0.56798	0.000157772	0.54267	0.859722	0.49031	0.859722	0.49633
0.86	0.56795	0.000157764	0.54264	0.86	0.49027	0.86	0.49629
0.860278	0.56791	0.000157753	0.54261	0.860278	0.49023	0.860278	0.49626
0.860556	0.56788	0.000157744	0.54259	0.860556	0.49017	0.860556	0.4962
0.860833	0.56784	0.000157733	0.54257	0.860833	0.49014	0.860833	0.49616
0.861111	0.56782	0.000157728	0.54256	0.861111	0.49009	0.861111	0.49613
0.861389	0.56778	0.000157717	0.54252	0.861389	0.49006	0.861389	0.4961
0.861667	0.56775	0.000157708	0.54251	0.861667	0.49002	0.861667	0.49605
0.861944	0.56773	0.000157703	0.54251	0.861944	0.48995	0.861944	0.49603
0.862222	0.5677	0.000157694	0.54247	0.862222	0.48988	0.862222	0.496
0.8625	0.56768	0.000157689	0.54246	0.8625	0.48982	0.8625	0.49595
0.862778	0.56766	0.000157683	0.54244	0.862778	0.48977	0.862778	0.49592
0.863056	0.56763	0.000157675	0.54242	0.863056	0.48972	0.863056	0.49589
0.863333	0.5676	0.000157667	0.5424	0.863333	0.48969	0.863333	0.49588
0.863611	0.56757	0.000157658	0.5424	0.863611	0.48964	0.863611	0.49586
0.863889	0.56754	0.00015765	0.54236	0.863889	0.48959	0.863889	0.49582
0.864167	0.56751	0.000157642	0.54235	0.864167	0.48953	0.864167	0.4958
0.864444	0.56748	0.000157633	0.54232	0.864444	0.4895	0.864444	0.49576
0.864722	0.56745	0.000157625	0.54231	0.864722	0.48944	0.864722	0.49572
0.865	0.56741	0.000157614	0.5423	0.865	0.48939	0.865	0.4957
0.865278	0.56738	0.000157606	0.54228	0.865278	0.48934	0.865278	0.49568
0.865556	0.56735	0.000157597	0.54228	0.865556	0.48932	0.865556	0.49567
0.865833	0.56732	0.000157589	0.54226	0.865833	0.48929	0.865833	0.49564
0.866111	0.56729	0.000157581	0.54224	0.866111	0.48926	0.866111	0.49561
0.866389	0.56726	0.000157572	0.54222	0.866389	0.48923	0.866389	0.49557
0.866667	0.56722	0.000157561	0.5422	0.866667	0.48919	0.866667	0.49554
0.866944	0.56719	0.000157553	0.54218	0.866944	0.48912	0.866944	0.49551
0.867222	0.56717	0.000157547	0.54217	0.867222	0.48907	0.867222	0.49548
0.8675	0.56714	0.000157539	0.54215	0.8675	0.48901	0.8675	0.49546
0.867778	0.56712	0.000157533	0.54214	0.867778	0.48897	0.867778	0.49542
0.868056	0.5671	0.000157528	0.54214	0.868056	0.48891	0.868056	0.4954
0.868333	0.56708	0.000157522	0.54212	0.868333	0.48885	0.868333	0.49539
0.868611	0.56706	0.000157517	0.5421	0.868611	0.48881	0.868611	0.49535
0.868889	0.56703	0.000157508	0.54209	0.868889	0.48875	0.868889	0.49532
0.869167	0.567	0.0001575	0.54209	0.869167	0.48872	0.869167	0.49529
0.869444	0.56698	0.000157494	0.54208	0.869444	0.4887	0.869444	0.49525
0.869722	0.56696	0.000157489	0.54206	0.869722	0.48867	0.869722	0.49524
0.87	0.56694	0.000157483	0.54205	0.87	0.48864	0.87	0.49519
0.870278	0.56692	0.000157478	0.54204	0.870278	0.48861	0.870278	0.49516
0.870556	0.5669	0.000157472	0.54201	0.870556	0.48856	0.870556	0.49513
0.870833	0.56689	0.000157469	0.54201	0.870833	0.48853	0.870833	0.49512
0.871111	0.56688	0.000157467	0.54199	0.871111	0.48851	0.871111	0.49509
0.871389	0.56686	0.000157461	0.54197	0.871389	0.4885	0.871389	0.49509
0.871667	0.56684	0.000157456	0.54196	0.871667	0.48846	0.871667	0.49505
0.871944	0.56682	0.00015745	0.54195	0.871944	0.48842	0.871944	0.49505
0.872222	0.56681	0.000157447	0.54194	0.872222	0.48838	0.872222	0.49503
0.8725	0.56677	0.000157436	0.54192	0.8725	0.48833	0.8725	0.49501
0.872778	0.56674	0.000157428	0.54191	0.872778	0.48828	0.872778	0.49499
0.873056	0.56671	0.000157419	0.5419	0.873056	0.48822	0.873056	0.49497
0.873333	0.56668	0.000157411	0.54188	0.873333	0.48816	0.873333	0.49493
0.873611	0.56664	0.0001574	0.54186	0.873611	0.48813	0.873611	0.49492
0.873889	0.56661	0.000157392	0.54186	0.873889	0.4881	0.873889	0.4949
0.874167	0.56659	0.000157386	0.54185	0.874167	0.48807	0.874167	0.49488
0.874444	0.56656	0.000157378	0.54183	0.874444	0.48804	0.874444	0.49486
0.874722	0.56654	0.000157372	0.54183	0.874722	0.48801	0.874722	0.49483
0.875	0.56652	0.000157367	0.54182	0.875	0.48796	0.875	0.49482
0.875278	0.5665	0.000157361	0.5418	0.875278	0.48793	0.875278	0.49481
0.875556	0.56649	0.000157358	0.54179	0.875556	0.48789	0.875556	0.49478
0.875833	0.56648	0.000157356	0.54179	0.875833	0.48784	0.875833	0.49474
0.876111	0.56645	0.000157347	0.54178	0.876111	0.4878	0.876111	0.49472
0.876389	0.56643	0.000157342	0.54177	0.876389	0.48776	0.876389	0.4947
0.876667	0.56642	0.000157339	0.54175	0.876667	0.48773	0.876667	0.49468
0.876944	0.56641	0.000157336	0.54173	0.876944	0.48771	0.876944	0.49466
0.877222	0.56639	0.000157331	0.54173	0.877222	0.48769	0.877222	0.49463
0.8775	0.56638	0.000157328	0.54171	0.8775	0.48767	0.8775	0.49464
0.877778	0.56636	0.000157322	0.54171	0.877778	0.48764	0.877778	0.49462
0.878056	0.56633	0.000157314	0.54169	0.878056	0.4876	0.878056	0.49459
0.878333	0.56632	0.000157311	0.54167	0.878333	0.48756	0.878333	0.49458
0.878611	0.56629	0.000157303	0.54166	0.878611	0.4875	0.878611	0.49457
0.878889	0.56627	0.000157297	0.54165	0.878889	0.48744	0.878889	0.49454
0.879167	0.56626	0.000157294	0.54164	0.879167	0.4874	0.879167	0.49451
0.879444	0.56624	0.000157289	0.54163	0.879444	0.48737	0.879444	0.49449
0.879722	0.56623	0.000157286	0.54161	0.879722	0.48732	0.879722	0.49448
0.88	0.56621	0.000157281	0.54159	0.88	0.48729	0.88	0.49447
0.880278	0.56619	0.000157275	0.54159	0.880278	0.48725	0.880278	0.49446
0.880556	0.56619	0.000157275	0.54157	0.880556	0.48721	0.880556	0.49441
0.880833	0.56616	0.000157267	0.54157	0.880833	0.48719	0.880833	0.49438
0.881111	0.56615	0.000157264	0.54157	0.881111	0.48715	0.881111	0.49436
0.881389	0.56615	0.000157264	0.54156	0.881389	0.48712	0.881389	0.49435
0.881667	0.56613	0.000157258	0.54155	0.881667	0.4871	0.881667	0.49437
0.881944	0.56613	0.000157258	0.54153	0.881944	0.48708	0.881944	0.49434
0.882222	0.56612	0.000157256	0.54152	0.882222	0.48706	0.882222	0.49434
0.8825	0.56611	0.000157253	0.54153	0.8825	0.48705	0.8825	0.49433
0.882778	0.56611	0.000157253	0.54152	0.882778	0.48701	0.882778	0.49433
0.883056	0.5661	0.00015725	0.54152	0.883056	0.48699	0.883056	0.49433
0.883333	0.5661	0.00015725	0.54151	0.883333	0.48697	0.883333	0.49431
0.883611	0.56609	0.000157247	0.5415	0.883611	0.48695	0.883611	0.4943
0.883889	0.56608	0.000157244	0.54149	0.883889	0.48693	0.883889	0.49429
0.884167	0.56608	0.000157244	0.54148	0.884167	0.48691	0.884167	0.49429
0.884444	0.56607	0.000157242	0.54149	0.884444	0.48689	0.884444	0.49429
0.884722	0.56606	0.000157239	0.54148	0.884722	0.48688	0.884722	0.49428
0.885	0.56606	0.000157239	0.54147	0.885	0.48686	0.885	0.49427
0.885278	0.56605	0.000157236	0.54147	0.885278	0.48684	0.885278	0.49427
0.885556	0.56604	0.000157233	0.54147	0.885556	0.48683	0.885556	0.49425
0.885833	0.56604	0.000157233	0.54146	0.885833	0.48679	0.885833	0.49425
0.886111	0.56602	0.000157228	0.54145	0.886111	0.48675	0.886111	0.49423
0.886389	0.56601	0.000157225	0.54144	0.886389	0.4867	0.886389	0.49423
0.886667	0.566	0.000157222	0.54143	0.886667	0.48668	0.886667	0.49422
0.886944	0.56598	0.000157217	0.54142	0.886944	0.48666	0.886944	0.49422
0.887222	0.56597	0.000157214	0.5414	0.887222	0.48663	0.887222	0.49422
0.8875	0.56596	0.000157211	0.5414	0.8875	0.48658	0.8875	0.49421
0.887778	0.56594	0.000157206	0.54138	0.887778	0.48655	0.887778	0.49419
0.888056	0.56593	0.000157203	0.54138	0.888056	0.48653	0.888056	0.49416
0.888333	0.56593	0.000157203	0.54137	0.888333	0.4865	0.888333	0.49417
0.888611	0.56592	0.0001572	0.54137	0.888611	0.4865	0.888611	0.49416
0.888889	0.5659	0.000157194	0.54136	0.888889	0.48649	0.888889	0.49415
0.889167	0.5659	0.000157194	0.54135	0.889167	0.48647	0.889167	0.49415
0.889444	0.56588	0.000157189	0.54134	0.889444	0.48646	0.889444	0.49414
0.889722	0.56587	0.000157186	0.54134	0.889722	0.48643	0.889722	0.49413
0.89	0.56586	0.000157183	0.54133	0.89	0.48642	0.89	0.49412
0.890278	0.56584	0.000157178	0.54133	0.890278	0.48639	0.890278	0.4941
0.890556	0.56584	0.000157178	0.54132	0.890556	0.48638	0.890556	0.4941
0.890833	0.56584	0.000157178	0.54131	0.890833	0.48634	0.890833	0.49408
0.891111	0.56584	0.000157178	0.54131	0.891111	0.48629	0.891111	0.49408
0.891389	0.56583	0.000157175	0.5413	0.891389	0.48628	0.891389	0.49408
0.891667	0.56583	0.000157175	0.5413	0.891667	0.48625	0.891667	0.49408
0.891944	0.56581	0.000157169	0.54129	0.891944	0.4862	0.891944	0.49406
0.892222	0.5658	0.000157167	0.54129	0.892222	0.48616	0.892222	0.49405
0.8925	0.56581	0.000157169	0.54128	0.8925	0.48615	0.8925	0.49405
0.892778	0.5658	0.000157167	0.54128	0.892778	0.48613	0.892778	0.49405
0.893056	0.56578	0.000157161	0.54128	0.893056	0.48612	0.893056	0.49405
0.893333	0.56577	0.000157158	0.54128	0.893333	0.4861	0.893333	0.49405
0.893611	0.56576	0.000157156	0.54127	0.893611	0.4861	0.893611	0.49404
0.893889	0.56574	0.00015715	0.54126	0.893889	0.48609	0.893889	0.49402
0.894167	0.56574	0.00015715	0.54125	0.894167	0.48608	0.894167	0.49401
0.894444	0.56573	0.000157147	0.54124	0.894444	0.48606	0.894444	0.494
0.894722	0.56572	0.000157144	0.54124	0.894722	0.48605	0.894722	0.49402
0.895	0.56572	0.000157144	0.54123	0.895	0.48601	0.895	0.49399
0.895278	0.56571	0.000157142	0.54122	0.895278	0.486	0.895278	0.49399
0.895556	0.5657	0.000157139	0.54122	0.895556	0.48597	0.895556	0.49398
0.895833	0.56569	0.000157136	0.5412	0.895833	0.48594	0.895833	0.49396
0.896111	0.56568	0.000157133	0.5412	0.896111	0.4859	0.896111	0.49396
0.896389	0.56567	0.000157131	0.54119	0.896389	0.48587	0.896389	0.49396
0.896667	0.56566	0.000157128	0.54118	0.896667	0.48586	0.896667	0.49394
0.896944	0.56565	0.000157125	0.54117	0.896944	0.48584	0.896944	0.49397
0.897222	0.56564	0.000157122	0.54115	0.897222	0.48581	0.897222	0.49397
0.8975	0.56563	0.000157119	0.54114	0.8975	0.48579	0.8975	0.49396
0.897778	0.56562	0.000157117	0.54114	0.897778	0.48576	0.897778	0.49393
0.898056	0.56561	0.000157114	0.54112	0.898056	0.48572	0.898056	0.49392
0.898333	0.5656	0.000157111	0.54112	0.898333	0.48571	0.898333	0.49391
0.898611	0.56559	0.000157108	0.54111	0.898611	0.48568	0.898611	0.49393
0.898889	0.56559	0.000157108	0.5411	0.898889	0.48566	0.898889	0.49392
0.899167	0.56559	0.000157108	0.54109	0.899167	0.48565	0.899167	0.49391
0.899444	0.56558	0.000157106	0.54107	0.899444	0.48563	0.899444	0.49392
0.899722	0.56557	0.000157103	0.54106	0.899722	0.4856	0.899722	0.49388
0.9	0.56557	0.000157103	0.54106	0.9	0.48557	0.9	0.49389
0.900278	0.47159	0.000130997	0.44896	0.900278	0.36036	0.900278	0.38112
0.900556	0.4707	0.00013075	0.44839	0.900556	0.36024	0.900556	0.38053
0.900833	0.47043	0.000130675	0.44799	0.900833	0.3605	0.900833	0.3804
0.901111	0.47039	0.000130664	0.4478	0.901111	0.3607	0.901111	0.38015
0.901389	0.47043	0.000130675	0.44787	0.901389	0.36095	0.901389	0.37996
0.901667	0.4705	0.000130694	0.44793	0.901667	0.3612	0.901667	0.37983
0.901944	0.4706	0.000130722	0.44788	0.901944	0.36134	0.901944	0.37974
0.902222	0.47071	0.000130753	0.44764	0.902222	0.36157	0.902222	0.3797
0.9025	0.47083	0.000130786	0.44758	0.9025	0.36175	0.9025	0.37969
0.902778	0.47092	0.000130811	0.44757	0.902778	0.36201	0.902778	0.37967
0.903056	0.47103	0.000130842	0.4476	0.903056	0.36214	0.903056	0.37967
0.903333	0.47113	0.000130869	0.44765	0.903333	0.36232	0.903333	0.37968
0.903611	0.47126	0.000130906	0.44769	0.903611	0.36254	0.903611	0.37969
0.903889	0.47139	0.000130942	0.44774	0.903889	0.36274	0.903889	0.37971
0.904167	0.4715	0.000130972	0.44782	0.904167	0.36293	0.904167	0.37975
0.904444	0.47163	0.000131008	0.4479	0.904444	0.3631	0.904444	0.37981
0.904722	0.47173	0.000131036	0.44798	0.904722	0.36328	0.904722	0.37987
0.905	0.47184	0.000131067	0.4481	0.905	0.36345	0.905	0.37993
0.905278	0.47194	0.000131094	0.44823	0.905278	0.36365	0.905278	0.38002
0.905556	0.47205	0.000131125	0.44837	0.905556	0.36376	0.905556	0.38012
0.905833	0.47216	0.000131156	0.44845	0.905833	0.3639	0.905833	0.38021
0.906111	0.47228	0.000131189	0.44849	0.906111	0.36406	0.906111	0.38033
0.906389	0.47239	0.000131219	0.44851	0.906389	0.36424	0.906389	0.38044
0.906667	0.47249	0.000131247	0.44857	0.906667	0.3644	0.906667	0.38049
0.906944	0.47258	0.000131272	0.44866	0.906944	0.36452	0.906944	0.38053
0.907222	0.47268	0.0001313	0.44877	0.907222	0.36465	0.907222	0.38062
0.9075	0.47277	0.000131325	0.44891	0.9075	0.36481	0.9075	0.38075
0.907778	0.47288	0.000131356	0.44904	0.907778	0.36494	0.907778	0.38084
0.908056	0.47298	0.000131383	0.44918	0.908056	0.3651	0.908056	0.38092
0.908333	0.47307	0.000131408	0.44925	0.908333	0.36525	0.908333	0.38103
0.908611	0.47318	0.000131439	0.44929	0.908611	0.36535	0.908611	0.38117
0.908889	0.47327	0.000131464	0.44931	0.908889	0.36547	0.908889	0.38126
0.909167	0.47335	0.000131486	0.44938	0.909167	0.36558	0.909167	0.3813
0.909444	0.47344	0.000131511	0.4495	0.909444	0.36573	0.909444	0.38135
0.909722	0.47352	0.000131533	0.4496	0.909722	0.36587	0.909722	0.38145
0.91	0.47361	0.000131558	0.44968	0.91	0.366	0.91	0.38154
0.910278	0.47374	0.000131594	0.44975	0.910278	0.36611	0.910278	0.38165
0.910556	0.47388	0.000131633	0.44986	0.910556	0.36621	0.910556	0.38174
0.910833	0.47401	0.000131669	0.44996	0.910833	0.36632	0.910833	0.38186
0.911111	0.47407	0.000131686	0.45003	0.911111	0.36644	0.911111	0.38194
0.911389	0.4741	0.000131694	0.45007	0.911389	0.36655	0.911389	0.38204
0.911667	0.47411	0.000131697	0.4501	0.911667	0.36667	0.911667	0.38209
0.911944	0.47416	0.000131711	0.45012	0.911944	0.3668	0.911944	0.38214
0.912222	0.47424	0.000131733	0.45017	0.912222	0.36689	0.912222	0.38219
0.9125	0.47432	0.000131756	0.45022	0.9125	0.36697	0.9125	0.38227
0.912778	0.47441	0.000131781	0.45028	0.912778	0.36707	0.912778	0.38235
0.913056	0.47454	0.000131817	0.45034	0.913056	0.36714	0.913056	0.38244
0.913333	0.47466	0.00013185	0.4504	0.913333	0.36725	0.913333	0.38251
0.913611	0.47477	0.000131881	0.45049	0.913611	0.36737	0.913611	0.38259
0.913889	0.47485	0.000131903	0.45057	0.913889	0.36746	0.913889	0.38271
0.914167	0.47489	0.000131914	0.45063	0.914167	0.36758	0.914167	0.38278
0.914444	0.47491	0.000131919	0.45071	0.914444	0.36767	0.914444	0.38286
0.914722	0.47493	0.000131925	0.45078	0.914722	0.36775	0.914722	0.38289
0.915	0.47501	0.000131947	0.45083	0.915	0.36784	0.915	0.38293
0.915278	0.47511	0.000131975	0.45087	0.915278	0.36793	0.915278	0.383
0.915556	0.47519	0.000131997	0.45089	0.915556	0.36802	0.915556	0.38306
0.915833	0.47525	0.000132014	0.4509	0.915833	0.36811	0.915833	0.38312
0.916111	0.47531	0.000132031	0.45092	0.916111	0.3682	0.916111	0.38319
0.916389	0.4754	0.000132056	0.45095	0.916389	0.36829	0.916389	0.38327
0.916667	0.4755	0.000132083	0.45099	0.916667	0.36839	0.916667	0.38332
0.916944	0.47558	0.000132106	0.45107	0.916944	0.36847	0.916944	0.38338
0.919722	0.47599	0.000132219	0.45157	0.919722	0.36922	0.919722	0.38394
0.9225	0.47653	0.000132369	0.45182	0.9225	0.3699	0.9225	0.38447
0.925278	0.47688	0.000132467	0.45218	0.925278	0.3705	0.925278	0.38493
0.928056	0.47728	0.000132578	0.45245	0.928056	0.37109	0.928056	0.3853
0.930833	0.47748	0.000132633	0.45261	0.930833	0.3717	0.930833	0.38563
0.933611	0.47786	0.000132739	0.45281	0.933611	0.37216	0.933611	0.38601
0.936389	0.47809	0.000132803	0.453	0.936389	0.37255	0.936389	0.38625
0.939167	0.47829	0.000132858	0.45319	0.939167	0.37291	0.939167	0.38654
0.941944	0.47848	0.000132911	0.45327	0.941944	0.37329	0.941944	0.38682
0.944722	0.47864	0.000132956	0.45331	0.944722	0.37345	0.944722	0.38698
0.9725	0.47923	0.000133119	0.45354	0.9725	0.37502	0.9725	0.38747
1.00028	0.4801	0.000133361	0.45383	1.00028	0.37596	1.00028	0.38686
1.02806	0.48003	0.000133342	0.45391	1.02806	0.37718	1.02806	0.3872
1.05583	0.47962	0.000133228	0.45399	1.05583	0.3781	1.05583	0.38847
1.08361	0.47905	0.000133069	0.45398	1.08361	0.37811	1.08361	0.38847
1.11139	0.47893	0.000133036	0.45397	1.11139	0.37786	1.11139	0.38803
1.13917	0.47959	0.000133219	0.45412	1.13917	0.37806	1.13917	0.38735
1.16639	0.48055	0.000133486	0.4542	1.16639	0.37856	1.16639	0.38706
1.16667	0.48056	0.000133489	0.45422	1.16667	0.37856	1.16667	0.38706
1.16694	0.57272	0.000159089	0.5464	1.16694	0.50052	1.16694	0.49892
1.16722	0.57359	0.000159331	0.54694	1.16722	0.5005	1.16722	0.49954
1.1675	0.57384	0.0001594	0.54706	1.1675	0.50016	1.1675	0.49968
1.16778	0.57389	0.000159414	0.54712	1.16778	0.49987	1.16778	0.49971
1.16806	0.57387	0.000159408	0.54715	1.16806	0.49972	1.16806	0.49976
1.16833	0.57382	0.000159394	0.54717	1.16833	0.49965	1.16833	0.49982
1.16861	0.57377	0.000159381	0.54717	1.16861	0.49941	1.16861	0.49985
1.16889	0.57369	0.000159358	0.54716	1.16889	0.49917	1.16889	0.4999
1.16917	0.5736	0.000159333	0.54712	1.16917	0.49903	1.16917	0.49989
1.16944	0.57352	0.000159311	0.54709	1.16944	0.49889	1.16944	0.49991
1.16972	0.57347	0.000159297	0.54706	1.16972	0.49875	1.16972	0.49987
1.17	0.57339	0.000159275	0.54702	1.17	0.49861	1.17	0.49984
1.17028	0.57332	0.000159256	0.54697	1.17028	0.49844	1.17028	0.49981
1.17056	0.57325	0.000159236	0.54692	1.17056	0.49831	1.17056	0.49976
1.17083	0.57317	0.000159214	0.54686	1.17083	0.49821	1.17083	0.49972
1.17111	0.57309	0.000159192	0.5468	1.17111	0.49807	1.17111	0.49971
1.17139	0.57301	0.000159169	0.54675	1.17139	0.49795	1.17139	0.49969
1.17167	0.57292	0.000159144	0.54668	1.17167	0.49783	1.17167	0.49967
1.17194	0.57283	0.000159119	0.54662	1.17194	0.49771	1.17194	0.49964
1.17222	0.57275	0.000159097	0.54656	1.17222	0.49758	1.17222	0.4996
1.1725	0.57269	0.000159081	0.5465	1.1725	0.49746	1.1725	0.49949
1.17278	0.57263	0.000159064	0.54642	1.17278	0.49737	1.17278	0.49944
1.17306	0.57255	0.000159042	0.54636	1.17306	0.49726	1.17306	0.49932
1.17333	0.57249	0.000159025	0.54631	1.17333	0.49713	1.17333	0.49923
1.17361	0.57243	0.000159008	0.54626	1.17361	0.49704	1.17361	0.49913
1.17389	0.57236	0.000158989	0.54652	1.17389	0.49694	1.17389	0.4991
1.17417	0.57228	0.000158967	0.54663	1.17417	0.49681	1.17417	0.49905
1.17444	0.57221	0.000158947	0.5464	1.17444	0.49671	1.17444	0.49899
1.17472	0.57214	0.000158928	0.54623	1.17472	0.49663	1.17472	0.49893
1.175	0.57205	0.000158903	0.54616	1.175	0.49654	1.175	0.49888
1.17528	0.57198	0.000158883	0.5461	1.17528	0.49647	1.17528	0.49883
1.17556	0.57192	0.000158867	0.54605	1.17556	0.49636	1.17556	0.49875
1.17583	0.57187	0.000158853	0.54598	1.17583	0.49626	1.17583	0.4987
1.17611	0.57182	0.000158839	0.54593	1.17611	0.49616	1.17611	0.49864
1.17639	0.57175	0.000158819	0.54587	1.17639	0.49606	1.17639	0.49859
1.17667	0.5717	0.000158806	0.54581	1.17667	0.49597	1.17667	0.49853
1.17694	0.57165	0.000158792	0.54575	1.17694	0.49589	1.17694	0.49847
1.17722	0.57159	0.000158775	0.5457	1.17722	0.49581	1.17722	0.49837
1.1775	0.57153	0.000158758	0.54565	1.1775	0.49574	1.1775	0.49831
1.17778	0.57147	0.000158742	0.54559	1.17778	0.49566	1.17778	0.49828
1.17806	0.5714	0.000158722	0.54554	1.17806	0.49558	1.17806	0.49823
1.17833	0.57133	0.000158703	0.5455	1.17833	0.49549	1.17833	0.49816
1.17861	0.57129	0.000158692	0.54547	1.17861	0.49541	1.17861	0.49811
1.17889	0.57123	0.000158675	0.54543	1.17889	0.49535	1.17889	0.49808
1.17917	0.57117	0.000158658	0.54538	1.17917	0.49526	1.17917	0.49803
1.17944	0.57111	0.000158642	0.54534	1.17944	0.49517	1.17944	0.49798
1.17972	0.57107	0.000158631	0.5453	1.17972	0.49509	1.17972	0.49791
1.18	0.57102	0.000158617	0.54526	1.18	0.49505	1.18	0.49785
1.18028	0.57096	0.0001586	0.54522	1.18028	0.49498	1.18028	0.4978
1.18056	0.57092	0.000158589	0.54518	1.18056	0.49491	1.18056	0.49775
1.18083	0.57088	0.000158578	0.54513	1.18083	0.49486	1.18083	0.4977
1.18111	0.57082	0.000158561	0.54508	1.18111	0.49478	1.18111	0.49765
1.18139	0.57075	0.000158542	0.54503	1.18139	0.49469	1.18139	0.49759
1.18167	0.57069	0.000158525	0.54499	1.18167	0.49462	1.18167	0.49754
1.18194	0.57063	0.000158508	0.54495	1.18194	0.49454	1.18194	0.49751
1.18222	0.57059	0.000158497	0.54491	1.18222	0.49448	1.18222	0.49747
1.1825	0.57054	0.000158483	0.54488	1.1825	0.4944	1.1825	0.49744
1.18278	0.57048	0.000158467	0.54482	1.18278	0.49433	1.18278	0.49738
1.18306	0.57042	0.00015845	0.54478	1.18306	0.49427	1.18306	0.49734
1.18333	0.57036	0.000158433	0.54474	1.18333	0.49421	1.18333	0.49729
1.18361	0.57033	0.000158425	0.54471	1.18361	0.49415	1.18361	0.49725
1.18389	0.57029	0.000158414	0.54469	1.18389	0.4941	1.18389	0.4972
1.18417	0.57025	0.000158403	0.54465	1.18417	0.49404	1.18417	0.49715
1.18444	0.5702	0.000158389	0.54461	1.18444	0.49396	1.18444	0.49712
1.18472	0.57016	0.000158378	0.54458	1.18472	0.49389	1.18472	0.49708
1.185	0.57012	0.000158367	0.54454	1.185	0.49382	1.185	0.49704
1.18528	0.57008	0.000158356	0.54452	1.18528	0.49377	1.18528	0.49701
1.18556	0.57005	0.000158347	0.54451	1.18556	0.49368	1.18556	0.49695
1.18583	0.57002	0.000158339	0.54449	1.18583	0.49361	1.18583	0.49692
1.18611	0.56998	0.000158328	0.54447	1.18611	0.49355	1.18611	0.49687
1.18639	0.56993	0.000158314	0.54445	1.18639	0.49351	1.18639	0.4968
1.18667	0.56987	0.000158297	0.54443	1.18667	0.49346	1.18667	0.49678
1.18694	0.56982	0.000158283	0.5444	1.18694	0.4934	1.18694	0.49674
1.18722	0.56978	0.000158272	0.54437	1.18722	0.49335	1.18722	0.49672
1.1875	0.56973	0.000158258	0.54434	1.1875	0.4933	1.1875	0.49669
1.18778	0.56969	0.000158247	0.54431	1.18778	0.49325	1.18778	0.49666
1.18806	0.56965	0.000158236	0.54428	1.18806	0.49319	1.18806	0.49661
1.18833	0.5696	0.000158222	0.54425	1.18833	0.49314	1.18833	0.4966
1.18861	0.56956	0.000158211	0.54421	1.18861	0.49307	1.18861	0.49655
1.18889	0.56951	0.000158197	0.54416	1.18889	0.493	1.18889	0.49651
1.18917	0.56946	0.000158183	0.54414	1.18917	0.49294	1.18917	0.49648
1.18944	0.56942	0.000158172	0.54411	1.18944	0.49289	1.18944	0.49647
1.18972	0.56937	0.000158158	0.54408	1.18972	0.49284	1.18972	0.49645
1.19	0.56934	0.00015815	0.54405	1.19	0.49278	1.19	0.4964
1.19028	0.5693	0.000158139	0.54404	1.19028	0.49273	1.19028	0.49637
1.19056	0.56928	0.000158133	0.54401	1.19056	0.49267	1.19056	0.49633
1.19083	0.56926	0.000158128	0.54397	1.19083	0.49261	1.19083	0.49629
1.19111	0.56923	0.000158119	0.54395	1.19111	0.49256	1.19111	0.49625
1.19139	0.56919	0.000158108	0.54394	1.19139	0.49252	1.19139	0.49623
1.19167	0.56916	0.0001581	0.54391	1.19167	0.49249	1.19167	0.49619
1.19194	0.56911	0.000158086	0.54387	1.19194	0.49246	1.19194	0.49614
1.19222	0.56908	0.000158078	0.54385	1.19222	0.49241	1.19222	0.49611
1.1925	0.56903	0.000158064	0.54384	1.1925	0.49236	1.1925	0.49607
1.19278	0.569	0.000158056	0.54381	1.19278	0.49231	1.19278	0.49603
1.19306	0.56895	0.000158042	0.54379	1.19306	0.49225	1.19306	0.496
1.19333	0.56891	0.000158031	0.54376	1.19333	0.4922	1.19333	0.49598
1.19361	0.56886	0.000158017	0.54374	1.19361	0.49214	1.19361	0.49594
1.19389	0.56881	0.000158003	0.54371	1.19389	0.49209	1.19389	0.49593
1.19417	0.56877	0.000157992	0.54371	1.19417	0.49203	1.19417	0.4959
1.19444	0.56873	0.000157981	0.54369	1.19444	0.49198	1.19444	0.49587
1.19472	0.56871	0.000157975	0.54368	1.19472	0.49193	1.19472	0.49584
1.195	0.56867	0.000157964	0.54367	1.195	0.4919	1.195	0.49582
1.19528	0.56865	0.000157958	0.54365	1.19528	0.49187	1.19528	0.49579
1.19556	0.56862	0.00015795	0.54363	1.19556	0.49185	1.19556	0.49576
1.19583	0.56859	0.000157942	0.54362	1.19583	0.49179	1.19583	0.49574
1.19611	0.56854	0.000157928	0.54359	1.19611	0.49174	1.19611	0.49572
1.19639	0.56852	0.000157922	0.54358	1.19639	0.49171	1.19639	0.49571
1.19667	0.56849	0.000157914	0.54356	1.19667	0.49168	1.19667	0.49568
1.19694	0.56847	0.000157908	0.54354	1.19694	0.49165	1.19694	0.49567
1.19722	0.56844	0.0001579	0.54351	1.19722	0.49161	1.19722	0.49565
1.1975	0.5684	0.000157889	0.54349	1.1975	0.49158	1.1975	0.49563
1.19778	0.56835	0.000157875	0.54346	1.19778	0.49153	1.19778	0.49561
1.19806	0.56832	0.000157867	0.54343	1.19806	0.49147	1.19806	0.4956
1.19833	0.56827	0.000157853	0.54342	1.19833	0.49144	1.19833	0.49557
1.19861	0.56821	0.000157836	0.54339	1.19861	0.4914	1.19861	0.49554
1.19889	0.56818	0.000157828	0.54337	1.19889	0.49136	1.19889	0.49551
1.19917	0.56815	0.000157819	0.54335	1.19917	0.49132	1.19917	0.49549
1.19944	0.56811	0.000157808	0.54332	1.19944	0.49129	1.19944	0.49548
1.19972	0.56809	0.000157803	0.54329	1.19972	0.49124	1.19972	0.49545
1.2	0.56805	0.000157792	0.54326	1.2	0.49119	1.2	0.49544
1.20028	0.56802	0.000157783	0.54324	1.20028	0.49115	1.20028	0.49542
1.20056	0.56799	0.000157775	0.54322	1.20056	0.4911	1.20056	0.49539
1.20083	0.56795	0.000157764	0.54321	1.20083	0.49107	1.20083	0.49536
1.20111	0.56792	0.000157756	0.54318	1.20111	0.49102	1.20111	0.49533
1.20139	0.56789	0.000157747	0.54316	1.20139	0.49099	1.20139	0.49531
1.20167	0.56787	0.000157742	0.54315	1.20167	0.49094	1.20167	0.49529
1.20194	0.56784	0.000157733	0.54313	1.20194	0.49092	1.20194	0.49525
1.20222	0.5678	0.000157722	0.54312	1.20222	0.49089	1.20222	0.49526
1.2025	0.56777	0.000157714	0.5431	1.2025	0.49086	1.2025	0.49522
1.20278	0.56775	0.000157708	0.54309	1.20278	0.49083	1.20278	0.49517
1.20306	0.56773	0.000157703	0.54308	1.20306	0.49076	1.20306	0.49516
1.20333	0.5677	0.000157694	0.54307	1.20333	0.49072	1.20333	0.49514
1.20361	0.56768	0.000157689	0.54306	1.20361	0.49068	1.20361	0.49513
1.20389	0.56765	0.000157681	0.54304	1.20389	0.49065	1.20389	0.49511
1.20417	0.56762	0.000157672	0.54303	1.20417	0.49062	1.20417	0.49509
1.20444	0.56759	0.000157664	0.54301	1.20444	0.49057	1.20444	0.49508
1.20472	0.56754	0.00015765	0.543	1.20472	0.49053	1.20472	0.49507
1.205	0.56752	0.000157644	0.54299	1.205	0.49049	1.205	0.49505
1.20528	0.56749	0.000157636	0.54299	1.20528	0.49045	1.20528	0.49503
1.20556	0.56746	0.000157628	0.54296	1.20556	0.49042	1.20556	0.49502
1.20583	0.56743	0.000157619	0.54295	1.20583	0.49036	1.20583	0.49499
1.20611	0.56739	0.000157608	0.54293	1.20611	0.49033	1.20611	0.49497
1.20639	0.56737	0.000157603	0.54292	1.20639	0.4903	1.20639	0.49495
1.20667	0.56732	0.000157589	0.54291	1.20667	0.49029	1.20667	0.49493
1.20694	0.56728	0.000157578	0.5429	1.20694	0.49026	1.20694	0.49492
1.20722	0.56726	0.000157572	0.5429	1.20722	0.49022	1.20722	0.49489
1.2075	0.56723	0.000157564	0.54288	1.2075	0.49019	1.2075	0.49487
1.20778	0.5672	0.000157556	0.54287	1.20778	0.49016	1.20778	0.49486
1.20806	0.56716	0.000157544	0.54287	1.20806	0.49013	1.20806	0.49486
1.20833	0.56712	0.000157533	0.54286	1.20833	0.4901	1.20833	0.49485
1.20861	0.56711	0.000157531	0.54285	1.20861	0.49008	1.20861	0.49483
1.20889	0.56708	0.000157522	0.54284	1.20889	0.49007	1.20889	0.49481
1.20917	0.56706	0.000157517	0.54283	1.20917	0.49004	1.20917	0.49477
1.20944	0.56703	0.000157508	0.54281	1.20944	0.48999	1.20944	0.49476
1.20972	0.567	0.0001575	0.5428	1.20972	0.48997	1.20972	0.49474
1.21	0.56697	0.000157492	0.54278	1.21	0.48993	1.21	0.49472
1.21028	0.56694	0.000157483	0.54276	1.21028	0.48988	1.21028	0.4947
1.21056	0.56693	0.000157481	0.54276	1.21056	0.48984	1.21056	0.49469
1.21083	0.56691	0.000157475	0.54275	1.21083	0.4898	1.21083	0.49468
1.21111	0.56689	0.000157469	0.54273	1.21111	0.48977	1.21111	0.49465
1.21139	0.56688	0.000157467	0.54271	1.21139	0.48975	1.21139	0.49464
1.21167	0.56687	0.000157464	0.5427	1.21167	0.48972	1.21167	0.49463
1.21194	0.56685	0.000157458	0.5427	1.21194	0.48969	1.21194	0.4946
1.21222	0.56682	0.00015745	0.54269	1.21222	0.48967	1.21222	0.49459
1.2125	0.56679	0.000157442	0.54266	1.2125	0.48965	1.2125	0.49457
1.21278	0.56676	0.000157433	0.54265	1.21278	0.48962	1.21278	0.49454
1.21306	0.56674	0.000157428	0.54264	1.21306	0.48958	1.21306	0.49453
1.21333	0.5667	0.000157417	0.54261	1.21333	0.48954	1.21333	0.49453
1.21361	0.56668	0.000157411	0.54259	1.21361	0.48953	1.21361	0.4945
1.21389	0.56664	0.0001574	0.54258	1.21389	0.48951	1.21389	0.4945
1.21417	0.56661	0.000157392	0.54258	1.21417	0.48948	1.21417	0.49447
1.21444	0.56659	0.000157386	0.54256	1.21444	0.48947	1.21444	0.49445
1.21472	0.56656	0.000157378	0.54254	1.21472	0.48943	1.21472	0.49445
1.215	0.56654	0.000157372	0.54252	1.215	0.4894	1.215	0.49446
1.21528	0.56652	0.000157367	0.54251	1.21528	0.48936	1.21528	0.49443
1.21556	0.56649	0.000157358	0.5425	1.21556	0.48934	1.21556	0.49441
1.21583	0.56647	0.000157353	0.54249	1.21583	0.48931	1.21583	0.4944
1.21611	0.56645	0.000157347	0.54249	1.21611	0.4893	1.21611	0.49438
1.21639	0.56643	0.000157342	0.54249	1.21639	0.4893	1.21639	0.49437
1.21667	0.56641	0.000157336	0.54249	1.21667	0.48928	1.21667	0.49436
1.21694	0.56638	0.000157328	0.54246	1.21694	0.48927	1.21694	0.49435
1.21722	0.56637	0.000157325	0.54245	1.21722	0.48925	1.21722	0.49433
1.2175	0.56634	0.000157317	0.54244	1.2175	0.48922	1.2175	0.49432
1.21778	0.5663	0.000157306	0.54243	1.21778	0.48918	1.21778	0.49431
1.21806	0.56629	0.000157303	0.54243	1.21806	0.48916	1.21806	0.4943
1.21833	0.56626	0.000157294	0.54241	1.21833	0.48912	1.21833	0.49429
1.21861	0.56623	0.000157286	0.5424	1.21861	0.48907	1.21861	0.49429
1.21889	0.56622	0.000157283	0.54239	1.21889	0.48904	1.21889	0.49428
1.21917	0.5662	0.000157278	0.54239	1.21917	0.48901	1.21917	0.49427
1.21944	0.56618	0.000157272	0.54238	1.21944	0.48897	1.21944	0.49425
1.21972	0.56616	0.000157267	0.54238	1.21972	0.48894	1.21972	0.49426
1.22	0.56614	0.000157261	0.54236	1.22	0.48891	1.22	0.49424
1.22028	0.56612	0.000157256	0.54235	1.22028	0.48886	1.22028	0.49423
1.22056	0.56611	0.000157253	0.54234	1.22056	0.48885	1.22056	0.49422
1.22083	0.5661	0.00015725	0.54233	1.22083	0.4888	1.22083	0.49421
1.22111	0.56609	0.000157247	0.54233	1.22111	0.48876	1.22111	0.4942
1.22139	0.56608	0.000157244	0.54232	1.22139	0.48874	1.22139	0.49419
1.22167	0.56608	0.000157244	0.54231	1.22167	0.48871	1.22167	0.49417
1.22194	0.56606	0.000157239	0.5423	1.22194	0.48869	1.22194	0.49417
1.22222	0.56605	0.000157236	0.54229	1.22222	0.48868	1.22222	0.49416
1.2225	0.56603	0.000157231	0.54228	1.2225	0.48866	1.2225	0.49415
1.22278	0.56602	0.000157228	0.54227	1.22278	0.48864	1.22278	0.49414
1.22306	0.566	0.000157222	0.54228	1.22306	0.48862	1.22306	0.49414
1.22333	0.56598	0.000157217	0.54227	1.22333	0.4886	1.22333	0.49412
1.22361	0.56597	0.000157214	0.54226	1.22361	0.48858	1.22361	0.49411
1.22389	0.56594	0.000157206	0.54225	1.22389	0.48857	1.22389	0.4941
1.22417	0.56591	0.000157197	0.54224	1.22417	0.48854	1.22417	0.4941
1.22444	0.56588	0.000157189	0.54223	1.22444	0.48852	1.22444	0.49408
1.22472	0.56585	0.000157181	0.54222	1.22472	0.48851	1.22472	0.49407
1.225	0.56583	0.000157175	0.54222	1.225	0.4885	1.225	0.49407
1.22528	0.56581	0.000157169	0.54221	1.22528	0.48846	1.22528	0.49407
1.22556	0.56578	0.000157161	0.5422	1.22556	0.48845	1.22556	0.49405
1.22583	0.56576	0.000157156	0.54219	1.22583	0.48842	1.22583	0.49406
1.22611	0.56575	0.000157153	0.54218	1.22611	0.48842	1.22611	0.49405
1.22639	0.56573	0.000157147	0.54217	1.22639	0.48839	1.22639	0.49404
1.22667	0.56571	0.000157142	0.54215	1.22667	0.48835	1.22667	0.49403
1.22694	0.56568	0.000157133	0.54215	1.22694	0.48832	1.22694	0.49401
1.22722	0.56567	0.000157131	0.54214	1.22722	0.48829	1.22722	0.49401
1.2275	0.56566	0.000157128	0.54213	1.2275	0.48825	1.2275	0.49398
1.22778	0.56563	0.000157119	0.54212	1.22778	0.48821	1.22778	0.49397
1.22806	0.56561	0.000157114	0.54211	1.22806	0.4882	1.22806	0.49395
1.22833	0.56558	0.000157106	0.54211	1.22833	0.48817	1.22833	0.49395
1.22861	0.56558	0.000157106	0.5421	1.22861	0.48814	1.22861	0.49394
1.22889	0.56556	0.0001571	0.5421	1.22889	0.48812	1.22889	0.49393
1.22917	0.56554	0.000157094	0.54209	1.22917	0.48811	1.22917	0.49394
1.22944	0.56554	0.000157094	0.54209	1.22944	0.48809	1.22944	0.49392
1.22972	0.56553	0.000157092	0.54208	1.22972	0.48807	1.22972	0.49392
1.23	0.56552	0.000157089	0.54208	1.23	0.48807	1.23	0.49391
1.23028	0.5655	0.000157083	0.54208	1.23028	0.48804	1.23028	0.4939
1.23056	0.56549	0.000157081	0.54207	1.23056	0.48803	1.23056	0.4939
1.23083	0.56548	0.000157078	0.54206	1.23083	0.488	1.23083	0.49387
1.23111	0.56547	0.000157075	0.54206	1.23111	0.48797	1.23111	0.49386
1.23139	0.56545	0.000157069	0.54204	1.23139	0.48796	1.23139	0.49386
1.23167	0.56544	0.000157067	0.54203	1.23167	0.48794	1.23167	0.49385
1.23194	0.56542	0.000157061	0.54203	1.23194	0.48792	1.23194	0.49384
1.23222	0.56541	0.000157058	0.54202	1.23222	0.4879	1.23222	0.49384
1.2325	0.56539	0.000157053	0.54203	1.2325	0.48788	1.2325	0.49385
1.23278	0.56538	0.00015705	0.54201	1.23278	0.48786	1.23278	0.49382
1.23306	0.56537	0.000157047	0.54199	1.23306	0.48784	1.23306	0.49381
1.23333	0.56536	0.000157044	0.54199	1.23333	0.48781	1.23333	0.49381
1.23361	0.47121	0.000130892	0.45067	1.23361	0.3638	1.23361	0.38109
1.23389	0.47028	0.000130633	0.45006	1.23389	0.36374	1.23389	0.38051
1.23417	0.47006	0.000130572	0.44973	1.23417	0.36396	1.23417	0.38032
1.23444	0.47002	0.000130561	0.44952	1.23444	0.36425	1.23444	0.38008
1.23472	0.47004	0.000130567	0.44934	1.23472	0.36449	1.23472	0.3799
1.235	0.47009	0.000130581	0.4493	1.235	0.36468	1.235	0.37976
1.23528	0.47016	0.0001306	0.44929	1.23528	0.3649	1.23528	0.37971
1.23556	0.47024	0.000130622	0.44927	1.23556	0.36512	1.23556	0.37968
1.23583	0.47034	0.00013065	0.44928	1.23583	0.36531	1.23583	0.37964
1.23611	0.47045	0.000130681	0.44929	1.23611	0.36549	1.23611	0.37962
1.23639	0.47056	0.000130711	0.4493	1.23639	0.36568	1.23639	0.37962
1.23667	0.47067	0.000130742	0.44931	1.23667	0.3659	1.23667	0.37963
1.23694	0.4708	0.000130778	0.44939	1.23694	0.3661	1.23694	0.37963
1.23722	0.47089	0.000130803	0.4497	1.23722	0.36626	1.23722	0.37968
1.2375	0.47098	0.000130828	0.44989	1.2375	0.36644	1.2375	0.3797
1.23778	0.47108	0.000130856	0.44992	1.23778	0.36663	1.23778	0.37974
1.23806	0.47117	0.000130881	0.44974	1.23806	0.36682	1.23806	0.37979
1.23833	0.47129	0.000130914	0.44979	1.23833	0.36696	1.23833	0.37985
1.23861	0.47139	0.000130942	0.44988	1.23861	0.36709	1.23861	0.37992
1.23889	0.47148	0.000130967	0.44998	1.23889	0.36725	1.23889	0.38003
1.23917	0.47159	0.000130997	0.45006	1.23917	0.36742	1.23917	0.38012
1.23944	0.47169	0.000131025	0.45009	1.23944	0.36761	1.23944	0.38022
1.23972	0.47176	0.000131044	0.45012	1.23972	0.36773	1.23972	0.38034
1.24	0.47185	0.000131069	0.45017	1.24	0.36787	1.24	0.38045
1.24028	0.47193	0.000131092	0.45025	1.24028	0.368	1.24028	0.38049
1.24056	0.47202	0.000131117	0.45034	1.24056	0.36815	1.24056	0.38053
1.24083	0.47211	0.000131142	0.45045	1.24083	0.36829	1.24083	0.3806
1.24111	0.47221	0.000131169	0.45056	1.24111	0.36844	1.24111	0.38074
1.24139	0.47229	0.000131192	0.45067	1.24139	0.36854	1.24139	0.38084
1.24167	0.47238	0.000131217	0.45076	1.24167	0.36867	1.24167	0.38091
1.24194	0.47246	0.000131239	0.45084	1.24194	0.36877	1.24194	0.38101
1.24222	0.47252	0.000131256	0.45088	1.24222	0.36892	1.24222	0.38114
1.2425	0.47259	0.000131275	0.45091	1.2425	0.36903	1.2425	0.38124
1.24278	0.47268	0.0001313	0.45095	1.24278	0.36917	1.24278	0.38129
1.24306	0.47273	0.000131314	0.45103	1.24306	0.36929	1.24306	0.38132
1.24333	0.4728	0.000131333	0.45112	1.24333	0.36939	1.24333	0.38138
1.24361	0.47289	0.000131358	0.4512	1.24361	0.36948	1.24361	0.3815
1.24389	0.47296	0.000131378	0.45126	1.24389	0.3696	1.24389	0.38158
1.24417	0.47302	0.000131394	0.45132	1.24417	0.36973	1.24417	0.38166
1.24444	0.47309	0.000131414	0.4514	1.24444	0.36984	1.24444	0.38173
1.24472	0.47316	0.000131433	0.45149	1.24472	0.36993	1.24472	0.38183
1.245	0.47324	0.000131456	0.45157	1.245	0.37005	1.245	0.38193
1.24528	0.47329	0.000131469	0.45164	1.24528	0.37013	1.24528	0.38201
1.24556	0.47335	0.000131486	0.45168	1.24556	0.37022	1.24556	0.38208
1.24583	0.47341	0.000131503	0.45171	1.24583	0.37029	1.24583	0.38212
1.24611	0.47347	0.000131519	0.45174	1.24611	0.37038	1.24611	0.38217
1.24639	0.47353	0.000131536	0.45177	1.24639	0.37048	1.24639	0.38224
1.24667	0.47359	0.000131553	0.45182	1.24667	0.37058	1.24667	0.38232
1.24694	0.47367	0.000131575	0.45187	1.24694	0.37066	1.24694	0.3824
1.24722	0.47377	0.000131603	0.45192	1.24722	0.37075	1.24722	0.38248
1.2475	0.47386	0.000131628	0.45198	1.2475	0.37085	1.2475	0.38253
1.24778	0.47394	0.00013165	0.45203	1.24778	0.37094	1.24778	0.3826
1.24806	0.47401	0.000131669	0.45211	1.24806	0.37102	1.24806	0.38271
1.24833	0.47406	0.000131683	0.45217	1.24833	0.37109	1.24833	0.38281
1.24861	0.47408	0.000131689	0.45222	1.24861	0.37117	1.24861	0.38287
1.24889	0.47409	0.000131692	0.45228	1.24889	0.37127	1.24889	0.38289
1.24917	0.4741	0.000131694	0.45232	1.24917	0.37136	1.24917	0.38292
1.24944	0.47412	0.0001317	0.45236	1.24944	0.37149	1.24944	0.38296
1.24972	0.47417	0.000131714	0.4524	1.24972	0.37162	1.24972	0.38304
1.25	0.47421	0.000131725	0.45243	1.25	0.37168	1.25	0.38309
1.25028	0.47427	0.000131742	0.45248	1.25028	0.3717	1.25028	0.38313
1.25306	0.47487	0.000131908	0.45281	1.25306	0.37249	1.25306	0.3837
1.25583	0.47523	0.000132008	0.45319	1.25583	0.37307	1.25583	0.38413
1.25861	0.47567	0.000132131	0.45337	1.25861	0.37349	1.25861	0.38458
1.26139	0.4759	0.000132194	0.45357	1.26139	0.3741	1.26139	0.38503
1.26417	0.4763	0.000132306	0.45378	1.26417	0.37448	1.26417	0.38533
1.26694	0.4766	0.000132389	0.45397	1.26694	0.3749	1.26694	0.38565
1.26972	0.47687	0.000132464	0.45409	1.26972	0.37517	1.26972	0.38601
1.2725	0.4772	0.000132556	0.45413	1.2725	0.37561	1.2725	0.38613
1.27528	0.47732	0.000132589	0.45427	1.27528	0.37584	1.27528	0.38628
1.27806	0.47751	0.000132642	0.45435	1.27806	0.37614	1.27806	0.38634
1.30583	0.4789	0.000133028	0.45471	1.30583	0.37774	1.30583	0.38681
1.33361	0.47882	0.000133006	0.45501	1.33361	0.37859	1.33361	0.38658
1.36139	0.47871	0.000132975	0.45516	1.36139	0.37899	1.36139	0.38644
1.38917	0.47941	0.000133169	0.45489	1.38917	0.37959	1.38917	0.38692
1.41694	0.48003	0.000133342	0.45445	1.41694	0.38034	1.41694	0.38827
1.44472	0.48004	0.000133344	0.4546	1.44472	0.38069	1.44472	0.38783
1.4725	0.47963	0.000133231	0.45502	1.4725	0.38042	1.4725	0.38783
1.49972	0.47975	0.000133264	0.45523	1.49972	0.38055	1.49972	0.38802
1.5	0.47975	0.000133264	0.45523	1.5	0.38055	1.5	0.388
1.50028	0.57208	0.000158911	0.54681	1.50028	0.50147	1.50028	0.49968
1.50056	0.57296	0.000159156	0.54729	1.50056	0.50141	1.50056	0.50017
1.50083	0.57322	0.000159228	0.54744	1.50083	0.50124	1.50083	0.5004
1.50111	0.57326	0.000159239	0.5475	1.50111	0.50094	1.50111	0.50048
1.50139	0.57324	0.000159233	0.54754	1.50139	0.50074	1.50139	0.50051
1.50167	0.57319	0.000159219	0.54755	1.50167	0.50055	1.50167	0.50053
1.50194	0.57312	0.0001592	0.54755	1.50194	0.50042	1.50194	0.50056
1.50222	0.57303	0.000159175	0.54753	1.50222	0.50018	1.50222	0.50057
1.5025	0.57295	0.000159153	0.54749	1.5025	0.49993	1.5025	0.50058
1.50278	0.57286	0.000159128	0.54746	1.50278	0.49983	1.50278	0.50057
1.50306	0.57278	0.000159106	0.5474	1.50306	0.49972	1.50306	0.50054
1.50333	0.57269	0.000159081	0.54734	1.50333	0.49966	1.50333	0.50053
1.50361	0.57262	0.000159061	0.54728	1.50361	0.49947	1.50361	0.50051
1.50389	0.57254	0.000159039	0.54721	1.50389	0.49926	1.50389	0.5005
1.50417	0.57247	0.000159019	0.54714	1.50417	0.49911	1.50417	0.50049
1.50444	0.5724	0.000159	0.54708	1.50444	0.49898	1.50444	0.50047
1.50472	0.5723	0.000158972	0.54702	1.50472	0.49885	1.50472	0.50042
1.505	0.57222	0.00015895	0.54695	1.505	0.49872	1.505	0.50033
1.50528	0.57211	0.000158919	0.5469	1.50528	0.49861	1.50528	0.50022
1.50556	0.57203	0.000158897	0.54684	1.50556	0.49847	1.50556	0.50014
1.50583	0.57194	0.000158872	0.54676	1.50583	0.49834	1.50583	0.50004
1.50611	0.57189	0.000158858	0.5467	1.50611	0.49826	1.50611	0.49997
1.50639	0.57183	0.000158842	0.54664	1.50639	0.49815	1.50639	0.49989
1.50667	0.57176	0.000158822	0.54658	1.50667	0.49804	1.50667	0.49981
1.50694	0.57171	0.000158808	0.54651	1.50694	0.49792	1.50694	0.49975
1.50722	0.57164	0.000158789	0.54644	1.50722	0.49782	1.50722	0.49971
1.5075	0.57157	0.000158769	0.54637	1.5075	0.49772	1.5075	0.49969
1.50778	0.5715	0.00015875	0.54631	1.50778	0.49759	1.50778	0.49967
1.50806	0.57144	0.000158733	0.54627	1.50806	0.49749	1.50806	0.49964
1.50833	0.57136	0.000158711	0.54622	1.50833	0.4974	1.50833	0.49956
1.50861	0.5713	0.000158694	0.54615	1.50861	0.49732	1.50861	0.49948
1.50889	0.57123	0.000158675	0.54611	1.50889	0.49721	1.50889	0.49936
1.50917	0.57116	0.000158656	0.54606	1.50917	0.49711	1.50917	0.49925
1.50944	0.57111	0.000158642	0.54601	1.50944	0.49701	1.50944	0.49918
1.50972	0.57106	0.000158628	0.54595	1.50972	0.49693	1.50972	0.49911
1.51	0.57101	0.000158614	0.54589	1.51	0.49681	1.51	0.49906
1.51028	0.57095	0.000158597	0.54583	1.51028	0.49673	1.51028	0.499
1.51056	0.57091	0.000158586	0.54577	1.51056	0.49667	1.51056	0.49893
1.51083	0.57085	0.000158569	0.54572	1.51083	0.49658	1.51083	0.49889
1.51111	0.57079	0.000158553	0.54567	1.51111	0.4965	1.51111	0.49883
1.51139	0.57073	0.000158536	0.54561	1.51139	0.49643	1.51139	0.49876
1.51167	0.57067	0.000158519	0.54556	1.51167	0.49634	1.51167	0.4987
1.51194	0.5706	0.0001585	0.54552	1.51194	0.49627	1.51194	0.49866
1.51222	0.57054	0.000158483	0.54549	1.51222	0.49618	1.51222	0.49859
1.5125	0.57048	0.000158467	0.54544	1.5125	0.49611	1.5125	0.49853
1.51278	0.57042	0.00015845	0.54541	1.51278	0.49602	1.51278	0.49846
1.51306	0.57036	0.000158433	0.54536	1.51306	0.49594	1.51306	0.4984
1.51333	0.57032	0.000158422	0.54533	1.51333	0.49587	1.51333	0.49834
1.51361	0.57027	0.000158408	0.54529	1.51361	0.4958	1.51361	0.4983
1.51389	0.57025	0.000158403	0.54525	1.51389	0.49572	1.51389	0.49825
1.51417	0.57019	0.000158386	0.54521	1.51417	0.49566	1.51417	0.49819
1.51444	0.57014	0.000158372	0.54515	1.51444	0.49557	1.51444	0.49814
1.51472	0.57011	0.000158364	0.54511	1.51472	0.4955	1.51472	0.4981
1.515	0.57008	0.000158356	0.54506	1.515	0.49544	1.515	0.49806
1.51528	0.57005	0.000158347	0.54501	1.51528	0.49535	1.51528	0.49801
1.51556	0.57001	0.000158336	0.54497	1.51556	0.49528	1.51556	0.49797
1.51583	0.56997	0.000158325	0.54493	1.51583	0.49518	1.51583	0.49792
1.51611	0.56992	0.000158311	0.54488	1.51611	0.49513	1.51611	0.49787
1.51639	0.56987	0.000158297	0.54484	1.51639	0.49508	1.51639	0.49782
1.51667	0.56981	0.000158281	0.54479	1.51667	0.49502	1.51667	0.49775
1.51694	0.56977	0.000158269	0.54475	1.51694	0.49495	1.51694	0.4977
1.51722	0.56972	0.000158256	0.54472	1.51722	0.4949	1.51722	0.49765
1.5175	0.56969	0.000158247	0.5447	1.5175	0.49483	1.5175	0.4976
1.51778	0.56964	0.000158233	0.54466	1.51778	0.49476	1.51778	0.49756
1.51806	0.56961	0.000158225	0.54463	1.51806	0.49469	1.51806	0.49751
1.51833	0.56956	0.000158211	0.54461	1.51833	0.49462	1.51833	0.49749
1.51861	0.56952	0.0001582	0.54457	1.51861	0.49455	1.51861	0.49743
1.51889	0.56947	0.000158186	0.54454	1.51889	0.4945	1.51889	0.4974
1.51917	0.56942	0.000158172	0.54451	1.51917	0.49444	1.51917	0.49736
1.51944	0.56938	0.000158161	0.54449	1.51944	0.49437	1.51944	0.49731
1.51972	0.56934	0.00015815	0.54447	1.51972	0.49432	1.51972	0.49727
1.52	0.56932	0.000158144	0.54445	1.52	0.49427	1.52	0.49722
1.52028	0.5693	0.000158139	0.54442	1.52028	0.49422	1.52028	0.49715
1.52056	0.56927	0.000158131	0.5444	1.52056	0.49415	1.52056	0.49711
1.52083	0.56924	0.000158122	0.54437	1.52083	0.49409	1.52083	0.49708
1.52111	0.56921	0.000158114	0.54434	1.52111	0.49404	1.52111	0.49704
1.52139	0.56916	0.0001581	0.5443	1.52139	0.49399	1.52139	0.497
1.52167	0.56913	0.000158092	0.54426	1.52167	0.49392	1.52167	0.49697
1.52194	0.5691	0.000158083	0.54421	1.52194	0.49384	1.52194	0.49693
1.52222	0.56907	0.000158075	0.54418	1.52222	0.49379	1.52222	0.49689
1.5225	0.56902	0.000158061	0.54415	1.5225	0.49374	1.5225	0.49684
1.52278	0.569	0.000158056	0.54413	1.52278	0.49366	1.52278	0.4968
1.52306	0.56896	0.000158044	0.5441	1.52306	0.49358	1.52306	0.49677
1.52333	0.56892	0.000158033	0.54408	1.52333	0.49353	1.52333	0.49673
1.52361	0.56888	0.000158022	0.54404	1.52361	0.4935	1.52361	0.49671
1.52389	0.56885	0.000158014	0.54402	1.52389	0.49347	1.52389	0.49669
1.52417	0.56881	0.000158003	0.54399	1.52417	0.49342	1.52417	0.49666
1.52444	0.56877	0.000157992	0.54396	1.52444	0.49336	1.52444	0.49662
1.52472	0.56874	0.000157983	0.54393	1.52472	0.49332	1.52472	0.49657
1.525	0.56872	0.000157978	0.5439	1.525	0.49328	1.525	0.49656
1.52528	0.56869	0.000157969	0.54387	1.52528	0.49324	1.52528	0.49654
1.52556	0.56867	0.000157964	0.54385	1.52556	0.49317	1.52556	0.49651
1.52583	0.56865	0.000157958	0.54382	1.52583	0.4931	1.52583	0.49649
1.52611	0.56863	0.000157953	0.5438	1.52611	0.49305	1.52611	0.49646
1.52639	0.56859	0.000157942	0.54378	1.52639	0.493	1.52639	0.49643
1.52667	0.56857	0.000157936	0.54376	1.52667	0.49295	1.52667	0.4964
1.52694	0.56855	0.000157931	0.54374	1.52694	0.4929	1.52694	0.49636
1.52722	0.56852	0.000157922	0.54372	1.52722	0.49285	1.52722	0.49632
1.5275	0.56849	0.000157914	0.54371	1.5275	0.4928	1.5275	0.49629
1.52778	0.56848	0.000157911	0.54369	1.52778	0.49274	1.52778	0.49624
1.52806	0.56846	0.000157906	0.54368	1.52806	0.49269	1.52806	0.49622
1.52833	0.56843	0.000157897	0.54367	1.52833	0.49264	1.52833	0.49621
1.52861	0.5684	0.000157889	0.54366	1.52861	0.49259	1.52861	0.49619
1.52889	0.56837	0.000157881	0.54364	1.52889	0.49253	1.52889	0.49615
1.52917	0.56834	0.000157872	0.54362	1.52917	0.49251	1.52917	0.49611
1.52944	0.5683	0.000157861	0.54359	1.52944	0.49247	1.52944	0.49607
1.52972	0.56826	0.00015785	0.54358	1.52972	0.49244	1.52972	0.49604
1.53	0.56823	0.000157842	0.54356	1.53	0.49238	1.53	0.49601
1.53028	0.56818	0.000157828	0.54354	1.53028	0.49233	1.53028	0.49599
1.53056	0.56817	0.000157825	0.54351	1.53056	0.49228	1.53056	0.49597
1.53083	0.56813	0.000157814	0.5435	1.53083	0.49224	1.53083	0.49594
1.53111	0.5681	0.000157806	0.54346	1.53111	0.49219	1.53111	0.49591
1.53139	0.56807	0.000157797	0.54344	1.53139	0.49214	1.53139	0.49589
1.53167	0.56804	0.000157789	0.54342	1.53167	0.49209	1.53167	0.49587
1.53194	0.56802	0.000157783	0.5434	1.53194	0.49204	1.53194	0.49586
1.53222	0.56799	0.000157775	0.54337	1.53222	0.49199	1.53222	0.49584
1.5325	0.56796	0.000157767	0.54334	1.5325	0.49194	1.5325	0.49582
1.53278	0.56793	0.000157758	0.54332	1.53278	0.49191	1.53278	0.49578
1.53306	0.56791	0.000157753	0.5433	1.53306	0.49189	1.53306	0.49577
1.53333	0.56788	0.000157744	0.54328	1.53333	0.49184	1.53333	0.49574
1.53361	0.56785	0.000157736	0.54325	1.53361	0.49181	1.53361	0.49573
1.53389	0.56784	0.000157733	0.54324	1.53389	0.49179	1.53389	0.4957
1.53417	0.5678	0.000157722	0.54322	1.53417	0.49174	1.53417	0.49568
1.53444	0.56777	0.000157714	0.5432	1.53444	0.49171	1.53444	0.49566
1.53472	0.56775	0.000157708	0.54318	1.53472	0.49168	1.53472	0.49565
1.535	0.56773	0.000157703	0.54316	1.535	0.49165	1.535	0.49563
1.53528	0.5677	0.000157694	0.54314	1.53528	0.49162	1.53528	0.4956
1.53556	0.56769	0.000157692	0.54312	1.53556	0.49157	1.53556	0.49557
1.53583	0.56767	0.000157686	0.54311	1.53583	0.49152	1.53583	0.49554
1.53611	0.56765	0.000157681	0.5431	1.53611	0.49149	1.53611	0.49552
1.53639	0.56763	0.000157675	0.5431	1.53639	0.49145	1.53639	0.4955
1.53667	0.5676	0.000157667	0.54308	1.53667	0.4914	1.53667	0.49547
1.53694	0.56757	0.000157658	0.54307	1.53694	0.49136	1.53694	0.49545
1.53722	0.56755	0.000157653	0.54306	1.53722	0.49132	1.53722	0.49543
1.5375	0.56752	0.000157644	0.54305	1.5375	0.49129	1.5375	0.49541
1.53778	0.5675	0.000157639	0.54303	1.53778	0.49126	1.53778	0.49539
1.53806	0.56747	0.000157631	0.54302	1.53806	0.49121	1.53806	0.49536
1.53833	0.56743	0.000157619	0.54301	1.53833	0.49117	1.53833	0.49533
1.53861	0.56741	0.000157614	0.54298	1.53861	0.49114	1.53861	0.49531
1.53889	0.56739	0.000157608	0.54297	1.53889	0.4911	1.53889	0.49528
1.53917	0.56736	0.0001576	0.54295	1.53917	0.49107	1.53917	0.49528
1.53944	0.56735	0.000157597	0.54293	1.53944	0.49103	1.53944	0.49525
1.53972	0.56732	0.000157589	0.54293	1.53972	0.49099	1.53972	0.49523
1.54	0.56729	0.000157581	0.54292	1.54	0.49096	1.54	0.49519
1.54028	0.56726	0.000157572	0.54291	1.54028	0.49093	1.54028	0.49517
1.54056	0.56722	0.000157561	0.5429	1.54056	0.49089	1.54056	0.49516
1.54083	0.56719	0.000157553	0.54289	1.54083	0.49086	1.54083	0.49516
1.54111	0.56717	0.000157547	0.54288	1.54111	0.49083	1.54111	0.49515
1.54139	0.56714	0.000157539	0.54288	1.54139	0.49078	1.54139	0.49511
1.54167	0.56712	0.000157533	0.54285	1.54167	0.49074	1.54167	0.49511
1.54194	0.5671	0.000157528	0.54284	1.54194	0.49071	1.54194	0.49509
1.54222	0.56709	0.000157525	0.54283	1.54222	0.49067	1.54222	0.49507
1.5425	0.56706	0.000157517	0.54281	1.5425	0.49065	1.5425	0.49505
1.54278	0.56704	0.000157511	0.54279	1.54278	0.49061	1.54278	0.49505
1.54306	0.56702	0.000157506	0.54278	1.54306	0.49058	1.54306	0.49504
1.54333	0.56699	0.000157497	0.54277	1.54333	0.49054	1.54333	0.49503
1.54361	0.56697	0.000157492	0.54275	1.54361	0.49049	1.54361	0.49501
1.54389	0.56695	0.000157486	0.54275	1.54389	0.49046	1.54389	0.495
1.54417	0.56693	0.000157481	0.54273	1.54417	0.49039	1.54417	0.49496
1.54444	0.56691	0.000157475	0.5427	1.54444	0.49036	1.54444	0.49495
1.54472	0.5669	0.000157472	0.54269	1.54472	0.49033	1.54472	0.49493
1.545	0.5669	0.000157472	0.54269	1.545	0.49031	1.545	0.49492
1.54528	0.56688	0.000157467	0.54267	1.54528	0.49029	1.54528	0.49491
1.54556	0.56687	0.000157464	0.54265	1.54556	0.49028	1.54556	0.4949
1.54583	0.56684	0.000157456	0.54264	1.54583	0.49024	1.54583	0.49489
1.54611	0.56683	0.000157453	0.54262	1.54611	0.49022	1.54611	0.49488
1.54639	0.56681	0.000157447	0.54261	1.54639	0.49019	1.54639	0.49487
1.54667	0.56678	0.000157439	0.5426	1.54667	0.49015	1.54667	0.49485
1.54694	0.56674	0.000157428	0.54259	1.54694	0.49014	1.54694	0.49483
1.54722	0.56672	0.000157422	0.54257	1.54722	0.49012	1.54722	0.49483
1.5475	0.56669	0.000157414	0.54256	1.5475	0.49009	1.5475	0.4948
1.54778	0.56665	0.000157403	0.54254	1.54778	0.49008	1.54778	0.49478
1.54806	0.56661	0.000157392	0.54253	1.54806	0.49004	1.54806	0.49475
1.54833	0.56658	0.000157383	0.54251	1.54833	0.49001	1.54833	0.49475
1.54861	0.56656	0.000157378	0.54251	1.54861	0.48999	1.54861	0.49473
1.54889	0.56653	0.000157369	0.5425	1.54889	0.48996	1.54889	0.49471
1.54917	0.56651	0.000157364	0.54249	1.54917	0.48991	1.54917	0.4947
1.54944	0.56649	0.000157358	0.54249	1.54944	0.4899	1.54944	0.49468
1.54972	0.56647	0.000157353	0.54247	1.54972	0.48986	1.54972	0.49466
1.55	0.56645	0.000157347	0.54246	1.55	0.48981	1.55	0.49464
1.55028	0.56643	0.000157342	0.54246	1.55028	0.4898	1.55028	0.49464
1.55056	0.56641	0.000157336	0.54244	1.55056	0.48975	1.55056	0.49462
1.55083	0.56638	0.000157328	0.54243	1.55083	0.48973	1.55083	0.49464
1.55111	0.56636	0.000157322	0.54241	1.55111	0.48969	1.55111	0.4946
1.55139	0.56633	0.000157314	0.54241	1.55139	0.48967	1.55139	0.49461
1.55167	0.56629	0.000157303	0.5424	1.55167	0.48965	1.55167	0.49459
1.55194	0.56627	0.000157297	0.54239	1.55194	0.48963	1.55194	0.49458
1.55222	0.56624	0.000157289	0.54237	1.55222	0.48958	1.55222	0.49455
1.5525	0.56622	0.000157283	0.54238	1.5525	0.48956	1.5525	0.49455
1.55278	0.5662	0.000157278	0.54235	1.55278	0.48953	1.55278	0.49454
1.55306	0.56618	0.000157272	0.54235	1.55306	0.4895	1.55306	0.49454
1.55333	0.56616	0.000157267	0.54233	1.55333	0.48947	1.55333	0.4945
1.55361	0.56614	0.000157261	0.54233	1.55361	0.48943	1.55361	0.4945
1.55389	0.56613	0.000157258	0.54232	1.55389	0.4894	1.55389	0.49447
1.55417	0.56612	0.000157256	0.54231	1.55417	0.48938	1.55417	0.49445
1.55444	0.5661	0.00015725	0.5423	1.55444	0.48934	1.55444	0.49445
1.55472	0.56609	0.000157247	0.5423	1.55472	0.48933	1.55472	0.49446
1.555	0.56607	0.000157242	0.5423	1.555	0.48932	1.555	0.49444
1.55528	0.56606	0.000157239	0.54228	1.55528	0.4893	1.55528	0.49443
1.55556	0.56605	0.000157236	0.54227	1.55556	0.48928	1.55556	0.49443
1.55583	0.56603	0.000157231	0.54227	1.55583	0.48927	1.55583	0.49442
1.55611	0.56601	0.000157225	0.54225	1.55611	0.48925	1.55611	0.49441
1.55639	0.56599	0.000157219	0.54226	1.55639	0.48923	1.55639	0.4944
1.55667	0.56596	0.000157211	0.54224	1.55667	0.4892	1.55667	0.49437
1.55694	0.56593	0.000157203	0.54223	1.55694	0.48917	1.55694	0.4944
1.55722	0.5659	0.000157194	0.54222	1.55722	0.48914	1.55722	0.49437
1.5575	0.56588	0.000157189	0.54222	1.5575	0.48912	1.5575	0.49438
1.55778	0.56585	0.000157181	0.54221	1.55778	0.48908	1.55778	0.49435
1.55806	0.56583	0.000157175	0.5422	1.55806	0.48908	1.55806	0.49434
1.55833	0.56581	0.000157169	0.54219	1.55833	0.48904	1.55833	0.49434
1.55861	0.56579	0.000157164	0.54219	1.55861	0.48902	1.55861	0.49432
1.55889	0.56576	0.000157156	0.54219	1.55889	0.48898	1.55889	0.49432
1.55917	0.56574	0.00015715	0.54218	1.55917	0.48896	1.55917	0.49431
1.55944	0.56571	0.000157142	0.54216	1.55944	0.48892	1.55944	0.4943
1.55972	0.5657	0.000157139	0.54216	1.55972	0.48889	1.55972	0.49431
1.56	0.56566	0.000157128	0.54216	1.56	0.48887	1.56	0.49428
1.56028	0.56562	0.000157117	0.54215	1.56028	0.48881	1.56028	0.49427
1.56056	0.56559	0.000157108	0.54214	1.56056	0.4888	1.56056	0.49426
1.56083	0.56557	0.000157103	0.54214	1.56083	0.48876	1.56083	0.49426
1.56111	0.56554	0.000157094	0.54213	1.56111	0.48874	1.56111	0.49426
1.56139	0.56552	0.000157089	0.54212	1.56139	0.48872	1.56139	0.49425
1.56167	0.56551	0.000157086	0.54211	1.56167	0.48871	1.56167	0.49425
1.56194	0.5655	0.000157083	0.54211	1.56194	0.48869	1.56194	0.49425
1.56222	0.56548	0.000157078	0.5421	1.56222	0.48867	1.56222	0.49423
1.5625	0.56547	0.000157075	0.5421	1.5625	0.48865	1.5625	0.49423
1.56278	0.56546	0.000157072	0.54209	1.56278	0.48863	1.56278	0.49422
1.56306	0.56544	0.000157067	0.54209	1.56306	0.48861	1.56306	0.49421
1.56333	0.56542	0.000157061	0.54208	1.56333	0.48859	1.56333	0.49421
1.56361	0.56541	0.000157058	0.54208	1.56361	0.48856	1.56361	0.49419
1.56389	0.56541	0.000157058	0.54208	1.56389	0.48854	1.56389	0.49419
1.56417	0.56538	0.00015705	0.54207	1.56417	0.48854	1.56417	0.49418
1.56444	0.56538	0.00015705	0.54207	1.56444	0.48853	1.56444	0.49418
1.56472	0.56536	0.000157044	0.54206	1.56472	0.48851	1.56472	0.49415
1.565	0.56535	0.000157042	0.54204	1.565	0.4885	1.565	0.49414
1.56528	0.56533	0.000157036	0.54204	1.56528	0.48849	1.56528	0.49415
1.56556	0.56532	0.000157033	0.54203	1.56556	0.48847	1.56556	0.49412
1.56583	0.56531	0.000157031	0.54203	1.56583	0.48845	1.56583	0.49412
1.56611	0.5653	0.000157028	0.54202	1.56611	0.48843	1.56611	0.49411
1.56639	0.5653	0.000157028	0.54201	1.56639	0.48839	1.56639	0.49409
1.56667	0.56529	0.000157025	0.54201	1.56667	0.48838	1.56667	0.4941
1.56694	0.47104	0.000130844	0.45097	1.56694	0.36497	1.56694	0.38138
1.56722	0.47012	0.000130589	0.45032	1.56722	0.36493	1.56722	0.38087
1.5675	0.46987	0.000130519	0.45011	1.5675	0.36523	1.5675	0.38058
1.56778	0.46981	0.000130503	0.45006	1.56778	0.36545	1.56778	0.38047
1.56806	0.46984	0.000130511	0.44995	1.56806	0.36568	1.56806	0.38027
1.56833	0.4699	0.000130528	0.44983	1.56833	0.3659	1.56833	0.38013
1.56861	0.46999	0.000130553	0.44976	1.56861	0.36612	1.56861	0.38002
1.56889	0.47007	0.000130575	0.44976	1.56889	0.36631	1.56889	0.37993
1.56917	0.47015	0.000130597	0.44977	1.56917	0.36651	1.56917	0.37987
1.56944	0.47024	0.000130622	0.44979	1.56944	0.36672	1.56944	0.37985
1.56972	0.47033	0.000130647	0.44986	1.56972	0.3669	1.56972	0.37985
1.57	0.47045	0.000130681	0.44994	1.57	0.36707	1.57	0.37986
1.57028	0.47055	0.000130708	0.45002	1.57028	0.36723	1.57028	0.3799
1.57056	0.47067	0.000130742	0.45007	1.57056	0.36742	1.57056	0.37994
1.57083	0.47079	0.000130775	0.45009	1.57083	0.36762	1.57083	0.38
1.57111	0.47089	0.000130803	0.45012	1.57111	0.36777	1.57111	0.38006
1.57139	0.47096	0.000130822	0.45017	1.57139	0.36793	1.57139	0.38014
1.57167	0.47106	0.00013085	0.45025	1.57167	0.36809	1.57167	0.3802
1.57194	0.47114	0.000130872	0.45033	1.57194	0.36825	1.57194	0.38029
1.57222	0.47125	0.000130903	0.45045	1.57222	0.36844	1.57222	0.38041
1.5725	0.47136	0.000130933	0.45057	1.5725	0.36856	1.5725	0.38047
1.57278	0.47145	0.000130958	0.45068	1.57278	0.36871	1.57278	0.3805
1.57306	0.47154	0.000130983	0.45079	1.57306	0.36886	1.57306	0.38053
1.57333	0.47164	0.000131011	0.45087	1.57333	0.36902	1.57333	0.38061
1.57361	0.47171	0.000131031	0.4509	1.57361	0.36917	1.57361	0.38072
1.57389	0.4718	0.000131056	0.45093	1.57389	0.36931	1.57389	0.38082
1.57417	0.47188	0.000131078	0.45101	1.57417	0.36944	1.57417	0.38088
1.57444	0.47195	0.000131097	0.45113	1.57444	0.36957	1.57444	0.38095
1.57472	0.47204	0.000131122	0.45121	1.57472	0.36971	1.57472	0.38105
1.575	0.47212	0.000131144	0.45128	1.575	0.36984	1.575	0.38119
1.57528	0.47219	0.000131164	0.45135	1.57528	0.36997	1.57528	0.38126
1.57556	0.47229	0.000131192	0.45145	1.57556	0.3701	1.57556	0.38129
1.57583	0.47237	0.000131214	0.45156	1.57583	0.37021	1.57583	0.38132
1.57611	0.47245	0.000131236	0.45164	1.57611	0.3703	1.57611	0.38137
1.57639	0.4725	0.00013125	0.45168	1.57639	0.37042	1.57639	0.38144
1.57667	0.47256	0.000131267	0.45172	1.57667	0.37055	1.57667	0.38152
1.57694	0.47263	0.000131286	0.45175	1.57694	0.37066	1.57694	0.38161
1.57722	0.4727	0.000131306	0.45181	1.57722	0.37078	1.57722	0.38166
1.5775	0.47275	0.000131319	0.45185	1.5775	0.3709	1.5775	0.38174
1.57778	0.47283	0.000131342	0.45191	1.57778	0.371	1.57778	0.38182
1.57806	0.47291	0.000131364	0.45198	1.57806	0.37109	1.57806	0.38189
1.57833	0.47297	0.000131381	0.45206	1.57833	0.37118	1.57833	0.38199
1.57861	0.47303	0.000131397	0.45214	1.57861	0.37131	1.57861	0.38206
1.57889	0.4731	0.000131417	0.45221	1.57889	0.37146	1.57889	0.38209
1.57917	0.47316	0.000131433	0.45228	1.57917	0.37162	1.57917	0.38212
1.57944	0.47322	0.00013145	0.45234	1.57944	0.37169	1.57944	0.38215
1.57972	0.47328	0.000131467	0.45239	1.57972	0.37171	1.57972	0.38219
1.58	0.47333	0.000131481	0.45244	1.58	0.37177	1.58	0.38228
1.58028	0.47338	0.000131494	0.45249	1.58028	0.37184	1.58028	0.38234
1.58056	0.47344	0.000131511	0.45253	1.58056	0.37191	1.58056	0.3824
1.58083	0.47348	0.000131522	0.45257	1.58083	0.372	1.58083	0.38245
1.58111	0.47354	0.000131539	0.45259	1.58111	0.37217	1.58111	0.38249
1.58139	0.4736	0.000131556	0.45265	1.58139	0.37228	1.58139	0.38253
1.58167	0.47367	0.000131575	0.45307	1.58167	0.37241	1.58167	0.38259
1.58194	0.47375	0.000131597	0.45328	1.58194	0.37249	1.58194	0.38263
1.58222	0.47384	0.000131622	0.45332	1.58222	0.37253	1.58222	0.38272
1.5825	0.47392	0.000131644	0.45288	1.5825	0.37258	1.5825	0.38281
1.58278	0.474	0.000131667	0.45287	1.58278	0.3727	1.58278	0.38286
1.58306	0.47405	0.000131681	0.45289	1.58306	0.37278	1.58306	0.38289
1.58333	0.47408	0.000131689	0.45291	1.58333	0.37284	1.58333	0.3829
1.58361	0.47409	0.000131692	0.45293	1.58361	0.3729	1.58361	0.38292
1.58639	0.47442	0.000131783	0.45329	1.58639	0.37353	1.58639	0.38337
1.58917	0.47488	0.000131911	0.4535	1.58917	0.37424	1.58917	0.38372
1.59194	0.47514	0.000131983	0.4538	1.59194	0.37488	1.59194	0.38407
1.59472	0.47549	0.000132081	0.45404	1.59472	0.37535	1.59472	0.38435
1.5975	0.47571	0.000132142	0.45412	1.5975	0.37583	1.5975	0.38454
1.60028	0.47591	0.000132197	0.45425	1.60028	0.37632	1.60028	0.38474
1.60306	0.47624	0.000132289	0.4544	1.60306	0.37665	1.60306	0.3849
1.60583	0.47649	0.000132358	0.45449	1.60583	0.37707	1.60583	0.38509
1.60861	0.47667	0.000132408	0.4546	1.60861	0.37736	1.60861	0.38526
1.61139	0.47686	0.000132461	0.45473	1.61139	0.37769	1.61139	0.38533
1.63917	0.47816	0.000132822	0.45491	1.63917	0.3797	1.63917	0.38657
1.66694	0.47906	0.000133072	0.45458	1.66694	0.38016	1.66694	0.38725
1.69472	0.47942	0.000133172	0.45473	1.69472	0.38068	1.69472	0.38749
1.7225	0.47915	0.000133097	0.45509	1.7225	0.38144	1.7225	0.38734
1.75028	0.47969	0.000133247	0.45556	1.75028	0.3817	1.75028	0.38731
1.77806	0.48033	0.000133425	0.45556	1.77806	0.38141	1.77806	0.38761
1.80583	0.47956	0.000133211	0.45534	1.80583	0.3814	1.80583	0.38817
1.83306	0.4788	0.000133	0.45489	1.83306	0.38189	1.83306	0.38799
1.83333	0.4788	0.000133	0.45489	1.83333	0.38188	1.83333	0.38799
1.83361	0.57121	0.000158669	0.54614	1.83361	0.50212	1.83361	0.49964
1.83389	0.5721	0.000158917	0.54664	1.83389	0.50208	1.83389	0.50002
1.83417	0.57234	0.000158983	0.54674	1.83417	0.50176	1.83417	0.50026
1.83444	0.5724	0.000159	0.54681	1.83444	0.50146	1.83444	0.5004
1.83472	0.57236	0.000158989	0.54683	1.83472	0.50131	1.83472	0.50047
1.835	0.57231	0.000158975	0.54684	1.835	0.50118	1.835	0.50049
1.83528	0.57223	0.000158953	0.54682	1.83528	0.50093	1.83528	0.5005
1.83556	0.57215	0.000158931	0.54678	1.83556	0.5008	1.83556	0.5005
1.83583	0.57204	0.0001589	0.54675	1.83583	0.50062	1.83583	0.5005
1.83611	0.57194	0.000158872	0.54671	1.83611	0.50051	1.83611	0.5005
1.83639	0.57188	0.000158856	0.54665	1.83639	0.50039	1.83639	0.50049
1.83667	0.5718	0.000158833	0.5466	1.83667	0.50016	1.83667	0.50048
1.83694	0.57172	0.000158811	0.54653	1.83694	0.49994	1.83694	0.50045
1.83722	0.57164	0.000158789	0.54646	1.83722	0.49984	1.83722	0.50041
1.8375	0.57155	0.000158764	0.54639	1.8375	0.49973	1.8375	0.50034
1.83778	0.57147	0.000158742	0.54633	1.83778	0.49969	1.83778	0.50026
1.83806	0.57137	0.000158714	0.54628	1.83806	0.4996	1.83806	0.50016
1.83833	0.57128	0.000158689	0.54622	1.83833	0.49941	1.83833	0.50007
1.83861	0.57119	0.000158664	0.54616	1.83861	0.49923	1.83861	0.5
1.83889	0.57111	0.000158642	0.5461	1.83889	0.49909	1.83889	0.49991
1.83917	0.57104	0.000158622	0.54604	1.83917	0.49898	1.83917	0.49985
1.83944	0.57096	0.0001586	0.54598	1.83944	0.4989	1.83944	0.49977
1.83972	0.5709	0.000158583	0.54591	1.83972	0.49879	1.83972	0.49972
1.84	0.57083	0.000158564	0.54585	1.84	0.49868	1.84	0.4997
1.84028	0.57074	0.000158539	0.54578	1.84028	0.49857	1.84028	0.49968
1.84056	0.57065	0.000158514	0.54572	1.84056	0.49846	1.84056	0.49966
1.84083	0.57057	0.000158492	0.54565	1.84083	0.49835	1.84083	0.49961
1.84111	0.57049	0.000158469	0.5456	1.84111	0.49827	1.84111	0.49949
1.84139	0.57042	0.00015845	0.54553	1.84139	0.49818	1.84139	0.49938
1.84167	0.57034	0.000158428	0.54549	1.84167	0.49809	1.84167	0.49928
1.84194	0.57029	0.000158414	0.54543	1.84194	0.49799	1.84194	0.49918
1.84222	0.57023	0.000158397	0.54538	1.84222	0.4979	1.84222	0.4991
1.8425	0.57016	0.000158378	0.54532	1.8425	0.4978	1.8425	0.49903
1.84278	0.57011	0.000158364	0.54529	1.84278	0.4977	1.84278	0.49898
1.84306	0.57007	0.000158353	0.54523	1.84306	0.4976	1.84306	0.49891
1.84333	0.57001	0.000158336	0.54518	1.84333	0.49752	1.84333	0.49886
1.84361	0.56994	0.000158317	0.54512	1.84361	0.49744	1.84361	0.49878
1.84389	0.56987	0.000158297	0.54507	1.84389	0.49736	1.84389	0.49872
1.84417	0.5698	0.000158278	0.54503	1.84417	0.49729	1.84417	0.49866
1.84444	0.56973	0.000158258	0.54497	1.84444	0.4972	1.84444	0.4986
1.84472	0.56967	0.000158242	0.54492	1.84472	0.49711	1.84472	0.49852
1.845	0.56961	0.000158225	0.54487	1.845	0.49703	1.845	0.49845
1.84528	0.56956	0.000158211	0.54482	1.84528	0.49694	1.84528	0.49839
1.84556	0.5695	0.000158194	0.54477	1.84556	0.49686	1.84556	0.49833
1.84583	0.56943	0.000158175	0.54472	1.84583	0.49676	1.84583	0.49829
1.84611	0.56938	0.000158161	0.54469	1.84611	0.49669	1.84611	0.49823
1.84639	0.56933	0.000158147	0.54466	1.84639	0.49663	1.84639	0.49818
1.84667	0.56929	0.000158136	0.54462	1.84667	0.49656	1.84667	0.49813
1.84694	0.56925	0.000158125	0.54458	1.84694	0.4965	1.84694	0.49807
1.84722	0.56921	0.000158114	0.54454	1.84722	0.49644	1.84722	0.49802
1.8475	0.56914	0.000158094	0.54452	1.8475	0.49635	1.8475	0.49797
1.84778	0.56909	0.000158081	0.54449	1.84778	0.49627	1.84778	0.49791
1.84806	0.56904	0.000158067	0.54447	1.84806	0.4962	1.84806	0.49786
1.84833	0.56898	0.00015805	0.54444	1.84833	0.49612	1.84833	0.49778
1.84861	0.56892	0.000158033	0.54441	1.84861	0.49604	1.84861	0.49773
1.84889	0.56885	0.000158014	0.54438	1.84889	0.49597	1.84889	0.49767
1.84917	0.56879	0.000157997	0.54433	1.84917	0.49591	1.84917	0.4976
1.84944	0.56873	0.000157981	0.54428	1.84944	0.49584	1.84944	0.49755
1.84972	0.5687	0.000157972	0.54424	1.84972	0.49577	1.84972	0.4975
1.85	0.56867	0.000157964	0.5442	1.85	0.49571	1.85	0.49746
1.85028	0.56863	0.000157953	0.54416	1.85028	0.49565	1.85028	0.49742
1.85056	0.56858	0.000157939	0.54413	1.85056	0.49557	1.85056	0.49737
1.85083	0.56854	0.000157928	0.54411	1.85083	0.4955	1.85083	0.49731
1.85111	0.5685	0.000157917	0.54409	1.85111	0.49546	1.85111	0.49728
1.85139	0.56848	0.000157911	0.54405	1.85139	0.49537	1.85139	0.49722
1.85167	0.56844	0.0001579	0.54403	1.85167	0.49532	1.85167	0.49716
1.85194	0.5684	0.000157889	0.544	1.85194	0.49522	1.85194	0.49711
1.85222	0.56836	0.000157878	0.54398	1.85222	0.49517	1.85222	0.49709
1.8525	0.5683	0.000157861	0.54394	1.8525	0.49511	1.8525	0.49705
1.85278	0.56825	0.000157847	0.5439	1.85278	0.49506	1.85278	0.49702
1.85306	0.5682	0.000157833	0.54388	1.85306	0.49501	1.85306	0.49698
1.85333	0.56816	0.000157822	0.54385	1.85333	0.49496	1.85333	0.49693
1.85361	0.56812	0.000157811	0.54381	1.85361	0.4949	1.85361	0.49688
1.85389	0.56809	0.000157803	0.54378	1.85389	0.49485	1.85389	0.49684
1.85417	0.56805	0.000157792	0.54376	1.85417	0.49479	1.85417	0.49679
1.85444	0.568	0.000157778	0.54374	1.85444	0.49472	1.85444	0.49674
1.85472	0.56796	0.000157767	0.54373	1.85472	0.49466	1.85472	0.49671
1.855	0.56792	0.000157756	0.54371	1.855	0.49458	1.855	0.4967
1.85528	0.56789	0.000157747	0.54369	1.85528	0.49453	1.85528	0.49666
1.85556	0.56785	0.000157736	0.54369	1.85556	0.49447	1.85556	0.49662
1.85583	0.56781	0.000157725	0.54366	1.85583	0.49442	1.85583	0.49657
1.85611	0.56777	0.000157714	0.54365	1.85611	0.49436	1.85611	0.49653
1.85639	0.56775	0.000157708	0.54362	1.85639	0.4943	1.85639	0.49651
1.85667	0.56771	0.000157697	0.5436	1.85667	0.49426	1.85667	0.49648
1.85694	0.56769	0.000157692	0.54357	1.85694	0.49419	1.85694	0.49646
1.85722	0.56765	0.000157681	0.54355	1.85722	0.49414	1.85722	0.49643
1.8575	0.56762	0.000157672	0.54353	1.8575	0.49411	1.8575	0.49639
1.85778	0.56758	0.000157661	0.54351	1.85778	0.49406	1.85778	0.49637
1.85806	0.56752	0.000157644	0.54349	1.85806	0.49403	1.85806	0.49632
1.85833	0.56749	0.000157636	0.54346	1.85833	0.49396	1.85833	0.4963
1.85861	0.56746	0.000157628	0.54343	1.85861	0.49391	1.85861	0.49626
1.85889	0.56742	0.000157617	0.54342	1.85889	0.49383	1.85889	0.49621
1.85917	0.56738	0.000157606	0.5434	1.85917	0.49379	1.85917	0.49617
1.85944	0.56734	0.000157594	0.54337	1.85944	0.49373	1.85944	0.49613
1.85972	0.5673	0.000157583	0.54335	1.85972	0.49368	1.85972	0.4961
1.86	0.56726	0.000157572	0.54334	1.86	0.49362	1.86	0.49606
1.86028	0.56723	0.000157564	0.54331	1.86028	0.49356	1.86028	0.49604
1.86056	0.56719	0.000157553	0.54329	1.86056	0.49352	1.86056	0.49601
1.86083	0.56715	0.000157542	0.54327	1.86083	0.49349	1.86083	0.49597
1.86111	0.56712	0.000157533	0.54324	1.86111	0.49345	1.86111	0.49594
1.86139	0.56711	0.000157531	0.54322	1.86139	0.49341	1.86139	0.49592
1.86167	0.56708	0.000157522	0.54321	1.86167	0.49337	1.86167	0.49589
1.86194	0.56705	0.000157514	0.54318	1.86194	0.49333	1.86194	0.49585
1.86222	0.56701	0.000157503	0.54318	1.86222	0.49329	1.86222	0.49584
1.8625	0.56699	0.000157497	0.54317	1.8625	0.49326	1.8625	0.49582
1.86278	0.56696	0.000157489	0.54315	1.86278	0.49323	1.86278	0.49578
1.86306	0.56693	0.000157481	0.54314	1.86306	0.49317	1.86306	0.49577
1.86333	0.56691	0.000157475	0.54313	1.86333	0.49312	1.86333	0.49575
1.86361	0.56689	0.000157469	0.54311	1.86361	0.49307	1.86361	0.49572
1.86389	0.56687	0.000157464	0.54311	1.86389	0.49301	1.86389	0.4957
1.86417	0.56686	0.000157461	0.5431	1.86417	0.49296	1.86417	0.49569
1.86444	0.56683	0.000157453	0.54308	1.86444	0.49291	1.86444	0.49568
1.86472	0.5668	0.000157444	0.54307	1.86472	0.49289	1.86472	0.49564
1.865	0.56677	0.000157436	0.54306	1.865	0.49284	1.865	0.49562
1.86528	0.56675	0.000157431	0.54304	1.86528	0.49279	1.86528	0.4956
1.86556	0.56671	0.000157419	0.54303	1.86556	0.49275	1.86556	0.49558
1.86583	0.56667	0.000157408	0.54302	1.86583	0.49272	1.86583	0.49556
1.86611	0.56663	0.000157397	0.54301	1.86611	0.49267	1.86611	0.49556
1.86639	0.56659	0.000157386	0.54299	1.86639	0.49263	1.86639	0.49554
1.86667	0.56656	0.000157378	0.54298	1.86667	0.49258	1.86667	0.49551
1.86694	0.56653	0.000157369	0.54297	1.86694	0.49254	1.86694	0.49549
1.86722	0.5665	0.000157361	0.54295	1.86722	0.49251	1.86722	0.49547
1.8675	0.56648	0.000157356	0.54294	1.8675	0.49249	1.8675	0.49544
1.86778	0.56645	0.000157347	0.54293	1.86778	0.49246	1.86778	0.49541
1.86806	0.56643	0.000157342	0.54292	1.86806	0.49243	1.86806	0.4954
1.86833	0.56641	0.000157336	0.54292	1.86833	0.49239	1.86833	0.49538
1.86861	0.56638	0.000157328	0.54291	1.86861	0.49234	1.86861	0.49537
1.86889	0.56635	0.000157319	0.54291	1.86889	0.49229	1.86889	0.49535
1.86917	0.56632	0.000157311	0.54291	1.86917	0.49225	1.86917	0.49532
1.86944	0.56629	0.000157303	0.54289	1.86944	0.49221	1.86944	0.49529
1.86972	0.56626	0.000157294	0.54288	1.86972	0.49216	1.86972	0.49529
1.87	0.56622	0.000157283	0.54289	1.87	0.49212	1.87	0.49526
1.87028	0.5662	0.000157278	0.54288	1.87028	0.49207	1.87028	0.49524
1.87056	0.56619	0.000157275	0.54287	1.87056	0.49202	1.87056	0.49522
1.87083	0.56616	0.000157267	0.54287	1.87083	0.49197	1.87083	0.49519
1.87111	0.56614	0.000157261	0.54285	1.87111	0.49194	1.87111	0.49518
1.87139	0.56612	0.000157256	0.54284	1.87139	0.49191	1.87139	0.49515
1.87167	0.56611	0.000157253	0.54283	1.87167	0.49189	1.87167	0.49513
1.87194	0.5661	0.00015725	0.54283	1.87194	0.49185	1.87194	0.49512
1.87222	0.56609	0.000157247	0.54282	1.87222	0.49182	1.87222	0.49511
1.8725	0.56607	0.000157242	0.54281	1.8725	0.49178	1.8725	0.4951
1.87278	0.56607	0.000157242	0.54279	1.87278	0.49174	1.87278	0.49509
1.87306	0.56605	0.000157236	0.54278	1.87306	0.49172	1.87306	0.49508
1.87333	0.56603	0.000157231	0.54277	1.87333	0.4917	1.87333	0.49506
1.87361	0.566	0.000157222	0.54277	1.87361	0.49167	1.87361	0.49504
1.87389	0.56597	0.000157214	0.54275	1.87389	0.49165	1.87389	0.49503
1.87417	0.56594	0.000157206	0.54275	1.87417	0.49161	1.87417	0.49501
1.87444	0.56591	0.000157197	0.54273	1.87444	0.49157	1.87444	0.49499
1.87472	0.56589	0.000157192	0.54273	1.87472	0.49152	1.87472	0.49496
1.875	0.56585	0.000157181	0.54272	1.875	0.4915	1.875	0.49497
1.87528	0.56582	0.000157172	0.54271	1.87528	0.49145	1.87528	0.49494
1.87556	0.56581	0.000157169	0.54271	1.87556	0.49141	1.87556	0.49494
1.87583	0.56577	0.000157158	0.5427	1.87583	0.49137	1.87583	0.49493
1.87611	0.56574	0.00015715	0.5427	1.87611	0.49133	1.87611	0.49491
1.87639	0.56572	0.000157144	0.54268	1.87639	0.49129	1.87639	0.4949
1.87667	0.56571	0.000157142	0.54267	1.87667	0.49127	1.87667	0.49488
1.87694	0.56567	0.000157131	0.54267	1.87694	0.49123	1.87694	0.49487
1.87722	0.56565	0.000157125	0.54264	1.87722	0.4912	1.87722	0.49486
1.8775	0.56562	0.000157117	0.54264	1.8775	0.49116	1.8775	0.49484
1.87778	0.56559	0.000157108	0.54261	1.87778	0.49114	1.87778	0.49482
1.87806	0.56557	0.000157103	0.5426	1.87806	0.4911	1.87806	0.4948
1.87833	0.56555	0.000157097	0.54258	1.87833	0.49106	1.87833	0.49477
1.87861	0.56554	0.000157094	0.54258	1.87861	0.49104	1.87861	0.49477
1.87889	0.56552	0.000157089	0.54256	1.87889	0.491	1.87889	0.49475
1.87917	0.5655	0.000157083	0.54255	1.87917	0.49098	1.87917	0.49473
1.87944	0.56548	0.000157078	0.54255	1.87944	0.49095	1.87944	0.4947
1.87972	0.56547	0.000157075	0.54254	1.87972	0.49092	1.87972	0.49468
1.88	0.56545	0.000157069	0.54253	1.88	0.4909	1.88	0.49467
1.88028	0.56543	0.000157064	0.54252	1.88028	0.49088	1.88028	0.49466
1.88056	0.56542	0.000157061	0.54252	1.88056	0.49084	1.88056	0.49464
1.88083	0.56539	0.000157053	0.54249	1.88083	0.49081	1.88083	0.49463
1.88111	0.56538	0.00015705	0.54249	1.88111	0.49078	1.88111	0.49461
1.88139	0.56535	0.000157042	0.54249	1.88139	0.49074	1.88139	0.49461
1.88167	0.56534	0.000157039	0.54249	1.88167	0.49072	1.88167	0.49459
1.88194	0.56533	0.000157036	0.54248	1.88194	0.49068	1.88194	0.49459
1.88222	0.56532	0.000157033	0.54247	1.88222	0.49063	1.88222	0.49456
1.8825	0.56531	0.000157031	0.54247	1.8825	0.4906	1.8825	0.49454
1.88278	0.5653	0.000157028	0.54247	1.88278	0.49056	1.88278	0.49455
1.88306	0.5653	0.000157028	0.54246	1.88306	0.49053	1.88306	0.49453
1.88333	0.5653	0.000157028	0.54245	1.88333	0.49049	1.88333	0.4945
1.88361	0.56529	0.000157025	0.54244	1.88361	0.49045	1.88361	0.49448
1.88389	0.56528	0.000157022	0.54243	1.88389	0.49041	1.88389	0.49447
1.88417	0.56528	0.000157022	0.54242	1.88417	0.49036	1.88417	0.49446
1.88444	0.56527	0.000157019	0.54241	1.88444	0.49034	1.88444	0.49445
1.88472	0.56526	0.000157017	0.5424	1.88472	0.49032	1.88472	0.49442
1.885	0.56525	0.000157014	0.5424	1.885	0.4903	1.885	0.49441
1.88528	0.56523	0.000157008	0.54239	1.88528	0.49028	1.88528	0.49442
1.88556	0.56522	0.000157006	0.54237	1.88556	0.49025	1.88556	0.49441
1.88583	0.56522	0.000157006	0.54237	1.88583	0.49023	1.88583	0.49438
1.88611	0.56519	0.000156997	0.54235	1.88611	0.4902	1.88611	0.49439
1.88639	0.56517	0.000156992	0.54235	1.88639	0.49016	1.88639	0.49438
1.88667	0.56516	0.000156989	0.54234	1.88667	0.49015	1.88667	0.49436
1.88694	0.56515	0.000156986	0.54233	1.88694	0.49013	1.88694	0.49435
1.88722	0.56513	0.000156981	0.54232	1.88722	0.49011	1.88722	0.49433
1.8875	0.56511	0.000156975	0.54232	1.8875	0.49009	1.8875	0.49433
1.88778	0.56509	0.000156969	0.54232	1.88778	0.49008	1.88778	0.49432
1.88806	0.56508	0.000156967	0.54231	1.88806	0.49006	1.88806	0.4943
1.88833	0.56506	0.000156961	0.5423	1.88833	0.49005	1.88833	0.4943
1.88861	0.56504	0.000156956	0.5423	1.88861	0.49002	1.88861	0.4943
1.88889	0.56502	0.00015695	0.54229	1.88889	0.48998	1.88889	0.49429
1.88917	0.56501	0.000156947	0.54228	1.88917	0.48993	1.88917	0.49428
1.88944	0.56499	0.000156942	0.54227	1.88944	0.48989	1.88944	0.49427
1.88972	0.56497	0.000156936	0.54227	1.88972	0.48986	1.88972	0.49426
1.89	0.56495	0.000156931	0.54226	1.89	0.48984	1.89	0.49427
1.89028	0.56495	0.000156931	0.54225	1.89028	0.48981	1.89028	0.49423
1.89056	0.56495	0.000156931	0.54225	1.89056	0.48979	1.89056	0.49424
1.89083	0.56494	0.000156928	0.54224	1.89083	0.48974	1.89083	0.49423
1.89111	0.56493	0.000156925	0.54224	1.89111	0.48972	1.89111	0.49422
1.89139	0.56492	0.000156922	0.54223	1.89139	0.4897	1.89139	0.49422
1.89167	0.5649	0.000156917	0.54222	1.89167	0.48968	1.89167	0.49419
1.89194	0.5649	0.000156917	0.54221	1.89194	0.48967	1.89194	0.49421
1.89222	0.56489	0.000156914	0.54221	1.89222	0.48964	1.89222	0.49419
1.8925	0.56489	0.000156914	0.5422	1.8925	0.48962	1.8925	0.49418
1.89278	0.56487	0.000156908	0.54219	1.89278	0.4896	1.89278	0.49418
1.89306	0.56487	0.000156908	0.54218	1.89306	0.48957	1.89306	0.49418
1.89333	0.56486	0.000156906	0.54217	1.89333	0.48955	1.89333	0.49417
1.89361	0.56486	0.000156906	0.54216	1.89361	0.48952	1.89361	0.49414
1.89389	0.56485	0.000156903	0.54215	1.89389	0.4895	1.89389	0.49414
1.89417	0.56484	0.0001569	0.54215	1.89417	0.48945	1.89417	0.49414
1.89444	0.56483	0.000156897	0.54214	1.89444	0.48943	1.89444	0.49415
1.89472	0.56483	0.000156897	0.54214	1.89472	0.48939	1.89472	0.49414
1.895	0.56482	0.000156894	0.54213	1.895	0.48939	1.895	0.49413
1.89528	0.56482	0.000156894	0.54212	1.89528	0.48936	1.89528	0.49412
1.89556	0.5648	0.000156889	0.54212	1.89556	0.48935	1.89556	0.49412
1.89583	0.56479	0.000156886	0.54211	1.89583	0.48933	1.89583	0.49411
1.89611	0.56478	0.000156883	0.54212	1.89611	0.48931	1.89611	0.49411
1.89639	0.56478	0.000156883	0.54211	1.89639	0.4893	1.89639	0.4941
1.89667	0.56476	0.000156878	0.54211	1.89667	0.48928	1.89667	0.4941
1.89694	0.56476	0.000156878	0.5421	1.89694	0.48928	1.89694	0.49409
1.89722	0.56475	0.000156875	0.5421	1.89722	0.48927	1.89722	0.49409
1.8975	0.56474	0.000156872	0.5421	1.8975	0.48925	1.8975	0.49407
1.89778	0.56473	0.000156869	0.54208	1.89778	0.48923	1.89778	0.49405
1.89806	0.56473	0.000156869	0.54208	1.89806	0.48921	1.89806	0.49403
1.89833	0.56473	0.000156869	0.54207	1.89833	0.48919	1.89833	0.49403
1.89861	0.56473	0.000156869	0.54207	1.89861	0.48917	1.89861	0.49404
1.89889	0.56474	0.000156872	0.54207	1.89889	0.48912	1.89889	0.49404
1.89917	0.56474	0.000156872	0.54207	1.89917	0.48911	1.89917	0.49403
1.89944	0.56473	0.000156869	0.54207	1.89944	0.48909	1.89944	0.49403
1.89972	0.56473	0.000156869	0.54206	1.89972	0.48904	1.89972	0.49402
1.9	0.56472	0.000156867	0.54206	1.9	0.48903	1.9	0.49401
1.90028	0.47043	0.000130675	0.4514	1.90028	0.36627	1.90028	0.38138
1.90056	0.46951	0.000130419	0.45085	1.90056	0.36625	1.90056	0.38089
1.90083	0.46928	0.000130356	0.45058	1.90083	0.36652	1.90083	0.38059
1.90111	0.46924	0.000130344	0.45037	1.90111	0.36679	1.90111	0.38048
1.90139	0.46927	0.000130353	0.45025	1.90139	0.367	1.90139	0.3803
1.90167	0.46931	0.000130364	0.45019	1.90167	0.36718	1.90167	0.38015
1.90194	0.46939	0.000130386	0.45016	1.90194	0.3674	1.90194	0.38005
1.90222	0.46949	0.000130414	0.45015	1.90222	0.36762	1.90222	0.37997
1.9025	0.46959	0.000130442	0.45016	1.9025	0.36778	1.9025	0.37992
1.90278	0.46972	0.000130478	0.45018	1.90278	0.36796	1.90278	0.37991
1.90306	0.46984	0.000130511	0.45022	1.90306	0.36815	1.90306	0.37992
1.90333	0.46998	0.00013055	0.45028	1.90333	0.36835	1.90333	0.37993
1.90361	0.47009	0.000130581	0.45034	1.90361	0.36853	1.90361	0.37996
1.90389	0.47019	0.000130608	0.45041	1.90389	0.36869	1.90389	0.38001
1.90417	0.47031	0.000130642	0.45052	1.90417	0.36887	1.90417	0.38009
1.90444	0.47042	0.000130672	0.45063	1.90444	0.36905	1.90444	0.38015
1.90472	0.47054	0.000130706	0.45075	1.90472	0.36922	1.90472	0.38024
1.905	0.47066	0.000130739	0.45082	1.905	0.36939	1.905	0.38033
1.90528	0.47079	0.000130775	0.45088	1.90528	0.36954	1.90528	0.38043
1.90556	0.47089	0.000130803	0.45091	1.90556	0.36971	1.90556	0.38049
1.90583	0.47098	0.000130828	0.45095	1.90583	0.36987	1.90583	0.38052
1.90611	0.47109	0.000130858	0.45104	1.90611	0.37003	1.90611	0.38059
1.90639	0.47119	0.000130886	0.45115	1.90639	0.37016	1.90639	0.3807
1.90667	0.47131	0.000130919	0.45123	1.90667	0.37029	1.90667	0.38081
1.90694	0.47142	0.00013095	0.45129	1.90694	0.37043	1.90694	0.38088
1.90722	0.47151	0.000130975	0.45138	1.90722	0.37057	1.90722	0.38094
1.9075	0.47163	0.000131008	0.45148	1.9075	0.37072	1.9075	0.38108
1.90778	0.47171	0.000131031	0.4516	1.90778	0.37086	1.90778	0.3812
1.90806	0.4718	0.000131056	0.45166	1.90806	0.37097	1.90806	0.38128
1.90833	0.47189	0.000131081	0.4517	1.90833	0.37111	1.90833	0.3813
1.90861	0.47199	0.000131108	0.45173	1.90861	0.37125	1.90861	0.38134
1.90889	0.47208	0.000131133	0.45177	1.90889	0.37142	1.90889	0.38143
1.90917	0.47217	0.000131158	0.45183	1.90917	0.37163	1.90917	0.38153
1.90944	0.47228	0.000131189	0.45189	1.90944	0.3717	1.90944	0.38162
1.90972	0.47237	0.000131214	0.45196	1.90972	0.37173	1.90972	0.3817
1.91	0.47246	0.000131239	0.45204	1.91	0.37185	1.91	0.38177
1.91028	0.47252	0.000131256	0.45212	1.91028	0.37193	1.91028	0.38186
1.91056	0.4726	0.000131278	0.45219	1.91056	0.37211	1.91056	0.38196
[truncated: 86,200 more rows]

## Sheet: b
PBI			La			Lc			Lac
Current density	Power density	Voltage	Current density	Power density	Voltage	Current density	Power density	Voltage	Current density	Power density	Voltage
3.138	3.20854	1.02248	3.218	3.16568	0.98374	3.054	2.7687	0.90658	3.258	2.92572	0.89801
13.18	12.7826	0.96985	13.204	12.1057	0.91682	13.086	11.1523	0.85223	13.242	11.264	0.85063
22.956	20.5755	0.8963	22.982	19.3982	0.84406	22.844	18.3419	0.80292	22.998	18.6592	0.81134
33.1	28.0966	0.84884	33.236	26.8198	0.80695	33.048	25.6188	0.7752	33.314	26.2424	0.78773
42.978	35.4706	0.82532	43.044	33.8369	0.7861	42.866	32.4474	0.75695	43.028	33.166	0.7708
53.058	42.9075	0.80869	53.086	40.8576	0.76965	52.922	39.2544	0.74174	53.206	40.2434	0.75637
62.882	50.0251	0.79554	62.93	47.5958	0.75633	62.756	45.7598	0.72917	62.996	46.8911	0.74435
73.096	57.3109	0.78405	73.132	54.4373	0.74437	72.958	52.3641	0.71773	73.214	53.693	0.73337
82.87	64.1555	0.77417	82.872	60.8446	0.7342	82.706	58.5426	0.70784	83.11	60.1442	0.72367
93.124	71.2454	0.76506	93.162	67.5052	0.7246	92.99	64.9349	0.6983	93.258	66.6291	0.71446
103.254	78.1375	0.75675	103.318	73.9612	0.71586	103.118	71.1112	0.68961	103.408	73.0123	0.70606
113.036	84.6888	0.74922	113.026	80.0269	0.70804	112.826	76.9203	0.68176	113.152	79.0129	0.69829
123.192	91.4159	0.74206	123.228	86.32	0.70049	123.082	82.9536	0.67397	123.318	85.193	0.69084
132.934	97.7849	0.73559	133.022	92.2747	0.69368	132.824	88.5883	0.66696	133.102	91.0404	0.68399
143.138	104.372	0.72917	143.178	98.3647	0.68701	143.008	94.3781	0.65995	143.27	97.021	0.67719
152.934	110.623	0.72334	152.95	104.151	0.68095	152.772	99.8396	0.65352	153.006	102.658	0.67094
163.1	117.032	0.71755	163.038	110.026	0.67485	162.926	105.415	0.64701	163.052	108.374	0.66466
173.222	123.348	0.71208	173.226	115.899	0.66906	173.032	110.879	0.6408	173.292	114.158	0.65876
182.984	129.364	0.70697	182.938	121.423	0.66374	182.792	116.084	0.63506	183.046	119.562	0.65318
193.058	135.494	0.70183	193.222	127.215	0.65839	192.912	121.392	0.62926	193.062	125.013	0.64753
202.946	141.478	0.69712	203.008	132.643	0.65339	202.774	126.478	0.62374	202.996	130.38	0.64228
213.108	147.56	0.69242	213.182	138.24	0.64846	212.98	131.66	0.61818	213.298	135.879	0.63704
222.942	153.375	0.68796	222.97	143.544	0.64378	222.74	136.557	0.61308	223.018	140.967	0.63209
233.102	159.335	0.68354	233.108	148.984	0.63912	232.95	141.589	0.60781	233.184	146.216	0.62704
242.866	164.981	0.67931	242.948	154.223	0.6348	242.67	146.306	0.6029	243.026	151.242	0.62233
253.116	170.851	0.67499	253.146	159.563	0.63032	252.914	151.177	0.59774	253.244	156.393	0.61756
263.196	176.57	0.67087	263.228	164.77	0.62596	263.038	155.924	0.59278	263.338	161.413	0.61295
273.014	182.084	0.66694	273.006	169.782	0.6219	272.832	160.463	0.58814	273.106	166.19	0.60852
283.19	187.744	0.66296	283.186	174.938	0.61775	283.014	165.11	0.5834	283.216	171.068	0.60402
293.038	193.188	0.65926	293.066	179.928	0.61395	292.844	169.533	0.57892	293.128	175.812	0.59978
303.152	198.713	0.65549	303.048	184.859	0.61	302.904	173.943	0.57425	303.18	180.535	0.59547
312.796	203.868	0.65176	312.906	189.69	0.60622	312.762	178.246	0.56991	312.856	185.02	0.59139
322.922	209.263	0.64803	323.034	194.599	0.60241	322.796	182.512	0.56541	322.964	189.638	0.58718
333.154	214.681	0.64439	333.216	199.48	0.59865	333.03	186.853	0.56107	333.278	194.318	0.58305
342.566	219.54	0.64087	343.012	204.123	0.59509	342.818	190.922	0.55692	342.998	198.654	0.57917
353.192	225.079	0.63727	353.24	208.941	0.5915	352.978	195.063	0.55262	353.266	203.188	0.57517
362.966	230.095	0.63393	362.968	213.451	0.58807	362.718	198.973	0.54856	363.042	207.453	0.57143
373.126	235.211	0.63038	373.142	218.113	0.58453	373.014	203.058	0.54437	373.222	211.811	0.56752
382.928	240.088	0.62698	382.932	222.575	0.58124	382.774	206.87	0.54045	382.992	215.939	0.56382
393.116	245.127	0.62355	393.172	227.198	0.57786	393.006	210.808	0.5364	393.288	220.265	0.56006
402.924	249.918	0.62026	402.936	231.507	0.57455	402.744	214.493	0.53258	403.064	224.293	0.55647
412.996	254.765	0.61687	413.062	235.941	0.5712	412.908	218.251	0.52857	413.144	228.369	0.55276
423.124	259.608	0.61355	423.174	240.325	0.56791	423.002	221.92	0.52463	423.288	232.432	0.54911
432.896	264.231	0.61038	432.924	244.52	0.56481	432.772	225.444	0.52093	433.012	236.26	0.54562
443.048	268.974	0.6071	443.048	248.825	0.56162	442.94	229.044	0.5171	443.184	240.228	0.54205
452.848	273.529	0.60402	452.828	252.95	0.5586	452.684	232.453	0.5135	452.844	243.938	0.53868
463.028	278.187	0.6008	463.06	257.221	0.55548	462.93	235.965	0.50972	463.124	247.827	0.53512
472.774	282.61	0.59777	472.744	261.167	0.55245	472.666	239.24	0.50615	472.854	251.45	0.53177
482.962	287.193	0.59465	482.938	265.292	0.54933	482.826	242.63	0.50252	483.076	255.262	0.52841
493.188	291.76	0.59158	493.16	269.403	0.54628	493	245.908	0.4988	493.258	258.956	0.52499
502.948	296.035	0.5886	503.054	273.355	0.54339	502.68	249.003	0.49535	503.03	262.421	0.52168
513.2	300.53	0.5856	513.252	277.367	0.54041	513.008	252.272	0.49175	513.332	266.065	0.51831
522.892	304.721	0.58276	522.92	281.106	0.53757	522.722	255.297	0.4884	523.014	269.415	0.51512
533.094	309.045	0.57972	533.12	285.027	0.53464	532.92	258.413	0.4849	533.194	272.894	0.51181
542.83	313.186	0.57695	542.874	288.673	0.53175	542.694	261.351	0.48158	542.934	276.174	0.50867
553.068	317.444	0.57397	553.108	292.578	0.52897	552.924	264.375	0.47814	553.286	279.631	0.5054
562.828	321.482	0.57119	562.862	296.167	0.52618	562.676	267.209	0.47489	562.952	282.765	0.50229
572.98	325.659	0.56836	573.014	299.875	0.52333	572.794	270.015	0.4714	573.102	286.029	0.49909
583.106	329.723	0.56546	583.086	303.49	0.52049	582.974	272.826	0.46799	583.152	289.173	0.49588
592.876	333.688	0.56283	592.882	307	0.51781	592.72	275.484	0.46478	592.95	292.235	0.49285
603.016	337.701	0.56002	602.834	310.453	0.51499	602.796	278.166	0.46146	602.826	295.198	0.48969
612.87	341.565	0.55732	612.74	313.956	0.51238	612.594	280.764	0.45832	612.66	298.194	0.48672
623.01	345.577	0.55469	622.992	317.47	0.50959	622.87	283.425	0.45503	622.984	301.275	0.4836
632.736	349.308	0.55206	632.718	320.794	0.50701	632.614	285.91	0.45195	632.864	304.135	0.48057
642.97	353.183	0.5493	642.942	324.268	0.50435	642.802	288.412	0.44868	643.048	307.062	0.47751
652.766	356.893	0.54674	652.764	327.505	0.50172	652.53	290.767	0.4456	652.842	309.858	0.47463
662.978	360.706	0.54407	663	330.837	0.499	662.796	293.214	0.44239	663.046	312.639	0.47152
673.114	364.437	0.54142	673.118	334.102	0.49635	672.934	295.559	0.43921	673.226	315.4	0.46849
682.898	368.034	0.53893	682.886	337.209	0.4938	682.718	297.822	0.43623	682.988	317.965	0.46555
693.088	371.779	0.53641	693.06	340.396	0.49115	692.916	300.102	0.4331	693.138	320.618	0.46256
702.84	375.281	0.53395	702.818	343.418	0.48863	702.67	302.218	0.4301	702.862	323.113	0.45971
713.098	378.905	0.53135	713.138	346.621	0.48605	712.868	304.388	0.42699	713.108	325.676	0.4567
722.77	382.316	0.52896	722.822	349.557	0.4836	722.642	306.436	0.42405	722.858	328.12	0.45392
732.896	385.84	0.52646	732.912	352.538	0.48101	732.74	308.403	0.42089	732.94	330.49	0.45091
742.98	389.225	0.52387	742.988	355.468	0.47843	742.832	310.385	0.41784	743.046	332.84	0.44794
752.788	392.579	0.5215	752.754	358.281	0.47596	752.592	312.258	0.41491	752.736	335.08	0.44515
762.982	396.011	0.51903	762.84	361.128	0.4734	762.608	314.072	0.41184	762.844	337.314	0.44218
772.692	399.265	0.51672	772.764	363.956	0.47098	772.586	315.903	0.40889	772.536	339.468	0.43942
782.878	402.611	0.51427	782.836	366.735	0.46847	782.694	317.695	0.4059	782.966	341.741	0.43647
792.742	405.868	0.51198	792.71	369.442	0.46605	792.56	319.41	0.40301	792.77	343.832	0.43371
802.94	409.122	0.50953	802.924	372.211	0.46357	802.768	321.107	0.4	802.99	345.952	0.43083
812.7	412.283	0.5073	812.824	374.85	0.46117	812.538	322.699	0.39715	812.928	347.958	0.42803
822.924	415.527	0.50494	822.962	377.534	0.45875	822.814	324.246	0.39407	823.08	349.965	0.42519
833.068	418.708	0.50261	833.096	380.142	0.4563	832.956	325.744	0.39107	833.198	351.826	0.42226
842.75	421.721	0.50041	842.794	382.569	0.45393	842.588	327.126	0.38824	842.894	353.636	0.41955
852.964	424.759	0.49798	852.918	385.084	0.45149	852.838	328.573	0.38527	853.016	355.435	0.41668
862.712	427.681	0.49574	862.712	387.487	0.44915	862.512	329.859	0.38244	862.856	357.214	0.41399
872.958	430.744	0.49343	872.864	389.856	0.44664	872.744	331.198	0.37949	872.952	358.905	0.41114
882.65	433.619	0.49127	882.634	392.172	0.44432	882.5	332.358	0.37661	882.692	360.518	0.40843
892.79	436.601	0.48903	892.774	394.517	0.4419	892.686	333.561	0.37366	892.84	362.091	0.40555
902.994	439.55	0.48677	902.86	396.816	0.43951	902.824	334.641	0.37066	903.052	363.749	0.4028
912.704	442.278	0.48458	912.658	399.014	0.4372	912.576	335.655	0.36781	912.874	365.168	0.40002
922.872	445.129	0.48233	922.932	401.291	0.4348	922.778	336.694	0.36487	923.086	366.696	0.39725
932.716	447.965	0.48028	932.706	403.349	0.43245	932.548	337.629	0.36205	932.816	368.061	0.39457
942.88	450.753	0.47806	942.926	405.552	0.4301	942.728	338.486	0.35905	943.02	369.447	0.39177
952.658	453.351	0.47588	952.686	407.54	0.42778	952.51	339.389	0.35631	952.772	370.743	0.38912
962.858	456.154	0.47375	962.85	409.673	0.42548	962.694	340.149	0.35333	962.91	371.972	0.3863
972.652	458.693	0.47159	972.636	411.639	0.42322	972.484	340.846	0.35049	972.864	373.239	0.38365
982.856	461.353	0.4694	982.838	413.618	0.42084	982.678	341.549	0.34757	982.988	374.42	0.3809
992.954	463.938	0.46723	992.908	415.552	0.41852	992.776	342.031	0.34452	993.084	375.495	0.37811
1002.73	466.472	0.4652	1002.74	417.421	0.41628	1002.57	342.537	0.34166	1002.81	376.596	0.37554
1012.9	468.992	0.46302	1012.86	419.292	0.41397	1012.78	343.037	0.33871	1012.96	377.54	0.37271
1022.7	471.454	0.46099	1022.73	421.077	0.41172	1022.6	343.42	0.33583	1022.8	378.53	0.37009
1032.68	473.896	0.4589	1032.75	422.757	0.40935	1032.67	343.754	0.33288	1032.8	379.419	0.36737
1042.6	476.331	0.45687	1042.59	424.491	0.40715	1042.43	344.044	0.33004	1042.69	380.259	0.36469
1052.79	478.807	0.4548	1052.71	426.22	0.40488	1052.59	344.208	0.32701	1052.74	381.072	0.36198
1062.95	481.189	0.45269	1062.93	427.923	0.40259	1062.79	344.439	0.32409	1063.01	381.876	0.35924
1072.64	483.47	0.45073	1072.71	429.534	0.40042	1072.08	344.427	0.32127	1072.35	382.454	0.35665
1082.96	485.718	0.44851	1082.91	431.085	0.39808	1082.71	344.518	0.3182	1083.07	383.405	0.354
1092.71	487.939	0.44654	1092.69	432.573	0.39588	1092.52	344.506	0.31533	1092.82	384.016	0.3514
1102.88	490.187	0.44446	1102.86	434.097	0.39361	1102.72	344.424	0.31234	1102.96	384.536	0.34864
1112.69	492.331	0.44247	1112.64	435.566	0.39147	1112.51	344.245	0.30943	1112.76	385.069	0.34605
1122.9	494.558	0.44043	1122.91	437.046	0.38921	1122.64	344.012	0.30643	1123	385.616	0.34338
1132.71	496.616	0.43843	1132.72	438.373	0.38701	1132.53	343.837	0.3036	1132.79	386.022	0.34077
1142.83	498.766	0.43643	1142.78	439.731	0.38479	1142.64	343.421	0.30055	1142.92	386.434	0.33811
1152.91	500.767	0.43435	1152.9	441.09	0.38259	1152.8	343.049	0.29758	1152.99	386.772	0.33545
1162.71	502.79	0.43243	1162.66	442.323	0.38044	1162.55	342.672	0.29476	1162.76	387.036	0.33286
1172.79	504.804	0.43043	1172.81	443.508	0.37816	1172.65	341.968	0.29162	1172.82	387.23	0.33017
1182.6	506.722	0.42848	1182.56	444.749	0.37609	1182.47	341.379	0.2887	1182.56	387.501	0.32768
1192.79	508.676	0.42646	1192.78	445.991	0.37391	1192.63	340.782	0.28574	1192.65	387.66	0.32504
1202.49	510.455	0.4245	1202.55	446.965	0.37168	1202.16	340.03	0.28285	1202.62	387.737	0.32241
1212.75	512.545	0.42263	1212.68	448.047	0.36947	1212.53	339.351	0.27987	1212.84	387.817	0.31976
1222.51	514.175	0.42059	1222.48	449.115	0.36738	1222.31	338.579	0.277	1222.56	387.82	0.31722
1232.76	516.032	0.4186	1232.8	450.182	0.36517	1232.39	337.7	0.27402	1232.86	387.822	0.31457
1243.01	517.827	0.41659	1242.97	451.135	0.36295	1242.76	336.751	0.27097	1243.06	387.699	0.31189
1252.65	519.523	0.41474	1252.62	452.009	0.36085	1252.42	335.76	0.26809	1252.72	387.542	0.30936
1262.87	521.223	0.41273	1262.85	452.945	0.35867	1262.68	334.749	0.26511	1262.92	387.374	0.30673
1272.62	522.869	0.41086	1272.59	453.756	0.35656	1272.47	333.691	0.26224	1272.67	387.083	0.30415
1282.79	524.418	0.40881	1282.84	454.626	0.35439	1282.71	332.542	0.25925	1282.97	386.765	0.30146
1292.57	525.972	0.40692	1292.6	455.461	0.35236	1292.4	331.423	0.25644	1292.67	386.455	0.29896
1302.72	527.678	0.40506	1302.75	456.157	0.35015	1302.57	330.137	0.25345	1302.79	386.081	0.29635
1312.91	529.219	0.40309	1312.84	456.79	0.34794	1312.7	328.871	0.25053	1312.84	385.464	0.29361
1322.69	530.731	0.40125	1322.6	457.526	0.34593	1322.49	327.608	0.24772	1322.64	384.927	0.29103
1332.8	532.12	0.39925	1332.34	457.897	0.34368	1332.42	326.122	0.24476	1332.66	384.339	0.2884
1342.63	533.492	0.39735	1342.44	458.563	0.34159	1342.24	324.434	0.24171	1342.38	383.706	0.28584
1352.73	534.939	0.39545	1352.78	459.215	0.33946	1352.61	322.921	0.23874	1352.66	383.034	0.28317
1362.52	536.274	0.39359	1362.37	459.608	0.33736	1362.28	321.349	0.23589	1362.47	382.294	0.28059
1372.75	537.678	0.39168	1372.7	460.155	0.33522	1372.58	319.702	0.23292	1372.8	381.61	0.27798
1382.57	538.983	0.38984	1382.63	460.636	0.33316	1382.36	318.04	0.23007	1382.72	380.802	0.2754
1392.76	540.223	0.38788	1392.71	460.958	0.33098	1392.55	316.234	0.22709	1392.82	379.835	0.27271
1402.87	541.549	0.38603	1402.82	461.304	0.32884	1402.7	314.346	0.2241	1402.96	378.898	0.27007
1412.69	542.712	0.38417	1412.67	461.646	0.32679	1412.49	312.457	0.22121	1412.74	377.88	0.26748
1422.81	543.941	0.3823	1422.79	461.836	0.3246	1422.67	310.427	0.2182	1422.86	376.801	0.26482
1432.6	545.046	0.38046	1432.52	462.13	0.3226	1432.43	308.388	0.21529	1432.62	375.646	0.26221
1442.8	546.217	0.37858	1442.86	462.336	0.32043	1442.62	306.196	0.21225	1442.89	374.546	0.25958
1452.52	547.193	0.37672	1452.57	462.366	0.31831	1452.38	304.013	0.20932	1452.62	373.368	0.25703
1462.7	548.337	0.37488	1462.59	462.456	0.31619	1462.47	301.665	0.20627	1462.6	372.026	0.25436
1472.74	549.407	0.37305	1472.78	462.511	0.31404	1472.63	299.195	0.20317	1472.72	370.697	0.25171
1482.58	550.245	0.37114	1482.44	462.493	0.31198	1482.38	296.787	0.20021	1482.62	369.396	0.24915
1492.5	551.121	0.36926	1492.62	462.518	0.30987	1492.27	294.62	0.19743	1492.73	367.853	0.24643
1502.53	552.134	0.36747	1502.53	462.447	0.30778				1502.62	366.368	0.24382
1512.67	552.972	0.36556	1512.64	462.369	0.30567				1512.78	364.671	0.24106
1522.52	553.846	0.36377	1522.5	462.26	0.30362				1522.58	363.106	0.23848
1532.73	554.772	0.36195	1532.68	461.966	0.30141				1532.75	361.422	0.2358
1542.54	555.501	0.36012	1542.5	461.871	0.29943				1542.63	359.773	0.23322
1552.77	556.356	0.3583	1552.71	461.557	0.29726				1552.83	357.975	0.23053
1562.85	557.094	0.35646	1562.83	461.192	0.2951				1562.97	356.137	0.22786
1572.59	557.831	0.35472	1572.59	460.847	0.29305				1572.66	354.273	0.22527
1582.77	558.37	0.35278	1582.74	460.403	0.29089				1582.8	352.316	0.22259
1592.47	558.974	0.35101	1592.53	459.954	0.28882				1592.65	350.366	0.21999
1602.79	559.742	0.34923	1602.6	459.48	0.28671				1602.66	348.274	0.21731
1612.42	560.315	0.3475	1612.41	458.891	0.2846				1612.43	346.237	0.21473
1622.65	560.675	0.34553	1622.44	458.242	0.28244				1622.55	344.013	0.21202
1632.78	561.139	0.34367	1632.7	457.71	0.28034				1632.82	341.814	0.20934
1642.62	561.644	0.34192	1642.61	457.008	0.27822				1642.76	339.641	0.20675
1652.84	562.047	0.34005	1652.81	456.29	0.27607				1652.87	337.269	0.20405
1662.58	562.416	0.33828	1662.53	455.584	0.27403				1662.64	334.938	0.20145
1672.94	562.845	0.33644	1672.86	454.732	0.27183				1672.92	332.727	0.19889
1682.69	563.279	0.33475	1682.59	453.996	0.26982
1692.85	563.483	0.33286	1692.78	452.97	0.26759
1702.61	563.82	0.33115	1702.58	452.001	0.26548
1712.77	563.997	0.32929	1712.73	450.978	0.26331
1722.95	564.301	0.32752	1722.86	449.909	0.26114
1732.67	564.364	0.32572	1732.64	448.737	0.25899
1742.82	564.361	0.32382	1742.73	447.584	0.25683
1752.52	564.505	0.32211	1752.47	446.513	0.25479
1762.85	564.783	0.32038	1762.68	445.183	0.25256
1772.49	564.555	0.31851	1772.51	443.891	0.25043
1782.74	564.558	0.31668	1782.66	442.617	0.24829
1792.47	564.521	0.31494	1792.45	441.175	0.24613
1802.8	564.51	0.31313	1802.73	439.561	0.24383
1812.92	564.326	0.31128	1812.89	437.832	0.24151
1822.67	564.135	0.30951	1822.66	436.29	0.23937
1832.89	563.943	0.30768	1832.81	434.632	0.23714
1842.67	563.821	0.30598	1842.59	432.954	0.23497
1852.77	563.446	0.30411	1852.76	431.174	0.23272
1862.59	563.209	0.30238	1862.6	429.405	0.23054
1872.78	562.807	0.30052	1872.73	427.487	0.22827
1882.99	562.561	0.29876	1882.81	425.553	0.22602
1892.65	562.08	0.29698	1892.55	423.647	0.22385
1902.83	561.391	0.29503	1902.73	421.589	0.22157
1912.47	560.945	0.29331	1912.54	419.516	0.21935
1922.8	560.495	0.2915	1922.72	417.364	0.21707
1932.53	559.872	0.28971	1932.46	415.151	0.21483
1942.8	559.254	0.28786	1942.71	412.866	0.21252
1952.55	558.624	0.2861	1952.48	410.586	0.21029
1962.8	558.025	0.2843	1962.8	408.204	0.20797
1972.95	557.18	0.28241	1972.92	405.691	0.20563
1982.67	556.396	0.28063	1982.63	403.188	0.20336
1992.87	555.653	0.27882	1992.77	400.528	0.20099
2002.62	554.886	0.27708	2002.62	398.762	0.19912
2012.88	553.924	0.27519
2022.58	553.014	0.27342
2032.74	552.113	0.27161
2042.88	550.924	0.26968
2052.6	549.748	0.26783
2062.76	548.632	0.26597
2072.44	547.497	0.26418
2082.84	546.329	0.2623
2092.5	545.096	0.2605
2102.74	543.895	0.25866
2112.52	542.495	0.2568
2122.7	541.119	0.25492
2132.82	539.817	0.2531
2142.58	538.323	0.25125
2152.78	536.731	0.24932
2162.54	535.337	0.24755
2172.62	533.443	0.24553
2182.52	531.815	0.24367
2192.64	529.786	0.24162
2202.42	528.074	0.23977
2212.56	526.213	0.23783
2222.76	524.305	0.23588
2232.58	522.401	0.23399
2242.68	520.391	0.23204
2252.52	518.417	0.23015
2262.7	516.28	0.22817
2272.56	514.212	0.22627
2282.68	511.982	0.22429
2292.84	509.675	0.22229
2302.6	507.424	0.22037
2312.68	504.997	0.21836
2322.48	502.654	0.21643
2332.72	500.158	0.21441
2342.4	497.69	0.21247
2352.6	495.058	0.21043
2362.38	492.462	0.20846
2372.68	489.769	0.20642
2382.84	486.957	0.20436
2392.58	484.186	0.20237
2402.78	481.253	0.20029
2412.46	479.549	0.19878
0	0	0	0	0	0	0	0	0	0	0	0
0	0	0	0	0	0	0	0	0	0	0	0
0	0	0	0	0	0	0	0	0	0	0	0
0	0	0	0	0	0	0	0	0	0	0	0
0	0	0	0	0	0	0	0	0	0	0	0
0	0	0	0	0	0	0	0	0	0	0	0
0	0	0	0	0	0	0	0	0	0	0	0
0	0	0	0	0	0	0	0	0	0	0	0
0	0	0	0	0	0	0	0	0	0	0	0
0	0	0	0	0	0	0	0	0	0	0	0

## Sheet: c
PBI			La			Lc			Lac
Current density	Power density	Voltage	Current density	Power density	Voltage	Current density	Power density	Voltage	Current density	Power density	Voltage
3.27	3.34707	1.02357	3.12	2.88144	0.92354	3.198	3.09205	0.96687	3.276	3.35322	1.02357
13.266	12.8431	0.96812	13.16	11.5686	0.87907	13.188	11.9548	0.90649	13.294	12.8702	0.96812
23.04	20.5738	0.89296	22.938	19.2023	0.83714	22.958	19.3143	0.84129	23.07	20.6006	0.89296
33.182	28.0763	0.84613	33.19	26.9848	0.81304	33.188	26.783	0.80701	33.234	28.1203	0.84613
43.032	35.4067	0.8228	42.916	34.1903	0.79668	42.998	33.8119	0.78636	43.082	35.4479	0.8228
53.188	42.869	0.80599	53.018	41.5205	0.78314	53.052	40.824	0.76951	53.234	42.9061	0.80599
63.008	49.9452	0.79268	62.858	48.5169	0.77185	62.9	47.5279	0.75561	63.076	49.9991	0.79268
73.208	57.1689	0.78091	73.044	55.642	0.76176	73.1	54.3118	0.74298	73.266	57.2142	0.78091
83.024	63.9999	0.77086	82.822	62.3583	0.75292	82.87	60.66	0.73199	83.086	64.0477	0.77086
93.25	71.0117	0.76152	93.104	69.3318	0.74467	93.154	67.2134	0.72153	93.312	71.059	0.76152
103.422	77.8675	0.75291	103.256	76.109	0.73709	103.28	73.525	0.7119	103.438	77.8795	0.75291
113.128	84.312	0.74528	112.998	82.5202	0.73028	113.022	79.4782	0.70321	113.168	84.3418	0.74528
123.306	90.9887	0.73791	123.176	89.1437	0.72371	123.212	85.5966	0.69471	123.332	91.0079	0.73791
133.142	97.3508	0.73118	132.892	95.3792	0.71772	132.982	91.3546	0.68697	133.154	97.3595	0.73118
143.236	103.792	0.72462	143.114	101.874	0.71184	143.18	97.265	0.67932	143.274	103.819	0.72462
153.034	109.973	0.71862	152.856	107.984	0.70644	152.956	102.832	0.6723	153.012	109.957	0.71862
163.116	116.241	0.71263	163.026	114.293	0.70107	163.024	108.45	0.66524	163.056	116.199	0.71263
173.324	122.533	0.70696	173.12	120.485	0.69596	173.184	114.023	0.65839	173.296	122.513	0.70696
183.07	128.449	0.70164	182.946	126.46	0.69124	182.926	119.277	0.65205	183.176	128.524	0.70164
193.1	134.479	0.69642	192.974	132.481	0.68652	193.23	124.763	0.64567	193.278	134.603	0.69642
203.116	140.455	0.6915	202.91	138.411	0.68213	202.95	129.833	0.63973	203.062	140.417	0.6915
213.276	146.433	0.68659	213.08	144.4	0.67768	213.18	135.101	0.63374	213.284	146.439	0.68659
223.026	152.108	0.68202	222.888	150.126	0.67355	222.876	139.984	0.62808	223.064	152.134	0.68202
233.204	157.951	0.67731	233.084	156.022	0.66938	233.086	145.047	0.62229	233.234	157.972	0.67731
243.064	163.563	0.67292	242.892	161.659	0.66556	242.862	149.822	0.6169	243.088	163.579	0.67292
253.254	169.298	0.66849	253.04	167.416	0.66162	253.136	154.78	0.61145	253.294	169.325	0.66849
263.356	174.924	0.66421	263.138	173.113	0.65788	263.182	159.501	0.60605	263.318	174.898	0.66421
273.116	180.289	0.66012	272.954	178.58	0.65425	272.986	164.037	0.6009	273.144	180.308	0.66012
283.268	185.807	0.65594	283.122	184.182	0.65054	283.17	168.682	0.59569	283.254	185.798	0.65594
293.11	191.111	0.65201	292.996	189.595	0.64709	293.056	173.137	0.5908	293.092	191.099	0.65201
303.076	196.39	0.64799	303.02	195.033	0.64363	303.098	177.549	0.58578	303.09	196.399	0.64799
312.896	201.571	0.64421	312.808	200.319	0.64039	312.874	181.795	0.58105	312.904	201.576	0.64421
323.034	206.839	0.6403	322.866	205.672	0.63702	323.04	186.116	0.57614	322.994	206.813	0.6403
333.324	212.141	0.63644	333.176	211.134	0.6337	333.184	190.335	0.57126	333.294	212.122	0.63644
342.958	216.996	0.63272	342.64	216.096	0.63068	342.71	194.214	0.5667	343.002	217.024	0.63272
353.288	222.218	0.629	353.108	221.6	0.62757	353.124	198.473	0.56205	353.362	222.265	0.629
363.06	227.04	0.62535	362.904	226.615	0.62445	362.936	202.366	0.55758	363.136	227.087	0.62535
373.252	232.021	0.62162	373.086	231.821	0.62136	373.066	206.313	0.55302	373.292	232.046	0.62162
383.034	236.753	0.6181	382.856	236.781	0.61846	382.892	210.051	0.54859	383.048	236.762	0.6181
393.294	241.679	0.6145	393.088	241.965	0.61555	393.198	213.939	0.5441	393.304	241.685	0.6145
403.082	246.323	0.6111	402.846	246.848	0.61276	402.932	217.519	0.53984	403.078	246.321	0.6111
413.212	251.08	0.60763	412.964	251.875	0.60992	413.048	221.187	0.5355	413.182	251.062	0.60763
423.248	255.684	0.6041	423.102	256.827	0.60701	423.182	224.756	0.53111	423.254	255.688	0.6041
433.01	260.126	0.60074	432.874	261.625	0.60439	432.926	228.135	0.52696	433.03	260.138	0.60074
443.11	264.692	0.59735	443.048	266.498	0.60151	443.06	231.574	0.52267	443.232	264.765	0.59735
452.846	269.036	0.5941	452.806	271.19	0.59891	452.908	234.892	0.51863	452.858	269.043	0.5941
462.982	273.534	0.59081	462.982	276.039	0.59622	462.968	238.16	0.51442	463.154	273.636	0.59081
472.756	277.806	0.58763	472.712	280.625	0.59365	472.674	241.272	0.51044	472.922	277.903	0.58763
483.056	282.288	0.58438	482.908	285.399	0.591	482.95	244.498	0.50626	483.112	282.321	0.58438
493.274	286.676	0.58117	493.144	290.186	0.58844	493.152	247.651	0.50218	493.282	286.681	0.58117
503.032	290.788	0.57807	502.892	294.685	0.58598	502.778	250.514	0.49826	503.084	290.818	0.57807
513.324	295.095	0.57487	513.176	299.387	0.5834	513.202	253.635	0.49422	513.354	295.112	0.57487
523.018	299.093	0.57186	522.822	303.775	0.58103	522.9	256.404	0.49035	523.064	299.119	0.57186
533.188	303.245	0.56874	533.028	308.351	0.57849	533.1	259.295	0.48639	533.21	303.258	0.56874
542.942	307.213	0.56583	542.838	312.745	0.57613	542.842	261.992	0.48263	542.946	307.215	0.56583
553.306	311.412	0.56282	553.056	317.233	0.5736	553.162	264.799	0.4787	553.224	311.366	0.56282
562.98	315.201	0.55988	562.8	321.516	0.57128	562.858	267.307	0.47491	562.942	315.18	0.55988
573.084	319.162	0.55692	572.918	325.922	0.56888	572.974	269.871	0.471	573.09	319.165	0.55692
583.198	323.092	0.554	583.088	330.302	0.56647	583.088	272.372	0.46712	583.164	323.073	0.554
592.942	326.758	0.55108	592.808	334.492	0.56425	592.824	274.768	0.46349	592.922	326.747	0.55108
602.884	330.513	0.54822	602.742	338.693	0.56192	602.716	277.05	0.45967	602.736	330.432	0.54822
612.6	334.124	0.54542	612.664	342.877	0.55965	612.616	279.384	0.45605	612.708	334.183	0.54542
622.966	338.003	0.54257	623.006	347.195	0.55729	622.998	281.782	0.4523	623.064	338.056	0.54257
632.77	341.588	0.53983	632.706	351.234	0.55513	632.746	283.837	0.44858	632.848	341.63	0.53983
643.068	345.379	0.53708	642.902	355.403	0.55281	642.954	286.031	0.44487	643.088	345.39	0.53708
652.98	348.933	0.53437	652.7	359.442	0.5507	652.886	288.112	0.44129	652.868	348.873	0.53437
663.132	352.534	0.53162	662.866	363.489	0.54836	663.02	290.138	0.4376	663.098	352.516	0.53162
673.218	356.011	0.52882	673.064	367.567	0.54611	673.186	292.136	0.43396	673.284	356.046	0.52882
683.01	359.379	0.52617	682.884	371.455	0.54395	682.904	293.936	0.43042	683.038	359.394	0.52617
693.162	362.85	0.52347	693.008	375.423	0.54173	693.052	295.788	0.42679	693.154	362.845	0.52347
702.9	366.134	0.52089	702.784	379.236	0.53962	702.764	297.459	0.42327	702.908	366.138	0.52089
713.228	369.573	0.51817	713.056	383.182	0.53738	713.038	299.205	0.41962	713.104	369.509	0.51817
722.938	372.783	0.51565	722.73	386.892	0.53532	722.808	300.789	0.41614	722.908	372.768	0.51565
732.902	376.008	0.51304	732.82	390.747	0.53321	732.888	302.338	0.41253	732.922	376.018	0.51304
743.022	379.216	0.51037	743.01	394.516	0.53097	742.988	303.808	0.4089	743.106	379.259	0.51037
752.816	382.318	0.50785	752.738	398.146	0.52893	752.732	305.188	0.40544	752.772	382.295	0.50785
763.116	385.564	0.50525	762.814	401.873	0.52683	762.718	306.559	0.40193	762.868	385.439	0.50525
772.93	388.652	0.50283	772.746	405.437	0.52467	772.716	307.951	0.39853	772.858	388.616	0.50283
782.966	391.718	0.5003	782.814	409.067	0.52256	782.844	309.153	0.39491	783.008	391.739	0.5003
792.822	394.643	0.49777	792.674	412.603	0.52052	792.666	310.337	0.39151	792.854	394.659	0.49777
803.008	397.674	0.49523	802.926	416.221	0.51838	802.902	311.478	0.38794	803.07	397.704	0.49523
812.914	400.604	0.4928	812.636	419.629	0.51638	812.76	312.555	0.38456	812.906	400.6	0.4928
823.054	403.535	0.49029	822.938	423.188	0.51424	822.988	313.657	0.38112	823.112	403.564	0.49029
833.22	406.436	0.48779	833.088	426.691	0.51218	833.114	314.576	0.37759	833.218	406.435	0.48779
842.888	409.163	0.48543	842.774	429.958	0.51017	842.774	315.341	0.37417	842.902	409.17	0.48543
853.052	411.981	0.48295	852.892	433.363	0.50811	852.912	316.174	0.3707	853.056	411.983	0.48295
862.898	414.692	0.48058	862.668	436.588	0.50609	862.674	316.903	0.36735	862.796	414.643	0.48058
872.972	417.446	0.47819	872.912	440.009	0.50407	872.848	317.586	0.36385	872.938	417.43	0.47819
882.762	420.045	0.47583	882.646	443.177	0.5021	882.628	318.205	0.36052	882.726	420.028	0.47583
892.864	422.682	0.4734	892.818	446.463	0.50006	892.688	318.788	0.35711	892.828	422.665	0.4734
903.066	425.335	0.47099	902.896	449.633	0.49799	902.93	319.285	0.35361	902.976	425.293	0.47099
912.838	427.838	0.46869	912.716	452.698	0.49599	912.678	319.675	0.35026	912.95	427.891	0.46869
923.078	430.431	0.4663	922.678	455.821	0.49402	922.642	320	0.34683	922.876	430.337	0.4663
932.88	432.884	0.46403	932.654	458.912	0.49205	932.64	320.325	0.34346	932.79	432.843	0.46403
943.01	435.369	0.46168	942.916	462.067	0.49004	942.91	320.58	0.33999	943.056	435.39	0.46168
952.788	437.787	0.45948	952.646	465.015	0.48813	952.676	320.737	0.33667	952.828	437.805	0.45948
962.944	440.219	0.45716	962.828	468.04	0.48611	962.846	320.859	0.33324	962.972	440.232	0.45716
972.838	442.505	0.45486	972.588	470.937	0.48421	972.692	320.959	0.32997	972.87	442.52	0.45486
982.946	444.832	0.45255	982.812	473.873	0.48216	982.88	320.9	0.32649	982.954	444.836	0.45255
993.038	447.066	0.4502	992.92	476.89	0.48029	992.958	320.745	0.32302	993.03	447.062	0.4502
1002.86	449.271	0.44799	1002.69	479.629	0.47834	1002.74	320.555	0.31968	1002.84	449.263	0.44799
1012.96	451.478	0.4457	1012.87	482.53	0.4764	1012.89	320.316	0.31624	1012.96	451.478	0.4457
1022.81	453.628	0.44351	1022.65	485.207	0.47446	1022.71	320.017	0.31291	1022.8	453.622	0.44351
1032.94	455.753	0.44122	1032.67	487.885	0.47245	1032.7	319.591	0.30947	1032.82	455.701	0.44122
1042.59	457.698	0.439	1042.58	490.586	0.47055	1042.48	319.145	0.30614	1042.51	457.664	0.439
1052.7	459.8	0.43678	1052.59	493.222	0.46858	1052.64	318.719	0.30278	1052.81	459.845	0.43678
1063.07	461.926	0.43452	1062.91	495.997	0.46664	1062.92	318.111	0.29928	1063.07	461.926	0.43452
1072.28	463.652	0.4324	1072.5	498.435	0.46474	1072.37	317.388	0.29597	1072.43	463.72	0.4324
1083.09	465.868	0.43013	1082.9	501.175	0.46281	1082.93	316.735	0.29248	1083.12	465.881	0.43013
1092.86	467.711	0.42797	1092.68	503.661	0.46094	1092.67	315.978	0.28918	1092.85	467.708	0.42797
1103.01	469.628	0.42577	1102.84	506.205	0.459	1102.85	315.084	0.2857	1103.01	469.629	0.42577
1112.76	471.422	0.42365	1112.63	508.652	0.45716	1112.64	314.188	0.28238	1112.78	471.428	0.42365
1123	473.231	0.4214	1122.84	511.06	0.45515	1122.91	313.19	0.27891	1123.04	473.25	0.4214
1132.81	474.943	0.41926	1132.61	513.411	0.4533	1132.7	312.219	0.27564	1132.8	474.937	0.41926
1142.92	476.688	0.41708	1142.75	515.882	0.45144	1142.78	311.121	0.27225	1142.92	476.69	0.41708
1153	478.357	0.41488	1152.89	518.155	0.44944	1152.89	309.793	0.26871	1153	478.357	0.41488
1162.77	479.932	0.41275	1162.64	520.306	0.44752	1162.68	308.551	0.26538	1162.76	479.928	0.41275
1172.83	481.575	0.41061	1172.76	522.557	0.44558	1172.9	307.229	0.26194	1172.97	481.633	0.41061
1182.52	483.011	0.40846	1182.44	524.674	0.44372	1182.52	305.787	0.25859	1182.49	483.001	0.40846
1192.87	484.604	0.40625	1192.79	526.925	0.44176	1192.64	304.266	0.25512	1192.64	484.508	0.40625
1202.66	486.105	0.40419	1202.3	528.796	0.43982	1202.41	302.754	0.25179	1202.59	486.075	0.40419
1212.82	487.613	0.40205	1212.71	531.06	0.43791	1212.67	301.214	0.24839	1212.84	487.621	0.40205
1222.6	488.942	0.39992	1222.46	533.04	0.43604	1222.43	299.582	0.24507	1222.55	488.924	0.39992
1232.78	490.436	0.39783	1232.66	535.099	0.4341	1232.7	297.55	0.24138	1232.9	490.486	0.39783
1243.06	491.781	0.39562	1242.96	537.106	0.43212	1242.98	295.717	0.23791	1243.08	491.789	0.39562
1252.75	493.006	0.39354	1252.59	538.878	0.43021	1252.63	293.829	0.23457	1252.75	493.006	0.39354
1262.91	494.34	0.39143	1262.82	540.826	0.42827	1262.83	291.802	0.23107	1262.93	494.35	0.39143
1272.69	495.547	0.38937	1272.59	542.39	0.42621	1272.58	289.792	0.22772	1272.67	495.538	0.38937
1283.01	496.806	0.38722	1282.79	544.416	0.4244	1282.8	287.667	0.22425	1282.92	496.771	0.38722
1292.7	497.998	0.38524	1292.51	545.971	0.42241	1292.52	285.531	0.22091	1292.67	497.987	0.38524
1302.79	499.074	0.38308	1302.69	547.612	0.42037	1302.69	283.256	0.21744	1302.76	499.063	0.38308
1312.86	500.212	0.38101	1312.8	549.261	0.41839	1312.81	280.875	0.21395	1312.81	500.192	0.38101
1322.63	501.264	0.37899	1322.61	550.774	0.41643	1322.57	278.533	0.2106	1322.68	501.284	0.37899
1332.73	502.266	0.37687	1332.51	552.151	0.41437	1332.41	275.995	0.20714	1332.63	502.23	0.37687
1342.67	503.342	0.37488	1342.45	553.654	0.41242	1342.54	273.595	0.20379	1342.52	503.285	0.37488
1352.77	504.258	0.37276	1352.71	555.069	0.41034	1352.7	270.959	0.20031	1352.85	504.289	0.37276
1362.58	505.191	0.37076	1362.45	556.383	0.40837	1362.36	268.48	0.19707	1362.45	505.14	0.37076
1372.82	506.102	0.36866	1372.72	557.68	0.40626				1372.8	506.097	0.36866
1382.71	507.024	0.36669	1382.47	558.737	0.40416				1382.72	507.028	0.36669
1392.89	507.819	0.36458	1392.67	560.02	0.40212				1392.83	507.799	0.36458
1402.97	508.647	0.36255	1402.82	561.253	0.40009				1402.99	508.653	0.36255
1412.76	509.356	0.36054	1412.62	562.207	0.39799				1412.72	509.343	0.36054
1422.89	510.076	0.35848	1422.77	563.09	0.39577				1422.88	510.074	0.35848
1432.65	510.767	0.35652	1432.57	563.888	0.39362				1432.62	510.757	0.35652
1442.89	511.489	0.35449	1442.78	564.832	0.39149				1442.83	511.47	0.35449
1452.67	512.065	0.3525	1452.54	565.371	0.38923				1452.58	512.036	0.3525
1462.68	512.655	0.35049	1462.59	566.051	0.38702				1462.67	512.653	0.35049
1472.84	513.212	0.34845	1472.76	566.674	0.38477				1472.68	513.154	0.34845
1482.58	513.715	0.3465	1482.5	567.144	0.38256				1482.57	513.71	0.3465
1492.44	514.071	0.34445	1492.63	567.439	0.38016				1492.49	514.087	0.34445
1502.66	514.646	0.34249	1502.55	567.527	0.37771				1502.43	514.567	0.34249
1512.79	515.06	0.34047	1512.64	567.935	0.37546				1512.81	515.066	0.34047
1522.61	515.435	0.33852	1522.49	567.799	0.37294				1522.61	515.433	0.33852
1532.78	515.748	0.33648	1532.71	567.776	0.37044				1532.79	515.754	0.33648
1542.56	516.093	0.33457	1542.58	567.207	0.3677				1542.7	516.141	0.33457
1552.86	516.388	0.33254	1552.75	566.847	0.36506				1552.8	516.368	0.33254
1562.94	516.691	0.33059	1562.86	566.054	0.36219				1562.93	516.689	0.33059
1572.64	516.832	0.32864	1572.56	565.132	0.35937				1572.66	516.839	0.32864
1582.82	517.138	0.32672	1582.75	563.759	0.35619				1582.8	517.132	0.32672
1592.62	517.204	0.32475	1592.49	562.084	0.35296				1592.54	517.176	0.32475
1602.72	517.373	0.32281	1602.73	559.962	0.34938				1602.66	517.354	0.32281
1612.5	517.385	0.32086	1612.41	556.33	0.34503				1612.38	517.348	0.32086
1622.48	517.343	0.31886	1622.52	550.407	0.33923				1622.53	517.359	0.31886
1632.86	517.37	0.31685	1632.77	537.166	0.32899				1632.84	517.367	0.31685
1642.68	517.38	0.31496	1642.53	498.622	0.30357				1642.63	517.361	0.31496
1652.97	517.362	0.31299	1652.74	404.575	0.24479				1652.94	517.354	0.31299
1662.65	517.201	0.31107	1662.53	392.207	0.23591				1662.63	517.193	0.31107
1672.94	517.19	0.30915	1672.89	389.432	0.23279				1672.94	517.191	0.30915
1682.69	516.956	0.30722	1682.67	369.884	0.21982				1682.71	516.962	0.30722
1692.84	516.755	0.30526	1692.83	357.069	0.21093				1692.85	516.761	0.30526
1702.64	516.616	0.30342	1702.58	342.866	0.20138				1702.68	516.628	0.30342
1712.83	516.248	0.3014	1712.76	342.535	0.19999				1712.8	516.239	0.3014
1722.93	516.053	0.29952							1722.93	516.052	0.29952
1732.74	515.594	0.29756							1732.7	515.583	0.29756
1742.75	515.263	0.29566							1742.8	515.276	0.29566
1752.53	514.822	0.29376							1752.57	514.836	0.29376
1762.74	514.369	0.2918							1762.49	514.294	0.2918
1772.39	513.903	0.28995							1772.49	513.932	0.28995
1782.81	513.414	0.28798							1782.64	513.364	0.28798
1792.5	512.87	0.28612							1792.48	512.865	0.28612
1802.84	512.349	0.28419							1802.65	512.295	0.28419
1813	511.684	0.28223							1813.01	511.685	0.28223
1822.74	511.152	0.28043							1822.73	511.148	0.28043
1832.91	510.375	0.27845							1832.87	510.362	0.27845
1842.65	509.678	0.2766							1842.67	509.681	0.2766
1852.87	509.038	0.27473							1852.78	509.013	0.27473
1862.65	508.131	0.2728							1862.6	508.117	0.2728
1872.79	507.32	0.27089							1872.74	507.306	0.27089
1882.9	506.405	0.26895							1882.78	506.374	0.26895
1892.57	505.391	0.26704							1892.59	505.396	0.26704
1902.93	504.504	0.26512							1902.77	504.462	0.26512
1912.62	503.498	0.26325							1912.37	503.43	0.26325
1922.76	502.436	0.26131							1922.74	502.432	0.26131
1932.58	501.448	0.25947							1932.47	501.419	0.25947
1942.82	500.295	0.25751							1942.76	500.281	0.25751
1952.57	499.195	0.25566							1952.53	499.183	0.25566
1962.83	498.029	0.25373							1962.83	498.028	0.25373
1973.04	496.714	0.25175							1972.97	496.695	0.25175
1982.74	495.627	0.24997							1982.64	495.602	0.24997
1992.85	494.127	0.24795							1992.8	494.116	0.24795
2002.6	492.82	0.24609							2002.56	492.81	0.24609
2012.84	491.515	0.24419							2012.8	491.506	0.24419
2022.58	489.768	0.24215							2022.52	489.753	0.24215
2032.66	488.265	0.24021							2032.58	488.246	0.24021
2042.74	486.662	0.23824							2042.72	486.658	0.23824
2052.54	485.159	0.23637							2052.46	485.14	0.23637
2062.66	483.529	0.23442
2072.56	481.974	0.23255
2082.84	480.282	0.23059
2092.54	478.564	0.2287
2102.74	476.775	0.22674
2112.62	475.065	0.22487
2122.76	473.163	0.2229
2132.88	471.196	0.22092
2142.66	469.307	0.21903
2152.8	467.222	0.21703
2162.58	465.257	0.21514
2172.72	463.094	0.21314
2182.48	461.071	0.21126
2192.66	458.836	0.20926
2202.34	456.655	0.20735
2212.64	454.388	0.20536
2222.82	452.033	0.20336
2232.64	449.788	0.20146
2242.68	448.222	0.19986

## Sheet: d
PBI		La		Lc		Lac
Zreal	Zimag	Zreal	Zimag	Zreal	Zimag	Zreal	Zimag
111.45	15.235	97.25	29.835	176.3	17.2	144.55	53.25
113.5	15.855	99.2	28.37	179.7	20.195	148.75	49.84
115.85	16.34	101.4	27.85	183.6	22.635	153.5	47.415
118.35	16.7	103.95	27.93	187.5	24.755	158.3	45.74
120.6	16.775	106.5	28.62	191.2	26.225	163.35	44.925
122.8	17.02	109.6	29.68	194.9	27.72	168.2	44.405
124.95	17.26	112.9	31.3	198.45	29.075	173.35	44.325
127.4	17.65	116.8	33.46	202.55	30.81	179.15	44.98
129.55	18.255	120.95	35.945	206.6	32.34	184.3	45.96
131.6	18.875	125.3	38.615	210.35	34.205	190.2	47.315
134.05	20.015	130.85	41.9	215.4	36.205	196.75	49.14
136.5	21.125	136.75	45.23	220	38.07	203.6	51.05
139.4	22.62	143.55	49.025	225.55	40.455	211.25	53.25
142.25	24.11	150.6	52.5	230.85	42.635	218.95	54.8
145.9	25.98	159.9	56.35	237.25	45.05	228.25	56.7
149.6	27.85	169.3	59.6	244	47.14	237.65	57.95
153.7	29.64	179.25	62.45	250.95	49.16	246.9	58.6
158.1	31.55	190.9	64.45	258.95	50.55	257.4	58.35
162.75	33.295	202.45	65.3	266.6	52	267.15	57.75
167.7	35.04	214.65	64.75	274.6	52.9	276.95	55.7
172.65	36.825	225.95	63.1	282.55	53.5	286.1	53.6
178.2	38.65	237.7	59.8	291.05	53.9	294.85	50.5
183.55	40.475	247.5	55.9	298.7	53.95	302.65	47.37
189.75	42.96	256.75	51.05	307.3	54.1	309.55	43.29
196.2	45.075	264.65	45.705	315.25	54.25	315.7	39.585
203.4	47.48	270.85	40.78	323.8	54.1	321.65	35.85
211.8	49.89	276.45	35.47	333.35	53.4	326.55	31.955
221.25	51.2	281.2	30.46	342.3	52.2	331	27.91
230.95	51.55	284.4	26.165	350.95	49.96	335.3	24.265
241.55	50.5	287.65	21.735	360.55	46.03	337.5	20.17
251.15	47.8	289.5	17.78	367.85	42.465	339.75	16.55
259.7	43.705	291.05	14.515	374.35	37.23	341.15	13.32
266.95	38.595	292.1	11.59	379.9	31.51	341.8	10.57
272.75	33.03	292.85	8.93	384	26.07	342.4	7.975
277.1	27.375	293.15	6.5	386.3	20.32	342.35	5.78
279.7	22.625	293.3	4.772	387.7	15.875	341.95	3.982
281.4	18.205	292.9	3.102	387.95	11.915	341.6	2.887
282.6	14.72	293	2.072	387.95	8.51	341.55	1.9235
283.15	12.09	292.55	1.432	387.25	5.935	340.35	1.379
283.55	9.925	292.3	1.021	386.6	3.834	340	0.793
283.95	8.325	292.1	0.909	385.75	2.5255	339.65	0.9415
284.25	7.245	292.2	0.828	384.95	1.3515	339.5	1.1555
284.75	6.565	292.4	0.831	384.45	0.541	339.2	0.9765
285.05	5.955	292.6	0.887	383.8	0.06065	339.1	1.3685
285.85	5.83	293.35	0.924	383.4	-0.4739	338.2	1.565
286.7	5.735	293.8	0.712	382.9	-0.8525	339.5	1.039
288.1	5.58	294.4	0.5415	382.75	-1.5325	339.7	1.0725
289.4	5.33	293.65	-0.6085	382.25	-2.032	339.65	0.8685
290.9	4.9835	294.9	-0.0647	381.9	-2.801	339.7	0.46155
292.15	4.4395	295.3	-0.28655	381.75	-3.466	339.55	-0.1722
292.9	3.8425	295.4	-0.531	380.4	-4.0035	338.7	-0.7005

## Sheet: e
PBI		La		Lc		Lac
Zreal	Zimag	Zreal	Zimag	Zreal	Zimag	Zreal	Zimag
109.1	17.56	69.75	23.84	189.8	27.385	118.9	47.375
111.45	18.635	71.2	22.81	194.6	31.81	122.3	43.78
114.35	19.66	73.15	22.41	200.75	35.635	126.2	41.46
117.5	20.61	75.05	22.48	206.95	38.865	130.1	39.715
120.6	20.92	77.25	23.04	213.25	41.065	134	38.185
123.85	21.3	79.6	24.11	219.8	42.895	138.3	37.89
127.15	21.375	82.3	25.405	226.6	44.5	142.55	37.545
130.4	21.61	85.4	27.26	233.6	45.89	147.2	37.855
133.35	21.75	88.7	29.405	239.65	46.57	151.7	38.365
136	21.995	92.3	31.77	245.8	47.575	155.95	39.515
138.95	22.55	96.5	34.755	252.35	48.905	161.3	40.915
141.85	23.03	101.25	37.81	259.05	50.5	166.65	42.32
144.8	24	107	41.29	266.1	52.35	172.9	44.32
147.8	25.27	112.65	44.58	272.9	53.9	178.75	46.02
151.35	26.565	120	48.31	281.4	56.4	186.35	48.26
155.1	28.01	128	51.95	289.75	58.35	193.9	50.15
158.9	29.645	136.65	55.15	298.4	59.95	201.8	51.6
163.45	31.375	147	57.95	308.15	61.75	210.6	52.6
167.85	32.87	157.25	59.45	318	62.3	219.4	53.05
172.7	34.38	168.7	59.95	328.5	62.4	228.35	53
177.45	36.145	179.7	59.15	338.5	62.15	236.8	52.05
182.8	38.04	190.85	56.75	349.45	60.5	245.7	50.6
187.95	40.135	200.75	53.55	358.35	58.5	253.7	48.885
193.65	42.58	209.95	48.825	368.25	55.7	261.75	46.87
199.7	45.245	217.3	44.03	376.7	52.9	268.75	44.135
206.65	48.14	223.4	39.26	384.75	49.16	275.65	41.405
215.1	50.95	228.75	34.05	392.45	44.96	282.25	38.195
224.6	53.25	232.8	29.67	398.85	40.87	288.35	34.255
234.65	54.2	236.3	25.45	404.55	36.63	293.35	30.575
246	54.2	239	22.005	409.55	31.505	297.55	26.1
256.45	52.3	241.05	18.795	413.85	26.705	301.25	22.54
266.15	48.485	242.85	15.92	416.65	22.315	303.85	18.75
274.8	43.465	244.1	13.41	418.7	18.145	305.55	15.155
281.6	37.52	245.25	11.185	419.95	14.21	306.7	12.015
286.9	31.325	246.15	9.205	420.25	10.76	307.2	9.18
290.25	26.11	246.6	7.785	420.05	8.04	307.5	6.61
292.5	21.13	246.4	6.485	419.5	6.08	307.1	4.95
294.2	17.25	248.35	4.5765	419	4.4055	307.25	3.3255
295	14.1	247.15	5.38	418.1	3.2995	306.8	2.6905
295.35	11.6	247.45	5.45	416.9	2.697	306.3	2.018
295.95	9.795	248.75	5.845	416.15	2.3115	306.25	1.717
296.4	8.475	252.05	7.005	415.6	2.3075	305.9	1.5055
296.75	7.74	250.35	5.715	415.25	2.352	306.15	1.528
297.3	7.14	251.1	6.745	414.9	2.328	306.45	1.478
298.05	6.795	252.95	6.505	414.9	2.2735	306.75	1.2925
299.1	6.62	252.2	5.485	414.75	2.153	307.25	1.1865
300.15	6.41	253.5	5.46	414.85	1.79	307.4	0.965
301.65	6.065	254.4	4.9425	414.7	1.2315	307.75	0.5445
303.25	5.46	255.1	4.2825	414.75	0.633	307.65	0.3612
304.45	4.8465	255.95	3.6595	414.6	-0.1005	307.6	-0.0937
305.9	4.1335	256.5	3.1285	414.35	-0.757	307.6	-0.4825
