# Supplementary material for: Laser scribed proton exchange membranes for enhanced fuel cell performance and stability
Source: Nat Commun. 2024 Dec 30;15:10811. doi: 10.1038/s41467-024-55070-8 (PMC11685907; doi:10.1038/s41467-024-55070-8)
Supplement: Supplementary file 5 — Source Data [file 41467_2024_55070_MOESM5_ESM.zip › source data/Fig S3.xlsx]

## Sheet: Sheet1
LPAac		Lac
Potential	Current density	Potential	Current density
0.001179	-190.44	0.001703	-590.8
0.003158	-185.28	0.003701	-569.2
0.005148	-179.8	0.005708	-547.4
0.007132	-174.56	0.0077	-526
0.009113	-169.7	0.00964	-505
0.0111	-164.4	0.0116	-484.2
0.01307	-159.46	0.01362	-463.2
0.01505	-154.72	0.01562	-442.2
0.01704	-149.66	0.01758	-422.2
0.01901	-144.88	0.01953	-402.4
0.02099	-140.34	0.0215	-383
0.02297	-135.4	0.0235	-363.4
0.02496	-130.86	0.02549	-344.4
0.02698	-126.52	0.02749	-326.2
0.02896	-121.84	0.02943	-308.6
0.03094	-117.46	0.0314	-291
0.03292	-113.34	0.03339	-273.6
0.03489	-108.86	0.03538	-256.8
0.03687	-104.68	0.03735	-240.8
0.03882	-100.78	0.0393	-225.4
0.0408	-96.48	0.04122	-210.4
0.04278	-92.5	0.04315	-196
0.04474	-88.8	0.0451	-181.86
0.04673	-84.76	0.04706	-168.16
0.0487	-80.96	0.04903	-155.02
0.05068	-77.54	0.05098	-142.44
0.05269	-73.68	0.05298	-130.46
0.05468	-70.16	0.05493	-118.98
0.05665	-66.94	0.05689	-108.02
0.05864	-63.32	0.05885	-97.54
0.06062	-60.02	0.06079	-87.66
0.06261	-57.08	0.06275	-78.32
0.06457	-53.62	0.06469	-69.44
0.06656	-50.68	0.06663	-61.08
0.06855	-47.98	0.06858	-53.16
0.07053	-44.68	0.07054	-45.66
0.07252	-42.14	0.07252	-38.66
0.07452	-39.6	0.07448	-32.08
0.0767	-36.5	0.0766	-25.5
0.07874	-34.28	0.07861	-19.82
0.08072	-31.98	0.08056	-14.52
0.0827	-29.22	0.08253	-9.596
0.08467	-27.36	0.08448	-5.004
0.08665	-25.3	0.08644	-0.728
0.08862	-22.8	0.08841	3.226
0.09058	-21.26	0.09036	6.894
0.09256	-19.38	0.09228	10.2708
0.09453	-17.14	0.09355	10.6552
0.09652	-15.92	0.09589	15.874
0.0985	-14.16	0.09823	19.094
0.1005	-12.24	0.1002	21.594
0.1025	-11.36	0.1022	23.924
0.1045	-9.686	0.1042	26.084
0.1065	-8.128	0.1062	28.092
0.1085	-7.442	0.1082	29.966
0.1105	-5.96	0.1101	31.7
0.1124	-4.688	0.1121	33.34
0.1144	-4.236	0.1141	34.86
0.1164	-2.808	0.116	36.28
0.1184	-1.95	0.118	37.62
0.1204	-1.576	0.12	38.88
0.1224	-0.32	0.122	40.08
0.1244	0.31	0.124	41.22
0.1263	0.554	0.126	42.28
0.1284	1.688	0.1279	43.3
0.1304	2.04	0.13	44.28
0.1324	2.26	0.132	45.2
0.1344	3.266	0.134	46.1
0.1366	3.432	0.1359	46.94
0.1386	3.724	0.1379	47.78
0.1405	4.61	0.1399	48.56
0.1425	4.518	0.1419	49.34
0.1444	4.92	0.1439	50.08
0.1464	5.566	0.1459	50.82
0.1484	5.332	0.1478	51.52
0.1504	5.786	0.1498	52.22
0.1523	6.2556	0.1518	52.9
0.1544	6.0284	0.1538	53.56
0.1564	6.467	0.1558	54.22
0.1583	6.8358	0.1578	54.88
0.1603	6.6074	0.1598	55.5
0.1623	7.0862	0.1618	56.14
0.1643	7.3564	0.1638	56.76
0.1663	7.1632	0.1658	57.38
0.1682	7.6822	0.1678	57.98
0.1706	7.7678	0.1697	58.58
0.1726	7.7386	0.1717	59.18
0.1743	8.17774	0.1737	59.78
0.1763	8.10536	0.1757	60.36
0.1783	8.17554	0.1777	60.96
0.1801	8.5572	0.1797	61.54
0.1822	8.4864	0.1817	62.12
0.1842	8.569	0.1837	62.7
0.1861	8.912	0.1857	63.28
0.1882	8.7988	0.188	63.58
0.1901	8.9326	0.19	64.14
0.1921	9.2004	0.192	64.7
0.1941	9.0688	0.194	65.28
0.1961	9.2458	0.196	65.84
0.1981	9.4702	0.198	66.42
0.2001	9.3256	0.2	66.98
0.2021	9.5238	0.2019	67.56
0.204	9.6854	0.2039	68.12
0.2061	9.535	0.206	68.68
0.2081	9.7612	0.208	69.24
0.2101	9.8512	0.21	69.8
0.2121	9.72	0.212	70.38
0.214	9.9834	0.214	70.94
0.216	10.006	0.2159	71.5
0.218	9.902	0.2179	72.08
0.22	10.174	0.2199	72.64
0.222	10.112	0.2219	73.2
0.224	10.09	0.2239	73.76
0.226	10.336	0.2259	74.32
0.228	10.202	0.2279	74.88
0.23	10.278	0.2299	75.44
0.232	10.482	0.2319	76
0.234	10.314	0.2339	76.58
0.236	10.448	0.2359	77.14
0.238	10.6	0.2379	77.7
0.24	10.436	0.2399	78.28
0.242	10.634	0.2419	78.84
0.2439	10.726	0.2439	79.38
0.246	10.58	0.2459	79.96
0.2479	10.81	0.2478	80.52
0.2499	10.832	0.2498	81.1
0.2519	10.71	0.2518	81.66
0.2539	10.974	0.2538	82.22
0.2559	10.946	0.2558	82.8
0.2579	10.848	0.2578	83.36
0.2599	11.128	0.2598	83.94
0.2619	10.988	0.2618	84.5
0.2639	11.02	0.2638	85.06
0.2659	11.252	0.2658	85.64
0.2679	11.082	0.2678	86.2
0.2699	11.16	0.2698	86.78
0.2718	11.356	0.2718	87.36
0.2739	11.122	0.2738	87.92
0.2758	11.252	0.2758	88.5
0.2778	11.4	0.2778	89.08
0.2798	11.19	0.2798	89.64
0.2819	11.388	0.2817	90.22
0.2839	11.482	0.2838	90.78
0.2859	11.266	0.2858	91.36
0.2879	11.514	0.2878	91.94
0.2899	11.526	0.2898	92.52
0.2919	11.346	0.2918	93.1
0.2938	11.656	0.2938	93.66
0.2958	11.58	0.2957	94.24
0.2978	11.516	0.2977	94.8
0.2998	11.838	0.2997	95.38
0.3018	11.676	0.3017	95.96
0.3038	11.698	0.3037	96.54
0.3058	11.972	0.3057	97.12
0.3078	11.774	0.3077	97.7
0.3098	11.868	0.3097	98.28
0.3118	12.07	0.3117	98.84
0.3138	11.87	0.3137	99.42
0.3158	12.018	0.3157	100
0.3178	12.2	0.3177	100.58
0.3198	11.95	0.3197	101.16
0.3217	12.162	0.3217	101.74
0.3237	12.288	0.3237	102.32
0.3257	12.112	0.3257	102.9
0.3277	12.318	0.3277	103.48
0.3297	12.506	0.3296	104.06
0.3317	12.28	0.3316	104.64
0.3337	12.552	0.3337	105.2
0.3357	12.6	0.3357	105.78
0.3377	12.43	0.3377	106.36
0.3397	12.738	0.3397	106.96
0.3417	12.71	0.3417	107.54
0.3437	12.602	0.3437	108.12
0.3457	12.906	0.3456	108.7
0.3477	12.846	0.3476	109.28
0.3497	12.788	0.3496	109.86
0.3516	13.08	0.3516	110.44
0.3536	13.016	0.3536	111.02
0.3556	12.974	0.3556	111.6
0.3576	13.278	0.3576	112.18
0.3597	13.124	0.3596	112.78
0.3616	13.18	0.3616	113.36
0.3636	13.426	0.3636	113.94
0.366	13.298	0.3656	114.52
0.368	13.4	0.3676	115.1
0.37	13.624	0.3696	115.68
0.3719	13.446	0.3716	116.26
0.3739	13.594	0.3736	116.84
0.3759	13.766	0.3756	117.42
0.3779	13.602	0.3775	118
0.3799	13.78	0.3795	118.58
0.3819	13.932	0.3815	119.18
0.3839	13.792	0.3835	119.76
0.386	14.022	0.3856	120.34
0.388	14.132	0.3876	120.92
0.39	14.008	0.3896	121.52
0.3919	14.264	0.3916	122.1
0.3939	14.282	0.3935	122.68
0.3959	14.212	0.3955	123.28
0.3979	14.458	0.3975	123.86
0.3999	14.414	0.3995	124.46
0.4019	14.39	0.4015	125.04
0.4039	14.61	0.4035	125.62
0.4059	14.566	0.4055	126.2
0.4079	14.544	0.4075	126.78
0.4099	14.772	0.4095	127.38
0.4119	14.704	0.4115	127.98
0.4139	14.728	0.4135	128.56
0.4159	14.942	0.4155	129.16
0.4179	14.838	0.4175	129.74
0.4199	14.926	0.4195	130.34
0.4219	15.112	0.4215	130.92
0.4238	15.01	0.4234	131.52
0.4258	15.138	0.4254	132.1
0.4278	15.27	0.4274	132.7
0.4298	15.178	0.4294	133.3
0.4318	15.324	0.4314	133.9
0.4338	15.426	0.4334	134.48
0.4359	15.352	0.4354	135.08
0.4379	15.516	0.4374	135.66
0.4399	15.584	0.4394	136.24
0.4419	15.516	0.4414	136.84
0.4438	15.704	0.4434	137.44
0.4458	15.7	0.4454	138.04
0.4478	15.678	0.4474	138.64
0.4498	15.858	0.4494	139.24
0.4518	15.84	0.4513	139.84
0.4538	15.832	0.4534	140.44
0.4558	16	0.4553	141.04
0.4578	15.968	0.4573	141.62
0.4598	15.974	0.4593	142.22
0.4618	16.15	0.4613	142.82
0.4638	16.082	0.4634	143.42
0.4658	16.134	0.4653	144.02
0.4678	16.266	0.4673	144.62
0.4698	16.186	0.4693	145.22
0.4718	16.292	0.4713	145.8
0.4738	16.404	0.4733	146.4
0.4758	16.324	0.4753	146.98
0.4777	16.464	0.4773	147.58
0.4797	16.55	0.4793	148.18
0.4817	16.488	0.4813	148.78
0.4837	16.644	0.4832	149.38
0.4857	16.692	0.4853	149.98
0.4878	16.646	0.4873	150.58
0.4898	16.818	0.4893	151.16
0.4918	16.808	0.4913	151.74
0.4938	16.806	0.4933	152.34
0.4958	16.972	0.4953	152.94
0.4978	16.94	0.4973	153.54
0.4997	16.968	0.4992	154.14
0.5017	17.112	0.5012	154.74
0.5037	17.058	0.5032	155.36
0.5057	17.128	0.5052	155.94
0.5077	17.25	0.5072	156.54
0.5097	17.18	0.5092	157.14
0.5117	17.278	0.5112	157.76
0.5137	17.364	0.5132	158.36
0.5157	17.3	0.5152	158.96
0.5177	17.426	0.5172	159.58
0.5197	17.492	0.5192	160.18
0.5217	17.42	0.5212	160.78
0.5237	17.562	0.5232	161.38
0.5257	17.614	0.5252	161.98
0.5277	17.556	0.5272	162.58
0.5297	17.708	0.5292	163.18
0.5317	17.73	0.5311	163.78
0.5337	17.676	0.5331	164.38
0.5357	17.842	0.5351	164.98
0.5376	17.832	0.5371	165.56
0.5397	17.81	0.5392	166.16
0.5417	17.982	0.5412	166.74
0.5437	17.944	0.5432	167.36
0.5457	17.942	0.5451	167.96
0.5477	18.12	0.5471	168.56
0.5497	18.034	0.5491	169.16
0.5517	18.112	0.5511	169.76
0.5536	18.262	0.5531	170.36
0.5557	18.158	0.5551	170.96
0.5576	18.264	0.5571	171.54
0.5596	18.372	0.5591	172.16
0.5616	18.266	0.5611	172.76
0.5637	18.42	0.5631	173.36
0.5657	18.478	0.5651	173.96
0.5677	18.382	0.5671	174.56
0.5696	18.584	0.5691	175.18
0.5716	18.564	0.5711	175.78
0.5736	18.52	0.5731	176.36
0.5756	18.726	0.5751	176.98
0.5776	18.668	0.5771	177.58
0.5796	18.682	0.579	178.2
0.5816	18.874	0.581	178.8
0.5836	18.772	0.583	179.4
0.5856	18.86	0.585	180.02
0.5876	19.006	0.587	180.64
0.5896	18.888	0.589	181.24
0.5916	19.002	0.591	181.84
0.5936	19.1	0.593	182.44
0.5956	18.98	0.595	183.06
0.5976	19.16	0.597	183.68
0.5996	19.194	0.599	184.3
0.6016	19.116	0.601	184.9
0.6036	19.296	0.603	185.52
0.6056	19.306	0.605	186.12
0.6076	19.248	0.607	186.72
0.6096	19.42	0.609	187.34
0.6116	19.432	0.6109	187.94
0.6136	19.388	0.6129	188.56
0.6156	19.57	0.615	189.18
0.6176	19.556	0.617	189.8
0.6196	19.554	0.619	190.4
0.6216	19.722	0.621	191.02
0.6236	19.702	0.623	191.62
0.6256	19.714	0.6249	192.2
0.6275	19.872	0.6269	192.82
0.6295	19.84	0.6289	193.44
0.6315	19.882	0.6309	194.06
0.6335	20.028	0.6329	194.68
0.6355	19.988	0.6349	195.3
0.6375	20.038	0.6369	195.9
0.6395	20.17	0.6389	196.52
0.6416	20.108	0.6409	197.12
0.6436	20.196	0.6429	197.74
0.6456	20.298	0.6449	198.36
0.6476	20.244	0.6469	198.96
0.6495	20.36	0.6489	199.58
0.6515	20.442	0.6509	200.22
0.6535	20.412	0.6529	200.84
0.6555	20.542	0.6549	201.44
0.6575	20.588	0.6569	202.04
0.6595	20.57	0.6589	202.68
0.6615	20.71	0.6608	203.3
0.6635	20.74	0.6628	203.9
0.6655	20.742	0.6648	204.54
0.6675	20.876	0.6669	205.16
0.6695	20.894	0.6688	205.78
0.6715	20.924	0.6708	206.4
0.6735	21.05	0.6728	207.02
0.6755	21.052	0.6748	207.62
0.6775	21.098	0.6768	208.26
0.6795	21.21	0.6788	208.88
0.6815	21.2	0.6808	209.52
0.6835	21.276	0.6828	210.2
0.6855	21.362	0.6848	210.8
0.6874	21.356	0.6868	211.4
0.6894	21.44	0.6888	212
0.6915	21.514	0.6907	212.6
0.6935	21.512	0.6928	213.4
0.6955	21.614	0.6948	214
0.6975	21.67	0.6968	214.6
0.6995	21.678	0.6988	215.2
