# Supplementary material for: Laser scribed proton exchange membranes for enhanced fuel cell performance and stability
Source: Nat Commun. 2024 Dec 30;15:10811. doi: 10.1038/s41467-024-55070-8 (PMC11685907; doi:10.1038/s41467-024-55070-8)
Supplement: Supplementary file 5 — Source Data [file 41467_2024_55070_MOESM5_ESM.zip › source data/Fig S4.xlsx]

## Sheet: PBI
	1ST	2ND	3RD	4TH	5TH
0.00138889	0.97062	0.97095	0.97186	0.97191	0.97229
0.00277778	1.01234	1.01295	1.0134	1.01354	1.01373
0.00416667	1.0252	1.02598	1.02622	1.02666	1.02665
0.00555556	1.031	1.03193	1.03208	1.03274	1.03263
0.00694444	1.03419	1.03522	1.03532	1.03614	1.03598
0.00833333	1.03622	1.03738	1.03742	1.03833	1.03817
0.00972222	1.03769	1.03887	1.03889	1.03987	1.03967
0.0111111	1.0388	1.04002	1.04002	1.041	1.04081
0.0125	1.03972	1.04093	1.04092	1.04196	1.04177
0.0138889	1.04046	1.04178	1.04174	1.04278	1.04257
0.0152778	1.0412	1.04248	1.04243	1.04349	1.04329
0.0166667	1.04186	1.04314	1.04308	1.04413	1.04389
0.0180556	1.04242	1.04371	1.04367	1.04472	1.04454
0.0194444	1.043	1.04433	1.04426	1.04527	1.0451
0.0208333	1.04354	1.04488	1.04477	1.0458	1.0456
0.0222222	1.04403	1.04536	1.04528	1.04626	1.04612
0.0236111	1.04456	1.04588	1.04576	1.04674	1.0466
0.025	1.04505	1.04633	1.04621	1.04714	1.047
0.0263889	1.04545	1.04678	1.04668	1.04762	1.04751
0.0277778	1.04594	1.0472	1.04707	1.04802	1.04792
0.0291667	1.04634	1.04767	1.04755	1.04842	1.04834
0.0305556	1.04676	1.04807	1.04794	1.04878	1.04869
0.0319444	1.04712	1.04846	1.04837	1.0492	1.04914
0.0333333	1.04757	1.04882	1.04872	1.04953	1.04949
0.0347222	1.04794	1.04922	1.04915	1.0499	1.04987
0.0361111	1.04834	1.04956	1.0495	1.0502	1.05019
0.0375	1.04865	1.04992	1.04988	1.0506	1.0506
0.0388889	1.04906	1.05022	1.0502	1.0509	1.05092
0.0402778	1.04938	1.05061	1.0506	1.05124	1.05127
0.0416667	1.04974	1.05091	1.05092	1.05157	1.05161
0.0430556	1.05005	1.05123	1.05128	1.05183	1.05191
0.0444444	1.05038	1.05156	1.05163	1.05217	1.05227
0.0458333	1.05074	1.05182	1.05193	1.05245	1.05255
0.0472222	1.05103	1.05216	1.05229	1.05274	1.05287
0.0486111	1.05136	1.05245	1.05256	1.05305	1.05318
0.05	1.05165	1.05273	1.05289	1.0533	1.05344
0.0513889	1.05194	1.05302	1.05321	1.05359	1.05378
0.0527778	1.05227	1.05327	1.05347	1.05391	1.05406
0.0541667	1.05252	1.05355	1.05381	1.05415	1.05435
0.0555556	1.05283	1.05387	1.05408	1.05442	1.05464
0.0569444	1.05314	1.05411	1.05437	1.05472	1.05489
0.0583333	1.05336	1.05437	1.05467	1.05494	1.05516
0.0597222	1.05367	1.05463	1.05493	1.0552	1.05546
0.0611111	1.05397	1.05486	1.0552	1.05549	1.05569
0.0625	1.05421	1.05509	1.0555	1.0557	1.05596
0.0638889	1.05448	1.05536	1.05573	1.05596	1.05624
0.0652778	1.05477	1.0556	1.05601	1.05623	1.05647
0.0666667	1.05499	1.0558	1.0563	1.05646	1.05672
0.0680556	1.05525	1.05604	1.05652	1.05668	1.057
0.0694444	1.05553	1.05628	1.05679	1.05694	1.05726
0.0708333	1.05574	1.05647	1.05706	1.0572	1.0575
0.0722222	1.056	1.05667	1.05729	1.05741	1.05775
0.0736111	1.05626	1.0569	1.05752	1.05765	1.05801
0.075	1.05647	1.05714	1.05776	1.05791	1.05823
0.0763889	1.05669	1.05733	1.05801	1.05811	1.0585
0.0777778	1.05694	1.05753	1.05821	1.05833	1.05875
0.0791667	1.05718	1.05773	1.05844	1.05858	1.05896
0.0805556	1.05737	1.05795	1.05868	1.0588	1.05921
0.0819444	1.05759	1.05813	1.05888	1.059	1.05946
0.0833333	1.05781	1.05832	1.05909	1.05922	1.05968
0.0847222	1.05802	1.05854	1.05931	1.05946	1.05991
0.0861111	1.05821	1.05874	1.05955	1.05966	1.06016
0.0875	1.05842	1.05891	1.05973	1.05986	1.06039
0.0888889	1.05864	1.0591	1.05994	1.06008	1.0606
0.0902778	1.05882	1.05928	1.06016	1.0603	1.06083
0.0916667	1.059	1.05949	1.06035	1.06049	1.06107
0.0930556	1.0592	1.05966	1.06053	1.06068	1.06128
0.0944444	1.05941	1.05982	1.06071	1.06089	1.06148
0.0958333	1.0596	1.06001	1.06091	1.06111	1.06171
0.0972222	1.05977	1.06022	1.06111	1.06129	1.06193
0.0986111	1.05996	1.0604	1.06128	1.06148	1.06212
0.1	1.06016	1.06056	1.06145	1.06168	1.06236
0.101389	1.06035	1.06074	1.06164	1.06189	1.06265
0.102778	1.06052	1.06093	1.06183	1.06207	1.06282
0.104167	1.06069	1.06112	1.062	1.06226	1.0629
0.105556	1.06087	1.06128	1.06216	1.06252	1.06314
0.106944	1.06107	1.06144	1.06234	1.06276	1.06345
0.108333	1.06124	1.06162	1.06257	1.06285	1.06362
0.109722	1.0614	1.06181	1.06277	1.06298	1.06374
0.111111	1.06156	1.06198	1.06285	1.06324	1.06395
0.1125	1.06175	1.06214	1.06296	1.06352	1.06416
0.113889	1.06192	1.06232	1.06317	1.06366	1.06436
0.115278	1.06207	1.06257	1.06342	1.06381	1.06446
0.116667	1.06222	1.06277	1.0636	1.06402	1.06458
0.118056	1.06243	1.06285	1.06368	1.06425	1.06477
0.119444	1.06264	1.06295	1.06383	1.06442	1.06501
0.120833	1.06278	1.06317	1.06401	1.0645	1.06519
0.122222	1.06285	1.06345	1.06422	1.06466	1.06528
0.123611	1.06294	1.06361	1.0644	1.06488	1.06542
0.125	1.06311	1.06371	1.06448	1.06512	1.06559
0.126389	1.06332	1.06388	1.06461	1.06525	1.06576
0.127778	1.06351	1.06404	1.06479	1.06536	1.06594
0.129167	1.06362	1.06424	1.065	1.06555	1.06604
0.130556	1.06368	1.0644	1.06518	1.06573	1.06612
0.131944	1.06381	1.06447	1.06526	1.06594	1.06624
0.133333	1.06396	1.0646	1.06538	1.06606	1.0664
0.134722	1.0641	1.06478	1.06554	1.06614	1.06659
0.136111	1.06425	1.06502	1.06572	1.0663	1.06674
0.1375	1.06437	1.06519	1.06592	1.06649	1.06684
0.138889	1.06444	1.06528	1.06605	1.06668	1.06693
0.140278	1.06451	1.06543	1.06614	1.06683	1.06706
0.141667	1.06462	1.06559	1.06627	1.06693	1.06718
0.143056	1.06476	1.06575	1.06644	1.06707	1.06731
0.144444	1.06493	1.06593	1.06662	1.06722	1.06747
0.145833	1.06509	1.06604	1.06677	1.0674	1.06759
0.147222	1.0652	1.06612	1.0669	1.06757	1.06766
0.148611	1.06526	1.06623	1.06701	1.06766	1.06773
0.15	1.06534	1.06639	1.06713	1.06773	1.06782
0.151389	1.06548	1.06658	1.06728	1.06786	1.06794
0.152778	1.06561	1.06674	1.06747	1.06801	1.06808
0.154167	1.06575	1.06685	1.06761	1.06816	1.06822
0.155556	1.06589	1.06694	1.0677	1.06834	1.06835
0.156944	1.066	1.06707	1.0678	1.06844	1.06843
0.158333	1.06606	1.0672	1.06793	1.06851	1.06849
0.159722	1.06614	1.06732	1.0681	1.06865	1.06859
0.161111	1.06624	1.06748	1.06827	1.06879	1.06871
0.1625	1.06637	1.0676	1.0684	1.0689	1.06881
0.163889	1.06653	1.06766	1.06847	1.06907	1.0689
0.165278	1.06667	1.06773	1.06857	1.06919	1.06903
0.166667	1.06677	1.06782	1.06872	1.06924	1.06915
0.166944	0.41859	0.41452	0.40717	0.40493	0.40338
0.167222	0.42378	0.4194	0.4125	0.40998	0.40862
0.1675	0.42836	0.4242	0.41733	0.41482	0.41358
0.167778	0.4328	0.42868	0.42196	0.41946	0.41824
0.168056	0.43706	0.43296	0.42634	0.42391	0.42271
0.168333	0.44113	0.43707	0.43054	0.42805	0.42693
0.168611	0.44499	0.44096	0.4345	0.43197	0.43089
0.168889	0.44867	0.44465	0.43824	0.43573	0.43466
0.169167	0.45215	0.4482	0.44182	0.43926	0.43822
0.169444	0.45544	0.45154	0.44522	0.44266	0.44159
0.169722	0.45853	0.4547	0.44844	0.44586	0.44481
0.17	0.46145	0.45767	0.45154	0.44894	0.4479
0.170278	0.46429	0.46052	0.45441	0.45184	0.45087
0.170556	0.46695	0.46318	0.45722	0.45464	0.4536
0.170833	0.46951	0.46579	0.45983	0.45728	0.45631
0.171111	0.47194	0.46824	0.46233	0.45978	0.45882
0.171389	0.47425	0.4706	0.46476	0.46219	0.46122
0.171667	0.47653	0.47284	0.46705	0.46448	0.46357
0.171944	0.47868	0.47506	0.4693	0.46671	0.46578
0.172222	0.48061	0.47717	0.47143	0.46881	0.46789
0.1725	0.48265	0.47906	0.47343	0.47086	0.46997
0.172778	0.4845	0.48099	0.47545	0.4728	0.47193
0.173056	0.48626	0.48285	0.47729	0.47479	0.47393
0.173333	0.48799	0.48456	0.47907	0.47656	0.47572
0.173611	0.48965	0.48625	0.48081	0.47829	0.47741
0.173889	0.49126	0.48788	0.48251	0.47997	0.47912
0.174167	0.49279	0.48943	0.48412	0.48162	0.48074
0.174444	0.49429	0.49097	0.4857	0.48317	0.48234
0.174722	0.49573	0.49245	0.48717	0.48468	0.48385
0.175	0.49713	0.49386	0.48865	0.48614	0.48536
0.175278	0.49844	0.49521	0.49006	0.48762	0.48683
0.175556	0.49972	0.49654	0.49145	0.48894	0.48819
0.175833	0.50109	0.49784	0.49274	0.49023	0.4895
0.176111	0.5022	0.49906	0.49408	0.49161	0.49085
0.176389	0.50342	0.50037	0.49533	0.49282	0.49207
0.176667	0.50455	0.50143	0.49652	0.49408	0.49331
0.176944	0.50564	0.50261	0.49768	0.49522	0.49448
0.177222	0.50677	0.50371	0.49883	0.4964	0.49565
0.1775	0.50774	0.50469	0.49986	0.49748	0.49673
0.177778	0.50875	0.50574	0.50105	0.49855	0.49785
0.178056	0.50973	0.5068	0.50207	0.49967	0.4989
0.178333	0.51072	0.50772	0.50302	0.50061	0.49988
0.178611	0.51165	0.50864	0.50398	0.50157	0.50099
0.178889	0.5125	0.50951	0.505	0.50259	0.502
0.179167	0.51335	0.51046	0.50594	0.50354	0.50289
0.179444	0.51421	0.5113	0.50685	0.50448	0.50378
0.179722	0.515	0.51217	0.5077	0.50532	0.50464
0.18	0.51581	0.513	0.50851	0.50614	0.50552
0.180278	0.5166	0.51379	0.50933	0.50704	0.5063
0.180556	0.51736	0.51455	0.51017	0.50782	0.5072
0.180833	0.51809	0.51531	0.51095	0.50862	0.50793
0.181111	0.51884	0.51602	0.51172	0.50938	0.50878
0.181389	0.51953	0.51677	0.5125	0.51017	0.50949
0.181667	0.5202	0.51746	0.51326	0.51092	0.51028
0.181944	0.52086	0.51814	0.51399	0.51168	0.51098
0.182222	0.5215	0.51886	0.5147	0.51242	0.51171
0.1825	0.52215	0.51948	0.51533	0.51313	0.51245
0.182778	0.52279	0.52012	0.516	0.51375	0.51315
0.183056	0.52337	0.52072	0.51666	0.51439	0.51375
0.183333	0.52393	0.52135	0.51732	0.51502	0.51437
0.183611	0.52451	0.52197	0.51796	0.51569	0.515
0.183889	0.52518	0.52252	0.51854	0.51631	0.51567
0.184167	0.52561	0.52308	0.51913	0.5169	0.51627
0.184444	0.52616	0.52365	0.51974	0.51748	0.51684
0.184722	0.52678	0.52416	0.52033	0.51808	0.51742
0.185	0.52717	0.52469	0.52087	0.51865	0.51802
0.185278	0.52771	0.52529	0.5214	0.51918	0.51855
0.185556	0.52825	0.52577	0.52197	0.51975	0.51908
0.185833	0.52862	0.52628	0.52247	0.52029	0.51967
0.186111	0.52921	0.52686	0.52299	0.52078	0.52017
0.186389	0.52964	0.5272	0.5235	0.52132	0.52066
0.186667	0.53009	0.52773	0.52397	0.52181	0.52119
0.186944	0.53052	0.52818	0.52447	0.5223	0.52166
0.187222	0.53091	0.52856	0.52497	0.52281	0.52214
0.1875	0.53138	0.52912	0.52536	0.52326	0.52262
0.187778	0.53172	0.52951	0.52595	0.52374	0.52309
0.188056	0.53219	0.53	0.52629	0.52419	0.52355
0.188333	0.5326	0.53029	0.52683	0.52463	0.52397
0.188611	0.53301	0.53081	0.52716	0.5252	0.52444
0.188889	0.53334	0.53117	0.52768	0.52548	0.52489
0.189167	0.53376	0.5316	0.52802	0.52604	0.52531
0.189444	0.5341	0.53186	0.52848	0.52637	0.52573
0.189722	0.53448	0.53237	0.52886	0.52687	0.52615
0.19	0.53486	0.53267	0.5293	0.52712	0.52657
0.190278	0.53514	0.53305	0.52964	0.52764	0.52695
0.190556	0.53558	0.53336	0.53006	0.52795	0.52731
0.190833	0.53587	0.53373	0.53037	0.52843	0.52771
0.191111	0.53621	0.53409	0.53081	0.52865	0.52807
0.191389	0.53651	0.53444	0.5311	0.52913	0.52848
0.191667	0.53684	0.5348	0.53153	0.52942	0.52871
0.191944	0.53723	0.53503	0.53176	0.52979	0.52918
0.192222	0.53746	0.5354	0.53219	0.53011	0.52946
0.1925	0.53779	0.53572	0.53255	0.53046	0.52983
0.192778	0.53809	0.53606	0.53286	0.53087	0.53012
0.193056	0.53835	0.5364	0.53323	0.53114	0.53044
0.193333	0.53874	0.53661	0.53351	0.53148	0.53085
0.193611	0.53894	0.53693	0.53388	0.53172	0.53109
0.193889	0.53926	0.53727	0.53411	0.53205	0.53145
0.194167	0.53958	0.53752	0.53447	0.53247	0.53171
0.194444	0.53978	0.53779	0.53482	0.53273	0.53198
0.194722	0.54006	0.53808	0.53502	0.53303	0.53241
0.195	0.54038	0.53829	0.53539	0.53331	0.53264
0.195278	0.54055	0.53863	0.53569	0.53357	0.53293
0.195556	0.54085	0.53889	0.53594	0.53396	0.53326
0.195833	0.54115	0.53914	0.53625	0.53414	0.53346
0.196111	0.54132	0.53939	0.5365	0.53447	0.53378
0.196389	0.54159	0.53968	0.53675	0.5348	0.53408
0.196667	0.54189	0.53988	0.53709	0.53494	0.53432
0.196944	0.5421	0.54013	0.53729	0.53524	0.53456
0.197222	0.54232	0.54043	0.53757	0.53559	0.53487
0.1975	0.54255	0.54058	0.53784	0.53577	0.53505
0.197778	0.54282	0.54085	0.53808	0.53607	0.53536
0.198056	0.543	0.54109	0.53833	0.53634	0.53566
0.198333	0.54322	0.5413	0.53862	0.53652	0.53585
0.198611	0.54348	0.5415	0.53886	0.53675	0.5361
0.198889	0.54368	0.54175	0.53905	0.53705	0.5364
0.199167	0.54384	0.54199	0.53933	0.53729	0.53654
0.199444	0.54407	0.54218	0.53961	0.53748	0.53677
0.199722	0.54431	0.54241	0.5398	0.53771	0.53706
0.2	0.54449	0.54261	0.54004	0.53799	0.53729
0.200278	0.54467	0.54284	0.54029	0.53815	0.53747
0.200556	0.54487	0.54301	0.54048	0.53835	0.5377
0.200833	0.5451	0.54318	0.54067	0.53864	0.53794
0.201111	0.54529	0.54343	0.54092	0.53888	0.5381
0.201389	0.54548	0.54364	0.54118	0.53902	0.53829
0.201667	0.54566	0.54378	0.54133	0.53928	0.53854
0.201944	0.54588	0.54399	0.54156	0.53951	0.53881
0.202222	0.54606	0.54417	0.5418	0.5397	0.53893
0.2025	0.54622	0.5444	0.54202	0.53987	0.53916
0.202778	0.5464	0.54454	0.54218	0.54007	0.53934
0.203056	0.5466	0.54471	0.54237	0.54034	0.53958
0.203333	0.54678	0.54491	0.5426	0.5405	0.53971
0.203611	0.54693	0.5451	0.54282	0.54067	0.53987
0.203889	0.5471	0.54529	0.54298	0.54088	0.54006
0.204167	0.54729	0.54545	0.54316	0.54109	0.54029
0.204444	0.54747	0.54561	0.54338	0.54127	0.54046
0.204722	0.54766	0.54578	0.54358	0.5414	0.54056
0.205	0.54779	0.54598	0.54371	0.54158	0.54077
0.205278	0.54794	0.54613	0.5439	0.5418	0.54092
0.205556	0.54811	0.54629	0.54408	0.54201	0.54114
0.205833	0.54828	0.54644	0.54429	0.54214	0.54129
0.206111	0.54845	0.54663	0.54446	0.54232	0.54142
0.206389	0.54859	0.5468	0.5446	0.54249	0.54158
0.206667	0.54872	0.54694	0.54478	0.5427	0.54177
0.206944	0.54888	0.54709	0.54497	0.54287	0.54197
0.207222	0.54906	0.54725	0.54515	0.543	0.54211
0.2075	0.54921	0.5474	0.5453	0.54315	0.54224
0.207778	0.54934	0.54759	0.54543	0.54334	0.5424
0.208056	0.54948	0.54771	0.54557	0.54352	0.54255
0.208333	0.5496	0.54786	0.54574	0.54367	0.54272
0.208611	0.54977	0.54799	0.54592	0.54378	0.54287
0.208889	0.5499	0.54814	0.54607	0.54395	0.54299
0.209167	0.55004	0.54829	0.54622	0.54411	0.54311
0.209444	0.55015	0.54845	0.54635	0.5443	0.54327
0.209722	0.55028	0.54856	0.54652	0.54446	0.54344
0.21	0.55043	0.54868	0.54667	0.54456	0.54361
0.210278	0.55063	0.54882	0.5468	0.54471	0.54371
0.210556	0.55078	0.54896	0.54692	0.54486	0.54382
0.210833	0.55087	0.54909	0.54706	0.54502	0.54398
0.211111	0.55092	0.54922	0.54719	0.54519	0.54411
0.211389	0.55101	0.54934	0.54733	0.54532	0.54426
0.211667	0.55113	0.54945	0.54751	0.54544	0.54442
0.211944	0.55132	0.54955	0.54764	0.54557	0.54451
0.212222	0.55151	0.54968	0.54776	0.54571	0.54464
0.2125	0.55164	0.54982	0.5479	0.54587	0.54476
0.212778	0.5517	0.54995	0.54804	0.54602	0.5449
0.213056	0.55176	0.55007	0.5482	0.54613	0.54504
0.213333	0.55192	0.55017	0.54832	0.54626	0.54518
0.213611	0.55203	0.55028	0.54846	0.54637	0.5453
0.213889	0.55216	0.55039	0.54858	0.54652	0.54541
0.214167	0.55232	0.55058	0.54869	0.54667	0.54551
0.214444	0.55243	0.55075	0.5488	0.5468	0.54562
0.214722	0.55249	0.55084	0.54893	0.54691	0.54573
0.215	0.55255	0.55089	0.54908	0.54702	0.54587
0.215278	0.55264	0.55095	0.54919	0.54712	0.54599
0.215556	0.55272	0.55104	0.54931	0.54726	0.54609
0.215833	0.55286	0.55113	0.54943	0.54739	0.54617
0.216111	0.55302	0.55127	0.54952	0.54751	0.54628
0.216389	0.55314	0.55147	0.54964	0.54763	0.54638
0.216667	0.55324	0.55161	0.54978	0.54772	0.54649
0.216944	0.55329	0.55169	0.54989	0.54784	0.54661
0.217222	0.55334	0.55173	0.54999	0.54794	0.54672
0.2175	0.55343	0.55183	0.5501	0.54808	0.54683
0.217778	0.55355	0.55196	0.55021	0.54819	0.54691
0.218056	0.55365	0.55206	0.5503	0.54831	0.547
0.218333	0.55376	0.55215	0.55041	0.54844	0.54709
0.218611	0.5539	0.5523	0.55058	0.54853	0.54718
0.218889	0.55401	0.55242	0.55069	0.54863	0.54728
0.219167	0.55407	0.55248	0.5508	0.54872	0.54739
0.219444	0.55413	0.55252	0.55086	0.54883	0.5475
0.219722	0.5542	0.55258	0.55091	0.54895	0.5476
0.22	0.55428	0.55265	0.55099	0.54907	0.54768
0.220278	0.55437	0.55272	0.5511	0.54919	0.54775
0.220556	0.55449	0.55281	0.55125	0.5493	0.54783
0.220833	0.5546	0.55296	0.55139	0.54939	0.54792
0.221111	0.5547	0.55309	0.55153	0.54949	0.548
0.221389	0.5548	0.55321	0.55162	0.54957	0.5481
0.221667	0.55488	0.55328	0.55168	0.54967	0.54818
0.221944	0.55496	0.55331	0.55171	0.54979	0.54827
0.222222	0.55503	0.55336	0.55177	0.54989	0.54836
0.2225	0.5551	0.55346	0.55187	0.54999	0.54843
0.222778	0.55518	0.55356	0.55199	0.55008	0.54851
0.223056	0.55527	0.55363	0.5521	0.55017	0.54857
0.223333	0.55539	0.5537	0.55224	0.55026	0.54865
0.223611	0.55551	0.55379	0.55236	0.55033	0.54872
0.223889	0.5556	0.55391	0.55243	0.55044	0.54878
0.224167	0.55566	0.55401	0.55249	0.55057	0.54887
0.224444	0.55571	0.55407	0.55253	0.55074	0.54895
0.224722	0.55577	0.55411	0.5526	0.55084	0.54904
0.225	0.55583	0.55416	0.55269	0.55088	0.54912
0.225278	0.55588	0.55422	0.55276	0.55091	0.54919
0.225556	0.55594	0.55427	0.55287	0.55095	0.54926
0.225833	0.55603	0.55432	0.55299	0.55104	0.54932
0.226111	0.55614	0.55441	0.5531	0.55115	0.54938
0.226389	0.55622	0.5545	0.55317	0.55126	0.54945
0.226667	0.55633	0.55459	0.55323	0.55139	0.5495
0.226944	0.55641	0.55469	0.55328	0.55152	0.54957
0.227222	0.55647	0.55479	0.55332	0.55164	0.54966
0.2275	0.55651	0.55487	0.55337	0.55169	0.54974
0.227778	0.55655	0.55493	0.55346	0.55171	0.54982
0.228056	0.55662	0.55498	0.55354	0.55177	0.54988
0.228333	0.55672	0.55502	0.55363	0.55188	0.54995
0.228611	0.5568	0.55509	0.55373	0.55198	0.55004
0.228889	0.55687	0.55518	0.55385	0.55206	0.5501
0.229167	0.55694	0.55524	0.55394	0.55214	0.55016
0.229444	0.55702	0.55531	0.55402	0.55225	0.55023
0.229722	0.55713	0.55538	0.55408	0.55239	0.55029
0.23	0.55721	0.55546	0.55413	0.55247	0.55035
0.230278	0.55726	0.55554	0.55418	0.55249	0.55043
0.230556	0.55729	0.55561	0.55424	0.55251	0.55053
0.230833	0.55732	0.55567	0.55429	0.55255	0.55065
0.231111	0.55737	0.55571	0.55436	0.55262	0.55074
0.231389	0.55743	0.55573	0.55445	0.55268	0.55082
0.231667	0.55749	0.55578	0.55454	0.55274	0.55087
0.231944	0.55757	0.55583	0.55463	0.55282	0.55089
0.232222	0.55763	0.55587	0.5547	0.55294	0.5509
0.2325	0.55771	0.55591	0.55476	0.55303	0.55093
0.232778	0.55779	0.55598	0.55484	0.55311	0.55097
0.233056	0.55787	0.55606	0.55491	0.55322	0.55103
0.233333	0.55795	0.55612	0.55496	0.55328	0.55109
0.233611	0.45828	0.45557	0.45356	0.45089	0.44756
0.233889	0.45689	0.45419	0.45236	0.44968	0.44629
0.234167	0.45652	0.45394	0.45203	0.44938	0.44607
0.234444	0.45654	0.45401	0.45214	0.44949	0.44614
0.234722	0.45671	0.45412	0.45237	0.44972	0.44632
0.235	0.45698	0.45439	0.45257	0.45006	0.44656
0.235278	0.45727	0.45459	0.45279	0.45016	0.44685
0.235556	0.45745	0.45489	0.45316	0.45048	0.44707
0.235833	0.45772	0.45506	0.45334	0.45085	0.44734
0.236111	0.45804	0.45535	0.45363	0.45101	0.44762
0.236389	0.45819	0.45567	0.45397	0.45131	0.44785
0.236667	0.45848	0.45587	0.45412	0.45166	0.44816
0.236944	0.4588	0.45612	0.45444	0.45181	0.44847
0.237222	0.45897	0.45643	0.45474	0.45209	0.44857
0.2375	0.45926	0.45656	0.45491	0.4524	0.44888
0.237778	0.45953	0.4568	0.45519	0.45259	0.44925
0.238056	0.45971	0.4571	0.45549	0.45284	0.44934
0.238333	0.45993	0.4573	0.45572	0.45315	0.44964
0.238611	0.4602	0.45752	0.45592	0.45332	0.44993
0.238889	0.46047	0.45772	0.45617	0.45352	0.4501
0.239167	0.46061	0.45799	0.45645	0.4538	0.45024
0.239444	0.46087	0.45812	0.4566	0.45408	0.45049
0.239722	0.46107	0.45833	0.45684	0.45421	0.4508
0.24	0.46128	0.45857	0.4571	0.45448	0.45092
0.240278	0.46144	0.45884	0.45728	0.45475	0.45114
0.240556	0.46166	0.45896	0.45744	0.4549	0.45133
0.240833	0.46192	0.4592	0.45768	0.45504	0.45162
0.241111	0.46209	0.45936	0.45791	0.45529	0.45173
0.241389	0.46224	0.45962	0.45807	0.45557	0.45189
0.241667	0.46246	0.45972	0.4582	0.45573	0.45213
0.241944	0.46266	0.45989	0.45846	0.45593	0.45236
0.242222	0.46286	0.46009	0.45867	0.45611	0.45253
0.2425	0.46298	0.46031	0.45887	0.45638	0.45269
0.242778	0.46315	0.46048	0.45898	0.4565	0.45289
0.243056	0.46337	0.46057	0.45919	0.45665	0.45312
0.243333	0.46358	0.46081	0.45936	0.45686	0.45329
0.243611	0.4637	0.46092	0.4596	0.4571	0.45338
0.243889	0.46382	0.46112	0.45971	0.45729	0.45355
0.244167	0.46403	0.46127	0.45987	0.45738	0.45378
0.244444	0.46417	0.46138	0.46007	0.45762	0.45399
0.244722	0.46438	0.46153	0.46026	0.45775	0.4541
0.245	0.4645	0.46171	0.46043	0.458	0.45424
0.245278	0.46462	0.46189	0.46051	0.4581	0.45446
0.245556	0.46477	0.46206	0.46068	0.45821	0.45457
0.245833	0.46495	0.46214	0.46086	0.45839	0.45482
0.246111	0.46513	0.46233	0.461	0.45856	0.4549
0.246389	0.46527	0.46247	0.46118	0.4588	0.45498
0.246667	0.46538	0.4626	0.4613	0.45891	0.45516
0.246944	0.46553	0.46279	0.46143	0.45904	0.45533
0.247222	0.46568	0.46289	0.46159	0.45923	0.45554
0.2475	0.46581	0.46298	0.46175	0.45933	0.45568
0.247778	0.466	0.46311	0.46194	0.45955	0.45577
0.248056	0.4661	0.46325	0.46206	0.45968	0.45594
0.248333	0.4662	0.46342	0.46213	0.45974	0.45607
0.248611	0.46633	0.46358	0.46228	0.45988	0.45619
0.248889	0.46648	0.46368	0.46244	0.46004	0.45641
0.249167	0.46662	0.46375	0.46256	0.4602	0.45649
0.249444	0.46676	0.4639	0.46274	0.46039	0.45657
0.249722	0.46689	0.46406	0.46286	0.46049	0.4567
0.25	0.46697	0.46415	0.46295	0.46055	0.45686
0.250278	0.46711	0.46429	0.46308	0.46073	0.45701
0.253056	0.46829	0.46538	0.4643	0.46197	0.45816
0.255833	0.46933	0.46636	0.46531	0.46291	0.4593
0.258611	0.47027	0.46729	0.46626	0.46377	0.46032
0.261389	0.47107	0.46808	0.46704	0.46453	0.46117
0.264167	0.47179	0.46881	0.46781	0.46527	0.462
0.266944	0.47244	0.46946	0.46849	0.4658	0.46269
0.269722	0.47299	0.47007	0.4691	0.46632	0.46336
0.2725	0.47348	0.47059	0.46963	0.46687	0.46402
0.275278	0.47405	0.4711	0.47013	0.46727	0.46456
0.278056	0.47432	0.4716	0.47057	0.4677	0.46517
0.305833	0.47676	0.47478	0.47363	0.46985	0.46891
0.333611	0.47888	0.47648	0.47505	0.47171	0.47003
0.361389	0.48013	0.47811	0.47523	0.47276	0.46931
0.389167	0.4808	0.4788	0.47491	0.47239	0.46946
0.416944	0.48038	0.47834	0.47486	0.47192	0.46973
0.444722	0.48003	0.4782	0.47491	0.47191	0.46983
0.4725	0.48132	0.47875	0.47573	0.47257	0.47058
0.499722	0.48134	0.47828	0.47611	0.47286	0.47052
0.5	0.48134	0.47827	0.47612	0.47285	0.47051
0.500278	0.5734	0.57132	0.56998	0.56788	0.56659
0.500556	0.57421	0.57213	0.57083	0.5687	0.56745
0.500833	0.57439	0.57235	0.57102	0.56891	0.56767
0.501111	0.57441	0.57236	0.57104	0.56894	0.56768
0.501389	0.57437	0.57231	0.57102	0.5689	0.56762
0.501667	0.57431	0.57225	0.57096	0.56882	0.56754
0.501944	0.57426	0.57216	0.57089	0.56873	0.56744
0.502222	0.57418	0.57204	0.5708	0.56867	0.56734
0.5025	0.5741	0.57194	0.57071	0.56859	0.56722
0.502778	0.57398	0.57187	0.57064	0.56851	0.56712
0.503056	0.57389	0.57178	0.57053	0.56844	0.56704
0.503333	0.5738	0.5717	0.57042	0.56834	0.56695
0.503611	0.5737	0.57162	0.57032	0.56823	0.56688
0.503889	0.5736	0.57152	0.57024	0.56813	0.5668
0.504167	0.57351	0.57141	0.57015	0.56804	0.56667
0.504444	0.57344	0.57131	0.57008	0.56795	0.56654
0.504722	0.57335	0.57122	0.57	0.56787	0.56646
0.505	0.57327	0.57112	0.56991	0.56777	0.56636
0.505278	0.57319	0.57105	0.5698	0.56771	0.56626
0.505556	0.57309	0.57096	0.56971	0.56763	0.56615
0.505833	0.57298	0.57089	0.56961	0.56753	0.56609
0.506111	0.57287	0.57081	0.56952	0.56744	0.56605
0.506389	0.57278	0.5707	0.56945	0.56735	0.56594
0.506667	0.57271	0.57062	0.56937	0.56725	0.56584
0.506944	0.57264	0.57053	0.56931	0.56716	0.56573
0.507222	0.57256	0.57043	0.56925	0.56709	0.56562
0.5075	0.57248	0.57034	0.56918	0.56701	0.56553
0.507778	0.57242	0.57028	0.5691	0.56694	0.56547
0.508056	0.57233	0.57021	0.56904	0.56689	0.5654
0.508333	0.57226	0.57015	0.56896	0.56684	0.56533
0.508611	0.57218	0.57009	0.56887	0.56678	0.56528
0.508889	0.5721	0.57004	0.5688	0.56669	0.56523
0.509167	0.57201	0.56996	0.56872	0.56659	0.56514
0.509444	0.57193	0.56989	0.56868	0.56651	0.56504
0.509722	0.57188	0.5698	0.56861	0.56646	0.56494
0.51	0.57182	0.56973	0.56854	0.56639	0.56488
0.510278	0.57176	0.56966	0.56849	0.56632	0.56481
0.510556	0.57171	0.56959	0.56843	0.56625	0.56473
0.510833	0.57165	0.56952	0.56838	0.56617	0.56466
0.511111	0.57158	0.56947	0.56831	0.56612	0.56458
0.511389	0.57152	0.56939	0.56824	0.56609	0.56452
0.511667	0.57145	0.56934	0.56816	0.56605	0.56448
0.511944	0.57138	0.56929	0.5681	0.56599	0.56445
0.512222	0.57131	0.56924	0.56804	0.56592	0.56437
0.5125	0.57125	0.56918	0.56797	0.56584	0.56429
0.512778	0.57117	0.56912	0.56792	0.56578	0.56419
0.513056	0.57112	0.56906	0.56787	0.56572	0.5641
0.513333	0.57108	0.56899	0.56782	0.56563	0.564
0.513611	0.57102	0.56893	0.56777	0.56556	0.56393
0.513889	0.57098	0.56886	0.56772	0.56551	0.56387
0.514167	0.57092	0.5688	0.56768	0.56547	0.56381
0.514444	0.57086	0.56874	0.56763	0.56542	0.56375
0.514722	0.57082	0.5687	0.56756	0.56536	0.56371
0.515	0.57075	0.56866	0.56752	0.56532	0.56368
0.515278	0.57068	0.56861	0.56747	0.5653	0.56362
0.515556	0.57061	0.56856	0.56741	0.56527	0.56357
0.515833	0.57056	0.56851	0.56735	0.56523	0.56349
0.516111	0.5705	0.56848	0.5673	0.56517	0.56339
0.516389	0.57044	0.56843	0.56724	0.56508	0.56333
0.516667	0.57038	0.56838	0.56717	0.56501	0.56329
0.516944	0.57033	0.56833	0.56712	0.56496	0.56325
0.517222	0.57029	0.56827	0.56707	0.5649	0.56319
0.5175	0.57025	0.56821	0.56701	0.56486	0.56314
0.517778	0.5702	0.56815	0.56696	0.56481	0.56307
0.518056	0.57014	0.56812	0.56692	0.56476	0.56301
0.518333	0.57011	0.56808	0.56688	0.56471	0.56295
0.518611	0.57007	0.56803	0.56685	0.56465	0.56292
0.518889	0.57003	0.56798	0.56681	0.56458	0.56289
0.519167	0.56996	0.56793	0.56676	0.56456	0.56286
0.519444	0.56992	0.5679	0.56673	0.56452	0.5628
0.519722	0.56986	0.56785	0.56666	0.5645	0.56274
0.52	0.5698	0.5678	0.5666	0.56448	0.56268
0.520278	0.56975	0.56777	0.56653	0.56446	0.56261
0.520556	0.56971	0.56773	0.56649	0.56442	0.56254
0.520833	0.56967	0.56769	0.56645	0.56437	0.56247
0.521111	0.56962	0.56767	0.5664	0.56432	0.5624
0.521389	0.56957	0.56761	0.56635	0.56426	0.56234
0.521667	0.56953	0.56757	0.56629	0.56419	0.5623
0.521944	0.56949	0.56752	0.56624	0.56415	0.56226
0.522222	0.56945	0.56747	0.56619	0.56409	0.56221
0.5225	0.56941	0.56744	0.56616	0.56404	0.56217
0.522778	0.56937	0.56739	0.56612	0.56399	0.56213
0.523056	0.56934	0.56734	0.5661	0.56395	0.56211
0.523333	0.5693	0.56729	0.56607	0.56391	0.56209
0.523611	0.56928	0.56723	0.56604	0.56387	0.56206
0.523889	0.56926	0.56719	0.56602	0.56384	0.56203
0.524167	0.56923	0.56713	0.56597	0.5638	0.56199
0.524444	0.5692	0.56711	0.56593	0.56376	0.56193
0.524722	0.56916	0.56708	0.56589	0.56373	0.56184
0.525	0.56912	0.56705	0.56584	0.56371	0.5618
0.525278	0.56909	0.56702	0.5658	0.56368	0.56174
0.525556	0.56905	0.56698	0.56574	0.56366	0.56172
0.525833	0.569	0.56694	0.56571	0.56363	0.56169
0.526111	0.56896	0.56692	0.56564	0.56359	0.56166
0.526389	0.56892	0.56689	0.56559	0.56355	0.56162
0.526667	0.56888	0.56687	0.56555	0.5635	0.56159
0.526944	0.56884	0.56684	0.56552	0.56344	0.56154
0.527222	0.56879	0.56679	0.56548	0.56339	0.56148
0.5275	0.56875	0.56677	0.56545	0.56336	0.56144
0.527778	0.56872	0.56673	0.56542	0.56332	0.5614
0.528056	0.5687	0.56669	0.56538	0.56331	0.56137
0.528333	0.56867	0.56664	0.56535	0.56329	0.56134
0.528611	0.56863	0.5666	0.56532	0.56326	0.56132
0.528889	0.56859	0.56657	0.56529	0.56325	0.5613
0.529167	0.56856	0.56653	0.56527	0.56321	0.56128
0.529444	0.56853	0.56651	0.56523	0.56317	0.56126
0.529722	0.56851	0.56649	0.56521	0.56316	0.56122
0.53	0.56849	0.56646	0.56518	0.56311	0.56118
0.530278	0.56846	0.56643	0.56514	0.56307	0.56115
0.530556	0.56844	0.5664	0.56509	0.56303	0.5611
0.530833	0.56842	0.56637	0.56505	0.56298	0.56106
0.531111	0.56838	0.56634	0.56502	0.56295	0.56101
0.531389	0.56835	0.5663	0.56499	0.56293	0.56097
0.531667	0.56833	0.56627	0.56494	0.56291	0.56093
0.531944	0.56828	0.56624	0.56491	0.5629	0.56089
0.532222	0.56825	0.56621	0.56487	0.5629	0.56086
0.5325	0.56822	0.56618	0.56484	0.56288	0.56082
0.532778	0.56817	0.56615	0.5648	0.56287	0.56079
0.533056	0.56814	0.56613	0.56477	0.56285	0.56076
0.533333	0.5681	0.56611	0.56474	0.56283	0.56074
0.533611	0.56806	0.56611	0.5647	0.5628	0.5607
0.533889	0.56804	0.56608	0.56467	0.56276	0.56068
0.534167	0.56801	0.56607	0.56465	0.56272	0.56066
0.534444	0.56796	0.56605	0.56461	0.56268	0.56064
0.534722	0.56794	0.56604	0.56458	0.56263	0.56062
0.535	0.56791	0.56601	0.56456	0.56261	0.56059
0.535278	0.56789	0.56599	0.56453	0.56256	0.56056
0.535556	0.56786	0.56596	0.56451	0.56254	0.56054
0.535833	0.56784	0.56592	0.5645	0.56251	0.56052
0.536111	0.56781	0.56589	0.56448	0.56248	0.56051
0.536389	0.56778	0.56586	0.56447	0.56245	0.5605
0.536667	0.56776	0.56582	0.56445	0.56242	0.56049
0.536944	0.56773	0.56581	0.56443	0.56239	0.56049
0.537222	0.56771	0.56577	0.56441	0.56236	0.56048
0.5375	0.56769	0.56574	0.56438	0.56234	0.56047
0.537778	0.56767	0.5657	0.56436	0.56232	0.56046
0.538056	0.56763	0.56568	0.56434	0.5623	0.56045
0.538333	0.5676	0.56565	0.56431	0.56228	0.56043
0.538611	0.56757	0.56561	0.56428	0.56226	0.56041
0.538889	0.56753	0.56558	0.56425	0.56223	0.56039
0.539167	0.56751	0.56555	0.56423	0.56221	0.56034
0.539444	0.56748	0.56553	0.5642	0.5622	0.56032
0.539722	0.56745	0.56552	0.56415	0.56218	0.56028
0.54	0.56741	0.5655	0.56412	0.56216	0.56025
0.540278	0.56738	0.56548	0.56409	0.56213	0.56023
0.540556	0.56735	0.56546	0.56405	0.56212	0.56021
0.540833	0.56733	0.56545	0.56404	0.56211	0.56019
0.541111	0.56729	0.56544	0.56401	0.56211	0.56017
0.541389	0.56727	0.56541	0.56399	0.56209	0.56016
0.541667	0.56725	0.56539	0.56394	0.56208	0.56014
0.541944	0.56721	0.56537	0.56393	0.56207	0.56012
0.542222	0.56719	0.56535	0.56391	0.56206	0.56011
0.5425	0.56716	0.56533	0.56389	0.56205	0.5601
0.542778	0.56713	0.56532	0.56387	0.56203	0.56009
0.543056	0.56712	0.5653	0.56386	0.56201	0.56008
0.543333	0.5671	0.56529	0.56383	0.56198	0.56007
0.543611	0.56707	0.56528	0.56381	0.56194	0.56007
0.543889	0.56704	0.56527	0.56379	0.56191	0.56005
0.544167	0.56702	0.56526	0.56377	0.56189	0.56004
0.544444	0.567	0.56524	0.56375	0.56186	0.56003
0.544722	0.56697	0.56522	0.56373	0.56182	0.56002
0.545	0.56695	0.5652	0.56371	0.56179	0.56
0.545278	0.56693	0.56517	0.5637	0.56177	0.56
0.545556	0.56691	0.56516	0.56369	0.56174	0.55997
0.545833	0.56689	0.56514	0.56368	0.56172	0.55996
0.546111	0.56688	0.56511	0.56366	0.56171	0.55995
0.546389	0.56686	0.56508	0.56364	0.56168	0.55993
0.546667	0.56684	0.56505	0.56364	0.56167	0.5599
0.546944	0.56682	0.56503	0.56362	0.56165	0.55989
0.547222	0.5668	0.56501	0.56361	0.56163	0.55988
0.5475	0.56677	0.56498	0.56359	0.56161	0.55986
0.547778	0.56673	0.56496	0.56357	0.56159	0.55985
0.548056	0.5667	0.56495	0.56355	0.56157	0.55983
0.548333	0.56667	0.56494	0.56353	0.56153	0.55982
0.548611	0.56663	0.56492	0.56351	0.56151	0.55981
0.548889	0.56662	0.5649	0.56348	0.56149	0.5598
0.549167	0.56658	0.56489	0.56347	0.56146	0.55979
0.549444	0.56654	0.56487	0.56343	0.56145	0.55979
0.549722	0.56653	0.56487	0.56343	0.56141	0.55978
0.55	0.5665	0.56485	0.5634	0.56139	0.55976
0.550278	0.56649	0.56483	0.56338	0.56137	0.55975
0.550556	0.56647	0.56481	0.56336	0.56135	0.55975
0.550833	0.56645	0.56479	0.56334	0.56133	0.55974
0.551111	0.56643	0.56477	0.56333	0.56132	0.55973
0.551389	0.56641	0.56476	0.56332	0.56131	0.55973
0.551667	0.56638	0.56473	0.56331	0.56129	0.55972
0.551944	0.56637	0.56472	0.5633	0.56128	0.55972
0.552222	0.56635	0.56469	0.56328	0.56127	0.55972
0.5525	0.56632	0.56467	0.56327	0.56126	0.55972
0.552778	0.5663	0.56465	0.56325	0.56124	0.55971
0.553056	0.56628	0.56463	0.56325	0.56121	0.55971
0.553333	0.56626	0.56461	0.56323	0.56118	0.5597
0.553611	0.56624	0.5646	0.5632	0.56116	0.5597
0.553889	0.56621	0.56457	0.5632	0.56114	0.5597
0.554167	0.56619	0.56457	0.56318	0.56111	0.5597
0.554444	0.56618	0.56455	0.56316	0.56109	0.5597
0.554722	0.56616	0.56454	0.56314	0.56107	0.55969
0.555	0.56614	0.56453	0.56311	0.56103	0.55969
0.555278	0.56613	0.56452	0.5631	0.56101	0.55969
0.555556	0.56612	0.56451	0.56307	0.56099	0.55968
0.555833	0.56611	0.5645	0.56306	0.56095	0.55969
0.556111	0.5661	0.56449	0.56305	0.56092	0.55968
0.556389	0.56609	0.56448	0.56303	0.56088	0.55967
0.556667	0.56608	0.56448	0.56303	0.56088	0.55967
0.556944	0.56607	0.56447	0.56301	0.56086	0.55967
0.557222	0.56606	0.56446	0.563	0.56083	0.55965
0.5575	0.56604	0.56445	0.56298	0.56079	0.55965
0.557778	0.56602	0.56444	0.56297	0.56077	0.55965
0.558056	0.56601	0.56442	0.56295	0.56075	0.55964
0.558333	0.56599	0.56441	0.56294	0.56073	0.55964
0.558611	0.56598	0.5644	0.56294	0.56071	0.55963
0.558889	0.56595	0.56438	0.56293	0.56069	0.55963
0.559167	0.56593	0.56436	0.56292	0.56067	0.55961
0.559444	0.56593	0.56434	0.56291	0.56065	0.55961
0.559722	0.56591	0.56433	0.56291	0.56063	0.55961
0.56	0.56589	0.56429	0.5629	0.56061	0.5596
0.560278	0.56587	0.56426	0.5629	0.5606	0.5596
0.560556	0.56583	0.56424	0.56289	0.56057	0.55961
0.560833	0.56582	0.56422	0.56289	0.56056	0.5596
0.561111	0.5658	0.5642	0.56288	0.56054	0.5596
0.561389	0.56578	0.56418	0.56288	0.56053	0.55959
0.561667	0.56576	0.56416	0.56287	0.56051	0.55959
0.561944	0.56574	0.56415	0.56286	0.56051	0.55957
0.562222	0.56572	0.56412	0.56285	0.56049	0.55956
0.5625	0.5657	0.5641	0.56284	0.56049	0.55957
0.562778	0.56568	0.5641	0.56283	0.56048	0.55956
0.563056	0.56565	0.56408	0.56281	0.56047	0.55957
0.563333	0.56564	0.56408	0.56281	0.56046	0.55956
0.563611	0.5656	0.56405	0.56278	0.56045	0.55956
0.563889	0.56558	0.56404	0.56277	0.56045	0.55955
0.564167	0.56556	0.56403	0.56275	0.56043	0.55955
0.564444	0.56554	0.56401	0.56274	0.56042	0.55954
0.564722	0.56553	0.56399	0.56271	0.5604	0.55955
0.565	0.56552	0.56398	0.5627	0.56037	0.55955
0.565278	0.56551	0.56397	0.56269	0.56035	0.55954
0.565556	0.5655	0.56395	0.56267	0.56034	0.55954
0.565833	0.56548	0.56394	0.56266	0.5603	0.55954
0.566111	0.56547	0.56393	0.56264	0.56029	0.55953
0.566389	0.56546	0.56392	0.56263	0.56027	0.55952
0.566667	0.56545	0.5639	0.56262	0.56024	0.55951
0.566944	0.47137	0.469	0.46679	0.46318	0.46157
0.567222	0.47045	0.4681	0.46587	0.46224	0.46064
0.5675	0.4702	0.46786	0.46562	0.46207	0.46048
0.567778	0.47016	0.46781	0.46558	0.46204	0.46047
0.568056	0.47018	0.46785	0.46562	0.46206	0.46049
0.568333	0.47025	0.4679	0.46569	0.46209	0.46052
0.568611	0.47033	0.46797	0.46579	0.46212	0.46061
0.568889	0.47042	0.46809	0.46593	0.4622	0.46078
0.569167	0.47051	0.46821	0.46603	0.46235	0.46088
0.569444	0.47062	0.46832	0.46611	0.46246	0.46097
0.569722	0.47075	0.46844	0.46622	0.46254	0.46115
0.57	0.47086	0.46853	0.46633	0.46268	0.46127
0.570278	0.47094	0.46863	0.46645	0.46282	0.46133
0.570556	0.47104	0.46873	0.46657	0.46289	0.46146
0.570833	0.47112	0.46886	0.4667	0.46295	0.46158
0.571111	0.47123	0.46895	0.4668	0.46306	0.46173
0.571389	0.47135	0.46908	0.46689	0.46316	0.46189
0.571667	0.47144	0.46919	0.46696	0.46328	0.46205
0.571944	0.47154	0.46928	0.46708	0.4634	0.4621
0.572222	0.47164	0.46936	0.4672	0.46352	0.46217
0.5725	0.47172	0.46946	0.46731	0.46363	0.46232
0.572778	0.47182	0.46953	0.46741	0.46369	0.46245
0.573056	0.4719	0.46964	0.46754	0.46373	0.46252
0.573333	0.47198	0.46974	0.46764	0.46382	0.46265
0.573611	0.47208	0.46985	0.46771	0.46395	0.46281
0.573889	0.47217	0.46995	0.4678	0.46405	0.46288
0.574167	0.47226	0.47005	0.4679	0.4641	0.46293
0.574444	0.47235	0.47011	0.46799	0.46418	0.46302
0.574722	0.47244	0.47018	0.46809	0.46429	0.46311
0.575	0.47251	0.47027	0.4682	0.4644	0.46321
0.575278	0.47258	0.47036	0.46829	0.46447	0.46333
0.575556	0.47266	0.47045	0.46837	0.46451	0.46343
0.575833	0.47271	0.47052	0.46845	0.46457	0.46355
0.576111	0.47278	0.47062	0.46852	0.46465	0.46365
0.576389	0.47286	0.47071	0.46858	0.46474	0.46369
0.576667	0.47294	0.4708	0.46866	0.46482	0.46373
0.576944	0.47302	0.47087	0.46873	0.46491	0.46381
0.577222	0.4731	0.47094	0.4688	0.465	0.46393
0.5775	0.47317	0.471	0.46889	0.46509	0.46402
0.577778	0.47326	0.47107	0.46896	0.46517	0.46409
0.578056	0.47331	0.47113	0.46906	0.46526	0.46413
0.578333	0.47337	0.47119	0.46915	0.4653	0.46422
0.578611	0.47345	0.47129	0.46922	0.46535	0.46433
0.578889	0.47351	0.47136	0.46927	0.46543	0.46443
0.579167	0.47357	0.47144	0.46934	0.46551	0.46448
0.579444	0.47365	0.4715	0.4694	0.46559	0.46451
0.579722	0.47376	0.47158	0.46948	0.46566	0.46456
0.58	0.47385	0.47166	0.46954	0.46572	0.46463
0.580278	0.47396	0.47171	0.4696	0.46577	0.4647
0.580556	0.47403	0.47177	0.46968	0.46586	0.46476
0.580833	0.47407	0.47184	0.46976	0.46594	0.46483
0.581111	0.47409	0.47189	0.46983	0.46601	0.46491
0.581389	0.4741	0.47195	0.46989	0.46606	0.46499
0.581667	0.47412	0.47202	0.46995	0.4661	0.46508
0.581944	0.47416	0.47208	0.47002	0.46614	0.46515
0.582222	0.47422	0.47214	0.47007	0.46619	0.46522
0.5825	0.47427	0.4722	0.47011	0.46625	0.46527
0.582778	0.47434	0.47227	0.47016	0.4663	0.46531
0.583056	0.47442	0.47232	0.47021	0.46636	0.46535
0.583333	0.4745	0.47239	0.47027	0.46643	0.46542
0.583611	0.47458	0.47245	0.47031	0.46651	0.46548
0.586389	0.47503	0.47293	0.47089	0.46705	0.46604
0.589167	0.47555	0.47338	0.47139	0.46762	0.46648
0.591944	0.47581	0.47389	0.47175	0.46807	0.46692
0.594722	0.47624	0.47413	0.47212	0.46854	0.46731
0.5975	0.47655	0.47454	0.47248	0.46894	0.46771
0.600278	0.47684	0.4749	0.47277	0.46932	0.46799
0.603056	0.47719	0.47521	0.47306	0.46971	0.46835
0.605833	0.47732	0.47559	0.47331	0.47008	0.46859
0.608611	0.47749	0.47576	0.4735	0.47038	0.46881
0.611389	0.47774	0.47608	0.4738	0.4706	0.46892
0.639167	0.47929	0.47782	0.47559	0.47193	0.46921
0.666944	0.48037	0.47764	0.47578	0.47125	0.46804
0.694722	0.48038	0.47752	0.47491	0.47074	0.46746
0.7225	0.47968	0.47848	0.47399	0.47136	0.46825
0.750278	0.47967	0.4789	0.4742	0.47176	0.46994
0.778056	0.4803	0.4781	0.47553	0.47236	0.47007
0.805833	0.48016	0.47727	0.47617	0.47259	0.46913
0.833056	0.47986	0.47691	0.47564	0.47238	0.46809
0.833333	0.47986	0.47692	0.47564	0.47238	0.4681
0.833611	0.57214	0.57015	0.56951	0.5675	0.56467
0.833889	0.57298	0.57102	0.57038	0.56843	0.56554
0.834167	0.57323	0.57123	0.57062	0.5686	0.56582
0.834444	0.57325	0.57126	0.57065	0.56863	0.56587
0.834722	0.57322	0.57123	0.5706	0.5686	0.56581
0.835	0.57316	0.57117	0.57053	0.56854	0.56573
0.835278	0.57308	0.57111	0.57044	0.56849	0.56564
0.835556	0.57299	0.57105	0.57033	0.56843	0.56554
0.835833	0.5729	0.57097	0.57024	0.56833	0.56548
0.836111	0.57281	0.57091	0.57014	0.56823	0.5654
0.836389	0.57271	0.57083	0.57006	0.56812	0.56533
0.836667	0.57264	0.57072	0.56997	0.56804	0.56528
0.836944	0.57255	0.57061	0.56985	0.56794	0.56522
0.837222	0.57248	0.57052	0.56974	0.56786	0.56509
0.8375	0.57241	0.57043	0.56962	0.56777	0.56496
0.837778	0.57232	0.57034	0.56952	0.56771	0.56489
0.838056	0.57223	0.57028	0.56942	0.56765	0.56481
0.838333	0.57213	0.57021	0.56934	0.56757	0.56472
0.838611	0.57204	0.57014	0.56928	0.56747	0.56463
0.838889	0.57195	0.57008	0.5692	0.56739	0.56455
0.839167	0.57189	0.57002	0.56914	0.56728	0.5645
0.839444	0.57182	0.56995	0.56905	0.56718	0.56446
0.839722	0.57175	0.56987	0.56896	0.56711	0.56437
0.84	0.57168	0.56979	0.56886	0.56704	0.56428
0.840278	0.57161	0.56971	0.56877	0.56697	0.56416
0.840556	0.57154	0.56964	0.5687	0.56691	0.56406
0.840833	0.57147	0.56958	0.56863	0.56688	0.56396
0.841111	0.57138	0.5695	0.56855	0.56682	0.5639
0.841389	0.57132	0.56944	0.56849	0.56676	0.56383
0.841667	0.57124	0.56937	0.56843	0.56668	0.56376
0.841944	0.57116	0.56933	0.56835	0.56659	0.56371
0.842222	0.57111	0.56928	0.56826	0.56652	0.56367
0.8425	0.57106	0.56924	0.56816	0.56647	0.56362
0.842778	0.57098	0.56918	0.56809	0.5664	0.56356
0.843056	0.57094	0.56912	0.568	0.56633	0.56346
0.843333	0.57088	0.56905	0.56794	0.56626	0.56338
0.843611	0.57082	0.569	0.56789	0.5662	0.56332
0.843889	0.57074	0.56893	0.56783	0.56613	0.56329
0.844167	0.57068	0.56886	0.56777	0.5661	0.56324
0.844444	0.5706	0.56879	0.56773	0.56608	0.56318
0.844722	0.57054	0.56875	0.56767	0.56604	0.56311
0.845	0.57047	0.56871	0.56762	0.56598	0.56304
0.845278	0.57038	0.56868	0.56756	0.56591	0.56298
0.845556	0.57033	0.56864	0.5675	0.56584	0.56293
0.845833	0.57028	0.56861	0.56744	0.56578	0.5629
0.846111	0.57023	0.56855	0.56738	0.56572	0.56288
0.846389	0.57017	0.56852	0.5673	0.56565	0.56285
0.846667	0.57012	0.56849	0.56725	0.56559	0.5628
0.846944	0.57009	0.56845	0.56718	0.56553	0.56274
0.847222	0.57005	0.56842	0.56712	0.5655	0.56268
0.8475	0.57	0.56837	0.56706	0.56545	0.5626
0.847778	0.56994	0.56832	0.56699	0.56541	0.56255
0.848056	0.56989	0.56828	0.56696	0.56536	0.56248
0.848333	0.56982	0.56822	0.56691	0.56532	0.56242
0.848611	0.56976	0.56817	0.56688	0.5653	0.56237
0.848889	0.56971	0.56813	0.56684	0.56527	0.56233
0.849167	0.56966	0.56809	0.56679	0.56524	0.56229
0.849444	0.5696	0.56805	0.56675	0.56519	0.56225
0.849722	0.56954	0.56801	0.56668	0.56513	0.56221
0.85	0.56949	0.56798	0.56661	0.56504	0.56217
0.850278	0.56945	0.56793	0.56654	0.56499	0.56214
0.850556	0.56938	0.56789	0.56649	0.56493	0.56211
0.850833	0.56933	0.56784	0.56644	0.56489	0.56208
0.851111	0.5693	0.5678	0.56638	0.56485	0.56206
0.851389	0.56927	0.56777	0.56634	0.56481	0.56202
0.851667	0.56923	0.56773	0.5663	0.56475	0.56198
0.851944	0.56919	0.56771	0.56624	0.5647	0.56192
0.852222	0.56912	0.56769	0.56619	0.56465	0.56185
0.8525	0.56907	0.56766	0.56615	0.5646	0.5618
0.852778	0.56902	0.56762	0.56611	0.56455	0.56174
0.853056	0.56898	0.56759	0.56609	0.56452	0.56171
0.853333	0.56893	0.56756	0.56606	0.5645	0.56169
0.853611	0.56887	0.56753	0.56603	0.56448	0.56165
0.853889	0.56882	0.56749	0.566	0.56445	0.56161
0.854167	0.56877	0.56745	0.56595	0.56441	0.56157
0.854444	0.56873	0.56743	0.56591	0.56437	0.56152
0.854722	0.5687	0.5674	0.56586	0.56432	0.56148
0.855	0.56867	0.56736	0.56581	0.56425	0.56143
0.855278	0.56863	0.56733	0.56576	0.5642	0.56139
0.855556	0.5686	0.56728	0.56571	0.56416	0.56135
0.855833	0.56856	0.56726	0.56566	0.5641	0.56132
0.856111	0.56852	0.56722	0.5656	0.56405	0.56131
0.856389	0.56849	0.56719	0.56555	0.564	0.56129
0.856667	0.56845	0.56716	0.56551	0.56396	0.56126
0.856944	0.56842	0.56713	0.56548	0.56392	0.56123
0.857222	0.56838	0.56711	0.56543	0.56388	0.5612
0.8575	0.56834	0.56709	0.5654	0.56385	0.56115
0.857778	0.56829	0.56707	0.56535	0.56381	0.56112
0.858056	0.56823	0.56705	0.56533	0.56377	0.56108
0.858333	0.56818	0.56702	0.5653	0.56373	0.56103
0.858611	0.56814	0.56701	0.56527	0.56371	0.561
0.858889	0.5681	0.56697	0.56524	0.5637	0.56095
0.859167	0.56807	0.56695	0.56521	0.56368	0.56092
0.859444	0.56803	0.56693	0.56518	0.56366	0.56087
0.859722	0.56798	0.56692	0.56514	0.56363	0.56084
0.86	0.56795	0.5669	0.5651	0.5636	0.5608
0.860278	0.56791	0.56689	0.56505	0.56356	0.56076
0.860556	0.56788	0.56687	0.565	0.56352	0.56074
0.860833	0.56784	0.56686	0.56495	0.56346	0.56071
0.861111	0.56782	0.56684	0.5649	0.5634	0.56069
0.861389	0.56778	0.56682	0.56487	0.56337	0.56066
0.861667	0.56775	0.5668	0.56484	0.56333	0.56063
0.861944	0.56773	0.56677	0.56479	0.56331	0.5606
0.862222	0.5677	0.56674	0.56476	0.56329	0.56058
0.8625	0.56768	0.56671	0.56474	0.56327	0.56056
0.862778	0.56766	0.5667	0.56469	0.56324	0.56053
0.863056	0.56763	0.56666	0.56466	0.56321	0.56051
0.863333	0.5676	0.56663	0.56462	0.56317	0.5605
0.863611	0.56757	0.56661	0.56459	0.56315	0.56049
0.863889	0.56754	0.56657	0.56456	0.5631	0.56048
0.864167	0.56751	0.56655	0.56453	0.56306	0.56047
0.864444	0.56748	0.56653	0.56452	0.563	0.56045
0.864722	0.56745	0.56651	0.5645	0.56297	0.56044
0.865	0.56741	0.56649	0.56448	0.56295	0.56041
0.865278	0.56738	0.56648	0.56447	0.56292	0.56039
0.865556	0.56735	0.56645	0.56444	0.5629	0.56036
0.865833	0.56732	0.56643	0.56442	0.5629	0.56033
0.866111	0.56729	0.5664	0.56439	0.56289	0.56032
0.866389	0.56726	0.56639	0.56436	0.56287	0.56028
0.866667	0.56722	0.56636	0.56433	0.56285	0.56024
0.866944	0.56719	0.56633	0.5643	0.56282	0.56021
0.867222	0.56717	0.56631	0.56425	0.56279	0.56018
0.8675	0.56714	0.56629	0.56421	0.56275	0.56017
0.867778	0.56712	0.56627	0.56418	0.5627	0.56015
0.868056	0.5671	0.56625	0.56415	0.56267	0.56014
0.868333	0.56708	0.56622	0.5641	0.56262	0.56013
0.868611	0.56706	0.5662	0.56405	0.56256	0.56011
0.868889	0.56703	0.56618	0.56401	0.56253	0.5601
0.869167	0.567	0.56616	0.56398	0.56249	0.56008
0.869444	0.56698	0.56614	0.56394	0.56246	0.56008
0.869722	0.56696	0.56614	0.56391	0.56243	0.56006
0.87	0.56694	0.56613	0.56389	0.56239	0.56005
0.870278	0.56692	0.56612	0.56386	0.56234	0.56003
0.870556	0.5669	0.56611	0.56384	0.56232	0.56001
0.870833	0.56689	0.5661	0.5638	0.56229	0.56
0.871111	0.56688	0.56609	0.56377	0.56227	0.55997
0.871389	0.56686	0.56608	0.56375	0.56225	0.55995
0.871667	0.56684	0.56607	0.56372	0.56222	0.55994
0.871944	0.56682	0.56606	0.56369	0.56219	0.55993
0.872222	0.56681	0.56603	0.56367	0.56216	0.55992
0.8725	0.56677	0.56603	0.56365	0.56214	0.55989
0.872778	0.56674	0.566	0.56363	0.56212	0.55986
0.873056	0.56671	0.56599	0.56359	0.56211	0.55985
0.873333	0.56668	0.56597	0.56357	0.56209	0.55984
0.873611	0.56664	0.56594	0.56354	0.56208	0.55982
0.873889	0.56661	0.56592	0.56351	0.56207	0.55981
0.874167	0.56659	0.5659	0.56348	0.56204	0.55979
0.874444	0.56656	0.56588	0.56342	0.56201	0.55978
0.874722	0.56654	0.56586	0.5634	0.56198	0.55977
0.875	0.56652	0.56583	0.56336	0.56195	0.55975
0.875278	0.5665	0.56581	0.56333	0.56189	0.55975
0.875556	0.56649	0.56578	0.56331	0.56183	0.55973
0.875833	0.56648	0.56577	0.56329	0.56179	0.55973
0.876111	0.56645	0.56574	0.56327	0.56176	0.55972
0.876389	0.56643	0.56572	0.56326	0.56173	0.55972
0.876667	0.56642	0.56569	0.56324	0.56172	0.55971
0.876944	0.56641	0.56567	0.56322	0.56169	0.55971
0.877222	0.56639	0.56565	0.56318	0.56167	0.5597
0.8775	0.56638	0.56563	0.56315	0.56166	0.5597
0.877778	0.56636	0.56561	0.56312	0.56163	0.5597
0.878056	0.56633	0.56559	0.56309	0.56161	0.55969
0.878333	0.56632	0.56557	0.56305	0.5616	0.55969
0.878611	0.56629	0.56555	0.56303	0.56157	0.55968
0.878889	0.56627	0.56554	0.56301	0.56154	0.55968
0.879167	0.56626	0.56552	0.56298	0.56153	0.55968
0.879444	0.56624	0.56552	0.56296	0.5615	0.55967
0.879722	0.56623	0.5655	0.56294	0.56147	0.55966
0.88	0.56621	0.56549	0.56293	0.56144	0.55965
0.880278	0.56619	0.56548	0.56291	0.56143	0.55964
0.880556	0.56619	0.56547	0.56291	0.5614	0.55963
0.880833	0.56616	0.56546	0.5629	0.56138	0.55962
0.881111	0.56615	0.56545	0.56289	0.56136	0.55963
0.881389	0.56615	0.56544	0.56288	0.56134	0.55961
0.881667	0.56613	0.56543	0.56287	0.56133	0.55961
0.881944	0.56613	0.56543	0.56285	0.56132	0.55961
0.882222	0.56612	0.5654	0.56283	0.56131	0.55959
0.8825	0.56611	0.56539	0.56281	0.5613	0.55959
0.882778	0.56611	0.56538	0.56281	0.56129	0.55957
0.883056	0.5661	0.56537	0.56279	0.56128	0.55957
0.883333	0.5661	0.56535	0.56277	0.56127	0.55956
0.883611	0.56609	0.56534	0.56274	0.56126	0.55954
0.883889	0.56608	0.56533	0.56274	0.56124	0.55952
0.884167	0.56608	0.56532	0.56272	0.56122	0.55952
0.884444	0.56607	0.56531	0.5627	0.56121	0.55952
0.884722	0.56606	0.5653	0.56267	0.56118	0.5595
0.885	0.56606	0.5653	0.56265	0.56118	0.5595
0.885278	0.56605	0.56529	0.56263	0.56115	0.5595
0.885556	0.56604	0.56528	0.56262	0.56112	0.55948
0.885833	0.56604	0.56528	0.56262	0.5611	0.55949
0.886111	0.56602	0.56527	0.56259	0.56108	0.5595
0.886389	0.56601	0.56525	0.56257	0.56106	0.55947
0.886667	0.566	0.56525	0.56255	0.56103	0.55947
0.886944	0.56598	0.56524	0.56254	0.56101	0.55947
0.887222	0.56597	0.56523	0.56252	0.561	0.55947
0.8875	0.56596	0.56523	0.56249	0.56098	0.55945
0.887778	0.56594	0.5652	0.56247	0.56097	0.55945
0.888056	0.56593	0.56521	0.56245	0.56094	0.55944
0.888333	0.56593	0.56519	0.56242	0.56094	0.55943
0.888611	0.56592	0.56517	0.56241	0.56092	0.55943
0.888889	0.5659	0.56515	0.56239	0.5609	0.55943
0.889167	0.5659	0.56515	0.56236	0.56087	0.55944
0.889444	0.56588	0.56513	0.56236	0.56086	0.55941
0.889722	0.56587	0.56511	0.56234	0.56084	0.5594
0.89	0.56586	0.56509	0.56233	0.56082	0.5594
0.890278	0.56584	0.56508	0.56232	0.56081	0.5594
0.890556	0.56584	0.56506	0.56232	0.5608	0.55939
0.890833	0.56584	0.56504	0.5623	0.56078	0.55939
0.891111	0.56584	0.56503	0.56229	0.56076	0.55938
0.891389	0.56583	0.56503	0.5623	0.56075	0.55938
0.891667	0.56583	0.56501	0.56229	0.56074	0.55938
0.891944	0.56581	0.565	0.56228	0.56072	0.55937
0.892222	0.5658	0.56499	0.56226	0.5607	0.55936
0.8925	0.56581	0.56498	0.56226	0.56069	0.55935
0.892778	0.5658	0.56497	0.56225	0.56067	0.55935
0.893056	0.56578	0.56496	0.56223	0.56066	0.55934
0.893333	0.56577	0.56495	0.56221	0.56064	0.55933
0.893611	0.56576	0.56494	0.56221	0.56064	0.55932
0.893889	0.56574	0.56492	0.5622	0.56062	0.55933
0.894167	0.56574	0.56492	0.56219	0.56061	0.55931
0.894444	0.56573	0.56491	0.56218	0.56059	0.55931
0.894722	0.56572	0.5649	0.56217	0.56059	0.5593
0.895	0.56572	0.56489	0.56216	0.56057	0.55928
0.895278	0.56571	0.56488	0.56215	0.56056	0.55927
0.895556	0.5657	0.56488	0.56214	0.56055	0.55926
0.895833	0.56569	0.56488	0.56214	0.56054	0.55925
0.896111	0.56568	0.56487	0.56213	0.56053	0.55924
0.896389	0.56567	0.56485	0.56212	0.56053	0.55922
0.896667	0.56566	0.56485	0.56212	0.56052	0.55921
0.896944	0.56565	0.56484	0.56211	0.56051	0.55921
0.897222	0.56564	0.56484	0.5621	0.56051	0.5592
0.8975	0.56563	0.56483	0.5621	0.5605	0.5592
0.897778	0.56562	0.56482	0.56209	0.5605	0.55918
0.898056	0.56561	0.56482	0.56209	0.5605	0.55919
0.898333	0.5656	0.56482	0.56208	0.56049	0.55917
0.898611	0.56559	0.5648	0.56207	0.56048	0.55916
0.898889	0.56559	0.56481	0.56207	0.56048	0.55917
0.899167	0.56559	0.5648	0.56206	0.56048	0.55915
0.899444	0.56558	0.56479	0.56206	0.56048	0.55913
0.899722	0.56557	0.56477	0.56205	0.56047	0.55913
0.9	0.56557	0.56477	0.56206	0.56046	0.55912
0.900278	0.47159	0.47001	0.466	0.46333	0.46119
0.900556	0.4707	0.46913	0.46508	0.4624	0.46022
0.900833	0.47043	0.46889	0.46481	0.46212	0.45992
0.901111	0.47039	0.46886	0.46478	0.4621	0.45988
0.901389	0.47043	0.4689	0.46482	0.46211	0.45992
0.901667	0.4705	0.46897	0.46489	0.46215	0.45999
0.901944	0.4706	0.46909	0.46501	0.46224	0.4601
0.902222	0.47071	0.4692	0.46511	0.46236	0.46022
0.9025	0.47083	0.4693	0.46522	0.46247	0.46037
0.902778	0.47092	0.4694	0.4653	0.46254	0.46047
0.903056	0.47103	0.4695	0.4654	0.4627	0.46051
0.903333	0.47113	0.46962	0.46551	0.46283	0.46061
0.903611	0.47126	0.46975	0.46563	0.46289	0.46077
0.903889	0.47139	0.46987	0.46574	0.46295	0.46088
0.904167	0.4715	0.47	0.46589	0.46307	0.46094
0.904444	0.47163	0.4701	0.46601	0.46316	0.46109
0.904722	0.47173	0.4702	0.46609	0.46329	0.46124
0.905	0.47184	0.47031	0.46619	0.4634	0.4613
0.905278	0.47194	0.47043	0.46629	0.46355	0.46136
0.905556	0.47205	0.47053	0.4664	0.46366	0.46147
0.905833	0.47216	0.47065	0.46652	0.4637	0.46157
0.906111	0.47228	0.47077	0.46663	0.46377	0.46169
0.906389	0.47239	0.47087	0.46673	0.46389	0.46182
0.906667	0.47249	0.47096	0.46682	0.464	0.46197
0.906944	0.47258	0.47107	0.46689	0.46409	0.46207
0.907222	0.47268	0.47114	0.46695	0.46416	0.46211
0.9075	0.47277	0.47125	0.46705	0.46427	0.46217
0.907778	0.47288	0.47136	0.46716	0.46439	0.46229
0.908056	0.47298	0.47145	0.46726	0.46447	0.46241
0.908333	0.47307	0.47155	0.46735	0.46451	0.46248
0.908611	0.47318	0.47165	0.46746	0.46457	0.46254
0.908889	0.47327	0.47172	0.46757	0.46465	0.46266
0.909167	0.47335	0.47181	0.46764	0.46473	0.46278
0.909444	0.47344	0.47188	0.46771	0.46481	0.46286
0.909722	0.47352	0.47197	0.46777	0.4649	0.4629
0.91	0.47361	0.47205	0.46787	0.465	0.46294
0.910278	0.47374	0.47213	0.46794	0.46508	0.46302
0.910556	0.47388	0.47221	0.46804	0.46517	0.46308
0.910833	0.47401	0.47231	0.46813	0.46524	0.46316
0.911111	0.47407	0.47238	0.46821	0.4653	0.46325
0.911389	0.4741	0.47246	0.46829	0.46533	0.46333
0.911667	0.47411	0.47251	0.46836	0.46539	0.46342
0.911944	0.47416	0.47257	0.46845	0.46547	0.46351
0.912222	0.47424	0.47264	0.4685	0.46555	0.4636
0.9125	0.47432	0.47269	0.46857	0.46563	0.46365
0.912778	0.47441	0.47276	0.46863	0.46569	0.46369
0.913056	0.47454	0.47282	0.4687	0.46575	0.46372
0.913333	0.47466	0.4729	0.46876	0.46582	0.46377
0.913611	0.47477	0.47296	0.46884	0.46592	0.46385
0.913889	0.47485	0.47303	0.46893	0.46599	0.46393
0.914167	0.47489	0.47309	0.46901	0.46605	0.46401
0.914444	0.47491	0.47314	0.46909	0.46608	0.46406
0.914722	0.47493	0.47321	0.46915	0.46612	0.4641
0.915	0.47501	0.47327	0.46922	0.46617	0.46414
0.915278	0.47511	0.47331	0.46928	0.46622	0.46421
0.915556	0.47519	0.47336	0.46933	0.46628	0.46429
0.915833	0.47525	0.47342	0.46939	0.46633	0.46436
0.916111	0.47531	0.47347	0.46946	0.46638	0.46443
0.916389	0.4754	0.47352	0.4695	0.46645	0.46446
0.916667	0.4755	0.47357	0.46956	0.4665	0.46449
0.916944	0.47558	0.47365	0.46963	0.46655	0.46451
0.919722	0.47599	0.47411	0.47019	0.46702	0.46495
0.9225	0.47653	0.47458	0.47073	0.4675	0.46533
0.925278	0.47688	0.47492	0.4712	0.46781	0.46564
0.928056	0.47728	0.47529	0.47166	0.46818	0.4659
0.930833	0.47748	0.47565	0.47202	0.46852	0.4661
0.933611	0.47786	0.47576	0.47239	0.46883	0.46625
0.936389	0.47809	0.47597	0.47269	0.46916	0.46637
0.939167	0.47829	0.47621	0.47299	0.46939	0.46649
0.941944	0.47848	0.47639	0.47324	0.46959	0.46653
0.944722	0.47864	0.47652	0.47342	0.46981	0.46656
0.9725	0.47923	0.47733	0.47393	0.47057	0.46625
1.00028	0.4801	0.47788	0.47339	0.4706	0.46687
1.02806	0.48003	0.47741	0.47399	0.47131	0.46785
1.05583	0.47962	0.4768	0.4749	0.47245	0.46779
1.08361	0.47905	0.47681	0.47517	0.47247	0.46773
1.11139	0.47893	0.47698	0.47486	0.47193	0.46793
1.13917	0.47959	0.47732	0.47473	0.47103	0.46771
1.16639	0.48055	0.4774	0.47473	0.47076	0.46836
1.16667	0.48056	0.4774	0.47473	0.47076	0.46837
1.16694	0.57272	0.57055	0.56878	0.56619	0.56485
1.16722	0.57359	0.57145	0.56967	0.56708	0.56579
1.1675	0.57384	0.57168	0.56992	0.56732	0.56606
1.16778	0.57389	0.57171	0.56997	0.56739	0.56608
1.16806	0.57387	0.5717	0.56994	0.56736	0.56607
1.16833	0.57382	0.57166	0.56987	0.56729	0.56604
1.16861	0.57377	0.5716	0.56979	0.5672	0.56598
1.16889	0.57369	0.57152	0.56969	0.56713	0.5659
1.16917	0.5736	0.57143	0.5696	0.56706	0.56581
1.16944	0.57352	0.57134	0.56951	0.56698	0.5657
1.16972	0.57347	0.57124	0.56943	0.56691	0.56561
1.17	0.57339	0.57115	0.56934	0.56686	0.56552
1.17028	0.57332	0.57107	0.56929	0.5668	0.56547
1.17056	0.57325	0.57099	0.56922	0.56668	0.5654
1.17083	0.57317	0.57092	0.56914	0.56657	0.56533
1.17111	0.57309	0.57085	0.56905	0.56649	0.56529
1.17139	0.57301	0.57075	0.56896	0.56642	0.56524
1.17167	0.57292	0.57065	0.56886	0.56633	0.56516
1.17194	0.57283	0.57057	0.56877	0.56623	0.56507
1.17222	0.57275	0.57046	0.56869	0.56616	0.56497
1.1725	0.57269	0.57039	0.56863	0.56611	0.56491
1.17278	0.57263	0.57031	0.56855	0.56607	0.56485
1.17306	0.57255	0.57025	0.56848	0.56601	0.56479
1.17333	0.57249	0.57018	0.56841	0.56592	0.56471
1.17361	0.57243	0.57012	0.56834	0.56583	0.56464
1.17389	0.57236	0.57008	0.56826	0.56574	0.56456
1.17417	0.57228	0.57002	0.56816	0.56566	0.56452
1.17444	0.57221	0.56993	0.56808	0.56557	0.56449
1.17472	0.57214	0.56985	0.568	0.56551	0.56446
1.175	0.57205	0.56978	0.56793	0.56546	0.56441
1.17528	0.57198	0.56971	0.56788	0.5654	0.56433
1.17556	0.57192	0.56966	0.56782	0.56534	0.56425
1.17583	0.57187	0.56959	0.56776	0.56531	0.56417
1.17611	0.57182	0.56953	0.56771	0.56528	0.5641
1.17639	0.57175	0.56946	0.56766	0.56524	0.56402
1.17667	0.5717	0.56941	0.56759	0.56518	0.56396
1.17694	0.57165	0.56935	0.56753	0.5651	0.5639
1.17722	0.57159	0.56931	0.56747	0.56503	0.56386
1.1775	0.57153	0.56927	0.5674	0.56496	0.56381
1.17778	0.57147	0.56921	0.56732	0.5649	0.56376
1.17806	0.5714	0.56915	0.56725	0.56486	0.56372
1.17833	0.57133	0.56909	0.56717	0.5648	0.56369
1.17861	0.57129	0.56901	0.56711	0.56473	0.56367
1.17889	0.57123	0.56896	0.56705	0.56468	0.56362
1.17917	0.57117	0.56889	0.56699	0.56462	0.56358
1.17944	0.57111	0.56884	0.56693	0.56457	0.56351
1.17972	0.57107	0.56876	0.5669	0.56453	0.56345
1.18	0.57102	0.56872	0.56686	0.56451	0.56338
1.18028	0.57096	0.56868	0.56681	0.56449	0.56332
1.18056	0.57092	0.56864	0.56677	0.56446	0.56329
1.18083	0.57088	0.56858	0.56672	0.56442	0.56327
1.18111	0.57082	0.56854	0.56665	0.56436	0.56323
1.18139	0.57075	0.5685	0.56658	0.56429	0.56318
1.18167	0.57069	0.56848	0.56652	0.56421	0.56314
1.18194	0.57063	0.56845	0.56648	0.56416	0.56308
1.18222	0.57059	0.5684	0.56642	0.56412	0.56303
1.1825	0.57054	0.56835	0.56636	0.56407	0.56298
1.18278	0.57048	0.56831	0.56632	0.56401	0.56294
1.18306	0.57042	0.56825	0.56627	0.56397	0.56292
1.18333	0.57036	0.56819	0.56621	0.56393	0.5629
1.18361	0.57033	0.56814	0.56616	0.56389	0.56289
1.18389	0.57029	0.56809	0.56613	0.56386	0.56286
1.18417	0.57025	0.56806	0.5661	0.56382	0.56282
1.18444	0.5702	0.56801	0.56608	0.56379	0.56279
1.18472	0.57016	0.56797	0.56605	0.56375	0.56273
1.185	0.57012	0.56793	0.56602	0.56373	0.56268
1.18528	0.57008	0.56789	0.56598	0.5637	0.56264
1.18556	0.57005	0.56784	0.56593	0.56368	0.5626
1.18583	0.57002	0.56779	0.56589	0.56367	0.56256
1.18611	0.56998	0.56775	0.56585	0.56364	0.56252
1.18639	0.56993	0.56771	0.56581	0.56361	0.56247
1.18667	0.56987	0.56769	0.56576	0.56356	0.56243
1.18694	0.56982	0.56766	0.56571	0.56351	0.56238
1.18722	0.56978	0.56762	0.56566	0.56346	0.56234
1.1875	0.56973	0.56756	0.56562	0.56341	0.56231
1.18778	0.56969	0.56751	0.56557	0.56336	0.56229
1.18806	0.56965	0.56746	0.56553	0.56332	0.56225
1.18833	0.5696	0.56743	0.56549	0.5633	0.56223
1.18861	0.56956	0.56738	0.56546	0.56328	0.56219
1.18889	0.56951	0.56733	0.56542	0.56326	0.56216
1.18917	0.56946	0.56729	0.56539	0.56324	0.56213
1.18944	0.56942	0.56723	0.56535	0.56321	0.56211
1.18972	0.56937	0.56719	0.56531	0.56317	0.5621
1.19	0.56934	0.56715	0.56528	0.56313	0.56208
1.19028	0.5693	0.5671	0.56526	0.5631	0.56206
1.19056	0.56928	0.56709	0.56523	0.56305	0.56204
1.19083	0.56926	0.56705	0.5652	0.56302	0.562
1.19111	0.56923	0.56701	0.56516	0.56297	0.56195
1.19139	0.56919	0.56698	0.56513	0.56295	0.56189
1.19167	0.56916	0.56694	0.56508	0.56292	0.56183
1.19194	0.56911	0.56691	0.56503	0.56291	0.5618
1.19222	0.56908	0.56689	0.56498	0.5629	0.56176
1.1925	0.56903	0.56687	0.56494	0.56289	0.56172
1.19278	0.569	0.56685	0.5649	0.56287	0.5617
1.19306	0.56895	0.56682	0.56487	0.56286	0.56167
1.19333	0.56891	0.56678	0.56484	0.56284	0.56165
1.19361	0.56886	0.56675	0.56481	0.56281	0.56162
1.19389	0.56881	0.5667	0.56478	0.56277	0.56159
1.19417	0.56877	0.56666	0.56475	0.56274	0.56154
1.19444	0.56873	0.56661	0.56471	0.5627	0.5615
1.19472	0.56871	0.56658	0.56468	0.56267	0.56146
1.195	0.56867	0.56654	0.56465	0.56264	0.56143
1.19528	0.56865	0.5665	0.56462	0.56261	0.56138
1.19556	0.56862	0.56648	0.56458	0.56258	0.56135
1.19583	0.56859	0.56646	0.56455	0.56255	0.56134
1.19611	0.56854	0.56642	0.56453	0.56252	0.56131
1.19639	0.56852	0.56639	0.56451	0.56249	0.5613
1.19667	0.56849	0.56635	0.5645	0.56247	0.56127
1.19694	0.56847	0.56632	0.56448	0.56244	0.56124
1.19722	0.56844	0.56629	0.56446	0.56241	0.5612
1.1975	0.5684	0.56626	0.56444	0.56238	0.56117
1.19778	0.56835	0.56623	0.56441	0.56234	0.56113
1.19806	0.56832	0.5662	0.56438	0.56232	0.56109
1.19833	0.56827	0.56617	0.56436	0.56228	0.56105
1.19861	0.56821	0.56616	0.56433	0.56226	0.56101
1.19889	0.56818	0.56613	0.5643	0.56224	0.56097
1.19917	0.56815	0.56611	0.56427	0.56221	0.56093
1.19944	0.56811	0.5661	0.56425	0.56219	0.5609
1.19972	0.56809	0.56608	0.56422	0.56216	0.56086
1.2	0.56805	0.56607	0.56418	0.56215	0.56082
1.20028	0.56802	0.56605	0.56415	0.56213	0.5608
1.20056	0.56799	0.56603	0.56412	0.56212	0.56077
1.20083	0.56795	0.56601	0.56408	0.5621	0.56073
1.20111	0.56792	0.56598	0.56405	0.5621	0.56071
1.20139	0.56789	0.56596	0.56401	0.56209	0.56069
1.20167	0.56787	0.56592	0.56398	0.56208	0.56066
1.20194	0.56784	0.56589	0.56395	0.56207	0.56064
1.20222	0.5678	0.56586	0.56393	0.56205	0.5606
1.2025	0.56777	0.56583	0.5639	0.56203	0.56058
1.20278	0.56775	0.5658	0.56388	0.562	0.56056
1.20306	0.56773	0.56577	0.56386	0.56196	0.56054
1.20333	0.5677	0.56576	0.56383	0.56194	0.56052
1.20361	0.56768	0.56572	0.56381	0.5619	0.56051
1.20389	0.56765	0.56571	0.56378	0.56186	0.5605
1.20417	0.56762	0.56568	0.56376	0.56183	0.56049
1.20444	0.56759	0.56566	0.56374	0.5618	0.56048
1.20472	0.56754	0.56564	0.56372	0.56177	0.56046
1.205	0.56752	0.56561	0.5637	0.56175	0.56045
1.20528	0.56749	0.56559	0.56368	0.56173	0.56043
1.20556	0.56746	0.56557	0.56366	0.56171	0.56039
1.20583	0.56743	0.56555	0.56364	0.5617	0.56037
1.20611	0.56739	0.56553	0.56362	0.56168	0.56032
1.20639	0.56737	0.56552	0.56359	0.56167	0.56028
1.20667	0.56732	0.5655	0.56358	0.56165	0.56023
1.20694	0.56728	0.56549	0.56354	0.56163	0.5602
1.20722	0.56726	0.56548	0.56351	0.56161	0.56016
1.2075	0.56723	0.56546	0.56349	0.56159	0.56012
1.20778	0.5672	0.56544	0.56346	0.56156	0.5601
1.20806	0.56716	0.56542	0.56342	0.56153	0.56008
1.20833	0.56712	0.5654	0.56339	0.56151	0.56006
1.20861	0.56711	0.56538	0.56337	0.56148	0.56003
1.20889	0.56708	0.56536	0.56335	0.56145	0.56
1.20917	0.56706	0.56535	0.56332	0.56144	0.55997
1.20944	0.56703	0.56534	0.5633	0.5614	0.55993
1.20972	0.567	0.56533	0.56328	0.56138	0.55989
1.21	0.56697	0.56532	0.56326	0.56137	0.55985
1.21028	0.56694	0.56531	0.56324	0.56135	0.55981
1.21056	0.56693	0.5653	0.56321	0.56133	0.55979
1.21083	0.56691	0.56529	0.56319	0.56133	0.55975
1.21111	0.56689	0.56528	0.56318	0.56131	0.55974
1.21139	0.56688	0.56528	0.56314	0.5613	0.55972
1.21167	0.56687	0.56527	0.56312	0.56128	0.55971
1.21194	0.56685	0.56525	0.56308	0.56127	0.5597
1.21222	0.56682	0.56524	0.56306	0.56126	0.55969
1.2125	0.56679	0.56522	0.56304	0.56124	0.55967
1.21278	0.56676	0.5652	0.56301	0.56122	0.55966
1.21306	0.56674	0.5652	0.56299	0.56119	0.55964
1.21333	0.5667	0.56518	0.56297	0.56117	0.55961
1.21361	0.56668	0.56515	0.56294	0.56114	0.55958
1.21389	0.56664	0.56511	0.56293	0.56112	0.55956
1.21417	0.56661	0.56509	0.56292	0.56108	0.55952
1.21444	0.56659	0.56506	0.56291	0.56106	0.5595
1.21472	0.56656	0.56505	0.5629	0.56104	0.55948
1.215	0.56654	0.56503	0.56289	0.56102	0.55945
1.21528	0.56652	0.56501	0.56288	0.561	0.55942
1.21556	0.56649	0.56498	0.56287	0.56097	0.5594
1.21583	0.56647	0.56497	0.56285	0.56094	0.55937
1.21611	0.56645	0.56495	0.56284	0.56093	0.55934
1.21639	0.56643	0.56494	0.56283	0.56089	0.55931
1.21667	0.56641	0.56492	0.5628	0.56089	0.55929
1.21694	0.56638	0.56491	0.56278	0.56087	0.55926
1.21722	0.56637	0.56489	0.56275	0.56085	0.55923
1.2175	0.56634	0.56489	0.56273	0.56082	0.5592
1.21778	0.5663	0.56487	0.5627	0.56082	0.55918
1.21806	0.56629	0.56486	0.56269	0.56079	0.55915
1.21833	0.56626	0.56485	0.56267	0.56077	0.55913
1.21861	0.56623	0.56483	0.56265	0.56075	0.55911
1.21889	0.56622	0.56482	0.56262	0.56073	0.5591
1.21917	0.5662	0.56481	0.56259	0.56072	0.55909
1.21944	0.56618	0.5648	0.56258	0.56071	0.55907
1.21972	0.56616	0.56479	0.56256	0.56069	0.55907
1.22	0.56614	0.56477	0.56254	0.56069	0.55905
1.22028	0.56612	0.56476	0.56252	0.56067	0.55904
1.22056	0.56611	0.56474	0.5625	0.56064	0.55902
1.22083	0.5661	0.56473	0.56248	0.56063	0.559
1.22111	0.56609	0.56472	0.56246	0.56061	0.55899
1.22139	0.56608	0.56471	0.56245	0.5606	0.55897
1.22167	0.56608	0.56469	0.56243	0.56059	0.55896
1.22194	0.56606	0.56469	0.5624	0.56058	0.55895
1.22222	0.56605	0.56468	0.56238	0.56056	0.55893
1.2225	0.56603	0.56466	0.56236	0.56055	0.55892
1.22278	0.56602	0.56465	0.56234	0.56054	0.55891
1.22306	0.566	0.56463	0.56231	0.56052	0.55891
1.22333	0.56598	0.56461	0.56231	0.56052	0.5589
1.22361	0.56597	0.5646	0.56229	0.56051	0.5589
1.22389	0.56594	0.56459	0.56228	0.5605	0.55889
1.22417	0.56591	0.56458	0.56227	0.5605	0.55889
1.22444	0.56588	0.56457	0.56224	0.5605	0.55888
1.22472	0.56585	0.56456	0.56224	0.56049	0.55887
1.225	0.56583	0.56455	0.56222	0.56049	0.55885
1.22528	0.56581	0.56454	0.56221	0.56048	0.55885
1.22556	0.56578	0.56454	0.56219	0.56047	0.55882
1.22583	0.56576	0.56453	0.56217	0.56046	0.55881
1.22611	0.56575	0.56452	0.56216	0.56045	0.5588
1.22639	0.56573	0.56451	0.56214	0.56044	0.55878
1.22667	0.56571	0.56451	0.56213	0.56042	0.55876
1.22694	0.56568	0.5645	0.56212	0.5604	0.55874
1.22722	0.56567	0.5645	0.56211	0.56037	0.55874
1.2275	0.56566	0.56449	0.5621	0.56037	0.55872
1.22778	0.56563	0.56449	0.56208	0.56034	0.5587
1.22806	0.56561	0.56448	0.56207	0.5603	0.55868
1.22833	0.56558	0.56447	0.56207	0.56028	0.55865
1.22861	0.56558	0.56446	0.56205	0.56024	0.55865
1.22889	0.56556	0.56445	0.56204	0.56023	0.55865
1.22917	0.56554	0.56445	0.56203	0.56019	0.55862
1.22944	0.56554	0.56445	0.56202	0.56017	0.55861
1.22972	0.56553	0.56444	0.562	0.56015	0.55859
1.23	0.56552	0.56443	0.56199	0.56013	0.55857
1.23028	0.5655	0.56442	0.56198	0.56012	0.55856
1.23056	0.56549	0.56441	0.56196	0.5601	0.55854
1.23083	0.56548	0.56439	0.56194	0.56009	0.55854
1.23111	0.56547	0.56439	0.56191	0.56008	0.55852
1.23139	0.56545	0.56438	0.56188	0.56008	0.55851
1.23167	0.56544	0.56438	0.56187	0.56007	0.5585
1.23194	0.56542	0.56436	0.56185	0.56005	0.55849
1.23222	0.56541	0.56435	0.56182	0.56004	0.55848
1.2325	0.56539	0.56433	0.56179	0.56002	0.55847
1.23278	0.56538	0.56434	0.56177	0.56	0.55846
1.23306	0.56537	0.56432	0.56175	0.56	0.55844
1.23333	0.56536	0.56431	0.56173	0.55998	0.55843
1.23361	0.47121	0.46937	0.4656	0.46281	0.46012
1.23389	0.47028	0.46846	0.46464	0.46181	0.45913
1.23417	0.47006	0.4682	0.46442	0.46152	0.45888
1.23444	0.47002	0.46815	0.46437	0.46147	0.45884
1.23472	0.47004	0.46819	0.4644	0.46148	0.45886
1.235	0.47009	0.46826	0.46445	0.46154	0.45889
1.23528	0.47016	0.46837	0.46449	0.46164	0.45893
1.23556	0.47024	0.46846	0.46455	0.46173	0.45901
1.23583	0.47034	0.46853	0.46467	0.46186	0.45913
1.23611	0.47045	0.46864	0.46479	0.462	0.45925
1.23639	0.47056	0.46875	0.46491	0.46208	0.45931
1.23667	0.47067	0.46886	0.46503	0.46212	0.45943
1.23694	0.4708	0.46896	0.46514	0.46223	0.4596
1.23722	0.47089	0.46909	0.46525	0.46237	0.45969
1.2375	0.47098	0.46922	0.46532	0.46247	0.45973
1.23778	0.47108	0.4693	0.46541	0.46256	0.45981
1.23806	0.47117	0.46939	0.46551	0.4627	0.45991
1.23833	0.47129	0.4695	0.46562	0.46284	0.46004
1.23861	0.47139	0.4696	0.46572	0.46289	0.46016
1.23889	0.47148	0.46972	0.46584	0.46294	0.46028
1.23917	0.47159	0.46984	0.46596	0.46303	0.46042
1.23944	0.47169	0.46995	0.46604	0.46313	0.46048
1.23972	0.47176	0.47006	0.46611	0.46324	0.46051
1.24	0.47185	0.47013	0.4662	0.46334	0.4606
1.24028	0.47193	0.47022	0.46629	0.46344	0.46073
1.24056	0.47202	0.4703	0.46638	0.46356	0.46083
1.24083	0.47211	0.4704	0.46647	0.46365	0.46089
1.24111	0.47221	0.47049	0.46657	0.46369	0.46095
1.24139	0.47229	0.47059	0.46665	0.46373	0.46105
1.24167	0.47238	0.4707	0.46673	0.46381	0.46117
1.24194	0.47246	0.47079	0.46681	0.46392	0.46126
1.24222	0.47252	0.47087	0.46687	0.46402	0.46129
1.2425	0.47259	0.47093	0.46692	0.46408	0.46134
1.24278	0.47268	0.47101	0.46697	0.46414	0.46141
1.24306	0.47273	0.47109	0.46705	0.46423	0.46148
1.24333	0.4728	0.47116	0.46713	0.46434	0.46155
1.24361	0.47289	0.47126	0.4672	0.46442	0.46162
1.24389	0.47296	0.47136	0.46728	0.46448	0.46171
1.24417	0.47302	0.47143	0.46733	0.46451	0.4618
1.24444	0.47309	0.47151	0.46741	0.46455	0.46191
1.24472	0.47316	0.4716	0.46749	0.46462	0.462
1.245	0.47324	0.47167	0.46756	0.46469	0.46206
1.24528	0.47329	0.47173	0.46762	0.46475	0.46209
1.24556	0.47335	0.4718	0.46767	0.46483	0.46212
1.24583	0.47341	0.47186	0.46772	0.4649	0.46216
1.24611	0.47347	0.47192	0.46776	0.46497	0.46223
1.24639	0.47353	0.472	0.46783	0.46504	0.46232
1.24667	0.47359	0.47207	0.46789	0.46511	0.46239
1.24694	0.47367	0.47214	0.46795	0.46518	0.46244
1.24722	0.47377	0.47221	0.46801	0.46525	0.46249
1.2475	0.47386	0.47228	0.46808	0.46529	0.46252
1.24778	0.47394	0.47236	0.46814	0.46531	0.46258
1.24806	0.47401	0.47243	0.46819	0.46535	0.46266
1.24833	0.47406	0.47249	0.46825	0.46541	0.46275
1.24861	0.47408	0.47253	0.4683	0.46545	0.46281
1.24889	0.47409	0.47259	0.46835	0.46551	0.46286
1.24917	0.4741	0.47265	0.46839	0.46557	0.46289
1.24944	0.47412	0.4727	0.46845	0.46561	0.46291
1.24972	0.47417	0.47274	0.46849	0.46567	0.46293
1.25	0.47421	0.47281	0.46852	0.4657	0.46297
1.25028	0.47427	0.47287	0.46857	0.46575	0.46302
1.25306	0.47487	0.47338	0.46902	0.46619	0.46354
1.25583	0.47523	0.47402	0.46936	0.46664	0.46382
1.25861	0.47567	0.47429	0.46966	0.467	0.46413
1.26139	0.4759	0.4748	0.46993	0.46737	0.46445
1.26417	0.4763	0.47499	0.47015	0.4677	0.46462
1.26694	0.4766	0.47532	0.47033	0.46795	0.46478
1.26972	0.47687	0.47566	0.47058	0.46821	0.46494
1.2725	0.4772	0.47573	0.47084	0.46846	0.46506
1.27528	0.47732	0.47587	0.47104	0.46864	0.46516
1.27806	0.47751	0.47605	0.47123	0.46881	0.46526
1.30583	0.4789	0.47635	0.4732	0.46998	0.46627
1.33361	0.47882	0.47636	0.47453	0.47088	0.46787
1.36139	0.47871	0.47658	0.47448	0.47146	0.46871
1.38917	0.47941	0.47689	0.47425	0.47074	0.4682
1.41694	0.48003	0.47735	0.47445	0.47058	0.46782
1.44472	0.48004	0.47741	0.4747	0.47166	0.46811
1.4725	0.47963	0.47729	0.47477	0.47229	0.46823
1.49972	0.47975	0.47672	0.47407	0.47114	0.46727
1.5	0.47975	0.4767	0.47406	0.47113	0.46726
1.50028	0.57208	0.56998	0.56831	0.56656	0.564
1.50056	0.57296	0.57087	0.56919	0.56746	0.56495
1.50083	0.57322	0.57106	0.56936	0.56769	0.56523
1.50111	0.57326	0.57109	0.56939	0.5677	0.56526
1.50139	0.57324	0.57106	0.56934	0.56768	0.56522
1.50167	0.57319	0.571	0.56929	0.5676	0.56514
1.50194	0.57312	0.57093	0.56923	0.56749	0.56504
1.50222	0.57303	0.57086	0.56914	0.56741	0.56493
1.5025	0.57295	0.57076	0.56906	0.56729	0.56485
1.50278	0.57286	0.57066	0.56894	0.56717	0.56475
1.50306	0.57278	0.57055	0.56881	0.56708	0.56464
1.50333	0.57269	0.57046	0.56871	0.56699	0.56454
1.50361	0.57262	0.57035	0.56863	0.5669	0.56449
1.50389	0.57254	0.57028	0.56853	0.56685	0.56443
1.50417	0.57247	0.57019	0.56843	0.56674	0.56431
1.50444	0.5724	0.57011	0.56834	0.5666	0.56418
1.50472	0.5723	0.57006	0.56823	0.5665	0.56406
1.505	0.57222	0.56998	0.56811	0.56641	0.56394
1.50528	0.57211	0.56987	0.568	0.5663	0.56387
1.50556	0.57203	0.56977	0.56791	0.5662	0.56378
1.50583	0.57194	0.56969	0.56783	0.56612	0.56372
1.50611	0.57189	0.56961	0.56774	0.56608	0.56366
1.50639	0.57183	0.56952	0.56768	0.56601	0.56359
1.50667	0.57176	0.56943	0.5676	0.5659	0.56348
1.50694	0.57171	0.56936	0.56752	0.5658	0.56337
1.50722	0.57164	0.5693	0.56743	0.5657	0.56331
1.5075	0.57157	0.56925	0.56733	0.5656	0.56326
1.50778	0.5715	0.56919	0.56723	0.56551	0.56318
1.50806	0.57144	0.5691	0.56713	0.56544	0.56309
1.50833	0.57136	0.56903	0.56706	0.56537	0.563
1.50861	0.5713	0.56895	0.56698	0.56531	0.56293
1.50889	0.57123	0.56887	0.56691	0.56527	0.56289
1.50917	0.57116	0.56879	0.56686	0.56519	0.56284
1.50944	0.57111	0.56873	0.5668	0.5651	0.56276
1.50972	0.57106	0.56869	0.56673	0.56499	0.56266
1.51	0.57101	0.56864	0.56665	0.56492	0.56259
1.51028	0.57095	0.56857	0.56657	0.56485	0.5625
1.51056	0.57091	0.56851	0.56648	0.56478	0.56241
1.51083	0.57085	0.56849	0.5664	0.5647	0.56233
1.51111	0.57079	0.56844	0.56633	0.56463	0.56228
1.51139	0.57073	0.56838	0.56625	0.56456	0.56223
1.51167	0.57067	0.56832	0.56618	0.56452	0.56216
1.51194	0.5706	0.56825	0.56613	0.56449	0.56212
1.51222	0.57054	0.56819	0.56609	0.56444	0.56209
1.5125	0.57048	0.56813	0.56606	0.56437	0.56207
1.51278	0.57042	0.56808	0.56601	0.56428	0.56201
1.51306	0.57036	0.56803	0.56596	0.5642	0.56193
1.51333	0.57032	0.56798	0.5659	0.56411	0.56184
1.51361	0.57027	0.56795	0.56583	0.56405	0.56177
1.51389	0.57025	0.5679	0.56576	0.56397	0.56171
1.51417	0.57019	0.56785	0.5657	0.5639	0.56168
1.51444	0.57014	0.56781	0.56563	0.56386	0.56163
1.51472	0.57011	0.56775	0.56557	0.56381	0.56158
1.515	0.57008	0.56772	0.56551	0.56376	0.56152
1.51528	0.57005	0.56769	0.56547	0.56372	0.56145
1.51556	0.57001	0.56766	0.56544	0.56369	0.5614
1.51583	0.56997	0.56761	0.56537	0.56366	0.56135
1.51611	0.56992	0.56755	0.56532	0.5636	0.56132
1.51639	0.56987	0.5675	0.56529	0.56354	0.56129
1.51667	0.56981	0.56747	0.56525	0.56347	0.56125
1.51694	0.56977	0.56743	0.56521	0.56339	0.5612
1.51722	0.56972	0.56738	0.56516	0.56333	0.56113
1.5175	0.56969	0.56733	0.56512	0.56329	0.56107
1.51778	0.56964	0.56727	0.56505	0.56326	0.561
1.51806	0.56961	0.56721	0.565	0.56322	0.56094
1.51833	0.56956	0.56716	0.56494	0.56316	0.56088
1.51861	0.56952	0.56713	0.56489	0.5631	0.56081
1.51889	0.56947	0.5671	0.56484	0.56304	0.56076
1.51917	0.56942	0.56706	0.56479	0.563	0.56072
1.51944	0.56938	0.56704	0.56474	0.56295	0.56068
1.51972	0.56934	0.56699	0.5647	0.56292	0.56064
1.52	0.56932	0.56696	0.56465	0.5629	0.56059
1.52028	0.5693	0.56693	0.56461	0.56289	0.56055
1.52056	0.56927	0.5669	0.56457	0.56286	0.56052
1.52083	0.56924	0.56688	0.56454	0.56283	0.56051
1.52111	0.56921	0.56686	0.56452	0.56277	0.56049
1.52139	0.56916	0.56684	0.56449	0.56272	0.56047
1.52167	0.56913	0.5668	0.56448	0.56266	0.56045
1.52194	0.5691	0.56677	0.56445	0.56261	0.56041
1.52222	0.56907	0.56673	0.56443	0.56257	0.56036
1.5225	0.56902	0.56669	0.5644	0.56251	0.56031
1.52278	0.569	0.56665	0.56436	0.56245	0.56023
1.52306	0.56896	0.56661	0.56433	0.56239	0.56019
1.52333	0.56892	0.56657	0.56429	0.56236	0.56015
1.52361	0.56888	0.56653	0.56425	0.56232	0.56012
1.52389	0.56885	0.56651	0.56419	0.56229	0.56009
1.52417	0.56881	0.56648	0.56415	0.56225	0.56008
1.52444	0.56877	0.56646	0.56412	0.56221	0.56005
1.52472	0.56874	0.56643	0.56406	0.56218	0.56002
1.525	0.56872	0.5664	0.56402	0.56215	0.55999
1.52528	0.56869	0.56637	0.56398	0.56212	0.55996
1.52556	0.56867	0.56634	0.56393	0.5621	0.55992
1.52583	0.56865	0.56629	0.56391	0.56209	0.55988
1.52611	0.56863	0.56625	0.56388	0.56207	0.55982
1.52639	0.56859	0.56624	0.56385	0.56203	0.55979
1.52667	0.56857	0.56619	0.56381	0.562	0.55976
1.52694	0.56855	0.56616	0.56377	0.56194	0.55973
1.52722	0.56852	0.56613	0.56374	0.5619	0.55971
1.5275	0.56849	0.56612	0.56371	0.56183	0.5597
1.52778	0.56848	0.56611	0.56369	0.56178	0.55969
1.52806	0.56846	0.56609	0.56367	0.56174	0.55967
1.52833	0.56843	0.56608	0.56365	0.56171	0.55966
1.52861	0.5684	0.56607	0.56362	0.56169	0.55962
1.52889	0.56837	0.56605	0.56358	0.56167	0.55959
1.52917	0.56834	0.56604	0.56357	0.56164	0.55956
1.52944	0.5683	0.56602	0.56354	0.5616	0.55953
1.52972	0.56826	0.566	0.5635	0.56157	0.55948
1.53	0.56823	0.56597	0.56348	0.56153	0.55945
1.53028	0.56818	0.56594	0.56343	0.56151	0.55941
1.53056	0.56817	0.56592	0.56339	0.56147	0.55938
1.53083	0.56813	0.56588	0.56335	0.56144	0.55933
1.53111	0.5681	0.56585	0.56332	0.5614	0.55929
1.53139	0.56807	0.56583	0.5633	0.56138	0.55925
1.53167	0.56804	0.5658	0.56328	0.56136	0.55922
1.53194	0.56802	0.56579	0.56325	0.56133	0.55917
1.53222	0.56799	0.56575	0.56323	0.56132	0.55914
1.5325	0.56796	0.56573	0.5632	0.5613	0.55912
1.53278	0.56793	0.56571	0.56316	0.56129	0.5591
1.53306	0.56791	0.56568	0.56314	0.56127	0.55908
1.53333	0.56788	0.56567	0.5631	0.56124	0.55907
1.53361	0.56785	0.56564	0.56307	0.56122	0.55905
1.53389	0.56784	0.56562	0.56304	0.56118	0.55901
1.53417	0.5678	0.5656	0.563	0.56114	0.559
1.53444	0.56777	0.56557	0.56298	0.5611	0.55897
1.53472	0.56775	0.56556	0.56296	0.56108	0.55896
1.535	0.56773	0.56554	0.56294	0.56104	0.55894
1.53528	0.5677	0.56552	0.56292	0.56101	0.55892
1.53556	0.56769	0.5655	0.56291	0.56097	0.55891
1.53583	0.56767	0.56549	0.56289	0.56095	0.5589
1.53611	0.56765	0.56548	0.56288	0.56092	0.55889
1.53639	0.56763	0.56546	0.56287	0.56088	0.55888
1.53667	0.5676	0.56545	0.56285	0.56084	0.55886
1.53694	0.56757	0.56544	0.56284	0.56081	0.55883
1.53722	0.56755	0.56542	0.56281	0.56077	0.55882
1.5375	0.56752	0.56539	0.56278	0.56075	0.55878
1.53778	0.5675	0.56537	0.56276	0.56072	0.55877
1.53806	0.56747	0.56536	0.56273	0.56071	0.55873
1.53833	0.56743	0.56535	0.56271	0.56068	0.55871
1.53861	0.56741	0.56533	0.56267	0.56065	0.55866
1.53889	0.56739	0.56532	0.56264	0.56062	0.55863
1.53917	0.56736	0.56532	0.56262	0.56059	0.55859
1.53944	0.56735	0.56531	0.56258	0.56057	0.55858
1.53972	0.56732	0.5653	0.56256	0.56054	0.55856
1.54	0.56729	0.56529	0.56253	0.56053	0.55853
1.54028	0.56726	0.56528	0.56252	0.56051	0.55851
1.54056	0.56722	0.56527	0.56248	0.5605	0.5585
1.54083	0.56719	0.56526	0.56244	0.5605	0.55848
1.54111	0.56717	0.56526	0.56241	0.56049	0.55847
1.54139	0.56714	0.56525	0.56238	0.56048	0.55845
1.54167	0.56712	0.56524	0.56234	0.56047	0.55843
1.54194	0.5671	0.56522	0.56232	0.56045	0.55842
1.54222	0.56709	0.56521	0.5623	0.56043	0.5584
1.5425	0.56706	0.56519	0.56228	0.56041	0.55837
1.54278	0.56704	0.56518	0.56226	0.56038	0.55835
1.54306	0.56702	0.56517	0.56224	0.56035	0.55833
1.54333	0.56699	0.56516	0.56222	0.56033	0.55832
1.54361	0.56697	0.56514	0.56219	0.56028	0.5583
1.54389	0.56695	0.5651	0.56217	0.56022	0.55828
1.54417	0.56693	0.56509	0.56215	0.56019	0.55826
1.54444	0.56691	0.56506	0.56212	0.56016	0.55824
1.54472	0.5669	0.56505	0.5621	0.56015	0.55822
1.545	0.5669	0.56502	0.56209	0.56013	0.55821
1.54528	0.56688	0.565	0.56207	0.56011	0.5582
1.54556	0.56687	0.56498	0.56205	0.5601	0.55818
1.54583	0.56684	0.56497	0.56204	0.56009	0.55816
1.54611	0.56683	0.56496	0.56202	0.56008	0.55815
1.54639	0.56681	0.56494	0.562	0.56006	0.55814
1.54667	0.56678	0.56493	0.56199	0.56006	0.55814
1.54694	0.56674	0.56492	0.56196	0.56004	0.55812
1.54722	0.56672	0.56492	0.56194	0.56002	0.55811
1.5475	0.56669	0.56491	0.56192	0.56001	0.55811
1.54778	0.56665	0.56489	0.56188	0.55998	0.5581
1.54806	0.56661	0.56489	0.56187	0.55996	0.55809
1.54833	0.56658	0.56488	0.56184	0.55995	0.55808
1.54861	0.56656	0.56486	0.5618	0.55992	0.55806
1.54889	0.56653	0.56485	0.56177	0.55989	0.55804
1.54917	0.56651	0.56484	0.56174	0.55987	0.55804
1.54944	0.56649	0.56482	0.56172	0.55985	0.55802
1.54972	0.56647	0.5648	0.56169	0.55984	0.55801
1.55	0.56645	0.56479	0.56167	0.55981	0.55799
1.55028	0.56643	0.56477	0.56164	0.55979	0.55796
1.55056	0.56641	0.56477	0.56161	0.55978	0.55792
1.55083	0.56638	0.56474	0.5616	0.55977	0.5579
1.55111	0.56636	0.56474	0.56157	0.55975	0.5579
1.55139	0.56633	0.56472	0.56155	0.55974	0.55788
1.55167	0.56629	0.56471	0.56154	0.55973	0.55785
1.55194	0.56627	0.5647	0.56152	0.55972	0.55783
1.55222	0.56624	0.56467	0.56151	0.55971	0.5578
1.5525	0.56622	0.56465	0.56148	0.5597	0.55779
1.55278	0.5662	0.56463	0.56146	0.5597	0.55777
1.55306	0.56618	0.56461	0.56144	0.5597	0.55775
1.55333	0.56616	0.56459	0.56143	0.55969	0.55773
1.55361	0.56614	0.56458	0.5614	0.55968	0.55772
1.55389	0.56613	0.56457	0.56139	0.55968	0.55771
1.55417	0.56612	0.56455	0.56136	0.55966	0.55769
1.55444	0.5661	0.56454	0.56134	0.55965	0.55767
1.55472	0.56609	0.56454	0.56133	0.55965	0.55766
1.555	0.56607	0.56453	0.56132	0.55963	0.55764
1.55528	0.56606	0.56453	0.5613	0.55962	0.55762
1.55556	0.56605	0.56452	0.56128	0.55961	0.55761
1.55583	0.56603	0.56451	0.56126	0.5596	0.5576
1.55611	0.56601	0.56451	0.56124	0.55957	0.55758
1.55639	0.56599	0.5645	0.56121	0.55954	0.55758
1.55667	0.56596	0.5645	0.56119	0.55953	0.55756
1.55694	0.56593	0.56449	0.56117	0.55951	0.55754
1.55722	0.5659	0.56449	0.56115	0.55949	0.55753
1.5575	0.56588	0.56449	0.56111	0.55948	0.55753
1.55778	0.56585	0.56448	0.56109	0.55947	0.55751
1.55806	0.56583	0.56448	0.56106	0.55944	0.55751
1.55833	0.56581	0.56447	0.56103	0.55943	0.5575
1.55861	0.56579	0.56447	0.56098	0.5594	0.55749
1.55889	0.56576	0.56446	0.56095	0.5594	0.55748
1.55917	0.56574	0.56444	0.56092	0.5594	0.55748
1.55944	0.56571	0.56443	0.56089	0.55939	0.55747
1.55972	0.5657	0.56443	0.56086	0.55938	0.55746
1.56	0.56566	0.56441	0.56083	0.55938	0.55745
1.56028	0.56562	0.56439	0.5608	0.55937	0.55744
1.56056	0.56559	0.56438	0.56077	0.55937	0.55744
1.56083	0.56557	0.56438	0.56074	0.55936	0.55743
1.56111	0.56554	0.56436	0.56071	0.55935	0.55742
1.56139	0.56552	0.56434	0.56069	0.55933	0.55741
1.56167	0.56551	0.56433	0.56065	0.55931	0.55741
1.56194	0.5655	0.56432	0.56063	0.5593	0.55739
1.56222	0.56548	0.56431	0.5606	0.5593	0.55739
1.5625	0.56547	0.56429	0.56059	0.55928	0.55738
1.56278	0.56546	0.56428	0.56056	0.55929	0.55737
1.56306	0.56544	0.56427	0.56054	0.55928	0.55737
1.56333	0.56542	0.56424	0.56053	0.55927	0.55736
1.56361	0.56541	0.56422	0.56052	0.55927	0.55736
1.56389	0.56541	0.56421	0.56051	0.55925	0.55736
1.56417	0.56538	0.56419	0.5605	0.55927	0.55735
1.56444	0.56538	0.56417	0.56048	0.55925	0.55734
1.56472	0.56536	0.56415	0.56047	0.55924	0.55734
1.565	0.56535	0.56413	0.56045	0.55923	0.55733
1.56528	0.56533	0.56412	0.56044	0.55923	0.55733
1.56556	0.56532	0.56411	0.56042	0.55922	0.55733
1.56583	0.56531	0.56408	0.56041	0.55919	0.55732
1.56611	0.5653	0.56407	0.56039	0.55919	0.55732
1.56639	0.5653	0.56406	0.56038	0.55919	0.55732
1.56667	0.56529	0.56405	0.56036	0.55919	0.55731
1.56694	0.47104	0.46913	0.46381	0.46182	0.45881
1.56722	0.47012	0.46819	0.46288	0.46086	0.45775
1.5675	0.46987	0.46792	0.46258	0.46054	0.45749
1.56778	0.46981	0.46788	0.46252	0.46051	0.4574
1.56806	0.46984	0.4679	0.46254	0.46052	0.45744
1.56833	0.4699	0.46796	0.46259	0.46059	0.45753
1.56861	0.46999	0.46805	0.46269	0.46071	0.45764
1.56889	0.47007	0.46815	0.46279	0.46082	0.4577
1.56917	0.47015	0.46826	0.46286	0.4609	0.45777
1.56944	0.47024	0.46839	0.46292	0.46099	0.45796
1.56972	0.47033	0.46849	0.46302	0.46116	0.45808
1.57	0.47045	0.46856	0.46313	0.46127	0.45811
1.57028	0.47055	0.46867	0.46323	0.46132	0.4582
1.57056	0.47067	0.46877	0.46333	0.46143	0.45833
1.57083	0.47079	0.46889	0.46344	0.46155	0.45845
1.57111	0.47089	0.46899	0.46356	0.46169	0.4586
1.57139	0.47096	0.46912	0.46364	0.46183	0.45876
1.57167	0.47106	0.46924	0.4637	0.46199	0.45887
1.57194	0.47114	0.46931	0.46376	0.46209	0.45892
1.57222	0.47125	0.46941	0.46388	0.46212	0.45903
1.5725	0.47136	0.46949	0.46399	0.46223	0.45916
1.57278	0.47145	0.46959	0.46408	0.46237	0.45927
1.57306	0.47154	0.46969	0.46417	0.46248	0.45934
1.57333	0.47164	0.4698	0.46429	0.46255	0.45948
1.57361	0.47171	0.4699	0.46439	0.46269	0.45962
1.57389	0.4718	0.47	0.46446	0.46283	0.45968
1.57417	0.47188	0.47008	0.46451	0.46289	0.45972
1.57444	0.47195	0.47014	0.46458	0.46294	0.45981
1.57472	0.47204	0.47022	0.46468	0.46304	0.4599
1.575	0.47212	0.4703	0.46478	0.46313	0.46
1.57528	0.47219	0.47038	0.46487	0.46324	0.46012
1.57556	0.47229	0.47047	0.46495	0.46335	0.46025
1.57583	0.47237	0.47054	0.46505	0.46345	0.46038
1.57611	0.47245	0.47063	0.46513	0.46358	0.46047
1.57639	0.4725	0.47071	0.46519	0.46367	0.4605
1.57667	0.47256	0.4708	0.46526	0.4637	0.46055
1.57694	0.47263	0.47087	0.46531	0.46376	0.46066
1.57722	0.4727	0.47092	0.46536	0.46387	0.46078
1.5775	0.47275	0.47098	0.46542	0.46399	0.46086
1.57778	0.47283	0.47105	0.46549	0.46407	0.46091
1.57806	0.47291	0.47111	0.46556	0.46413	0.46098
1.57833	0.47297	0.47117	0.46563	0.46421	0.46111
1.57861	0.47303	0.47125	0.4657	0.46434	0.46122
1.57889	0.4731	0.47133	0.46578	0.46444	0.46128
1.57917	0.47316	0.47139	0.46587	0.46449	0.46131
1.57944	0.47322	0.47145	0.46595	0.46453	0.46136
1.57972	0.47328	0.47151	0.46602	0.4646	0.46143
1.58	0.47333	0.47158	0.46607	0.46469	0.4615
1.58028	0.47338	0.47165	0.46611	0.46477	0.46158
1.58056	0.47344	0.4717	0.46616	0.46485	0.46166
1.58083	0.47348	0.47175	0.46624	0.46494	0.46174
1.58111	0.47354	0.4718	0.4663	0.46502	0.46182
1.58139	0.4736	0.47185	0.46636	0.4651	0.46192
1.58167	0.47367	0.4719	0.46644	0.46519	0.46201
1.58194	0.47375	0.47195	0.4665	0.46526	0.46207
1.58222	0.47384	0.472	0.46657	0.4653	0.46209
1.5825	0.47392	0.47205	0.46664	0.46535	0.46212
1.58278	0.474	0.47211	0.4667	0.46541	0.46216
1.58306	0.47405	0.47216	0.46676	0.46549	0.46224
1.58333	0.47408	0.47221	0.46681	0.46557	0.46233
1.58361	0.47409	0.47228	0.46687	0.46563	0.46239
1.58639	0.47442	0.47272	0.46742	0.46627	0.46292
1.58917	0.47488	0.47316	0.46796	0.46685	0.46347
1.59194	0.47514	0.47351	0.4685	0.46734	0.4639
1.59472	0.47549	0.47397	0.46897	0.46781	0.46437
1.5975	0.47571	0.47414	0.46946	0.46824	0.46469
1.60028	0.47591	0.47448	0.46999	0.46863	0.46502
1.60306	0.47624	0.47485	0.47045	0.46897	0.4653
1.60583	0.47649	0.47493	0.47096	0.4693	0.4655
1.60861	0.47667	0.47519	0.47149	0.46954	0.46571
1.61139	0.47686	0.47539	0.47195	0.46982	0.46587
1.63917	0.47816	0.47655	0.47513	0.47057	0.46636
1.66694	0.47906	0.47702	0.47465	0.47059	0.46631
1.69472	0.47942	0.47733	0.47409	0.47077	0.46671
1.7225	0.47915	0.47747	0.47337	0.47089	0.46762
1.75028	0.47969	0.47767	0.47366	0.47083	0.46777
1.77806	0.48033	0.47827	0.47424	0.47088	0.46691
1.80583	0.47956	0.47822	0.47319	0.47037	0.466
1.83306	0.4788	0.47729	0.47226	0.46977	0.46641
1.83333	0.4788	0.47728	0.47228	0.46977	0.46642
1.83361	0.57121	0.57041	0.56688	0.56544	0.5634
1.83389	0.5721	0.57131	0.56779	0.56638	0.5644
1.83417	0.57234	0.57156	0.56802	0.56661	0.56458
1.83444	0.5724	0.5716	0.56807	0.56667	0.56463
1.83472	0.57236	0.57157	0.56804	0.56662	0.56463
1.835	0.57231	0.57149	0.568	0.56656	0.56459
1.83528	0.57223	0.57141	0.56793	0.56649	0.56453
1.83556	0.57215	0.57131	0.56787	0.56641	0.5645
1.83583	0.57204	0.57121	0.56781	0.56632	0.56446
1.83611	0.57194	0.57111	0.56774	0.56621	0.56439
1.83639	0.57188	0.57104	0.56768	0.56612	0.56428
1.83667	0.5718	0.57095	0.5676	0.56608	0.56418
1.83694	0.57172	0.57087	0.5675	0.566	0.56408
1.83722	0.57164	0.57074	0.56743	0.56591	0.56397
1.8375	0.57155	0.57065	0.56734	0.56579	0.5639
1.83778	0.57147	0.57054	0.56724	0.5657	0.56385
1.83806	0.57137	0.57044	0.56716	0.56558	0.56378
1.83833	0.57128	0.57034	0.56709	0.56551	0.56373
1.83861	0.57119	0.57027	0.56701	0.56544	0.56369
1.83889	0.57111	0.57018	0.56695	0.56536	0.56363
1.83917	0.57104	0.57011	0.5669	0.5653	0.56357
1.83944	0.57096	0.57005	0.56685	0.56526	0.56347
1.83972	0.5709	0.56996	0.56679	0.56519	0.56338
1.84	0.57083	0.56987	0.56672	0.56508	0.56331
1.84028	0.57074	0.56977	0.56663	0.56499	0.56327
1.84056	0.57065	0.56968	0.56655	0.56491	0.56322
1.84083	0.57057	0.5696	0.56649	0.56484	0.56316
1.84111	0.57049	0.56953	0.56641	0.56477	0.56308
1.84139	0.57042	0.56946	0.56635	0.56469	0.563
1.84167	0.57034	0.56939	0.56628	0.56461	0.56294
1.84194	0.57029	0.56933	0.56621	0.56455	0.56291
1.84222	0.57023	0.56929	0.56616	0.56451	0.56289
1.8425	0.57016	0.56925	0.56613	0.56447	0.56285
1.84278	0.57011	0.56917	0.56609	0.56441	0.5628
1.84306	0.57007	0.5691	0.56605	0.56433	0.56275
1.84333	0.57001	0.56903	0.56602	0.56424	0.56267
1.84361	0.56994	0.56896	0.56598	0.56416	0.56261
1.84389	0.56987	0.56888	0.56593	0.56408	0.56255
1.84417	0.5698	0.56881	0.56587	0.564	0.56248
1.84444	0.56973	0.56874	0.5658	0.56392	0.56241
1.84472	0.56967	0.56869	0.56576	0.56387	0.56236
1.845	0.56961	0.56865	0.5657	0.56382	0.56231
1.84528	0.56956	0.56858	0.56564	0.56376	0.56228
1.84556	0.5695	0.56853	0.56558	0.56372	0.56224
1.84583	0.56943	0.5685	0.56553	0.56368	0.56221
1.84611	0.56938	0.56846	0.56551	0.56365	0.56215
1.84639	0.56933	0.5684	0.56547	0.5636	0.56213
1.84667	0.56929	0.56834	0.56544	0.56354	0.5621
1.84694	0.56925	0.56826	0.5654	0.56346	0.56209
1.84722	0.56921	0.5682	0.56536	0.56339	0.56206
1.8475	0.56914	0.56814	0.56532	0.56333	0.56202
1.84778	0.56909	0.56809	0.56529	0.5633	0.56198
1.84806	0.56904	0.56803	0.56526	0.56326	0.56192
1.84833	0.56898	0.56798	0.56523	0.56322	0.56187
1.84861	0.56892	0.56793	0.5652	0.56315	0.56182
1.84889	0.56885	0.56788	0.56516	0.56309	0.56177
1.84917	0.56879	0.56784	0.56512	0.56304	0.56173
1.84944	0.56873	0.56777	0.56507	0.56297	0.5617
1.84972	0.5687	0.56773	0.56503	0.56293	0.56167
1.85	0.56867	0.5677	0.56497	0.56291	0.56164
1.85028	0.56863	0.56766	0.56493	0.56289	0.56161
1.85056	0.56858	0.56761	0.56489	0.56287	0.56157
1.85083	0.56854	0.56756	0.56485	0.56282	0.56153
1.85111	0.5685	0.5675	0.56481	0.56276	0.56149
1.85139	0.56848	0.56746	0.56478	0.56268	0.56145
1.85167	0.56844	0.5674	0.56475	0.56263	0.5614
1.85194	0.5684	0.56735	0.56472	0.56257	0.56138
1.85222	0.56836	0.56729	0.5647	0.56252	0.56135
1.8525	0.5683	0.56723	0.56467	0.56247	0.56133
1.85278	0.56825	0.56718	0.56464	0.56241	0.56131
1.85306	0.5682	0.56714	0.56461	0.56235	0.56129
1.85333	0.56816	0.56709	0.56458	0.5623	0.56126
1.85361	0.56812	0.56706	0.56456	0.56227	0.56124
1.85389	0.56809	0.56701	0.56455	0.56223	0.5612
1.85417	0.56805	0.56696	0.56453	0.56219	0.56117
1.85444	0.568	0.56693	0.56452	0.56215	0.56113
1.85472	0.56796	0.5669	0.56451	0.56212	0.56109
1.855	0.56792	0.56689	0.56448	0.56211	0.56106
1.85528	0.56789	0.56686	0.56447	0.56209	0.56101
1.85556	0.56785	0.56684	0.56446	0.56207	0.56098
1.85583	0.56781	0.56679	0.56444	0.56203	0.56095
1.85611	0.56777	0.56675	0.56442	0.56199	0.56092
1.85639	0.56775	0.5667	0.5644	0.56194	0.5609
1.85667	0.56771	0.56664	0.56439	0.56189	0.56088
1.85694	0.56769	0.56658	0.56437	0.56184	0.56084
1.85722	0.56765	0.56653	0.56436	0.56178	0.56081
1.8575	0.56762	0.5665	0.56434	0.56175	0.56079
1.85778	0.56758	0.56648	0.56433	0.56172	0.56076
1.85806	0.56752	0.56644	0.56431	0.56169	0.56073
1.85833	0.56749	0.5664	0.5643	0.56167	0.56071
1.85861	0.56746	0.56635	0.56427	0.56164	0.56068
1.85889	0.56742	0.56631	0.56425	0.5616	0.56066
1.85917	0.56738	0.56628	0.56422	0.56157	0.56063
1.85944	0.56734	0.56624	0.56421	0.56153	0.5606
1.85972	0.5673	0.56621	0.56419	0.56149	0.56058
1.86	0.56726	0.56616	0.56417	0.56146	0.56056
1.86028	0.56723	0.56613	0.56415	0.56142	0.56054
1.86056	0.56719	0.56611	0.56413	0.5614	0.56053
1.86083	0.56715	0.5661	0.56411	0.56136	0.56051
1.86111	0.56712	0.56608	0.56409	0.56133	0.5605
1.86139	0.56711	0.56607	0.56407	0.56131	0.56049
1.86167	0.56708	0.56605	0.56406	0.5613	0.56049
1.86194	0.56705	0.566	0.56405	0.56128	0.56048
1.86222	0.56701	0.56596	0.56402	0.56125	0.56047
1.8625	0.56699	0.56593	0.56401	0.56122	0.56045
1.86278	0.56696	0.56589	0.564	0.56118	0.56043
1.86306	0.56693	0.56584	0.56397	0.56115	0.56042
1.86333	0.56691	0.56581	0.56395	0.56111	0.56038
1.86361	0.56689	0.56577	0.56394	0.56108	0.56035
1.86389	0.56687	0.56572	0.56392	0.56103	0.56032
1.86417	0.56686	0.56568	0.56391	0.561	0.56028
1.86444	0.56683	0.56565	0.5639	0.56096	0.56024
1.86472	0.5668	0.56561	0.56389	0.56093	0.56021
1.865	0.56677	0.56557	0.56389	0.56089	0.56018
1.86528	0.56675	0.56554	0.56387	0.56087	0.56016
1.86556	0.56671	0.56551	0.56386	0.56083	0.56014
1.86583	0.56667	0.56549	0.56384	0.5608	0.56012
1.86611	0.56663	0.56546	0.56383	0.56078	0.5601
1.86639	0.56659	0.56543	0.56382	0.56074	0.56009
1.86667	0.56656	0.56541	0.56382	0.56072	0.56008
1.86694	0.56653	0.56538	0.5638	0.5607	0.56006
1.86722	0.5665	0.56536	0.56378	0.56067	0.56004
1.8675	0.56648	0.56534	0.56377	0.56066	0.56002
1.86778	0.56645	0.56532	0.56375	0.56064	0.55999
1.86806	0.56643	0.56531	0.56374	0.56062	0.55997
1.86833	0.56641	0.5653	0.56374	0.5606	0.55993
1.86861	0.56638	0.56528	0.56372	0.56059	0.55991
1.86889	0.56635	0.56526	0.56371	0.56056	0.5599
1.86917	0.56632	0.56525	0.56369	0.56054	0.55987
1.86944	0.56629	0.56522	0.56369	0.56053	0.55985
1.86972	0.56626	0.56519	0.56368	0.56051	0.55981
1.87	0.56622	0.56516	0.56367	0.5605	0.55979
1.87028	0.5662	0.56513	0.56366	0.5605	0.55979
1.87056	0.56619	0.56509	0.56365	0.56049	0.55976
1.87083	0.56616	0.56507	0.56364	0.56048	0.55974
1.87111	0.56614	0.56501	0.56363	0.56047	0.55973
1.87139	0.56612	0.56498	0.56363	0.56046	0.55972
1.87167	0.56611	0.56496	0.56362	0.56045	0.55971
1.87194	0.5661	0.56494	0.56362	0.56043	0.5597
1.87222	0.56609	0.56491	0.5636	0.56042	0.5597
1.8725	0.56607	0.5649	0.56358	0.5604	0.55969
1.87278	0.56607	0.56487	0.56357	0.56038	0.55968
1.87306	0.56605	0.56484	0.56356	0.56035	0.55966
1.87333	0.56603	0.56482	0.56356	0.56031	0.55965
1.87361	0.566	0.56479	0.56355	0.56028	0.55963
1.87389	0.56597	0.56476	0.56354	0.56027	0.55961
1.87417	0.56594	0.56475	0.56353	0.56022	0.5596
1.87444	0.56591	0.56473	0.5635	0.5602	0.5596
1.87472	0.56589	0.56471	0.5635	0.56017	0.55958
1.875	0.56585	0.56469	0.56348	0.56016	0.55956
1.87528	0.56582	0.56466	0.56344	0.56013	0.55955
1.87556	0.56581	0.56464	0.56344	0.56013	0.55952
1.87583	0.56577	0.56462	0.5634	0.56011	0.55951
1.87611	0.56574	0.56462	0.56339	0.56009	0.55948
1.87639	0.56572	0.5646	0.56337	0.56008	0.55946
1.87667	0.56571	0.56457	0.56336	0.56006	0.55944
1.87694	0.56567	0.56456	0.56333	0.56005	0.55942
1.87722	0.56565	0.56455	0.56331	0.56004	0.55941
1.8775	0.56562	0.56453	0.5633	0.56002	0.55939
1.87778	0.56559	0.56452	0.56329	0.56	0.55938
1.87806	0.56557	0.56451	0.56329	0.55998	0.55935
1.87833	0.56555	0.56451	0.56328	0.55996	0.55935
1.87861	0.56554	0.5645	0.56326	0.55992	0.55933
1.87889	0.56552	0.5645	0.56325	0.55991	0.55932
1.87917	0.5655	0.56449	0.56323	0.55988	0.5593
1.87944	0.56548	0.56448	0.56321	0.55987	0.55929
1.87972	0.56547	0.56447	0.5632	0.55984	0.55928
1.88	0.56545	0.56447	0.56319	0.55982	0.55926
1.88028	0.56543	0.56445	0.56319	0.5598	0.55925
1.88056	0.56542	0.56444	0.56317	0.55978	0.55924
1.88083	0.56539	0.56443	0.56315	0.55977	0.55921
1.88111	0.56538	0.56442	0.56314	0.55976	0.5592
1.88139	0.56535	0.5644	0.56312	0.55974	0.55917
1.88167	0.56534	0.56438	0.56313	0.55974	0.55916
1.88194	0.56533	0.56438	0.56311	0.55972	0.55915
1.88222	0.56532	0.56435	0.56311	0.55972	0.55913
1.8825	0.56531	0.56434	0.56309	0.55971	0.55913
1.88278	0.5653	0.56431	0.56308	0.5597	0.55912
1.88306	0.5653	0.5643	0.56307	0.55969	0.55911
1.88333	0.5653	0.56427	0.56306	0.55969	0.5591
1.88361	0.56529	0.56425	0.56305	0.55969	0.5591
1.88389	0.56528	0.56423	0.56303	0.55968	0.55908
1.88417	0.56528	0.56421	0.56302	0.55968	0.55908
1.88444	0.56527	0.56419	0.56301	0.55966	0.55907
1.88472	0.56526	0.56417	0.563	0.55965	0.55906
1.885	0.56525	0.56416	0.56298	0.55964	0.55906
1.88528	0.56523	0.56414	0.56296	0.55963	0.55904
1.88556	0.56522	0.56413	0.56296	0.55961	0.55903
1.88583	0.56522	0.56411	0.56295	0.55959	0.55901
1.88611	0.56519	0.5641	0.56294	0.55958	0.55901
1.88639	0.56517	0.56409	0.56293	0.55955	0.559
1.88667	0.56516	0.56406	0.56291	0.55953	0.55899
1.88694	0.56515	0.56404	0.5629	0.55952	0.55897
1.88722	0.56513	0.56402	0.5629	0.5595	0.55896
1.8875	0.56511	0.56401	0.56289	0.55948	0.55895
1.88778	0.56509	0.56399	0.56288	0.55947	0.55894
1.88806	0.56508	0.56397	0.56287	0.55946	0.55893
1.88833	0.56506	0.56396	0.56286	0.55945	0.55892
1.88861	0.56504	0.56395	0.56285	0.55943	0.55892
1.88889	0.56502	0.56393	0.56283	0.55941	0.55891
1.88917	0.56501	0.56392	0.56282	0.55939	0.55891
1.88944	0.56499	0.56391	0.5628	0.55938	0.5589
1.88972	0.56497	0.5639	0.56279	0.55938	0.55889
1.89	0.56495	0.56389	0.56277	0.55936	0.55888
1.89028	0.56495	0.56388	0.56277	0.55936	0.55888
1.89056	0.56495	0.56387	0.56275	0.55934	0.55887
1.89083	0.56494	0.56386	0.56273	0.55933	0.55886
1.89111	0.56493	0.56385	0.56272	0.55932	0.55885
1.89139	0.56492	0.56383	0.5627	0.55929	0.55884
1.89167	0.5649	0.56382	0.56268	0.55929	0.55883
1.89194	0.5649	0.56382	0.56267	0.55927	0.55881
1.89222	0.56489	0.56382	0.56266	0.55928	0.55879
1.8925	0.56489	0.56379	0.56264	0.55926	0.55878
1.89278	0.56487	0.56379	0.56262	0.55926	0.55875
1.89306	0.56487	0.56379	0.56261	0.55923	0.55874
1.89333	0.56486	0.56377	0.56258	0.55923	0.55873
1.89361	0.56486	0.56376	0.56258	0.55921	0.55872
1.89389	0.56485	0.56376	0.56255	0.55919	0.55871
1.89417	0.56484	0.56375	0.56253	0.55918	0.55868
1.89444	0.56483	0.56374	0.56252	0.55915	0.55866
1.89472	0.56483	0.56373	0.56251	0.55914	0.55864
1.895	0.56482	0.56373	0.56249	0.55914	0.55861
1.89528	0.56482	0.56372	0.56246	0.55913	0.55861
1.89556	0.5648	0.56371	0.56244	0.55913	0.55859
1.89583	0.56479	0.56371	0.56242	0.55911	0.55858
1.89611	0.56478	0.5637	0.5624	0.55911	0.55856
1.89639	0.56478	0.5637	0.56238	0.55911	0.55855
1.89667	0.56476	0.5637	0.56237	0.5591	0.55854
1.89694	0.56476	0.56369	0.56234	0.5591	0.55852
1.89722	0.56475	0.56369	0.56233	0.55909	0.55853
1.8975	0.56474	0.56369	0.56231	0.55908	0.55851
1.89778	0.56473	0.56368	0.56229	0.55907	0.5585
1.89806	0.56473	0.56368	0.56228	0.55907	0.55849
1.89833	0.56473	0.56367	0.56227	0.55906	0.55848
1.89861	0.56473	0.56367	0.56225	0.55905	0.55847
1.89889	0.56474	0.56366	0.56223	0.55906	0.55846
1.89917	0.56474	0.56366	0.56221	0.55904	0.55845
1.89944	0.56473	0.56366	0.5622	0.55903	0.55843
1.89972	0.56473	0.56365	0.56218	0.55904	0.55843
1.9	0.56472	0.56365	0.56216	0.55904	0.55841
1.90028	0.47043	0.4685	0.46613	0.46155	0.46004
1.90056	0.46951	0.46757	0.46518	0.46058	0.45902
1.90083	0.46928	0.46728	0.46489	0.46041	0.45881
1.90111	0.46924	0.46725	0.46482	0.46035	0.45874
1.90139	0.46927	0.46728	0.46485	0.46038	0.45878
1.90167	0.46931	0.46734	0.46491	0.46045	0.45885
1.90194	0.46939	0.46744	0.46498	0.46049	0.4589
1.90222	0.46949	0.46757	0.46509	0.46053	0.45895
1.9025	0.46959	0.46767	0.46518	0.46068	0.45905
1.90278	0.46972	0.46774	0.46527	0.46082	0.4592
1.90306	0.46984	0.46786	0.46534	0.4609	0.45929
1.90333	0.46998	0.46797	0.46544	0.46101	0.45937
1.90361	0.47009	0.46811	0.46553	0.46118	0.45955
1.90389	0.47019	0.46823	0.46563	0.46128	0.45967
1.90417	0.47031	0.46836	0.46573	0.46133	0.45971
1.90444	0.47042	0.46848	0.46584	0.46145	0.45977
1.90472	0.47054	0.46856	0.46596	0.46158	0.45988
1.905	0.47066	0.46867	0.46605	0.46171	0.45999
1.90528	0.47079	0.46878	0.46611	0.46186	0.46012
1.90556	0.47089	0.46889	0.46619	0.46202	0.46023
1.90583	0.47098	0.46901	0.46627	0.46209	0.46036
1.90611	0.47109	0.46914	0.46634	0.46215	0.46047
1.90639	0.47119	0.46924	0.46643	0.46228	0.4605
1.90667	0.47131	0.46932	0.46653	0.46242	0.46056
1.90694	0.47142	0.46941	0.46662	0.4625	0.46068
1.90722	0.47151	0.4695	0.46671	0.46262	0.4608
1.9075	0.47163	0.4696	0.46677	0.46277	0.46087
1.90778	0.47171	0.4697	0.46684	0.46286	0.46092
1.90806	0.4718	0.46981	0.46689	0.46291	0.46099
1.90833	0.47189	0.4699	0.46693	0.46297	0.46113
1.90861	0.47199	0.47	0.467	0.46308	0.46121
1.90889	0.47208	0.47008	0.46707	0.46318	0.46128
1.90917	0.47217	0.47014	0.46714	0.4633	0.46131
1.90944	0.47228	0.47023	0.46721	0.4634	0.46136
1.90972	0.47237	0.4703	0.46728	0.46353	0.46144
1.91	0.47246	0.47038	0.46734	0.46363	0.4615
1.91028	0.47252	0.47048	0.46741	0.46369	0.46158
1.91056	0.4726	0.47056	0.46748	0.46373	0.46167
1.91083	0.47268	0.47066	0.46754	0.46382	0.46175
[truncated: 9,761 more rows]

## Sheet: LPAa
	1ST	2ND	3RD	4TH	5TH
0.00138889	0.95566	0.96497	0.96792	0.9695	0.97048
0.00277778	0.98846	1.0013	1.00589	1.00783	1.00824
0.00416667	0.99677	1.01031	1.01539	1.01757	1.01794
0.00555556	1.00043	1.01386	1.0191	1.02144	1.02185
0.00694444	1.00261	1.01573	1.02107	1.02349	1.0239
0.00833333	1.00418	1.01698	1.02239	1.02481	1.02522
0.00972222	1.00542	1.01795	1.02334	1.0258	1.02619
0.0111111	1.00648	1.01878	1.02413	1.02659	1.02697
0.0125	1.00737	1.0195	1.02481	1.02728	1.0276
0.0138889	1.0082	1.02014	1.02546	1.02787	1.02817
0.0152778	1.00896	1.02073	1.02605	1.02846	1.02868
0.0166667	1.00966	1.0213	1.0266	1.02897	1.02915
0.0180556	1.01031	1.02185	1.02712	1.02943	1.02953
0.0194444	1.01091	1.02234	1.02762	1.0299	1.02994
0.0208333	1.01153	1.02285	1.02808	1.03031	1.03029
0.0222222	1.01205	1.02331	1.02855	1.03074	1.03065
0.0236111	1.01257	1.02375	1.02899	1.03111	1.03097
0.025	1.01309	1.02418	1.02939	1.03152	1.03128
0.0263889	1.0135	1.02458	1.02981	1.03187	1.0316
0.0277778	1.014	1.02501	1.03019	1.03222	1.03187
0.0291667	1.01441	1.02538	1.03059	1.03254	1.03216
0.0305556	1.01485	1.02579	1.03095	1.03286	1.03243
0.0319444	1.01522	1.02615	1.0313	1.03317	1.03267
0.0333333	1.01564	1.02651	1.03166	1.03345	1.03292
0.0347222	1.01596	1.02684	1.03198	1.03375	1.03315
0.0361111	1.01637	1.02714	1.03232	1.03402	1.03337
0.0375	1.01666	1.02748	1.03261	1.03428	1.03358
0.0388889	1.01704	1.02775	1.03292	1.03456	1.0338
0.0402778	1.01733	1.02805	1.03323	1.03482	1.03401
0.0416667	1.01764	1.02836	1.0335	1.03504	1.03421
0.0430556	1.01798	1.0286	1.0338	1.03527	1.03441
0.0444444	1.01819	1.02887	1.03407	1.03551	1.03463
0.0458333	1.0185	1.02915	1.03431	1.03574	1.03483
0.0472222	1.01881	1.02937	1.03458	1.03593	1.03501
0.0486111	1.01903	1.02961	1.03483	1.03616	1.03519
0.05	1.01928	1.02987	1.03506	1.03636	1.03539
0.0513889	1.01956	1.03008	1.0353	1.03656	1.03555
0.0527778	1.01973	1.0303	1.03553	1.03676	1.03571
0.0541667	1.01994	1.03055	1.03575	1.03704	1.03584
0.0555556	1.02019	1.0308	1.03594	1.03719	1.03596
0.0569444	1.02041	1.03099	1.03615	1.03731	1.03611
0.0583333	1.02056	1.0312	1.03636	1.03742	1.03625
0.0597222	1.02078	1.03142	1.03655	1.03754	1.03638
0.0611111	1.021	1.03162	1.03675	1.03775	1.03653
0.0625	1.02122	1.0318	1.03703	1.03793	1.03666
0.0638889	1.02134	1.03198	1.03721	1.03805	1.03685
0.0652778	1.02153	1.03218	1.03734	1.03819	1.03705
0.0666667	1.02175	1.03237	1.03746	1.03833	1.03718
0.0680556	1.02196	1.03253	1.03769	1.03845	1.0373
0.0694444	1.0221	1.03269	1.03792	1.03861	1.0374
0.0708333	1.02228	1.03288	1.03807	1.03874	1.03749
0.0722222	1.02246	1.03305	1.03821	1.03884	1.03769
0.0736111	1.02268	1.03321	1.03835	1.03894	1.03789
0.075	1.02284	1.03334	1.03849	1.03906	1.03803
0.0763889	1.02297	1.03348	1.03865	1.03923	1.03818
0.0777778	1.02315	1.03363	1.03877	1.03943	1.03832
0.0791667	1.02334	1.03379	1.03887	1.03955	1.03844
0.0805556	1.02354	1.03395	1.03897	1.03966	1.03859
0.0819444	1.02366	1.03408	1.03909	1.03979	1.03873
0.0833333	1.02379	1.03421	1.03928	1.03989	1.03883
0.0847222	1.02396	1.03435	1.03947	1.03998	1.03893
0.0861111	1.02409	1.0345	1.03959	1.04008	1.03904
0.0875	1.02427	1.03463	1.0397	1.04022	1.03919
0.0888889	1.02443	1.03476	1.03984	1.04034	1.03939
0.0902778	1.02454	1.03488	1.03997	1.04042	1.03954
0.0916667	1.02469	1.03499	1.04009	1.04048	1.03964
0.0930556	1.02485	1.0351	1.04023	1.0406	1.03975
0.0944444	1.02502	1.03522	1.04035	1.04075	1.03988
0.0958333	1.02517	1.03535	1.04043	1.04093	1.03999
0.0972222	1.02526	1.03547	1.04052	1.0411	1.04009
0.0986111	1.02535	1.03558	1.04065	1.04121	1.04023
0.1	1.0255	1.03569	1.04081	1.04133	1.04035
0.101389	1.02563	1.0358	1.04099	1.04147	1.04043
0.102778	1.02578	1.03591	1.04113	1.04158	1.04049
0.104167	1.02594	1.03603	1.04124	1.04168	1.0406
0.105556	1.02605	1.03615	1.04135	1.04182	1.04073
0.106944	1.02615	1.03625	1.04148	1.04193	1.04088
0.108333	1.02627	1.03638	1.04159	1.04202	1.04104
0.109722	1.02642	1.0365	1.0417	1.0421	1.04115
0.111111	1.02657	1.03661	1.04183	1.04221	1.04126
0.1125	1.02671	1.03673	1.04195	1.04234	1.04137
0.113889	1.02682	1.03689	1.04203	1.0425	1.04149
0.115278	1.0269	1.03709	1.04211	1.04265	1.04158
0.116667	1.02702	1.03722	1.04222	1.04276	1.04167
0.118056	1.02714	1.03727	1.04233	1.04285	1.04179
0.119444	1.02725	1.03734	1.04247	1.04295	1.0419
0.120833	1.02738	1.03744	1.04262	1.04308	1.04199
0.122222	1.02753	1.03757	1.04273	1.04317	1.04206
0.123611	1.02763	1.03774	1.04281	1.04326	1.04214
0.125	1.02771	1.0379	1.0429	1.04337	1.04223
0.126389	1.02782	1.03802	1.04301	1.04349	1.04231
0.127778	1.02793	1.03809	1.04312	1.04359	1.04243
0.129167	1.02805	1.03818	1.0432	1.04364	1.04255
0.130556	1.02817	1.03831	1.04329	1.04371	1.04266
0.131944	1.02828	1.03842	1.04341	1.04382	1.04276
0.133333	1.02839	1.03856	1.04353	1.04395	1.04283
0.134722	1.02848	1.03872	1.04361	1.04408	1.0429
0.136111	1.02857	1.03882	1.04366	1.04421	1.04299
0.1375	1.02869	1.03886	1.04372	1.04433	1.04308
0.138889	1.0288	1.03891	1.04382	1.04441	1.04315
0.140278	1.02891	1.039	1.04394	1.04448	1.04322
0.141667	1.02903	1.0391	1.04404	1.04458	1.04327
0.143056	1.02914	1.03922	1.04415	1.04468	1.04335
0.144444	1.02924	1.03934	1.04427	1.04476	1.04345
0.145833	1.02932	1.03947	1.04435	1.04484	1.04353
0.147222	1.02941	1.03957	1.04442	1.04493	1.04359
0.148611	1.02952	1.03962	1.0445	1.04504	1.04363
0.15	1.02963	1.03965	1.04459	1.04513	1.04367
0.151389	1.02974	1.0397	1.04469	1.04519	1.04373
0.152778	1.02985	1.03977	1.04476	1.04525	1.04383
0.154167	1.02996	1.03987	1.04484	1.04531	1.04393
0.155556	1.03003	1.03994	1.04491	1.04537	1.04404
0.156944	1.03011	1.04001	1.045	1.04543	1.04414
0.158333	1.0302	1.04008	1.04508	1.0455	1.04425
0.159722	1.0303	1.04016	1.04515	1.04558	1.04435
0.161111	1.0304	1.04024	1.04521	1.04565	1.04442
0.1625	1.03049	1.04033	1.04526	1.04573	1.04449
0.163889	1.03058	1.04038	1.04532	1.04581	1.04458
0.165278	1.03069	1.04042	1.04538	1.04587	1.04468
0.166667	1.03077	1.04044	1.04544	1.04593	1.04476
0.166944	0.38178	0.41412	0.41588	0.41515	0.41298
0.167222	0.38697	0.42043	0.42249	0.42182	0.41981
0.1675	0.39168	0.42604	0.42829	0.42772	0.42574
0.167778	0.3961	0.43117	0.43356	0.43302	0.43104
0.168056	0.40031	0.43589	0.43837	0.43788	0.43591
0.168333	0.40434	0.44032	0.44286	0.44241	0.44041
0.168611	0.40812	0.44445	0.44704	0.44661	0.44461
0.168889	0.41178	0.44835	0.45103	0.45059	0.44857
0.169167	0.4152	0.45199	0.45471	0.45429	0.45225
0.169444	0.41848	0.45545	0.45814	0.45775	0.45574
0.169722	0.42158	0.45869	0.4614	0.46102	0.45902
0.17	0.42458	0.46174	0.46449	0.46412	0.46213
0.170278	0.42739	0.46464	0.46745	0.46708	0.46506
0.170556	0.43009	0.46745	0.47025	0.4699	0.46786
0.170833	0.43261	0.4701	0.47291	0.47258	0.47056
0.171111	0.43506	0.47261	0.47556	0.47521	0.47309
0.171389	0.4374	0.47502	0.47797	0.4776	0.47566
0.171667	0.43964	0.47732	0.48028	0.47997	0.478
0.171944	0.44176	0.47953	0.48248	0.48219	0.48022
0.172222	0.4438	0.48158	0.48463	0.48435	0.48234
0.1725	0.44574	0.48359	0.48665	0.48639	0.48446
0.172778	0.4476	0.48543	0.48859	0.48838	0.48645
0.173056	0.44935	0.48726	0.49043	0.49023	0.48837
0.173333	0.45101	0.48902	0.49223	0.49205	0.49018
0.173611	0.45267	0.49069	0.49397	0.4938	0.49194
0.173889	0.45417	0.49228	0.49559	0.49548	0.49364
0.174167	0.45572	0.4938	0.49717	0.4971	0.49528
0.174444	0.45716	0.49525	0.49869	0.49866	0.49686
0.174722	0.45844	0.49665	0.50021	0.50023	0.49838
0.175	0.45974	0.49801	0.50154	0.5016	0.49987
0.175278	0.46095	0.4993	0.50294	0.50301	0.50135
0.175556	0.46214	0.50054	0.50427	0.5044	0.50275
0.175833	0.46331	0.50179	0.5055	0.50567	0.50405
0.176111	0.46444	0.50292	0.50672	0.50692	0.50533
0.176389	0.46546	0.50398	0.50784	0.50808	0.5065
0.176667	0.46652	0.5051	0.50898	0.50928	0.50773
0.176944	0.46753	0.5061	0.51008	0.5104	0.50887
0.177222	0.46848	0.50709	0.51108	0.51148	0.50997
0.1775	0.46939	0.50805	0.51213	0.51251	0.511
0.177778	0.47025	0.50898	0.51314	0.51355	0.51206
0.178056	0.47112	0.50987	0.51406	0.51449	0.51308
0.178333	0.47194	0.51078	0.51495	0.51547	0.51405
0.178611	0.47277	0.51161	0.51582	0.51639	0.51496
0.178889	0.47353	0.51241	0.51669	0.51727	0.51585
0.179167	0.47428	0.51321	0.5175	0.51812	0.51674
0.179444	0.47502	0.51395	0.51831	0.51896	0.51757
0.179722	0.47579	0.51465	0.51908	0.51978	0.51843
0.18	0.47652	0.51533	0.51986	0.52057	0.51921
0.180278	0.47723	0.51601	0.52059	0.52132	0.52
0.180556	0.47785	0.5167	0.52129	0.52207	0.52073
0.180833	0.47843	0.51735	0.52198	0.52277	0.5215
0.181111	0.47906	0.51802	0.52263	0.52348	0.52222
0.181389	0.47969	0.51861	0.52329	0.52416	0.52293
0.181667	0.48033	0.51919	0.52391	0.52484	0.52358
0.181944	0.48084	0.5198	0.52454	0.52548	0.52423
0.182222	0.48142	0.5204	0.52524	0.52619	0.52492
0.1825	0.48204	0.52093	0.52578	0.52681	0.52549
0.182778	0.48251	0.52145	0.52638	0.52732	0.5262
0.183056	0.48298	0.52199	0.52692	0.52796	0.5268
0.183333	0.48361	0.52248	0.52743	0.5285	0.52731
0.183611	0.48405	0.52298	0.52798	0.52908	0.52794
0.183889	0.48454	0.52348	0.52849	0.52961	0.52848
0.184167	0.48507	0.52392	0.52896	0.53011	0.52898
0.184444	0.4855	0.52439	0.52947	0.53063	0.52953
0.184722	0.48604	0.52481	0.52999	0.53113	0.53004
0.185	0.48642	0.5253	0.53035	0.53164	0.53045
0.185278	0.48688	0.52575	0.53088	0.53203	0.53096
0.185556	0.4873	0.52614	0.53131	0.53255	0.53146
0.185833	0.48771	0.52654	0.53172	0.53301	0.53187
0.186111	0.48814	0.52697	0.53216	0.53342	0.5324
0.186389	0.48856	0.52736	0.53259	0.53389	0.53283
0.186667	0.48896	0.52773	0.53302	0.53428	0.53326
0.186944	0.48933	0.52809	0.53339	0.5347	0.53362
0.187222	0.48974	0.52849	0.53379	0.53504	0.53409
0.1875	0.49012	0.5288	0.53414	0.53549	0.53449
0.187778	0.49053	0.52923	0.53452	0.53586	0.53489
0.188056	0.49091	0.5295	0.53489	0.53623	0.53523
0.188333	0.49126	0.52988	0.5352	0.53659	0.53567
0.188611	0.49165	0.53014	0.53562	0.53696	0.53604
0.188889	0.49193	0.53048	0.53595	0.53731	0.5364
0.189167	0.49233	0.53087	0.5363	0.53767	0.5367
0.189444	0.4926	0.53106	0.53659	0.53802	0.53708
0.189722	0.49297	0.53139	0.53691	0.53829	0.5374
0.19	0.49331	0.53169	0.53727	0.53869	0.53772
0.190278	0.49362	0.53194	0.53758	0.53898	0.53808
0.190556	0.49398	0.53232	0.53785	0.5393	0.53834
0.190833	0.49426	0.53255	0.53813	0.53964	0.53873
0.191111	0.49457	0.53282	0.5384	0.53989	0.53901
0.191389	0.49489	0.53316	0.53876	0.54022	0.53932
0.191667	0.49516	0.53333	0.539	0.5405	0.53965
0.191944	0.49549	0.53358	0.53928	0.54077	0.5399
0.192222	0.49575	0.53388	0.53957	0.54106	0.54022
0.1925	0.49604	0.5341	0.5398	0.54132	0.54049
0.192778	0.49635	0.53435	0.54003	0.54155	0.54077
0.193056	0.49661	0.53458	0.54034	0.54187	0.54102
0.193333	0.49688	0.53486	0.54055	0.54212	0.5413
0.193611	0.49717	0.53499	0.54082	0.54238	0.54152
0.193889	0.49744	0.53525	0.54105	0.54262	0.54182
0.194167	0.4977	0.53553	0.54129	0.54288	0.54208
0.194444	0.49798	0.53571	0.54149	0.5431	0.54231
0.194722	0.49823	0.53594	0.54174	0.54335	0.54254
0.195	0.49849	0.53614	0.54197	0.54359	0.5428
0.195278	0.49874	0.53643	0.54219	0.5438	0.54302
0.195556	0.49898	0.53654	0.5424	0.54404	0.54323
0.195833	0.49922	0.53673	0.5426	0.54428	0.54349
0.196111	0.49957	0.53695	0.54283	0.5445	0.54369
0.196389	0.4997	0.53722	0.54302	0.54469	0.54393
0.196667	0.49992	0.53731	0.54319	0.5449	0.54414
0.196944	0.50025	0.53749	0.54343	0.54514	0.54439
0.197222	0.50048	0.5377	0.54362	0.54536	0.54458
0.1975	0.5006	0.53791	0.54379	0.54555	0.54476
0.197778	0.50085	0.53808	0.54399	0.54577	0.545
0.198056	0.50119	0.5382	0.54419	0.54597	0.54521
0.198333	0.50132	0.53838	0.54438	0.54617	0.54541
0.198611	0.50149	0.53859	0.54454	0.54633	0.54559
0.198889	0.50176	0.53882	0.5447	0.54655	0.5458
0.199167	0.50202	0.53891	0.54488	0.54673	0.546
0.199444	0.50212	0.53905	0.54509	0.54691	0.54618
0.199722	0.50231	0.53923	0.54527	0.54707	0.54633
0.2	0.50254	0.53938	0.54544	0.54724	0.54654
0.200278	0.50282	0.53962	0.54558	0.54743	0.54672
0.200556	0.50295	0.53971	0.54576	0.5476	0.5469
0.200833	0.50312	0.53985	0.54593	0.54777	0.54706
0.201111	0.50336	0.53998	0.54608	0.5479	0.54722
0.201389	0.50355	0.54016	0.54623	0.54806	0.5474
0.201667	0.50376	0.54036	0.54635	0.54822	0.54755
0.201944	0.50389	0.54048	0.54653	0.54839	0.54773
0.202222	0.50404	0.54055	0.54669	0.54855	0.54788
0.2025	0.50429	0.54072	0.54685	0.54869	0.54801
0.202778	0.50449	0.54087	0.54699	0.54885	0.5482
0.203056	0.50462	0.54101	0.54712	0.549	0.54835
0.203333	0.50475	0.5412	0.54726	0.54914	0.5485
0.203611	0.50499	0.54129	0.54741	0.54929	0.54866
0.203889	0.50518	0.54138	0.54755	0.54944	0.54878
0.204167	0.50531	0.54152	0.54768	0.54954	0.54895
0.204444	0.50545	0.54166	0.54782	0.54971	0.54909
0.204722	0.50563	0.54183	0.54792	0.54985	0.54922
0.205	0.50584	0.54197	0.54806	0.54999	0.54937
0.205278	0.50604	0.54209	0.5482	0.55014	0.54948
0.205556	0.50611	0.54218	0.54832	0.55026	0.5496
0.205833	0.50627	0.54229	0.54846	0.5504	0.54976
0.206111	0.50645	0.54241	0.54858	0.55059	0.54988
0.206389	0.50664	0.54254	0.54869	0.55076	0.55001
0.206667	0.50684	0.54268	0.54881	0.55085	0.55016
0.206944	0.50696	0.5428	0.54894	0.55093	0.55027
0.207222	0.50708	0.54289	0.54906	0.55102	0.55041
0.2075	0.50721	0.54298	0.54916	0.5511	0.5506
0.207778	0.50741	0.5431	0.54929	0.55122	0.55077
0.208056	0.5076	0.5432	0.5494	0.55144	0.55087
0.208333	0.50771	0.54332	0.54948	0.55158	0.55095
0.208611	0.50783	0.54343	0.54957	0.55167	0.55104
0.208889	0.50795	0.54356	0.54969	0.55176	0.55113
0.209167	0.50815	0.54366	0.5498	0.55188	0.55125
0.209444	0.50832	0.54372	0.5499	0.552	0.55142
0.209722	0.50847	0.54381	0.55001	0.55208	0.55158
0.21	0.50853	0.54392	0.55013	0.5522	0.55169
0.210278	0.50867	0.54404	0.55023	0.55234	0.55177
0.210556	0.5088	0.54414	0.55032	0.55242	0.55187
0.210833	0.50894	0.54425	0.55045	0.5525	0.55198
0.211111	0.50912	0.54437	0.55062	0.55258	0.55207
0.211389	0.50927	0.54446	0.55074	0.55267	0.55216
0.211667	0.50932	0.54452	0.55083	0.55272	0.5523
0.211944	0.50944	0.5446	0.5509	0.55286	0.55242
0.212222	0.50957	0.5447	0.55095	0.55301	0.5525
0.2125	0.50973	0.54478	0.55103	0.55312	0.55256
0.212778	0.50988	0.54488	0.55109	0.55322	0.55263
0.213056	0.51003	0.54498	0.55115	0.5533	0.55269
0.213333	0.51012	0.54508	0.55128	0.55338	0.55274
0.213611	0.51022	0.54516	0.55144	0.55348	0.55286
0.213889	0.51035	0.54526	0.55157	0.55357	0.55298
0.214167	0.51048	0.54534	0.55164	0.55365	0.55309
0.214444	0.51061	0.54542	0.55172	0.55373	0.55321
0.214722	0.51079	0.5455	0.55178	0.55384	0.5533
0.215	0.51089	0.54556	0.55188	0.55394	0.55336
0.215278	0.51096	0.54564	0.55197	0.55403	0.55344
0.215556	0.51107	0.54573	0.55204	0.55409	0.55353
0.215833	0.51119	0.54581	0.55211	0.55416	0.55361
0.216111	0.51132	0.5459	0.55221	0.55421	0.55368
0.216389	0.51146	0.54598	0.55232	0.55426	0.55375
0.216667	0.5116	0.54606	0.55239	0.55432	0.55382
0.216944	0.51169	0.54612	0.55245	0.55441	0.55392
0.217222	0.51174	0.54619	0.55251	0.55454	0.55401
0.2175	0.51185	0.54626	0.55257	0.55465	0.55408
0.217778	0.51197	0.54631	0.55262	0.55475	0.55413
0.218056	0.51208	0.54639	0.55267	0.55483	0.55419
0.218333	0.5122	0.54648	0.55271	0.5549	0.55425
0.218611	0.51236	0.54657	0.55278	0.55497	0.55429
0.218889	0.51246	0.54664	0.55288	0.55502	0.55435
0.219167	0.51252	0.54671	0.55299	0.55509	0.55445
0.219444	0.5126	0.54677	0.55309	0.55518	0.55455
0.219722	0.5127	0.54684	0.55317	0.55527	0.55462
0.22	0.51281	0.5469	0.55323	0.55536	0.5547
0.220278	0.51294	0.54695	0.5533	0.55543	0.55478
0.220556	0.51306	0.54702	0.55336	0.55551	0.55488
0.220833	0.51318	0.54708	0.55341	0.55558	0.55494
0.221111	0.51327	0.54713	0.55348	0.55564	0.55499
0.221389	0.51332	0.54721	0.55355	0.55571	0.55506
0.221667	0.51338	0.54728	0.5536	0.55577	0.55513
0.221944	0.51349	0.54735	0.55366	0.55581	0.5552
0.222222	0.51359	0.54743	0.55373	0.55586	0.55528
0.2225	0.51369	0.5475	0.55379	0.5559	0.55534
0.222778	0.51381	0.54756	0.55387	0.55595	0.55539
0.223056	0.51396	0.54763	0.55393	0.55604	0.55544
0.223333	0.51406	0.54768	0.55399	0.55613	0.55552
0.223611	0.51411	0.54771	0.55404	0.55622	0.5556
0.223889	0.51418	0.54777	0.55409	0.55629	0.55566
0.224167	0.51427	0.54783	0.55414	0.55636	0.55573
0.224444	0.51433	0.54788	0.55418	0.55642	0.55578
0.224722	0.51444	0.54794	0.55422	0.55649	0.55582
0.225	0.51454	0.54799	0.55425	0.55654	0.55586
0.225278	0.51463	0.54807	0.55429	0.55659	0.5559
0.225556	0.51474	0.54812	0.55433	0.55666	0.55595
0.225833	0.51482	0.54818	0.5544	0.55674	0.55604
0.226111	0.51488	0.54824	0.55447	0.5568	0.55612
0.226389	0.51492	0.54828	0.55454	0.55686	0.55618
0.226667	0.51499	0.54834	0.55461	0.55691	0.55623
0.226944	0.51508	0.54839	0.55467	0.55695	0.5563
0.227222	0.51517	0.54846	0.55471	0.55702	0.55637
0.2275	0.51526	0.54851	0.55476	0.55708	0.55645
0.227778	0.51535	0.54856	0.55482	0.55715	0.5565
0.228056	0.51544	0.54861	0.55486	0.55721	0.55654
0.228333	0.51554	0.54866	0.55491	0.55725	0.55659
0.228611	0.51563	0.54869	0.55495	0.55729	0.55665
0.228889	0.51569	0.54872	0.55499	0.55732	0.55671
0.229167	0.51574	0.54877	0.55504	0.55736	0.55676
0.229444	0.51582	0.54882	0.55508	0.55742	0.5568
0.229722	0.5159	0.54889	0.55514	0.55745	0.55685
0.23	0.51597	0.54895	0.55518	0.55749	0.55689
0.230278	0.51607	0.54901	0.55522	0.55753	0.55692
0.230556	0.51616	0.54905	0.55528	0.55758	0.55695
0.230833	0.51623	0.5491	0.55532	0.55765	0.557
0.231111	0.51631	0.54914	0.55536	0.55773	0.55706
0.231389	0.51639	0.54919	0.5554	0.5578	0.55711
0.231667	0.51648	0.54924	0.55544	0.55786	0.55717
0.231944	0.51652	0.54928	0.55548	0.55791	0.55722
0.232222	0.51659	0.54931	0.55552	0.55796	0.55727
0.2325	0.51666	0.54934	0.55556	0.55801	0.55729
0.232778	0.51672	0.54939	0.55561	0.55806	0.55732
0.233056	0.51679	0.54942	0.55566	0.55811	0.55736
0.233333	0.51686	0.54946	0.55569	0.55816	0.5574
0.233611	0.40859	0.45337	0.46126	0.46372	0.46189
0.233889	0.40828	0.4533	0.46132	0.46382	0.462
0.234167	0.40852	0.45365	0.46171	0.46422	0.46237
0.234444	0.40895	0.4541	0.46215	0.46463	0.46277
0.234722	0.40935	0.45451	0.46257	0.46506	0.46311
0.235	0.40988	0.45491	0.46296	0.46545	0.46352
0.235278	0.41026	0.4553	0.46333	0.46579	0.46385
0.235556	0.4107	0.45572	0.46369	0.46614	0.46417
0.235833	0.41103	0.45604	0.46402	0.46643	0.4645
0.236111	0.41143	0.45645	0.46432	0.46677	0.46478
0.236389	0.41176	0.45666	0.46459	0.46706	0.4651
0.236667	0.41215	0.45701	0.46486	0.46735	0.46538
0.236944	0.41249	0.4573	0.46518	0.46765	0.46568
0.237222	0.41279	0.45758	0.46543	0.46788	0.46594
0.2375	0.41317	0.45786	0.46569	0.46816	0.4662
0.237778	0.41343	0.4581	0.46595	0.46843	0.46643
0.238056	0.41377	0.45834	0.46617	0.46866	0.4667
0.238333	0.41409	0.45863	0.46637	0.46889	0.46694
0.238611	0.41435	0.45889	0.46664	0.46913	0.46717
0.238889	0.41469	0.4591	0.46687	0.46935	0.4674
0.239167	0.41497	0.45933	0.46707	0.46954	0.46765
0.239444	0.41525	0.45964	0.4673	0.46978	0.46785
0.239722	0.41556	0.45976	0.46752	0.46999	0.46803
0.24	0.4158	0.46001	0.46771	0.4702	0.46826
0.240278	0.41609	0.46025	0.4679	0.47039	0.46848
0.240556	0.4164	0.46048	0.46811	0.47058	0.46868
0.240833	0.41664	0.4606	0.46831	0.47077	0.46888
0.241111	0.41692	0.46084	0.46851	0.47095	0.46908
0.241389	0.41719	0.46098	0.46867	0.47111	0.46926
0.241667	0.41744	0.46124	0.46885	0.4713	0.46943
0.241944	0.41768	0.46134	0.46904	0.47147	0.46959
0.242222	0.41796	0.46154	0.46922	0.47166	0.46979
0.2425	0.4182	0.46174	0.46938	0.47182	0.46996
0.242778	0.41844	0.46199	0.46952	0.47198	0.47014
0.243056	0.41869	0.4621	0.46971	0.47216	0.47029
0.243333	0.41894	0.46224	0.46987	0.47232	0.47046
0.243611	0.41915	0.46244	0.47003	0.47248	0.47063
0.243889	0.41942	0.4626	0.47017	0.47263	0.47079
0.244167	0.41967	0.46284	0.47033	0.47274	0.47095
0.244444	0.41988	0.46292	0.47049	0.47291	0.47109
0.244722	0.42012	0.46308	0.47064	0.47305	0.47125
0.245	0.42034	0.46325	0.47079	0.47319	0.47141
0.245278	0.42057	0.46341	0.47093	0.47333	0.47154
0.245556	0.42075	0.4636	0.47107	0.47346	0.4717
0.245833	0.421	0.4637	0.47119	0.4736	0.47184
0.246111	0.42123	0.46381	0.47135	0.47379	0.47197
0.246389	0.42142	0.464	0.47148	0.47397	0.47212
0.246667	0.42163	0.46412	0.47163	0.47407	0.47226
0.246944	0.42184	0.46429	0.47177	0.47414	0.47238
0.247222	0.42206	0.46445	0.47189	0.47424	0.47251
0.2475	0.42225	0.46452	0.47202	0.47432	0.47263
0.247778	0.42243	0.46465	0.47215	0.47448	0.47273
0.248056	0.42271	0.46479	0.47228	0.47465	0.47286
0.248333	0.42291	0.46493	0.47241	0.47478	0.473
0.248611	0.42304	0.46509	0.47253	0.47489	0.47311
0.248889	0.42326	0.46523	0.47263	0.47498	0.47324
0.249167	0.42349	0.46532	0.47273	0.47511	0.47336
0.249444	0.42369	0.46541	0.47286	0.47522	0.47347
0.249722	0.42377	0.46554	0.473	0.47532	0.47358
0.25	0.42398	0.46567	0.47311	0.47543	0.47373
0.250278	0.42415	0.46578	0.47322	0.47557	0.47388
0.253056	0.42592	0.46689	0.47425	0.4765	0.47492
0.255833	0.42746	0.46786	0.47524	0.4773	0.47575
0.258611	0.42888	0.46873	0.47596	0.47806	0.47654
0.261389	0.43017	0.4695	0.47679	0.47873	0.4772
0.264167	0.43138	0.47021	0.47741	0.47925	0.47776
0.266944	0.4325	0.47087	0.47806	0.47982	0.47835
0.269722	0.43356	0.47148	0.47854	0.48031	0.47886
0.2725	0.4345	0.47199	0.47897	0.48067	0.47921
0.275278	0.43538	0.47251	0.4794	0.48114	0.4797
0.278056	0.43626	0.47295	0.47976	0.48146	0.48009
0.305833	0.44298	0.47621	0.48229	0.48301	0.48248
0.333611	0.44785	0.4781	0.48352	0.48362	0.48325
0.361389	0.45076	0.4789	0.48421	0.48397	0.48323
0.389167	0.45283	0.47936	0.48448	0.48503	0.48333
0.416944	0.45443	0.48048	0.48453	0.48554	0.48304
0.444722	0.45564	0.48104	0.48484	0.48563	0.48339
0.4725	0.45729	0.48089	0.48522	0.4853	0.48333
0.499722	0.45812	0.48102	0.48542	0.48524	0.48332
0.5	0.45812	0.48102	0.48542	0.48524	0.48332
0.500278	0.55466	0.56962	0.57325	0.57352	0.57272
0.500556	0.55497	0.56975	0.5734	0.57374	0.57297
0.500833	0.55486	0.56956	0.57322	0.57358	0.57284
0.501111	0.55465	0.56933	0.57302	0.57342	0.57267
0.501389	0.55442	0.56914	0.5728	0.57324	0.57249
0.501667	0.55424	0.56891	0.57261	0.57306	0.5723
0.501944	0.55411	0.5687	0.57243	0.57285	0.57214
0.502222	0.55393	0.56853	0.57224	0.57269	0.57194
0.5025	0.55369	0.56838	0.57205	0.57254	0.57182
0.502778	0.55352	0.56817	0.5719	0.5724	0.57167
0.503056	0.55335	0.56799	0.57177	0.57224	0.57151
0.503333	0.55329	0.56784	0.57162	0.57208	0.57139
0.503611	0.55315	0.56771	0.57148	0.57192	0.57123
0.503889	0.55297	0.56757	0.57133	0.57182	0.5711
0.504167	0.55275	0.56743	0.57118	0.57169	0.57098
0.504444	0.55264	0.56726	0.57105	0.57157	0.57085
0.504722	0.55252	0.56712	0.57094	0.57143	0.5707
0.505	0.55246	0.56699	0.5708	0.57131	0.57059
0.505278	0.55232	0.5669	0.57067	0.57118	0.57046
0.505556	0.55211	0.56682	0.57055	0.57108	0.57034
0.505833	0.55198	0.56668	0.57041	0.57098	0.57026
0.506111	0.55185	0.56654	0.57032	0.57089	0.57015
0.506389	0.55173	0.56642	0.57024	0.57079	0.57005
0.506667	0.55169	0.56631	0.57014	0.57067	0.56995
0.506944	0.55161	0.5662	0.57004	0.57055	0.56986
0.507222	0.55149	0.56612	0.56994	0.57046	0.56974
0.5075	0.55132	0.56607	0.56985	0.57035	0.56964
0.507778	0.55117	0.56599	0.56974	0.57028	0.56954
0.508056	0.55105	0.56588	0.56965	0.57021	0.56946
0.508333	0.55095	0.56577	0.56955	0.57012	0.56937
0.508611	0.5509	0.56568	0.56945	0.57006	0.56929
0.508889	0.55088	0.56556	0.56936	0.56998	0.56919
0.509167	0.55081	0.56549	0.56929	0.56989	0.56909
0.509444	0.55065	0.56542	0.5692	0.5698	0.56901
0.509722	0.55051	0.56534	0.56911	0.56971	0.56893
0.51	0.55037	0.56529	0.56903	0.56963	0.56884
0.510278	0.55029	0.56524	0.56895	0.56955	0.56874
0.510556	0.55021	0.56516	0.56887	0.56948	0.56869
0.510833	0.55013	0.56505	0.56877	0.56941	0.56864
0.511111	0.55006	0.56495	0.56871	0.56933	0.56856
0.511389	0.54996	0.56488	0.56867	0.56927	0.5685
0.511667	0.54988	0.56481	0.5686	0.56922	0.56843
0.511944	0.5498	0.56473	0.56853	0.56914	0.56837
0.512222	0.54971	0.56465	0.56847	0.56907	0.56831
0.5125	0.54961	0.56458	0.5684	0.569	0.56825
0.512778	0.54952	0.56453	0.56832	0.56893	0.56817
0.513056	0.54946	0.5645	0.56826	0.56884	0.5681
0.513333	0.54938	0.56446	0.56819	0.56878	0.56804
0.513611	0.54931	0.56442	0.56812	0.56872	0.56796
0.513889	0.54923	0.56434	0.56806	0.56869	0.5679
0.514167	0.54916	0.56425	0.568	0.56865	0.56785
0.514444	0.54908	0.56419	0.56793	0.56859	0.56778
0.514722	0.54901	0.56412	0.56787	0.56853	0.56773
0.515	0.54892	0.56405	0.56782	0.56849	0.56768
0.515278	0.54884	0.56397	0.56777	0.56845	0.56761
0.515556	0.54877	0.56392	0.56771	0.56841	0.56755
0.515833	0.54871	0.56386	0.56764	0.56834	0.56749
0.516111	0.54866	0.56382	0.56757	0.56828	0.56744
0.516389	0.54859	0.56376	0.56752	0.56822	0.56738
0.516667	0.54853	0.56373	0.56747	0.56815	0.56731
0.516944	0.54847	0.56369	0.56741	0.56811	0.56724
0.517222	0.54841	0.56367	0.56735	0.56806	0.56717
0.5175	0.54835	0.56362	0.56729	0.56801	0.56712
0.517778	0.54829	0.56356	0.56721	0.56796	0.56709
0.518056	0.54823	0.56349	0.56715	0.56792	0.56705
0.518333	0.54817	0.56342	0.56711	0.56788	0.56699
0.518611	0.54809	0.56336	0.56708	0.56783	0.56694
0.518889	0.54801	0.56332	0.56705	0.56778	0.56691
0.519167	0.54795	0.56329	0.56701	0.56773	0.56687
0.519444	0.5479	0.56325	0.56695	0.5677	0.56683
0.519722	0.54785	0.56321	0.56692	0.56766	0.56678
0.52	0.5478	0.56316	0.56689	0.56761	0.56673
0.520278	0.54775	0.56311	0.56684	0.56757	0.56668
0.520556	0.5477	0.56305	0.56679	0.56751	0.56664
0.520833	0.54766	0.563	0.56675	0.56746	0.56658
0.521111	0.54761	0.56295	0.56671	0.56742	0.56653
0.521389	0.54754	0.56293	0.56666	0.56737	0.5665
0.521667	0.5475	0.56291	0.5666	0.56731	0.56646
0.521944	0.54743	0.56289	0.56656	0.56725	0.56642
0.522222	0.54736	0.56288	0.56652	0.56721	0.56638
0.5225	0.54729	0.56285	0.56648	0.56716	0.56634
0.522778	0.54725	0.56281	0.56644	0.56713	0.56631
0.523056	0.54719	0.56278	0.5664	0.5671	0.56626
0.523333	0.54714	0.56271	0.56636	0.56706	0.56622
0.523611	0.5471	0.56266	0.56632	0.56703	0.56618
0.523889	0.54707	0.56261	0.56627	0.56699	0.56614
0.524167	0.54702	0.56258	0.56624	0.56696	0.56611
0.524444	0.54697	0.56253	0.56619	0.56692	0.56608
0.524722	0.54693	0.56249	0.56615	0.56689	0.56603
0.525	0.5469	0.56245	0.56612	0.56687	0.566
0.525278	0.54687	0.56241	0.56608	0.56684	0.56597
0.525556	0.54682	0.56236	0.56605	0.5668	0.56592
0.525833	0.54677	0.56233	0.56601	0.56676	0.56588
0.526111	0.54672	0.5623	0.56597	0.56672	0.56585
0.526389	0.54667	0.56226	0.56593	0.56666	0.56582
0.526667	0.54663	0.56222	0.56588	0.56662	0.56577
0.526944	0.54658	0.56219	0.56585	0.56657	0.56573
0.527222	0.54653	0.56216	0.5658	0.56653	0.56568
0.5275	0.54648	0.56213	0.56575	0.56651	0.56563
0.527778	0.54643	0.56212	0.56569	0.56647	0.56558
0.528056	0.54637	0.5621	0.56565	0.56643	0.56555
0.528333	0.54634	0.56209	0.5656	0.5664	0.56552
0.528611	0.54631	0.56207	0.56556	0.56636	0.56551
0.528889	0.54627	0.56205	0.56553	0.56633	0.56549
0.529167	0.54624	0.56203	0.56551	0.56629	0.56547
0.529444	0.54621	0.56198	0.56549	0.56624	0.56546
0.529722	0.54618	0.56194	0.56548	0.5662	0.56543
0.53	0.54614	0.56188	0.56545	0.56616	0.5654
0.530278	0.54612	0.56186	0.56542	0.56614	0.56537
0.530556	0.54609	0.56182	0.56539	0.56611	0.56535
0.530833	0.54606	0.56178	0.56535	0.56609	0.56533
0.531111	0.54602	0.56174	0.56533	0.56607	0.56531
0.531389	0.54598	0.56172	0.5653	0.56605	0.56529
0.531667	0.54594	0.56169	0.56528	0.56601	0.56527
0.531944	0.54591	0.56166	0.56524	0.56598	0.56524
0.532222	0.54587	0.56164	0.5652	0.56595	0.56522
0.5325	0.54583	0.56161	0.56517	0.56593	0.56519
0.532778	0.54579	0.56158	0.56514	0.56589	0.56516
0.533056	0.54575	0.56155	0.5651	0.56585	0.56513
0.533333	0.54571	0.56152	0.56506	0.56583	0.5651
0.533611	0.54567	0.56149	0.56502	0.5658	0.56507
0.533889	0.54564	0.56146	0.565	0.56576	0.56504
0.534167	0.5456	0.56143	0.56496	0.56572	0.56502
0.534444	0.54557	0.5614	0.56492	0.56568	0.56499
0.534722	0.54554	0.56138	0.5649	0.56566	0.56495
0.535	0.5455	0.56135	0.56486	0.5656	0.56493
0.535278	0.54548	0.56133	0.56483	0.56558	0.56491
0.535556	0.54545	0.56132	0.56481	0.56555	0.56488
0.535833	0.54542	0.56131	0.56477	0.56553	0.56486
0.536111	0.54539	0.56129	0.56475	0.56551	0.56484
0.536389	0.54536	0.56127	0.56472	0.56549	0.56482
0.536667	0.54533	0.56126	0.5647	0.56547	0.5648
0.536944	0.54531	0.56123	0.56467	0.56543	0.56477
0.537222	0.54528	0.56121	0.56464	0.5654	0.56475
0.5375	0.54526	0.56118	0.56462	0.56539	0.56473
0.537778	0.54522	0.56116	0.56459	0.56536	0.56471
0.538056	0.54518	0.56113	0.56457	0.56534	0.56468
0.538333	0.54515	0.56109	0.56454	0.56531	0.56467
0.538611	0.54512	0.56108	0.56451	0.5653	0.56465
0.538889	0.54509	0.56105	0.56449	0.56528	0.56464
0.539167	0.54506	0.56103	0.56447	0.56527	0.56461
0.539444	0.54501	0.56101	0.56445	0.56524	0.56459
0.539722	0.54498	0.56097	0.56443	0.56522	0.56457
0.54	0.54495	0.56094	0.56441	0.56521	0.56455
0.540278	0.54491	0.56093	0.56438	0.56518	0.56453
0.540556	0.54487	0.5609	0.56434	0.56516	0.56452
0.540833	0.54485	0.56088	0.56431	0.56512	0.5645
0.541111	0.54481	0.56086	0.56428	0.5651	0.56449
0.541389	0.54478	0.56083	0.56426	0.56507	0.56447
0.541667	0.54475	0.56082	0.56422	0.56504	0.56445
0.541944	0.54472	0.5608	0.56418	0.56501	0.56443
0.542222	0.5447	0.56078	0.56413	0.56498	0.56441
0.5425	0.54467	0.56075	0.56411	0.56494	0.56439
0.542778	0.54465	0.56074	0.56407	0.56492	0.56436
0.543056	0.54463	0.56072	0.56404	0.5649	0.56434
0.543333	0.5446	0.5607	0.56401	0.56488	0.56432
0.543611	0.54457	0.56069	0.56398	0.56487	0.56429
0.543889	0.54455	0.56067	0.56397	0.56485	0.56427
0.544167	0.54453	0.56064	0.56394	0.56483	0.56425
0.544444	0.54451	0.56063	0.56393	0.56481	0.56423
0.544722	0.5445	0.56062	0.56391	0.56478	0.56422
0.545	0.54448	0.5606	0.5639	0.56476	0.56419
0.545278	0.54448	0.56059	0.56388	0.56474	0.56416
0.545556	0.54446	0.56057	0.56387	0.56472	0.56414
0.545833	0.54443	0.56056	0.56386	0.56471	0.56412
0.546111	0.54442	0.56054	0.56385	0.56467	0.56409
0.546389	0.54439	0.56053	0.56383	0.56466	0.56406
0.546667	0.54436	0.56052	0.56382	0.56463	0.56402
0.546944	0.54433	0.56052	0.56381	0.56463	0.564
0.547222	0.5443	0.56051	0.56379	0.56461	0.56398
0.5475	0.54427	0.5605	0.56377	0.56459	0.56396
0.547778	0.54422	0.5605	0.56376	0.56457	0.56395
0.548056	0.5442	0.5605	0.56376	0.56456	0.56393
0.548333	0.54418	0.56049	0.56374	0.56454	0.56391
0.548611	0.54415	0.56049	0.56373	0.56453	0.56391
0.548889	0.54412	0.56049	0.56372	0.56451	0.56389
0.549167	0.54409	0.56048	0.56371	0.5645	0.56388
0.549444	0.54407	0.56047	0.5637	0.56449	0.56387
0.549722	0.54405	0.56046	0.56368	0.56447	0.56385
0.55	0.54403	0.56046	0.56366	0.56446	0.56383
0.550278	0.54401	0.56045	0.56364	0.56445	0.56382
0.550556	0.54398	0.56044	0.56363	0.56443	0.5638
0.550833	0.54395	0.56043	0.56361	0.56441	0.56378
0.551111	0.54392	0.56041	0.5636	0.5644	0.56376
0.551389	0.5439	0.5604	0.56358	0.56439	0.56375
0.551667	0.54387	0.56038	0.56356	0.56437	0.56373
0.551944	0.54385	0.56037	0.56356	0.56434	0.56372
0.552222	0.54382	0.56034	0.56355	0.56431	0.56372
0.5525	0.5438	0.56033	0.56353	0.5643	0.56371
0.552778	0.54378	0.56031	0.56352	0.56428	0.5637
0.553056	0.54375	0.56028	0.56352	0.56426	0.56369
0.553333	0.54373	0.56028	0.56351	0.56424	0.56369
0.553611	0.54372	0.56024	0.5635	0.56422	0.56368
0.553889	0.54371	0.56023	0.56348	0.56419	0.56367
0.554167	0.5437	0.56021	0.56347	0.56418	0.56366
0.554444	0.54368	0.56019	0.56345	0.56416	0.56366
0.554722	0.54368	0.56017	0.56344	0.56413	0.56363
0.555	0.54367	0.56016	0.56341	0.56412	0.56362
0.555278	0.54365	0.56014	0.56339	0.56409	0.56362
0.555556	0.54365	0.56013	0.56339	0.56407	0.56361
0.555833	0.54363	0.56012	0.56337	0.56405	0.56359
0.556111	0.54361	0.56011	0.56336	0.56404	0.56359
0.556389	0.54358	0.5601	0.56335	0.56402	0.56358
0.556667	0.54357	0.56009	0.56334	0.56401	0.56357
0.556944	0.54354	0.56008	0.56333	0.56399	0.56355
0.557222	0.54352	0.56007	0.56332	0.56397	0.56354
0.5575	0.54349	0.56007	0.56331	0.56396	0.56353
0.557778	0.54347	0.56005	0.56331	0.56395	0.5635
0.558056	0.54347	0.56004	0.5633	0.56394	0.56349
0.558333	0.54344	0.56004	0.5633	0.56393	0.56347
0.558611	0.54342	0.56002	0.56329	0.56393	0.56346
0.558889	0.54339	0.56001	0.56329	0.56391	0.56344
0.559167	0.54337	0.56001	0.56327	0.56391	0.56342
0.559444	0.54336	0.56	0.56327	0.5639	0.56341
0.559722	0.54335	0.55999	0.56326	0.5639	0.5634
0.56	0.54334	0.55998	0.56326	0.56389	0.56339
0.560278	0.54332	0.55997	0.56325	0.56388	0.56339
0.560556	0.54329	0.55996	0.56325	0.56388	0.56338
0.560833	0.54327	0.55993	0.56323	0.56387	0.56337
0.561111	0.54326	0.55993	0.56323	0.56386	0.56338
0.561389	0.54324	0.55992	0.56321	0.56386	0.56337
0.561667	0.54322	0.5599	0.5632	0.56385	0.56337
0.561944	0.5432	0.5599	0.56321	0.56385	0.56336
0.562222	0.54318	0.5599	0.56319	0.56384	0.56335
0.5625	0.54318	0.55988	0.56318	0.56383	0.56335
0.562778	0.54316	0.55987	0.56317	0.56382	0.56334
0.563056	0.54315	0.55985	0.56315	0.56381	0.56334
0.563333	0.54314	0.55985	0.56313	0.56381	0.56334
0.563611	0.54312	0.55982	0.56313	0.5638	0.56333
0.563889	0.54309	0.55981	0.56312	0.56379	0.56333
0.564167	0.54308	0.5598	0.56312	0.56378	0.56332
0.564444	0.54308	0.5598	0.56311	0.56377	0.56332
0.564722	0.54306	0.55978	0.5631	0.56377	0.56332
0.565	0.54304	0.55977	0.56309	0.56375	0.56332
0.565278	0.54302	0.55977	0.56308	0.56374	0.56331
0.565556	0.543	0.55975	0.56306	0.56373	0.56331
0.565833	0.543	0.55974	0.56304	0.56372	0.56331
0.566111	0.54298	0.55974	0.56304	0.56371	0.56331
0.566389	0.54298	0.55973	0.56303	0.56371	0.5633
0.566667	0.54297	0.55972	0.56301	0.5637	0.5633
0.566944	0.44469	0.46908	0.47286	0.47297	0.4715
0.567222	0.44451	0.46906	0.47283	0.47294	0.47144
0.5675	0.4447	0.46931	0.4731	0.47318	0.47168
0.567778	0.445	0.4696	0.47339	0.47344	0.47192
0.568056	0.44531	0.46991	0.47369	0.47373	0.47219
0.568333	0.44558	0.47016	0.47402	0.47404	0.47243
0.568611	0.44588	0.47041	0.47418	0.47415	0.47265
0.568889	0.44613	0.47068	0.47435	0.47436	0.47285
0.569167	0.44636	0.4709	0.47467	0.4747	0.47307
0.569444	0.44661	0.4711	0.47489	0.4749	0.47329
0.569722	0.44686	0.47134	0.47508	0.47504	0.47348
0.57	0.44706	0.47154	0.47526	0.47525	0.47371
0.570278	0.44727	0.47173	0.47544	0.47544	0.47397
0.570556	0.44749	0.4719	0.47563	0.47564	0.47411
0.570833	0.44769	0.47209	0.47577	0.47573	0.47425
0.571111	0.44788	0.47228	0.47588	0.47586	0.47441
0.571389	0.44806	0.47246	0.47604	0.47603	0.47462
0.571667	0.44834	0.4726	0.47625	0.47623	0.47483
0.571944	0.44848	0.47275	0.47641	0.47644	0.47496
0.572222	0.44853	0.47291	0.47657	0.47656	0.47513
0.5725	0.44872	0.47306	0.4767	0.47668	0.47526
0.572778	0.44894	0.4732	0.47684	0.47683	0.4754
0.573056	0.44918	0.47332	0.47697	0.47697	0.47557
0.573333	0.44929	0.47346	0.4771	0.47713	0.47571
0.573611	0.44933	0.47356	0.47724	0.47727	0.4758
0.573889	0.44951	0.47371	0.47734	0.47733	0.47589
0.574167	0.44967	0.47389	0.47743	0.47743	0.47601
0.574444	0.44985	0.47405	0.47751	0.47753	0.47618
0.574722	0.45006	0.47409	0.47763	0.47768	0.4763
0.575	0.4501	0.47411	0.47778	0.47784	0.47645
0.575278	0.45018	0.47419	0.47792	0.478	0.47658
0.575556	0.45033	0.47432	0.47804	0.47809	0.47667
0.575833	0.45048	0.47446	0.47814	0.47815	0.47679
0.576111	0.45063	0.47458	0.47822	0.47825	0.47689
0.576389	0.4508	0.47473	0.47834	0.47837	0.47698
0.576667	0.45089	0.47485	0.47844	0.47847	0.47708
0.576944	0.45092	0.47489	0.47851	0.47856	0.47719
0.577222	0.451	0.47491	0.4786	0.4787	0.47729
0.5775	0.45114	0.47495	0.47872	0.47882	0.47735
0.577778	0.45124	0.47505	0.47882	0.47888	0.47743
0.578056	0.45135	0.47515	0.4789	0.47891	0.47749
0.578333	0.45151	0.47524	0.47895	0.47897	0.47757
0.578611	0.45164	0.47531	0.47901	0.47904	0.47768
0.578889	0.4517	0.47542	0.47908	0.47911	0.4778
0.579167	0.45174	0.47556	0.47914	0.47921	0.47788
0.579444	0.45183	0.47565	0.47924	0.47932	0.47797
0.579722	0.45192	0.47569	0.47934	0.47943	0.47808
0.58	0.45204	0.4757	0.47943	0.47954	0.47814
0.580278	0.45215	0.47572	0.47952	0.47962	0.4782
0.580556	0.45225	0.47578	0.4796	0.47967	0.47829
0.580833	0.45235	0.47584	0.47967	0.4797	0.47838
0.581111	0.45245	0.47589	0.47971	0.47974	0.47846
0.581389	0.45252	0.47596	0.47976	0.47983	0.47852
0.581667	0.45257	0.47602	0.47984	0.47994	0.47857
0.581944	0.45264	0.4761	0.47994	0.48003	0.47865
0.582222	0.45272	0.47616	0.48002	0.48009	0.47875
0.5825	0.4528	0.47622	0.48007	0.48012	0.47883
0.582778	0.45289	0.47629	0.48011	0.48018	0.47889
0.583056	0.45299	0.47636	0.48016	0.48027	0.47893
0.583333	0.45311	0.47643	0.48023	0.48036	0.47898
0.583611	0.45322	0.47647	0.48034	0.48043	0.47904
0.586389	0.45394	0.47684	0.48086	0.4809	0.47972
0.589167	0.45452	0.47729	0.4814	0.4814	0.48029
0.591944	0.45506	0.47751	0.48182	0.48187	0.48069
0.594722	0.45566	0.4779	0.48219	0.48219	0.4812
0.5975	0.45601	0.47812	0.48253	0.48258	0.48157
0.600278	0.45645	0.47841	0.48286	0.48289	0.48188
0.603056	0.45674	0.47876	0.48309	0.48317	0.48217
0.605833	0.45718	0.47892	0.48331	0.48335	0.48233
0.608611	0.45742	0.47919	0.48352	0.48362	0.48261
0.611389	0.45776	0.47946	0.4837	0.48371	0.48283
0.639167	0.45978	0.48093	0.48465	0.48452	0.4831
0.666944	0.46092	0.48167	0.48481	0.48484	0.48294
0.694722	0.46169	0.48213	0.48518	0.48508	0.48294
0.7225	0.46286	0.48216	0.48537	0.4853	0.4829
0.750278	0.46313	0.48221	0.48546	0.48533	0.48316
0.778056	0.46338	0.48243	0.48555	0.48554	0.48339
0.805833	0.46372	0.48289	0.48559	0.48492	0.48306
0.833056	0.46446	0.48348	0.48563	0.48525	0.48283
0.833333	0.46447	0.48349	0.48563	0.48525	0.48283
0.833611	0.5591	0.57146	0.5733	0.57345	0.57219
0.833889	0.55952	0.57163	0.57347	0.57367	0.57247
0.834167	0.55943	0.57144	0.57332	0.57354	0.57235
0.834444	0.55922	0.57118	0.5731	0.57339	0.57218
0.834722	0.55904	0.571	0.57291	0.57322	0.57198
0.835	0.5589	0.57081	0.57271	0.57303	0.57184
0.835278	0.55872	0.57059	0.57254	0.57285	0.57168
0.835556	0.5585	0.57039	0.57235	0.57268	0.57151
0.835833	0.55833	0.57023	0.5722	0.57254	0.57136
0.836111	0.5582	0.57009	0.57201	0.57239	0.57119
0.836389	0.55808	0.56994	0.57188	0.57225	0.57105
0.836667	0.55791	0.56975	0.57174	0.57209	0.57091
0.836944	0.55773	0.56958	0.57158	0.57194	0.57075
0.837222	0.55757	0.56944	0.57146	0.57184	0.57061
0.8375	0.55742	0.56931	0.57132	0.57172	0.57045
0.837778	0.55731	0.56923	0.57117	0.57161	0.57032
0.838056	0.55726	0.56909	0.57105	0.57147	0.57022
0.838333	0.55712	0.56895	0.57096	0.57136	0.57011
0.838611	0.55692	0.56882	0.57082	0.57123	0.56999
0.838889	0.55679	0.5687	0.57069	0.57112	0.56988
0.839167	0.55667	0.5686	0.57058	0.57102	0.56976
0.839444	0.55655	0.5685	0.57045	0.57093	0.56965
0.839722	0.5565	0.56842	0.57034	0.57084	0.56954
0.84	0.55643	0.5683	0.57027	0.57072	0.56944
0.840278	0.55628	0.56818	0.57018	0.57063	0.56934
0.840556	0.55617	0.56807	0.57008	0.57052	0.56925
0.840833	0.55603	0.56798	0.56999	0.57042	0.56913
0.841111	0.55592	0.56789	0.5699	0.57033	0.56904
0.841389	0.55583	0.5678	0.56981	0.57028	0.56896
0.841667	0.55576	0.56772	0.56971	0.5702	0.56884
0.841944	0.55569	0.56767	0.56962	0.57012	0.56875
0.842222	0.55562	0.56757	0.56952	0.57006	0.56869
0.8425	0.55551	0.56748	0.56945	0.56998	0.56862
0.842778	0.55538	0.56738	0.56936	0.56991	0.56854
0.843056	0.55525	0.56728	0.56929	0.56981	0.56846
0.843333	0.55516	0.56718	0.56919	0.56973	0.56838
0.843611	0.5551	0.5671	0.56911	0.56967	0.5683
0.843889	0.55505	0.56703	0.56905	0.56959	0.56823
0.844167	0.55499	0.56695	0.56897	0.56952	0.56815
0.844444	0.55493	0.5669	0.56888	0.56945	0.56808
0.844722	0.55484	0.56686	0.56879	0.56937	0.568
0.845	0.55474	0.56679	0.56872	0.56932	0.56793
0.845278	0.55465	0.56668	0.56867	0.56927	0.56786
0.845556	0.55458	0.56659	0.56862	0.56921	0.5678
0.845833	0.55448	0.56652	0.56855	0.56915	0.56773
0.846111	0.55438	0.56645	0.56848	0.56908	0.56766
0.846389	0.5543	0.56637	0.56843	0.56903	0.56758
0.846667	0.55425	0.5663	0.56835	0.56897	0.56751
0.846944	0.55418	0.56623	0.5683	0.5689	0.56744
0.847222	0.55413	0.56616	0.56825	0.56884	0.5674
0.8475	0.55409	0.56612	0.56819	0.56876	0.56733
0.847778	0.55404	0.56609	0.56812	0.56872	0.56724
0.848056	0.55395	0.56604	0.56807	0.56868	0.56716
0.848333	0.55384	0.56598	0.56799	0.56864	0.56711
0.848611	0.55376	0.56592	0.56794	0.56859	0.56708
0.848889	0.55367	0.56584	0.56788	0.56854	0.56702
0.849167	0.5536	0.56577	0.56783	0.56849	0.56696
0.849444	0.55355	0.56569	0.56778	0.56845	0.56691
0.849722	0.55348	0.56561	0.56773	0.56839	0.56686
0.85	0.55341	0.56555	0.56768	0.56834	0.56682
0.850278	0.55335	0.5655	0.56762	0.56829	0.56676
0.850556	0.55332	0.56544	0.56756	0.56824	0.56671
0.850833	0.5533	0.56538	0.56752	0.56817	0.56665
0.851111	0.55327	0.56533	0.56746	0.56812	0.56659
0.851389	0.55322	0.5653	0.56741	0.56807	0.56654
0.851667	0.55315	0.56527	0.56736	0.56803	0.5665
0.851944	0.55308	0.56523	0.56732	0.56798	0.56645
0.852222	0.553	0.56518	0.56724	0.56794	0.56641
0.8525	0.55294	0.56511	0.56719	0.56789	0.56636
0.852778	0.55285	0.56503	0.56715	0.56785	0.56632
0.853056	0.55276	0.56495	0.56712	0.56781	0.56628
0.853333	0.55272	0.56489	0.56709	0.56776	0.56624
0.853611	0.55268	0.56484	0.56706	0.56773	0.5662
0.853889	0.55263	0.56478	0.56702	0.56769	0.56615
0.854167	0.55258	0.56473	0.56698	0.56765	0.56612
0.854444	0.55253	0.56467	0.56694	0.56761	0.56608
0.854722	0.5525	0.56462	0.5669	0.56756	0.56603
0.855	0.55248	0.56456	0.56687	0.56753	0.56599
0.855278	0.55245	0.56453	0.56683	0.56748	0.56594
0.855556	0.55241	0.56451	0.56679	0.56744	0.5659
0.855833	0.55233	0.56449	0.56676	0.5674	0.56586
0.856111	0.55226	0.56447	0.56671	0.56737	0.56582
0.856389	0.55218	0.56442	0.56667	0.56732	0.56578
0.856667	0.55211	0.56436	0.56662	0.56726	0.56573
0.856944	0.55205	0.5643	0.56657	0.56721	0.56566
0.857222	0.55199	0.56424	0.56653	0.56717	0.5656
0.8575	0.55194	0.56418	0.56651	0.56713	0.56557
0.857778	0.55189	0.56413	0.56647	0.56711	0.56553
0.858056	0.55183	0.56407	0.56644	0.56709	0.56551
0.858333	0.55179	0.56402	0.56641	0.56706	0.5655
0.858611	0.55175	0.56397	0.56638	0.56704	0.56547
0.858889	0.55173	0.56393	0.56635	0.56701	0.56544
0.859167	0.55171	0.56389	0.56632	0.56697	0.56542
0.859444	0.5517	0.56384	0.56628	0.56694	0.56538
0.859722	0.55169	0.5638	0.56624	0.56691	0.56536
0.86	0.55166	0.56376	0.56621	0.56689	0.56533
0.860278	0.55164	0.56372	0.56618	0.56686	0.5653
0.860556	0.55159	0.5637	0.56616	0.56683	0.56527
0.860833	0.55154	0.56368	0.56613	0.5668	0.56525
0.861111	0.55147	0.56365	0.56611	0.56677	0.56522
0.861389	0.55143	0.56362	0.56609	0.56674	0.56519
0.861667	0.55137	0.56357	0.56605	0.56671	0.56516
0.861944	0.55133	0.56352	0.56602	0.56666	0.56513
0.862222	0.55125	0.56346	0.566	0.56662	0.56511
0.8625	0.55119	0.5634	0.56597	0.56659	0.56508
0.862778	0.55114	0.56335	0.56594	0.56656	0.56506
0.863056	0.5511	0.56332	0.56591	0.56654	0.56502
0.863333	0.55106	0.5633	0.56588	0.5665	0.56498
0.863611	0.551	0.56327	0.56584	0.56648	0.56496
0.863889	0.55097	0.56323	0.56583	0.56646	0.56494
0.864167	0.55094	0.5632	0.56579	0.56643	0.56491
0.864444	0.55092	0.56316	0.56576	0.5664	0.56489
0.864722	0.55091	0.56311	0.56573	0.56638	0.56487
0.865	0.5509	0.56306	0.56571	0.56635	0.56485
0.865278	0.55089	0.56302	0.56567	0.56631	0.56482
0.865556	0.55088	0.56298	0.56564	0.56629	0.56479
0.865833	0.55086	0.56294	0.5656	0.56626	0.56478
0.866111	0.55083	0.56292	0.56556	0.56623	0.56475
0.866389	0.55079	0.5629	0.56554	0.56621	0.56472
0.866667	0.55074	0.56289	0.56552	0.56617	0.5647
0.866944	0.55066	0.56288	0.56551	0.56615	0.56468
0.867222	0.55061	0.56286	0.56549	0.56613	0.56467
0.8675	0.55052	0.56284	0.56547	0.5661	0.56465
0.867778	0.55048	0.5628	0.56545	0.56609	0.56462
0.868056	0.55043	0.56275	0.56544	0.56608	0.5646
0.868333	0.55038	0.5627	0.56542	0.56606	0.56458
0.868611	0.55034	0.56266	0.5654	0.56603	0.56456
0.868889	0.55031	0.56262	0.56538	0.56601	0.56453
0.869167	0.55028	0.56259	0.56537	0.56598	0.56452
0.869444	0.55025	0.56256	0.56534	0.56595	0.56451
0.869722	0.55023	0.56252	0.56533	0.56593	0.56449
0.87	0.5502	0.56249	0.56532	0.56589	0.56447
0.870278	0.55017	0.56245	0.56529	0.56588	0.56446
0.870556	0.55013	0.5624	0.56527	0.56585	0.56444
0.870833	0.55011	0.56238	0.56525	0.56583	0.56442
0.871111	0.55008	0.56233	0.56522	0.5658	0.56441
0.871389	0.55006	0.56231	0.56519	0.56577	0.56437
0.871667	0.55002	0.56227	0.56517	0.56575	0.56435
0.871944	0.54999	0.56225	0.56515	0.56572	0.56434
0.872222	0.54996	0.56222	0.56512	0.56568	0.56431
0.8725	0.54993	0.56219	0.5651	0.56566	0.5643
0.872778	0.54991	0.56216	0.56508	0.56564	0.56428
0.873056	0.54987	0.56213	0.56507	0.56562	0.56427
0.873333	0.54985	0.56212	0.56503	0.56559	0.56425
0.873611	0.54983	0.56211	0.56501	0.56557	0.56423
0.873889	0.5498	0.5621	0.56499	0.56555	0.5642
0.874167	0.54977	0.56208	0.56496	0.56554	0.56418
0.874444	0.54973	0.56207	0.56495	0.56552	0.56417
0.874722	0.54971	0.56205	0.56493	0.56551	0.56415
0.875	0.54966	0.56203	0.5649	0.5655	0.56413
0.875278	0.54964	0.56201	0.56488	0.56549	0.56411
0.875556	0.5496	0.56199	0.56487	0.56547	0.56409
0.875833	0.54958	0.56195	0.56485	0.56546	0.56407
0.876111	0.54954	0.56191	0.56483	0.56546	0.56404
0.876389	0.54952	0.56189	0.56481	0.56543	0.56403
0.876667	0.5495	0.56187	0.5648	0.56541	0.564
0.876944	0.54947	0.56183	0.56479	0.5654	0.56398
0.877222	0.54945	0.5618	0.56477	0.56538	0.56396
0.8775	0.54943	0.56177	0.56475	0.56536	0.56394
0.877778	0.5494	0.56175	0.56473	0.56534	0.56393
0.878056	0.54939	0.56173	0.56471	0.56533	0.56392
0.878333	0.54935	0.56171	0.56471	0.56532	0.56392
0.878611	0.54933	0.5617	0.56468	0.56531	0.5639
0.878889	0.54931	0.56168	0.56466	0.5653	0.5639
0.879167	0.54928	0.56165	0.56465	0.56527	0.56389
0.879444	0.54925	0.56163	0.56462	0.56525	0.56388
0.879722	0.54922	0.56162	0.56462	0.56524	0.56388
0.88	0.5492	0.56159	0.5646	0.56522	0.56388
0.880278	0.54916	0.56157	0.56458	0.56521	0.56387
0.880556	0.54915	0.56155	0.56456	0.5652	0.56387
0.880833	0.54912	0.56151	0.56455	0.56518	0.56386
0.881111	0.54909	0.56149	0.56453	0.56517	0.56386
0.881389	0.54906	0.56147	0.56452	0.56514	0.56385
0.881667	0.54903	0.56144	0.56451	0.56513	0.56385
0.881944	0.549	0.56142	0.56449	0.56511	0.56384
0.882222	0.54895	0.5614	0.56449	0.56509	0.56384
0.8825	0.54893	0.56138	0.56447	0.56506	0.56383
0.882778	0.54889	0.56137	0.56445	0.56505	0.56382
0.883056	0.54887	0.56134	0.56443	0.56503	0.56381
0.883333	0.54883	0.56133	0.56442	0.56501	0.56382
0.883611	0.54881	0.56132	0.5644	0.56499	0.5638
0.883889	0.54879	0.56131	0.56438	0.56496	0.56379
0.884167	0.54876	0.56131	0.56436	0.56496	0.56379
0.884444	0.54874	0.5613	0.56434	0.56495	0.56377
0.884722	0.54872	0.56128	0.56432	0.56494	0.56377
0.885	0.5487	0.56127	0.5643	0.56492	0.56377
0.885278	0.54869	0.56127	0.56428	0.56491	0.56376
0.885556	0.54867	0.56125	0.56426	0.5649	0.56375
0.885833	0.54866	0.56123	0.56423	0.56488	0.56375
0.886111	0.54864	0.56122	0.56422	0.56486	0.56374
0.886389	0.54862	0.56119	0.5642	0.56485	0.56373
0.886667	0.5486	0.56118	0.56417	0.56484	0.56373
0.886944	0.54857	0.56115	0.56417	0.56483	0.56372
0.887222	0.54855	0.56113	0.56416	0.56481	0.56372
0.8875	0.54853	0.56111	0.56413	0.56481	0.56371
0.887778	0.5485	0.56109	0.56412	0.56479	0.56371
0.888056	0.54849	0.56106	0.56409	0.56479	0.5637
0.888333	0.54847	0.56104	0.56408	0.56478	0.5637
0.888611	0.54845	0.56103	0.56405	0.56477	0.56369
0.888889	0.54841	0.561	0.56404	0.56475	0.56369
0.889167	0.5484	0.56099	0.56402	0.56474	0.56368
0.889444	0.54837	0.56098	0.564	0.56472	0.56367
0.889722	0.54834	0.56095	0.56399	0.5647	0.56367
0.89	0.54832	0.56094	0.56398	0.56469	0.56366
0.890278	0.5483	0.56092	0.56396	0.56468	0.56366
0.890556	0.54829	0.56091	0.56395	0.56467	0.56365
0.890833	0.54826	0.56089	0.56394	0.56466	0.56365
0.891111	0.54825	0.56087	0.56393	0.56465	0.56364
0.891389	0.54823	0.56086	0.56391	0.56465	0.56363
0.891667	0.54821	0.56083	0.56391	0.56464	0.56363
0.891944	0.54818	0.56082	0.56391	0.56463	0.56362
0.892222	0.54816	0.5608	0.56389	0.56461	0.56361
0.8925	0.54815	0.56077	0.56389	0.5646	0.5636
0.892778	0.54811	0.56076	0.56388	0.56459	0.56359
0.893056	0.54809	0.56075	0.56388	0.56459	0.56359
0.893333	0.54806	0.56074	0.56388	0.56458	0.56358
0.893611	0.54804	0.56072	0.56387	0.56457	0.56358
0.893889	0.54802	0.5607	0.56387	0.56456	0.56357
0.894167	0.54798	0.56068	0.56385	0.56454	0.56355
0.894444	0.54796	0.56066	0.56384	0.56455	0.56356
0.894722	0.54794	0.56064	0.56383	0.56454	0.56354
0.895	0.54791	0.56062	0.56382	0.56453	0.56353
0.895278	0.5479	0.56061	0.56381	0.56453	0.56351
0.895556	0.54788	0.56059	0.5638	0.56452	0.5635
0.895833	0.54786	0.56057	0.5638	0.56451	0.56349
0.896111	0.54785	0.56056	0.56379	0.56451	0.56347
0.896389	0.54782	0.56055	0.56378	0.5645	0.56348
0.896667	0.54779	0.56054	0.56377	0.56449	0.56346
0.896944	0.54778	0.56053	0.56376	0.56449	0.56346
0.897222	0.54775	0.56053	0.56376	0.56448	0.56345
0.8975	0.54774	0.56051	0.56374	0.56448	0.56343
0.897778	0.54773	0.56051	0.56373	0.56446	0.56342
0.898056	0.54771	0.5605	0.56372	0.56446	0.56341
0.898333	0.5477	0.5605	0.5637	0.56445	0.5634
0.898611	0.54768	0.5605	0.5637	0.56444	0.56338
0.898889	0.54768	0.56049	0.56369	0.56443	0.56336
0.899167	0.54766	0.56049	0.56368	0.56442	0.56336
0.899444	0.54765	0.56048	0.56367	0.56441	0.56335
0.899722	0.54763	0.56048	0.56366	0.5644	0.56334
0.9	0.5476	0.56047	0.56365	0.56439	0.56333
0.900278	0.45094	0.46999	0.47377	0.47392	0.47163
0.900556	0.45087	0.46996	0.47373	0.47384	0.47151
0.900833	0.45094	0.47017	0.47404	0.47407	0.47174
0.901111	0.45125	0.47045	0.47424	0.47424	0.47196
0.901389	0.45165	0.47077	0.47452	0.47454	0.47222
0.901667	0.45184	0.47101	0.47482	0.47485	0.47246
0.901944	0.45216	0.47128	0.47504	0.47501	0.47267
0.902222	0.45244	0.47153	0.47527	0.47526	0.47287
0.9025	0.45262	0.47173	0.47549	0.4755	0.47308
0.902778	0.45284	0.47193	0.47571	0.47569	0.47328
0.903056	0.45314	0.47216	0.47584	0.47581	0.47348
0.903333	0.45331	0.47238	0.47602	0.47597	0.47369
0.903611	0.45347	0.47256	0.47626	0.47622	0.47395
0.903889	0.45369	0.47273	0.47646	0.47642	0.4741
0.904167	0.45394	0.47292	0.47663	0.47658	0.47421
0.904444	0.45409	0.47309	0.47681	0.47674	0.47435
0.904722	0.45417	0.47327	0.47696	0.47688	0.47457
0.905	0.45441	0.47342	0.47712	0.47706	0.47477
0.905278	0.45456	0.47356	0.47728	0.47722	0.47492
0.905556	0.45481	0.47373	0.47738	0.47732	0.47506
0.905833	0.45489	0.47398	0.47749	0.47743	0.47521
0.906111	0.45498	0.47408	0.47763	0.47754	0.47532
0.906389	0.45517	0.47411	0.4778	0.47772	0.47547
0.906667	0.45532	0.47422	0.47797	0.47791	0.47563
0.906944	0.4555	0.47437	0.47809	0.47806	0.47573
0.907222	0.45566	0.47454	0.4782	0.47814	0.47582
0.9075	0.45574	0.47469	0.47833	0.47824	0.4759
0.907778	0.45583	0.47485	0.47846	0.47838	0.47604
0.908056	0.45595	0.4749	0.47854	0.47849	0.47619
0.908333	0.45607	0.47493	0.47866	0.47859	0.47632
0.908611	0.45621	0.47505	0.4788	0.47875	0.47646
0.908889	0.45638	0.47518	0.4789	0.47885	0.47658
0.909167	0.45648	0.47527	0.47896	0.47891	0.47667
0.909444	0.45653	0.47541	0.47905	0.47897	0.47678
0.909722	0.45662	0.47557	0.47912	0.47906	0.47688
0.91	0.45672	0.47567	0.47924	0.47913	0.47697
0.910278	0.45683	0.4757	0.47937	0.47927	0.47707
0.910556	0.45695	0.47575	0.47948	0.4794	0.47719
0.910833	0.45705	0.47582	0.47958	0.47952	0.47729
0.911111	0.45718	0.47592	0.47967	0.47961	0.47735
0.911389	0.45727	0.47601	0.47972	0.47968	0.47741
0.911667	0.4573	0.47614	0.4798	0.47972	0.47748
0.911944	0.45734	0.47622	0.47992	0.4798	0.47753
0.912222	0.45744	0.47631	0.48003	0.47992	0.47763
0.9125	0.45756	0.47641	0.48009	0.48002	0.47775
0.912778	0.45764	0.4765	0.48012	0.48008	0.47784
0.913056	0.45771	0.47655	0.4802	0.48012	0.47794
0.913333	0.45779	0.4766	0.48032	0.4802	0.47804
0.913611	0.45791	0.47666	0.48041	0.48032	0.47811
0.913889	0.45802	0.47673	0.48047	0.48041	0.47817
0.914167	0.45807	0.47679	0.48051	0.48047	0.47823
0.914444	0.4581	0.47686	0.48055	0.4805	0.47832
0.914722	0.45814	0.47694	0.48062	0.48053	0.47841
0.915	0.45821	0.47705	0.48068	0.48059	0.47847
0.915278	0.45829	0.47714	0.48074	0.48065	0.47853
0.915556	0.45837	0.47723	0.48081	0.48071	0.47858
0.915833	0.45845	0.47728	0.48088	0.48077	0.47867
0.916111	0.45852	0.4773	0.48096	0.48085	0.47875
0.916389	0.45859	0.47733	0.48103	0.48092	0.47883
0.916667	0.45867	0.47736	0.48112	0.481	0.47888
0.916944	0.45875	0.47741	0.48119	0.48107	0.47892
0.919722	0.45929	0.47806	0.48169	0.4816	0.47946
0.9225	0.45982	0.47847	0.48212	0.48203	0.47996
0.925278	0.46035	0.47891	0.48243	0.48229	0.48036
0.928056	0.4607	0.47924	0.48281	0.48267	0.48063
0.930833	0.46104	0.47965	0.48302	0.4829	0.48095
0.933611	0.46138	0.47981	0.48328	0.48318	0.48124
0.936389	0.46172	0.4801	0.48354	0.48335	0.48144
0.939167	0.46205	0.48043	0.48371	0.48362	0.48166
0.941944	0.46218	0.48052	0.48386	0.48373	0.48181
0.944722	0.46245	0.48073	0.48406	0.48387	0.48203
0.9725	0.46411	0.48203	0.48489	0.48451	0.48232
1.00028	0.46561	0.48228	0.48491	0.48483	0.48185
1.02806	0.46579	0.48249	0.48537	0.4849	0.48212
1.05583	0.46628	0.48269	0.48548	0.48507	0.48289
1.08361	0.46645	0.4833	0.48585	0.48528	0.48329
1.11139	0.46669	0.48333	0.48597	0.48549	0.4834
1.13917	0.46663	0.48319	0.48597	0.4852	0.48333
1.16639	0.46697	0.483	0.48554	0.48447	0.48386
1.16667	0.46697	0.483	0.48554	0.48447	0.48387
1.16694	0.56057	0.57101	0.57318	0.57277	0.57308
1.16722	0.56097	0.57114	0.57338	0.57303	0.57338
1.1675	0.56087	0.571	0.57323	0.5729	0.57327
1.16778	0.56068	0.57079	0.57304	0.57272	0.57311
1.16806	0.56051	0.57055	0.57283	0.57254	0.57293
1.16833	0.56039	0.57033	0.57264	0.57237	0.57273
1.16861	0.56012	0.57014	0.57246	0.57219	0.57259
1.16889	0.55996	0.57	0.57228	0.57199	0.57241
1.16917	0.55976	0.56978	0.5721	0.57185	0.57225
1.16944	0.55968	0.5696	0.57192	0.57172	0.57208
1.16972	0.5595	0.56941	0.57179	0.57156	0.57192
1.17	0.55932	0.5693	0.57165	0.57143	0.5718
1.17028	0.55914	0.56917	0.5715	0.57128	0.57167
1.17056	0.55901	0.56901	0.57138	0.57114	0.57153
1.17083	0.55891	0.56886	0.57123	0.57103	0.57142
1.17111	0.55882	0.56871	0.5711	0.5709	0.57129
1.17139	0.55864	0.5686	0.57099	0.57077	0.57116
1.17167	0.55849	0.56849	0.57088	0.57065	0.57104
1.17194	0.55836	0.56839	0.57073	0.57052	0.57094
1.17222	0.55826	0.56825	0.57061	0.57039	0.57082
1.1725	0.55816	0.56812	0.57049	0.5703	0.5707
1.17278	0.55808	0.56799	0.57035	0.57022	0.5706
1.17306	0.55797	0.56789	0.57028	0.57012	0.57048
1.17333	0.55781	0.56778	0.57018	0.57003	0.57037
1.17361	0.55768	0.56769	0.57009	0.56993	0.5703
1.17389	0.55757	0.56762	0.56998	0.56984	0.57021
1.17417	0.55746	0.56751	0.56989	0.56973	0.57013
1.17444	0.55737	0.5674	0.56979	0.56963	0.57004
1.17472	0.55731	0.56729	0.56969	0.56953	0.56995
1.175	0.55728	0.56719	0.56958	0.56945	0.56985
1.17528	0.55719	0.5671	0.5695	0.56936	0.56977
1.17556	0.55703	0.56701	0.56942	0.56928	0.56968
1.17583	0.55693	0.56694	0.56933	0.5692	0.56959
1.17611	0.55684	0.56689	0.56925	0.56911	0.56951
1.17639	0.55675	0.56683	0.56917	0.56904	0.56943
1.17667	0.55665	0.56673	0.56908	0.56896	0.56936
1.17694	0.55657	0.56662	0.569	0.56886	0.56929
1.17722	0.55651	0.56653	0.56893	0.56877	0.5692
1.1775	0.55648	0.56646	0.56882	0.56871	0.56913
1.17778	0.55641	0.56637	0.56874	0.56866	0.56905
1.17806	0.55631	0.56629	0.56869	0.5686	0.56899
1.17833	0.55622	0.56621	0.56864	0.56854	0.56892
1.17861	0.55615	0.56615	0.56858	0.56848	0.56883
1.17889	0.55605	0.56611	0.56851	0.56843	0.56875
1.17917	0.55596	0.56607	0.56845	0.56836	0.5687
1.17944	0.5559	0.56601	0.56838	0.56831	0.56866
1.17972	0.55584	0.56594	0.56832	0.56825	0.5686
1.18	0.55578	0.56585	0.56825	0.56818	0.56854
1.18028	0.55574	0.56578	0.56818	0.56812	0.56848
1.18056	0.55569	0.5657	0.56812	0.56806	0.56843
1.18083	0.55564	0.56563	0.56806	0.56801	0.56837
1.18111	0.55558	0.56556	0.56801	0.56795	0.56832
1.18139	0.55549	0.56551	0.56795	0.5679	0.56825
1.18167	0.55541	0.56546	0.5679	0.56784	0.56818
1.18194	0.55531	0.56538	0.56785	0.56779	0.56812
1.18222	0.55523	0.56533	0.5678	0.56774	0.56807
1.1825	0.55518	0.5653	0.56775	0.56769	0.56801
1.18278	0.55512	0.56527	0.5677	0.56763	0.56795
1.18306	0.55508	0.56523	0.56765	0.56756	0.56789
1.18333	0.55503	0.56516	0.56759	0.56752	0.56784
1.18361	0.555	0.56508	0.56754	0.56748	0.56779
1.18389	0.55496	0.56501	0.56747	0.56742	0.56772
1.18417	0.5549	0.56495	0.56743	0.56736	0.56767
1.18444	0.55484	0.5649	0.56738	0.56731	0.56761
1.18472	0.55477	0.56485	0.56733	0.56724	0.56756
1.185	0.55472	0.56479	0.56726	0.56718	0.56749
1.18528	0.55466	0.56474	0.5672	0.56714	0.56745
1.18556	0.55462	0.56467	0.56715	0.56711	0.56741
1.18583	0.55457	0.56461	0.56712	0.56707	0.56735
1.18611	0.55451	0.56457	0.56708	0.56704	0.5673
1.18639	0.55443	0.56453	0.56705	0.56699	0.56723
1.18667	0.55437	0.5645	0.56702	0.56696	0.56717
1.18694	0.55432	0.56449	0.56696	0.56692	0.56713
1.18722	0.55428	0.56446	0.56693	0.56688	0.5671
1.1875	0.55425	0.56443	0.56689	0.56686	0.56706
1.18778	0.5542	0.56438	0.56686	0.56683	0.56701
1.18806	0.55417	0.56433	0.56681	0.56679	0.56698
1.18833	0.55414	0.56426	0.56677	0.56676	0.56694
1.18861	0.55411	0.56421	0.56673	0.56672	0.5669
1.18889	0.55409	0.56415	0.56669	0.56668	0.56686
1.18917	0.55406	0.56411	0.56665	0.56664	0.56681
1.18944	0.55403	0.56407	0.56661	0.56661	0.56678
1.18972	0.55399	0.56401	0.56656	0.56657	0.56673
1.19	0.55394	0.56396	0.56653	0.56654	0.56668
1.19028	0.55388	0.56391	0.5665	0.5665	0.56663
1.19056	0.55383	0.56388	0.56647	0.56647	0.56658
1.19083	0.55378	0.56384	0.56645	0.56645	0.56655
1.19111	0.55372	0.56382	0.56641	0.56641	0.56651
1.19139	0.55368	0.56378	0.56637	0.56638	0.56646
1.19167	0.55363	0.56375	0.56634	0.56635	0.56643
1.19194	0.55359	0.56373	0.56631	0.5663	0.56639
1.19222	0.55356	0.5637	0.56627	0.56627	0.56635
1.1925	0.55353	0.56368	0.56624	0.56624	0.5663
1.19278	0.55348	0.56366	0.56622	0.5662	0.56625
1.19306	0.55344	0.56363	0.56618	0.56617	0.56623
1.19333	0.55339	0.56359	0.56615	0.56615	0.56619
1.19361	0.55337	0.56355	0.56612	0.56613	0.56615
1.19389	0.55335	0.56351	0.5661	0.56611	0.56611
1.19417	0.55333	0.56344	0.56608	0.56609	0.56608
1.19444	0.55331	0.5634	0.56605	0.56607	0.56604
1.19472	0.5533	0.56337	0.56602	0.56605	0.566
1.195	0.55329	0.56333	0.56599	0.56602	0.56597
1.19528	0.55328	0.56331	0.56597	0.566	0.56592
1.19556	0.55326	0.56329	0.56593	0.56597	0.5659
1.19583	0.55324	0.56327	0.56591	0.56596	0.56586
1.19611	0.55318	0.56325	0.56588	0.56592	0.56582
1.19639	0.55314	0.56322	0.56587	0.5659	0.56579
1.19667	0.55309	0.56319	0.56583	0.56588	0.56576
1.19694	0.55305	0.56317	0.56581	0.56586	0.56572
1.19722	0.55301	0.56313	0.56577	0.56584	0.56568
1.1975	0.55297	0.56311	0.56574	0.56582	0.5656
1.19778	0.55293	0.56308	0.56571	0.5658	0.56556
1.19806	0.55288	0.56304	0.56568	0.56578	0.56554
1.19833	0.55281	0.56301	0.56565	0.56576	0.56551
1.19861	0.55277	0.56299	0.56561	0.56574	0.56549
1.19889	0.55274	0.56295	0.5656	0.5657	0.56547
1.19917	0.55272	0.56294	0.56556	0.56568	0.56545
1.19944	0.55269	0.56293	0.56554	0.56567	0.56543
1.19972	0.55267	0.56291	0.56553	0.56563	0.56539
1.2	0.55265	0.56291	0.56552	0.56561	0.56536
1.20028	0.55262	0.5629	0.5655	0.5656	0.56534
1.20056	0.55259	0.56289	0.56549	0.56558	0.5653
1.20083	0.55256	0.56288	0.56548	0.56557	0.56527
1.20111	0.55254	0.56288	0.56547	0.56555	0.56523
1.20139	0.55252	0.56286	0.56545	0.56554	0.56521
1.20167	0.55251	0.56284	0.56544	0.56552	0.56516
1.20194	0.5525	0.56282	0.56541	0.56552	0.56512
1.20222	0.55249	0.56279	0.56539	0.5655	0.56509
1.2025	0.55248	0.56276	0.56537	0.56549	0.56505
1.20278	0.55247	0.56274	0.56535	0.56548	0.565
1.20306	0.55244	0.56272	0.56534	0.56548	0.56496
1.20333	0.55242	0.56268	0.5653	0.56547	0.56492
1.20361	0.55239	0.56266	0.56529	0.56546	0.5649
1.20389	0.55232	0.56263	0.56527	0.56546	0.56488
1.20417	0.55229	0.5626	0.56526	0.56544	0.56485
1.20444	0.55225	0.56258	0.56524	0.56543	0.56482
1.20472	0.55221	0.56256	0.56522	0.56541	0.56478
1.205	0.55217	0.56254	0.56521	0.5654	0.56474
1.20528	0.55212	0.56253	0.5652	0.56539	0.56471
1.20556	0.5521	0.5625	0.56518	0.56539	0.56468
1.20583	0.55207	0.56249	0.56516	0.56537	0.56465
1.20611	0.55205	0.56246	0.56514	0.56536	0.56461
1.20639	0.55202	0.56244	0.56512	0.56535	0.56458
1.20667	0.55199	0.56242	0.5651	0.56534	0.56454
1.20694	0.55197	0.5624	0.56508	0.56533	0.56452
1.20722	0.55194	0.56237	0.56506	0.56531	0.56449
1.2075	0.5519	0.56235	0.56504	0.56531	0.56447
1.20778	0.55186	0.56234	0.56502	0.56529	0.56443
1.20806	0.55183	0.56232	0.56502	0.56528	0.56441
1.20833	0.5518	0.56231	0.565	0.56527	0.56437
1.20861	0.55179	0.5623	0.56498	0.56526	0.56433
1.20889	0.55177	0.56229	0.56497	0.56524	0.56429
1.20917	0.55174	0.56227	0.56495	0.56523	0.56427
1.20944	0.55172	0.56225	0.56494	0.56523	0.56424
1.20972	0.55172	0.56225	0.56493	0.56522	0.56421
1.21	0.55171	0.56224	0.56491	0.56522	0.56418
1.21028	0.5517	0.56223	0.56491	0.5652	0.56414
1.21056	0.5517	0.56221	0.56489	0.5652	0.56411
1.21083	0.55169	0.56219	0.56488	0.56519	0.56408
1.21111	0.55167	0.56218	0.56486	0.56517	0.56403
1.21139	0.55166	0.56216	0.56485	0.56516	0.564
1.21167	0.55164	0.56216	0.56483	0.56514	0.56396
1.21194	0.5516	0.56213	0.56482	0.56515	0.56394
1.21222	0.55157	0.56213	0.5648	0.56511	0.56391
1.2125	0.55153	0.56211	0.5648	0.56511	0.5639
1.21278	0.5515	0.56211	0.56478	0.56508	0.56388
1.21306	0.55146	0.5621	0.56477	0.56508	0.56386
1.21333	0.55142	0.56209	0.56475	0.56505	0.56383
1.21361	0.55138	0.56209	0.56474	0.56504	0.56382
1.21389	0.55135	0.56208	0.56473	0.56504	0.5638
1.21417	0.55132	0.56207	0.56472	0.56501	0.56378
1.21444	0.55129	0.56206	0.5647	0.565	0.56376
1.21472	0.55126	0.56205	0.56468	0.56499	0.56374
1.215	0.55122	0.56204	0.56466	0.56498	0.56371
1.21528	0.55118	0.56202	0.56465	0.56497	0.5637
1.21556	0.55114	0.562	0.56464	0.56495	0.56368
1.21583	0.55111	0.56199	0.56463	0.56494	0.56364
1.21611	0.55108	0.56197	0.56462	0.56493	0.56362
1.21639	0.55105	0.56195	0.56461	0.56492	0.5636
1.21667	0.55104	0.56193	0.56459	0.5649	0.56357
1.21694	0.551	0.56192	0.56458	0.56489	0.56356
1.21722	0.55097	0.5619	0.56456	0.56489	0.56354
1.2175	0.55095	0.56188	0.56454	0.56487	0.56351
1.21778	0.55092	0.56186	0.56454	0.56486	0.56349
1.21806	0.55092	0.56186	0.56452	0.56485	0.56346
1.21833	0.55091	0.56183	0.56451	0.56484	0.56344
1.21861	0.5509	0.56181	0.56449	0.56483	0.56341
1.21889	0.55089	0.5618	0.56448	0.56481	0.5634
1.21917	0.55089	0.56178	0.56447	0.56479	0.56337
1.21944	0.55089	0.56176	0.56445	0.56479	0.56334
1.21972	0.55088	0.56174	0.56446	0.56476	0.56333
1.22	0.55087	0.56172	0.56444	0.56475	0.56332
1.22028	0.55086	0.5617	0.56443	0.56474	0.56331
1.22056	0.55085	0.5617	0.56442	0.56473	0.5633
1.22083	0.55084	0.56167	0.56441	0.56471	0.56329
1.22111	0.55082	0.56166	0.56439	0.5647	0.56328
1.22139	0.55079	0.56164	0.56439	0.5647	0.56327
1.22167	0.55077	0.56162	0.56438	0.5647	0.56325
1.22194	0.55074	0.5616	0.56436	0.56469	0.56323
1.22222	0.5507	0.5616	0.56434	0.56467	0.56321
1.2225	0.55065	0.56158	0.56432	0.56466	0.5632
1.22278	0.5506	0.56157	0.5643	0.56465	0.56319
1.22306	0.55056	0.56155	0.56429	0.56464	0.56318
1.22333	0.55051	0.56154	0.56427	0.56462	0.56315
1.22361	0.5505	0.56152	0.56426	0.5646	0.56314
1.22389	0.55045	0.5615	0.56425	0.5646	0.56313
1.22417	0.55041	0.5615	0.56424	0.56459	0.56311
1.22444	0.55038	0.56147	0.56421	0.56457	0.56309
1.22472	0.55035	0.56146	0.56419	0.56455	0.56308
1.225	0.55032	0.56145	0.56418	0.56455	0.56307
1.22528	0.55031	0.56144	0.56416	0.56454	0.56305
1.22556	0.55029	0.56142	0.56414	0.56452	0.56303
1.22583	0.55027	0.5614	0.56413	0.56451	0.56303
1.22611	0.55025	0.56139	0.56411	0.5645	0.563
1.22639	0.55023	0.56138	0.56409	0.56449	0.56299
1.22667	0.5502	0.56136	0.56407	0.56448	0.56297
1.22694	0.55017	0.56136	0.56405	0.56447	0.56295
1.22722	0.55015	0.56134	0.56404	0.56446	0.56294
1.2275	0.55012	0.56133	0.56401	0.56445	0.56294
1.22778	0.5501	0.56132	0.56399	0.56444	0.56293
1.22806	0.55009	0.56131	0.564	0.56442	0.56292
1.22833	0.55006	0.56131	0.56398	0.56441	0.56291
1.22861	0.55004	0.5613	0.56396	0.56441	0.5629
1.22889	0.55001	0.5613	0.56395	0.56439	0.56289
1.22917	0.54999	0.56129	0.56394	0.56437	0.56288
1.22944	0.54996	0.56128	0.56393	0.56437	0.56287
1.22972	0.54994	0.56127	0.56393	0.56436	0.56286
1.23	0.54991	0.56126	0.56392	0.56434	0.56285
1.23028	0.5499	0.56125	0.56391	0.56432	0.56283
1.23056	0.54988	0.56123	0.5639	0.56431	0.56281
1.23083	0.54987	0.56123	0.56389	0.5643	0.5628
1.23111	0.54984	0.56121	0.56389	0.56429	0.56278
1.23139	0.54982	0.56119	0.56388	0.56428	0.56277
1.23167	0.5498	0.56118	0.56387	0.56426	0.56276
1.23194	0.54977	0.56115	0.56387	0.56427	0.56274
1.23222	0.54976	0.56114	0.56386	0.56424	0.56273
1.2325	0.54972	0.56112	0.56385	0.56423	0.56271
1.23278	0.54969	0.5611	0.56385	0.56422	0.56269
1.23306	0.54966	0.56109	0.56385	0.56421	0.56268
1.23333	0.54963	0.5611	0.56384	0.5642	0.56267
1.23361	0.45409	0.4709	0.47409	0.47369	0.4707
1.23389	0.45392	0.47087	0.47407	0.47358	0.4706
1.23417	0.45409	0.47108	0.47423	0.4739	0.47081
1.23444	0.45434	0.47139	0.47453	0.47412	0.47106
1.23472	0.45466	0.47167	0.47485	0.4743	0.4713
1.235	0.45491	0.4719	0.4751	0.47462	0.47153
1.23528	0.45515	0.47217	0.47532	0.47488	0.47177
1.23556	0.45543	0.47243	0.47558	0.47508	0.47197
1.23583	0.45571	0.47264	0.47575	0.47529	0.47218
1.23611	0.45587	0.47284	0.47589	0.47552	0.47239
1.23639	0.45609	0.47305	0.47615	0.4757	0.47259
1.23667	0.45636	0.47325	0.47637	0.47583	0.47274
1.23694	0.4565	0.47341	0.47656	0.47598	0.47294
1.23722	0.45665	0.47356	0.47674	0.47622	0.47312
1.2375	0.45686	0.47379	0.47691	0.47642	0.4733
1.23778	0.45705	0.47405	0.47708	0.47658	0.47346
1.23806	0.45727	0.4741	0.47725	0.47674	0.47364
1.23833	0.45732	0.47419	0.47736	0.4769	0.47386
1.23861	0.4575	0.47437	0.47748	0.47705	0.47404
1.23889	0.45767	0.47455	0.47763	0.47722	0.47413
1.23917	0.45779	0.47473	0.47783	0.47733	0.47424
1.23944	0.45801	0.47488	0.478	0.47743	0.47434
1.23972	0.45809	0.47491	0.47813	0.47753	0.47451
1.24	0.45816	0.47501	0.47823	0.47771	0.47468
1.24028	0.4583	0.47516	0.47838	0.47789	0.47485
1.24056	0.45844	0.47528	0.47849	0.47804	0.47496
1.24083	0.45856	0.47546	0.4786	0.47815	0.47509
1.24111	0.45871	0.47563	0.47874	0.47825	0.47521
1.24139	0.45885	0.4757	0.47886	0.47839	0.47531
1.24167	0.45891	0.47574	0.47893	0.47849	0.47543
1.24194	0.45899	0.47583	0.47901	0.47859	0.47556
1.24222	0.45911	0.47593	0.47909	0.47872	0.47568
1.2425	0.45923	0.47605	0.47919	0.47884	0.47575
1.24278	0.45932	0.47617	0.47933	0.47891	0.47582
1.24306	0.45945	0.47627	0.47947	0.47898	0.47589
1.24333	0.45958	0.47639	0.47958	0.47905	0.47599
1.24361	0.45968	0.4765	0.47967	0.47913	0.47613
1.24389	0.45971	0.47655	0.47973	0.47924	0.47622
1.24417	0.45978	0.47662	0.47982	0.47937	0.47632
1.24444	0.45987	0.47669	0.47995	0.47948	0.47646
1.24472	0.45996	0.47677	0.48004	0.47959	0.47655
1.245	0.46006	0.47685	0.48009	0.47966	0.47661
1.24528	0.46016	0.47695	0.48015	0.47972	0.47669
1.24556	0.46025	0.47706	0.48025	0.47979	0.47679
1.24583	0.46037	0.47719	0.48036	0.4799	0.47687
1.24611	0.46046	0.47726	0.48044	0.48001	0.47695
1.24639	0.4605	0.4773	0.48049	0.48007	0.47702
1.24667	0.46052	0.47733	0.48052	0.48012	0.4771
1.24694	0.4606	0.47738	0.48058	0.48019	0.47719
1.24722	0.4607	0.47744	0.48065	0.4803	0.47727
1.2475	0.46079	0.47752	0.48072	0.48039	0.47732
1.24778	0.46086	0.47759	0.4808	0.48045	0.47738
1.24806	0.4609	0.47768	0.48088	0.48049	0.47743
1.24833	0.46095	0.47776	0.48096	0.48052	0.47749
1.24861	0.46105	0.47782	0.48104	0.48058	0.47754
1.24889	0.46116	0.47791	0.48113	0.48064	0.47763
1.24917	0.46124	0.47799	0.4812	0.4807	0.47773
1.24944	0.46128	0.47805	0.48126	0.48077	0.4778
1.24972	0.46132	0.47809	0.48131	0.48084	0.47787
1.25	0.46137	0.47811	0.48135	0.48092	0.47795
1.25028	0.46144	0.47814	0.4814	0.481	0.47802
1.25306	0.46209	0.47873	0.48191	0.48162	0.47855
1.25583	0.46255	0.4791	0.48227	0.48209	0.47902
1.25861	0.463	0.47958	0.48271	0.48243	0.47946
1.26139	0.46346	0.47976	0.48299	0.48283	0.47983
1.26417	0.46377	0.48009	0.48329	0.48307	0.48014
1.26694	0.46415	0.48045	0.48354	0.48332	0.48047
1.26972	0.46451	0.48057	0.48372	0.48357	0.48067
1.2725	0.46484	0.48085	0.48388	0.4837	0.48091
1.27528	0.46518	0.48115	0.48404	0.48384	0.48116
1.27806	0.46545	0.48133	0.4842	0.48394	0.48136
1.30583	0.46719	0.4827	0.48496	0.48439	0.48257
1.33361	0.46787	0.48294	0.48539	0.48452	0.48269
1.36139	0.4681	0.48296	0.48579	0.48483	0.48296
1.38917	0.46823	0.48305	0.48576	0.48519	0.48262
1.41694	0.46825	0.48323	0.48587	0.48534	0.4822
1.44472	0.46835	0.4833	0.48596	0.48541	0.48226
1.4725	0.4691	0.48359	0.48589	0.48508	0.48277
1.49972	0.46994	0.48376	0.48598	0.48536	0.48296
1.5	0.46994	0.48376	0.48599	0.48536	0.48296
1.50028	0.56253	0.57159	0.57345	0.5735	0.57228
1.50056	0.56291	0.57174	0.57362	0.57377	0.57259
1.50083	0.56287	0.5716	0.57349	0.57364	0.5725
1.50111	0.56268	0.57137	0.57331	0.57347	0.57233
1.50139	0.56245	0.57113	0.5731	0.5733	0.57216
1.50167	0.56225	0.57095	0.57292	0.57312	0.57196
1.50194	0.5621	0.57076	0.57272	0.57296	0.57183
1.50222	0.56191	0.57056	0.57256	0.57278	0.57166
1.5025	0.56169	0.57036	0.57239	0.57263	0.57151
1.50278	0.56151	0.57019	0.57221	0.57248	0.57136
1.50306	0.56136	0.57007	0.57204	0.57232	0.57122
1.50333	0.56126	0.56991	0.5719	0.57219	0.57107
1.50361	0.56107	0.56972	0.57178	0.57202	0.57094
1.50389	0.56091	0.56956	0.57165	0.57191	0.5708
1.50417	0.56073	0.56943	0.5715	0.57181	0.57067
1.50444	0.56059	0.56931	0.57138	0.57168	0.57055
1.50472	0.5605	0.56922	0.57125	0.57155	0.5704
1.505	0.56042	0.56909	0.57112	0.57145	0.5703
1.50528	0.56024	0.56896	0.57102	0.57133	0.5702
1.50556	0.56009	0.56882	0.57091	0.57121	0.5701
1.50583	0.55997	0.56871	0.57079	0.5711	0.57
1.50611	0.55985	0.5686	0.57068	0.57102	0.56988
1.50639	0.55973	0.5685	0.57057	0.57092	0.56978
1.50667	0.55969	0.56842	0.57045	0.57082	0.56967
1.50694	0.5596	0.5683	0.57034	0.57071	0.56956
1.50722	0.55947	0.56817	0.57027	0.57061	0.56947
1.5075	0.55935	0.56806	0.57019	0.57051	0.56937
1.50778	0.55921	0.56795	0.5701	0.57039	0.56928
1.50806	0.55911	0.56786	0.57002	0.57031	0.56919
1.50833	0.55903	0.56777	0.56993	0.57025	0.56909
1.50861	0.55895	0.5677	0.56983	0.57016	0.569
1.50889	0.55889	0.56762	0.56974	0.57009	0.56892
1.50917	0.55882	0.56752	0.56965	0.57	0.56882
1.50944	0.55869	0.56744	0.56956	0.56993	0.56873
1.50972	0.55856	0.56735	0.56948	0.56984	0.56867
1.51	0.55847	0.56724	0.5694	0.56977	0.5686
1.51028	0.55835	0.56716	0.56932	0.56969	0.56854
1.51056	0.55829	0.56708	0.56924	0.56962	0.56846
1.51083	0.55821	0.567	0.56917	0.56953	0.56838
1.51111	0.55814	0.56693	0.56909	0.56946	0.5683
1.51139	0.55808	0.56688	0.56902	0.56941	0.56824
1.51167	0.558	0.56683	0.56895	0.56934	0.56816
1.51194	0.55789	0.56675	0.56886	0.56927	0.56809
1.51222	0.55779	0.56665	0.56878	0.56919	0.56801
1.5125	0.5577	0.56656	0.56871	0.56912	0.56794
1.51278	0.55762	0.56649	0.56867	0.56907	0.56787
1.51306	0.55753	0.56643	0.56861	0.569	0.56782
1.51333	0.55745	0.56636	0.56855	0.56893	0.56775
1.51361	0.55737	0.56629	0.56849	0.56887	0.56768
1.51389	0.55732	0.56622	0.56843	0.56879	0.56761
1.51417	0.55729	0.56616	0.56837	0.56873	0.56754
1.51444	0.55726	0.56611	0.56831	0.56869	0.56748
1.51472	0.55719	0.56608	0.56825	0.56865	0.56743
1.515	0.55708	0.56604	0.56818	0.5686	0.56737
1.51528	0.55699	0.56597	0.56812	0.56855	0.56729
1.51556	0.55691	0.5659	0.56807	0.56849	0.56722
1.51583	0.55684	0.56583	0.56802	0.56844	0.56716
1.51611	0.55677	0.56576	0.56796	0.56839	0.56712
1.51639	0.5567	0.5657	0.56791	0.56833	0.56708
1.51667	0.55662	0.56561	0.56786	0.56827	0.56704
1.51694	0.55656	0.56555	0.56782	0.56821	0.567
1.51722	0.55652	0.56549	0.56777	0.56815	0.56693
1.5175	0.5565	0.56545	0.56773	0.5681	0.5669
1.51778	0.55646	0.5654	0.56768	0.56806	0.56684
1.51806	0.5564	0.56535	0.56761	0.568	0.5668
1.51833	0.55631	0.56531	0.56755	0.56795	0.56675
1.51861	0.55623	0.56528	0.56751	0.56791	0.56671
1.51889	0.55618	0.56525	0.56746	0.56787	0.56667
1.51917	0.5561	0.5652	0.56742	0.56782	0.5666
1.51944	0.55604	0.56513	0.56737	0.56777	0.56655
1.51972	0.55596	0.56506	0.5673	0.56773	0.56651
1.52	0.55593	0.56499	0.56723	0.56768	0.56648
1.52028	0.55588	0.56495	0.56718	0.56762	0.56644
1.52056	0.55583	0.56489	0.56713	0.56757	0.5664
1.52083	0.55578	0.56485	0.56711	0.56752	0.56636
1.52111	0.55574	0.56479	0.56708	0.56748	0.56632
1.52139	0.5557	0.56474	0.56704	0.56743	0.56628
1.52167	0.55567	0.56469	0.567	0.5674	0.56624
1.52194	0.55561	0.56464	0.56696	0.56733	0.5662
1.52222	0.55555	0.5646	0.56693	0.56727	0.56617
1.5225	0.55549	0.56455	0.56689	0.56722	0.56613
1.52278	0.5554	0.56453	0.56686	0.56717	0.5661
1.52306	0.55533	0.5645	0.56683	0.56713	0.56607
1.52333	0.55525	0.56448	0.56679	0.5671	0.56602
1.52361	0.55519	0.56446	0.56674	0.56707	0.56599
1.52389	0.55515	0.56441	0.5667	0.56704	0.56596
1.52417	0.55511	0.56436	0.56665	0.567	0.56591
1.52444	0.55508	0.56432	0.5666	0.56696	0.56588
1.52472	0.55505	0.56426	0.56656	0.56692	0.56585
1.525	0.55501	0.56419	0.56653	0.56688	0.56582
1.52528	0.55498	0.56415	0.56649	0.56685	0.56578
1.52556	0.55495	0.5641	0.56646	0.56681	0.56574
1.52583	0.55491	0.56405	0.56642	0.56677	0.56571
1.52611	0.55486	0.56401	0.56638	0.56674	0.56568
1.52639	0.5548	0.56397	0.56635	0.56668	0.56564
1.52667	0.55476	0.56393	0.56632	0.56665	0.56561
1.52694	0.5547	0.5639	0.56628	0.56661	0.56557
1.52722	0.55466	0.56385	0.56625	0.56657	0.56555
1.5275	0.55462	0.56381	0.56622	0.56654	0.56554
1.52778	0.55457	0.56378	0.56619	0.56651	0.56551
1.52806	0.55454	0.56375	0.56616	0.56648	0.5655
1.52833	0.55446	0.56372	0.56613	0.56644	0.56548
1.52861	0.55441	0.5637	0.5661	0.5664	0.56546
1.52889	0.55435	0.56367	0.56607	0.56637	0.56545
1.52917	0.5543	0.56365	0.56605	0.56633	0.56542
1.52944	0.55427	0.56362	0.56602	0.56629	0.5654
1.52972	0.55423	0.56359	0.56599	0.56627	0.56537
1.53	0.5542	0.56355	0.56596	0.56622	0.56535
1.53028	0.55417	0.56351	0.56593	0.56619	0.56533
1.53056	0.55414	0.56345	0.5659	0.56616	0.56531
1.53083	0.55412	0.5634	0.56587	0.56613	0.56528
1.53111	0.55409	0.56336	0.56584	0.56611	0.56527
1.53139	0.55407	0.56333	0.56581	0.56608	0.56525
1.53167	0.55402	0.56331	0.56578	0.56604	0.56522
1.53194	0.55397	0.56328	0.56575	0.566	0.5652
1.53222	0.55391	0.56326	0.56572	0.56598	0.56518
1.5325	0.55386	0.56323	0.5657	0.56595	0.56517
1.53278	0.55379	0.56321	0.56565	0.56593	0.56514
1.53306	0.55371	0.56318	0.56562	0.56589	0.56511
1.53333	0.55367	0.56315	0.56558	0.56586	0.56509
1.53361	0.55363	0.56311	0.56555	0.56583	0.56508
1.53389	0.5536	0.56306	0.56553	0.5658	0.56504
1.53417	0.55356	0.56303	0.56551	0.56578	0.56502
1.53444	0.55353	0.563	0.5655	0.56574	0.565
1.53472	0.55348	0.56298	0.56549	0.56571	0.56497
1.535	0.55345	0.56294	0.56547	0.56567	0.56495
1.53528	0.5534	0.56293	0.56545	0.56564	0.56492
1.53556	0.55337	0.56292	0.56543	0.56561	0.56491
1.53583	0.55334	0.56291	0.56541	0.56558	0.5649
1.53611	0.55332	0.5629	0.56538	0.56555	0.56488
1.53639	0.55331	0.56289	0.56537	0.56553	0.56487
1.53667	0.5533	0.56288	0.56533	0.56551	0.56485
1.53694	0.55328	0.56286	0.56532	0.5655	0.56483
1.53722	0.55326	0.56283	0.5653	0.56549	0.56481
1.5375	0.55323	0.56282	0.56529	0.56547	0.5648
1.53778	0.55319	0.5628	0.56525	0.56546	0.56479
1.53806	0.55314	0.56276	0.56524	0.56544	0.56478
1.53833	0.55309	0.56275	0.56523	0.56543	0.56477
1.53861	0.55304	0.56272	0.56521	0.5654	0.56475
1.53889	0.553	0.56268	0.56519	0.56539	0.56473
1.53917	0.55298	0.56266	0.56517	0.56537	0.56471
1.53944	0.55292	0.56263	0.56515	0.56534	0.5647
1.53972	0.55287	0.56261	0.56513	0.56533	0.56468
1.54	0.55283	0.56258	0.56512	0.56531	0.56467
1.54028	0.55278	0.56257	0.5651	0.5653	0.56466
1.54056	0.55274	0.56254	0.56509	0.56528	0.56463
1.54083	0.55271	0.56251	0.56507	0.56526	0.56462
1.54111	0.55268	0.56247	0.56505	0.56524	0.5646
1.54139	0.55265	0.56246	0.56504	0.56521	0.5646
1.54167	0.55263	0.56244	0.56503	0.56519	0.56459
1.54194	0.55258	0.56241	0.56501	0.56516	0.56457
1.54222	0.55255	0.56238	0.565	0.56514	0.56456
1.5425	0.55253	0.56237	0.56498	0.56512	0.56455
1.54278	0.55252	0.56234	0.56495	0.5651	0.56455
1.54306	0.5525	0.56233	0.56493	0.56506	0.56454
1.54333	0.55249	0.56231	0.56492	0.56503	0.56453
1.54361	0.55248	0.56231	0.56491	0.565	0.56452
1.54389	0.55246	0.56229	0.5649	0.56497	0.5645
1.54417	0.55241	0.56228	0.56488	0.56495	0.56449
1.54444	0.55239	0.56227	0.56486	0.56493	0.56448
1.54472	0.55233	0.56224	0.56484	0.56491	0.56447
1.545	0.55227	0.56224	0.56483	0.5649	0.56445
1.54528	0.55221	0.56222	0.56482	0.56488	0.56444
1.54556	0.55217	0.56221	0.56481	0.56486	0.56443
1.54583	0.55213	0.56218	0.5648	0.56485	0.56443
1.54611	0.5521	0.56216	0.56476	0.56482	0.56441
1.54639	0.55207	0.56216	0.56475	0.56481	0.5644
1.54667	0.55203	0.56214	0.56473	0.56479	0.56439
1.54694	0.55199	0.56213	0.56471	0.56477	0.56438
1.54722	0.55196	0.56212	0.56469	0.56475	0.56437
1.5475	0.55193	0.56211	0.56468	0.56473	0.56436
1.54778	0.55191	0.5621	0.56466	0.56472	0.56435
1.54806	0.55187	0.56209	0.56465	0.56471	0.56434
1.54833	0.55184	0.56208	0.56462	0.56468	0.56433
1.54861	0.55181	0.56208	0.56462	0.56468	0.56431
1.54889	0.55177	0.56206	0.5646	0.56466	0.5643
1.54917	0.55174	0.56206	0.56459	0.56462	0.56426
1.54944	0.55173	0.56205	0.56457	0.56461	0.56425
1.54972	0.55172	0.56204	0.56456	0.5646	0.56424
1.55	0.55171	0.56202	0.56454	0.56458	0.56424
1.55028	0.5517	0.562	0.56453	0.56456	0.56421
1.55056	0.5517	0.56199	0.56453	0.56454	0.56419
1.55083	0.55169	0.56197	0.56451	0.56453	0.56418
1.55111	0.55168	0.56195	0.5645	0.56451	0.56416
1.55139	0.55166	0.56195	0.56449	0.5645	0.56416
1.55167	0.55164	0.56191	0.56448	0.56449	0.56414
1.55194	0.5516	0.56189	0.56447	0.56447	0.56411
1.55222	0.55158	0.56185	0.56446	0.56446	0.56408
1.5525	0.55154	0.56184	0.56445	0.56445	0.56408
1.55278	0.55149	0.56183	0.56444	0.56442	0.56403
1.55306	0.55145	0.56181	0.56442	0.56441	0.56402
1.55333	0.55141	0.56179	0.56441	0.56439	0.564
1.55361	0.55138	0.56177	0.56438	0.56437	0.56398
1.55389	0.55135	0.56174	0.56437	0.56435	0.56397
1.55417	0.55129	0.56173	0.56436	0.56433	0.56395
1.55444	0.55127	0.56172	0.56434	0.56432	0.56393
1.55472	0.55122	0.5617	0.56432	0.56431	0.56392
1.555	0.55119	0.5617	0.56432	0.56429	0.56391
1.55528	0.55116	0.56168	0.5643	0.56425	0.5639
1.55556	0.55113	0.56168	0.56428	0.56424	0.56388
1.55583	0.55108	0.56167	0.56427	0.56422	0.56387
1.55611	0.55106	0.56165	0.56425	0.5642	0.56386
1.55639	0.55105	0.56164	0.56423	0.56417	0.56385
1.55667	0.55102	0.56163	0.56422	0.56415	0.56385
1.55694	0.551	0.56163	0.56421	0.56413	0.56384
1.55722	0.55097	0.56162	0.5642	0.56409	0.56382
1.5575	0.55096	0.5616	0.56419	0.56407	0.56381
1.55778	0.55094	0.56159	0.56418	0.56404	0.56381
1.55806	0.55093	0.56158	0.56415	0.56402	0.5638
1.55833	0.55091	0.56158	0.56413	0.56399	0.56378
1.55861	0.5509	0.56156	0.56413	0.56397	0.56378
1.55889	0.5509	0.56155	0.56412	0.56396	0.56376
1.55917	0.55089	0.56153	0.5641	0.56394	0.56374
1.55944	0.55089	0.56153	0.56408	0.56392	0.56374
1.55972	0.55088	0.56152	0.56405	0.5639	0.56373
1.56	0.55088	0.56151	0.56404	0.5639	0.56372
1.56028	0.55087	0.5615	0.56403	0.56389	0.5637
1.56056	0.55086	0.56149	0.56401	0.56388	0.56369
1.56083	0.55084	0.56148	0.564	0.56388	0.56368
1.56111	0.55082	0.56146	0.56399	0.56387	0.56367
1.56139	0.5508	0.56145	0.56398	0.56386	0.56366
1.56167	0.55076	0.56143	0.56397	0.56384	0.56365
1.56194	0.55074	0.56143	0.56395	0.56383	0.56364
1.56222	0.55072	0.56141	0.56394	0.56383	0.56362
1.5625	0.55069	0.5614	0.56393	0.56382	0.56361
1.56278	0.55065	0.56139	0.56391	0.5638	0.56359
1.56306	0.55062	0.56139	0.56391	0.56379	0.56358
1.56333	0.55057	0.56138	0.5639	0.56379	0.56358
1.56361	0.55054	0.56137	0.56389	0.56377	0.56356
1.56389	0.55052	0.56136	0.56389	0.56376	0.56354
1.56417	0.55049	0.56136	0.56388	0.56375	0.56353
1.56444	0.55046	0.56135	0.56387	0.56374	0.56352
1.56472	0.55043	0.56134	0.56387	0.56373	0.56351
1.565	0.55041	0.56134	0.56386	0.56372	0.56349
1.56528	0.55039	0.56132	0.56386	0.56371	0.56348
1.56556	0.55037	0.56132	0.56385	0.56369	0.56348
1.56583	0.55036	0.56132	0.56384	0.56369	0.56347
1.56611	0.55033	0.5613	0.56383	0.56368	0.56345
1.56639	0.55033	0.5613	0.56383	0.56367	0.56343
1.56667	0.55032	0.56129	0.56382	0.56366	0.56343
1.56694	0.45536	0.47116	0.47408	0.47295	0.47165
1.56722	0.45519	0.4711	0.47406	0.47285	0.47151
1.5675	0.4554	0.47136	0.47423	0.47308	0.47172
1.56778	0.45573	0.47165	0.47452	0.47335	0.47195
1.56806	0.45599	0.47191	0.47486	0.4736	0.4722
1.56833	0.45633	0.47219	0.47509	0.47396	0.47243
1.56861	0.45653	0.47246	0.47531	0.47412	0.47264
1.56889	0.45678	0.47267	0.47558	0.47428	0.47284
1.56917	0.45707	0.4729	0.47574	0.47455	0.47305
1.56944	0.4573	0.47311	0.47589	0.4748	0.47326
1.56972	0.45747	0.47332	0.47615	0.47496	0.47345
1.57	0.4577	0.47349	0.47638	0.47518	0.47366
1.57028	0.45796	0.47369	0.47657	0.47534	0.47392
1.57056	0.4581	0.47398	0.47675	0.47555	0.47408
1.57083	0.45826	0.47409	0.47691	0.4757	0.4742
1.57111	0.45847	0.47416	0.4771	0.47581	0.47431
1.57139	0.45867	0.47434	0.47726	0.47591	0.47452
1.57167	0.45886	0.47454	0.47737	0.47612	0.47469
1.57194	0.45896	0.47475	0.47749	0.47631	0.47488
1.57222	0.45917	0.47489	0.47765	0.47646	0.475
1.5725	0.45931	0.47493	0.47785	0.4766	0.47515
1.57278	0.45949	0.47508	0.47801	0.47673	0.47527
1.57306	0.45968	0.47522	0.47813	0.47686	0.47538
1.57333	0.45974	0.47535	0.47824	0.47698	0.47554
1.57361	0.45987	0.47555	0.47839	0.47712	0.47566
1.57389	0.46003	0.47568	0.4785	0.47725	0.47575
1.57417	0.46015	0.47571	0.47862	0.47733	0.47584
1.57444	0.46032	0.47578	0.47878	0.47741	0.47592
1.57472	0.46046	0.47589	0.47888	0.4775	0.47606
1.575	0.46051	0.47601	0.47896	0.47761	0.47619
1.57528	0.46061	0.47614	0.47905	0.47776	0.47629
1.57556	0.46077	0.47625	0.47913	0.47789	0.47644
1.57583	0.46087	0.47637	0.47928	0.478	0.47656
1.57611	0.46093	0.47648	0.47941	0.47809	0.47663
1.57639	0.46109	0.47655	0.47952	0.47817	0.47675
1.57667	0.46123	0.47661	0.47964	0.47826	0.47684
1.57694	0.4613	0.47669	0.4797	0.47837	0.47693
1.57722	0.46136	0.47677	0.47977	0.47845	0.47701
1.5775	0.46146	0.47686	0.47989	0.47852	0.47709
1.57778	0.46157	0.47697	0.48002	0.47861	0.4772
1.57806	0.46169	0.4771	0.48008	0.47872	0.47728
1.57833	0.46178	0.4772	0.48013	0.47882	0.47734
1.57861	0.46192	0.47727	0.48024	0.47889	0.47739
1.57889	0.46204	0.47731	0.48037	0.47894	0.47746
1.57917	0.46209	0.47734	0.48045	0.47901	0.4775
1.57944	0.46212	0.4774	0.48049	0.47907	0.47759
1.57972	0.46218	0.47747	0.48053	0.47912	0.4777
1.58	0.46229	0.47755	0.4806	0.47921	0.47779
1.58028	0.46239	0.47762	0.48068	0.47932	0.47785
1.58056	0.46247	0.4777	0.48075	0.47942	0.47794
1.58083	0.46254	0.47777	0.48082	0.47951	0.47802
1.58111	0.46263	0.47786	0.4809	0.47959	0.4781
1.58139	0.46275	0.47794	0.48099	0.47966	0.47815
1.58167	0.46283	0.47801	0.48107	0.4797	0.4782
1.58194	0.46288	0.47807	0.48116	0.47976	0.47826
1.58222	0.46291	0.4781	0.48123	0.47983	0.47833
1.5825	0.46297	0.47813	0.48129	0.47993	0.47839
1.58278	0.46305	0.47817	0.48135	0.48001	0.47844
1.58306	0.46312	0.47822	0.48141	0.48007	0.4785
1.58333	0.4632	0.4783	0.48147	0.48011	0.47854
1.58361	0.46328	0.47835	0.48154	0.48014	0.47859
1.58639	0.4639	0.4789	0.48207	0.48066	0.47907
1.58917	0.46449	0.4793	0.48245	0.48122	0.47958
1.59194	0.465	0.47969	0.48287	0.48161	0.48001
1.59472	0.46545	0.48003	0.48322	0.48196	0.48036
1.5975	0.46595	0.48038	0.48347	0.4822	0.4806
1.60028	0.46631	0.48055	0.48372	0.48244	0.48088
1.60306	0.46673	0.48089	0.48393	0.4827	0.48115
1.60583	0.46704	0.48124	0.48411	0.48289	0.48136
1.60861	0.46739	0.48144	0.4843	0.48305	0.48156
1.61139	0.46771	0.48169	0.48446	0.48324	0.48171
1.63917	0.46956	0.48323	0.48491	0.48448	0.48228
1.66694	0.46995	0.4829	0.4852	0.48494	0.48217
1.69472	0.46961	0.48295	0.48547	0.48492	0.48231
1.7225	0.46939	0.48341	0.48556	0.48527	0.48297
1.75028	0.47018	0.48348	0.48578	0.48519	0.48319
1.77806	0.47113	0.48369	0.48569	0.48483	0.48257
1.80583	0.47124	0.48345	0.48559	0.48489	0.48229
1.83306	0.47119	0.48364	0.48545	0.485	0.48251
1.83333	0.47121	0.48364	0.48545	0.48499	0.4825
1.83361	0.56316	0.57131	0.57303	0.57319	0.57192
1.83389	0.56354	0.57152	0.57325	0.57345	0.57224
1.83417	0.56341	0.57134	0.57311	0.57333	0.57214
1.83444	0.56324	0.57112	0.57293	0.57316	0.57197
1.83472	0.56302	0.57094	0.57272	0.57298	0.57183
1.835	0.56288	0.57075	0.57256	0.57277	0.57167
1.83528	0.56268	0.57053	0.57238	0.57262	0.57151
1.83556	0.56246	0.57034	0.5722	0.57244	0.57135
1.83583	0.56228	0.57017	0.572	0.57227	0.57119
1.83611	0.56212	0.57004	0.57188	0.5721	0.57105
1.83639	0.56202	0.56985	0.57174	0.57192	0.57091
1.83667	0.5618	0.56968	0.57159	0.57181	0.57074
1.83694	0.56164	0.56952	0.57145	0.57166	0.5706
1.83722	0.56149	0.56938	0.5713	0.57153	0.57047
1.8375	0.56134	0.56928	0.57116	0.57139	0.57033
1.83778	0.56126	0.56916	0.57105	0.57124	0.57023
1.83806	0.56111	0.56902	0.57093	0.57111	0.57012
1.83833	0.56096	0.56888	0.5708	0.57099	0.57
1.83861	0.56082	0.56874	0.57068	0.57087	0.5699
1.83889	0.56068	0.56865	0.57056	0.57074	0.56978
1.83917	0.56056	0.56853	0.57044	0.57062	0.56967
1.83944	0.5605	0.56845	0.57032	0.57049	0.56955
1.83972	0.56043	0.56834	0.57025	0.57035	0.56946
1.84	0.56029	0.5682	0.57016	0.57028	0.56937
1.84028	0.56013	0.56809	0.57007	0.57019	0.56927
1.84056	0.56005	0.56798	0.56997	0.57009	0.56916
1.84083	0.55993	0.5679	0.56987	0.56999	0.56907
1.84111	0.55981	0.56781	0.56977	0.56989	0.56899
1.84139	0.55973	0.56773	0.56968	0.56978	0.56889
1.84167	0.55969	0.56766	0.56958	0.56968	0.56878
1.84194	0.55963	0.56757	0.5695	0.56958	0.56871
1.84222	0.55951	0.56748	0.56941	0.5695	0.56864
1.8425	0.5594	0.5674	0.56933	0.5694	0.56855
1.84278	0.5593	0.5673	0.56926	0.56932	0.56849
1.84306	0.5592	0.5672	0.56918	0.56923	0.56841
1.84333	0.55911	0.56712	0.56911	0.56914	0.56833
1.84361	0.55904	0.56705	0.56904	0.56905	0.56825
1.84389	0.55898	0.56696	0.56897	0.56896	0.56816
1.84417	0.55892	0.56691	0.56888	0.56886	0.5681
1.84444	0.55888	0.56687	0.5688	0.56877	0.56803
1.84472	0.55883	0.56681	0.56873	0.5687	0.56795
1.845	0.55873	0.56673	0.56868	0.56865	0.56788
1.84528	0.55862	0.56663	0.56863	0.56857	0.56782
1.84556	0.55853	0.56655	0.56856	0.5685	0.56775
1.84583	0.55845	0.56648	0.56849	0.56844	0.56768
1.84611	0.55837	0.56641	0.56844	0.56836	0.56762
1.84639	0.55831	0.56633	0.56838	0.56828	0.56754
1.84667	0.55826	0.56628	0.56832	0.5682	0.56748
1.84694	0.5582	0.5662	0.56827	0.56813	0.56743
1.84722	0.55815	0.56614	0.56821	0.56807	0.56738
1.8475	0.5581	0.5661	0.56814	0.56799	0.5673
1.84778	0.55806	0.56608	0.56809	0.56793	0.56723
1.84806	0.55798	0.56603	0.56803	0.56786	0.56717
1.84833	0.5579	0.56598	0.56798	0.56781	0.56712
1.84861	0.55781	0.56591	0.56794	0.56773	0.56708
1.84889	0.55774	0.56584	0.56789	0.56768	0.56703
1.84917	0.55768	0.56578	0.56784	0.56761	0.56699
1.84944	0.55761	0.56571	0.56779	0.56755	0.56693
1.84972	0.55754	0.56565	0.56774	0.56749	0.56689
1.85	0.55748	0.56559	0.5677	0.56744	0.56685
1.85028	0.55742	0.56554	0.56765	0.56737	0.5668
1.85056	0.55737	0.56549	0.56759	0.5673	0.56676
1.85083	0.55733	0.56545	0.56755	0.56723	0.56671
1.85111	0.5573	0.56541	0.5675	0.56716	0.56665
1.85139	0.55729	0.56536	0.56745	0.56712	0.5666
1.85167	0.55726	0.56531	0.56742	0.56709	0.56654
1.85194	0.55721	0.56529	0.56736	0.56705	0.5665
1.85222	0.55715	0.56525	0.56731	0.56701	0.56647
1.8525	0.55706	0.56522	0.56725	0.56696	0.56643
1.85278	0.55697	0.56516	0.56719	0.56692	0.56638
1.85306	0.5569	0.5651	0.56714	0.56688	0.56634
1.85333	0.55685	0.56506	0.56712	0.56684	0.5663
1.85361	0.55681	0.56499	0.56708	0.5668	0.56626
1.85389	0.55676	0.56492	0.56706	0.56676	0.5662
1.85417	0.55669	0.56488	0.56702	0.56672	0.56617
1.85444	0.55663	0.56484	0.56699	0.56665	0.56612
1.85472	0.55658	0.56479	0.56695	0.5666	0.56609
1.855	0.55654	0.56475	0.56692	0.56656	0.56605
1.85528	0.55651	0.5647	0.56688	0.56651	0.56601
1.85556	0.5565	0.56466	0.56685	0.56648	0.56596
1.85583	0.55647	0.56462	0.56683	0.56644	0.56593
1.85611	0.55642	0.56457	0.56679	0.5664	0.56589
1.85639	0.55637	0.56454	0.56675	0.56635	0.56586
1.85667	0.55631	0.56452	0.56671	0.56632	0.56582
1.85694	0.55625	0.5645	0.56668	0.56628	0.56577
1.85722	0.5562	0.56448	0.56663	0.56623	0.56574
1.8575	0.55615	0.56446	0.56658	0.56619	0.5657
1.85778	0.55609	0.56442	0.56654	0.56615	0.56565
1.85806	0.55603	0.56437	0.56652	0.56611	0.56559
1.85833	0.55598	0.56432	0.5665	0.56609	0.56555
1.85861	0.55594	0.56427	0.56647	0.56606	0.56552
1.85889	0.5559	0.56423	0.56644	0.56602	0.5655
1.85917	0.55587	0.56419	0.5664	0.56599	0.56548
1.85944	0.55584	0.56415	0.56637	0.56596	0.56545
1.85972	0.5558	0.5641	0.56634	0.56592	0.56542
1.86	0.55577	0.56406	0.56631	0.56588	0.56539
1.86028	0.55574	0.56401	0.56626	0.56583	0.56536
1.86056	0.55572	0.56397	0.56622	0.5658	0.56532
1.86083	0.5557	0.56394	0.56618	0.56576	0.56529
1.86111	0.55567	0.56391	0.56615	0.5657	0.56527
1.86139	0.55564	0.56387	0.56611	0.56566	0.56524
1.86167	0.55562	0.56385	0.56609	0.56562	0.56521
1.86194	0.55557	0.56382	0.56606	0.56558	0.56517
1.86222	0.55551	0.56378	0.56603	0.56555	0.56514
1.8625	0.55545	0.56375	0.566	0.56553	0.5651
1.86278	0.5554	0.56373	0.56597	0.5655	0.56506
1.86306	0.55534	0.56371	0.56594	0.56549	0.56503
1.86333	0.55529	0.56369	0.56592	0.56547	0.565
1.86361	0.55524	0.56367	0.56589	0.56544	0.56496
1.86389	0.55521	0.56365	0.56586	0.56541	0.56494
1.86417	0.55516	0.56363	0.56582	0.56539	0.56492
1.86444	0.55514	0.5636	0.56579	0.56536	0.5649
1.86472	0.5551	0.56357	0.56575	0.56534	0.56487
1.865	0.55507	0.56352	0.56573	0.56532	0.56485
1.86528	0.55504	0.56347	0.56569	0.5653	0.56482
1.86556	0.55503	0.56344	0.56566	0.56528	0.56481
1.86583	0.555	0.56339	0.56563	0.56526	0.56478
1.86611	0.55498	0.56336	0.5656	0.56524	0.56476
1.86639	0.55496	0.56333	0.56557	0.5652	0.56474
1.86667	0.55493	0.56331	0.56556	0.56517	0.56471
1.86694	0.5549	0.56329	0.56553	0.56516	0.56467
1.86722	0.55485	0.56327	0.56552	0.56513	0.56465
1.8675	0.55482	0.56324	0.56551	0.56509	0.56463
1.86778	0.55477	0.56322	0.56549	0.56506	0.5646
1.86806	0.55474	0.56321	0.56547	0.56502	0.56457
1.86833	0.55471	0.56318	0.56546	0.56499	0.56455
1.86861	0.55466	0.56316	0.56545	0.56497	0.56453
1.86889	0.55464	0.56313	0.56543	0.56494	0.56452
1.86917	0.55461	0.56311	0.56541	0.56492	0.5645
1.86944	0.55458	0.56309	0.5654	0.5649	0.56448
1.86972	0.55455	0.56307	0.56537	0.56489	0.56446
1.87	0.55451	0.56304	0.56537	0.56488	0.56445
1.87028	0.55447	0.56301	0.56535	0.56486	0.56443
1.87056	0.55442	0.56298	0.56533	0.56484	0.5644
1.87083	0.55438	0.56296	0.56532	0.56482	0.56438
1.87111	0.55434	0.56294	0.56531	0.5648	0.56435
1.87139	0.55431	0.56293	0.56529	0.56478	0.56433
1.87167	0.55428	0.56292	0.56527	0.56476	0.56429
1.87194	0.55426	0.56291	0.56526	0.56475	0.56428
1.87222	0.55422	0.56291	0.56525	0.56472	0.56426
1.8725	0.5542	0.5629	0.56523	0.5647	0.56425
1.87278	0.55417	0.56289	0.56521	0.56468	0.56422
1.87306	0.55415	0.56288	0.56521	0.56466	0.56421
1.87333	0.55414	0.56287	0.56519	0.56463	0.56418
1.87361	0.55412	0.56286	0.56518	0.56461	0.56416
1.87389	0.55411	0.56284	0.56517	0.5646	0.56415
1.87417	0.55409	0.56283	0.56516	0.56458	0.56413
1.87444	0.55407	0.5628	0.56515	0.56455	0.5641
1.87472	0.55404	0.56279	0.56513	0.56454	0.56407
1.875	0.55402	0.56276	0.5651	0.56452	0.56403
1.87528	0.554	0.56274	0.56508	0.56451	0.56402
1.87556	0.55396	0.56273	0.56506	0.56449	0.56398
1.87583	0.55391	0.56273	0.56505	0.56447	0.56395
1.87611	0.55387	0.5627	0.56503	0.56446	0.56393
1.87639	0.55382	0.56267	0.56502	0.56445	0.56392
1.87667	0.55378	0.56266	0.565	0.56443	0.5639
1.87694	0.55375	0.56264	0.56497	0.56442	0.56389
1.87722	0.55372	0.56263	0.56495	0.56441	0.56387
1.8775	0.55368	0.56261	0.56494	0.56439	0.56387
1.87778	0.55365	0.5626	0.56492	0.56437	0.56385
1.87806	0.55361	0.56258	0.56491	0.56436	0.56384
1.87833	0.55359	0.56258	0.5649	0.56434	0.56381
1.87861	0.55357	0.56256	0.5649	0.56433	0.56381
1.87889	0.55354	0.56255	0.56488	0.56432	0.56379
1.87917	0.55352	0.56254	0.56488	0.5643	0.56377
1.87944	0.55348	0.56252	0.56486	0.56429	0.56375
1.87972	0.55345	0.56251	0.56486	0.56428	0.56373
1.88	0.55342	0.5625	0.56484	0.56427	0.56371
1.88028	0.55339	0.56248	0.56482	0.56426	0.5637
1.88056	0.55337	0.56246	0.5648	0.56425	0.56368
1.88083	0.55335	0.56244	0.56479	0.56424	0.56366
1.88111	0.55334	0.56243	0.56478	0.56422	0.56365
1.88139	0.55331	0.56241	0.56477	0.5642	0.56363
1.88167	0.55331	0.5624	0.56476	0.56419	0.56362
1.88194	0.5533	0.56239	0.56475	0.56417	0.56359
1.88222	0.5533	0.56238	0.56474	0.56415	0.56357
1.8825	0.55329	0.56237	0.56473	0.56412	0.56356
1.88278	0.55328	0.56236	0.56471	0.56411	0.56354
1.88306	0.55326	0.56233	0.5647	0.56409	0.56353
1.88333	0.55324	0.56233	0.56469	0.56408	0.56351
1.88361	0.55322	0.56232	0.56468	0.56406	0.56348
1.88389	0.55319	0.56232	0.56467	0.56404	0.56347
1.88417	0.55316	0.56231	0.56465	0.56403	0.56344
1.88444	0.55314	0.56231	0.56465	0.564	0.56341
1.88472	0.5531	0.5623	0.56465	0.56399	0.56339
1.885	0.55306	0.56228	0.56464	0.56398	0.56338
1.88528	0.55304	0.56228	0.56464	0.56397	0.56336
1.88556	0.553	0.56227	0.56462	0.56395	0.56334
1.88583	0.55298	0.56227	0.56461	0.56394	0.56333
1.88611	0.55295	0.56225	0.56459	0.56393	0.56331
1.88639	0.55292	0.56224	0.56457	0.56393	0.56331
1.88667	0.55289	0.56223	0.56457	0.56391	0.56329
1.88694	0.55285	0.56223	0.56456	0.56391	0.56329
1.88722	0.5528	0.56221	0.56455	0.5639	0.56328
1.8875	0.55279	0.56221	0.56454	0.5639	0.56326
1.88778	0.55276	0.56221	0.56453	0.56389	0.56325
1.88806	0.55274	0.5622	0.56452	0.56389	0.56323
1.88833	0.55272	0.5622	0.56451	0.56388	0.56321
1.88861	0.5527	0.56218	0.5645	0.56388	0.56319
1.88889	0.55268	0.56218	0.56449	0.56387	0.56317
1.88917	0.55265	0.56217	0.56448	0.56387	0.56315
1.88944	0.55263	0.56216	0.56447	0.56386	0.56315
1.88972	0.55261	0.56215	0.56446	0.56385	0.56312
1.89	0.55259	0.56214	0.56444	0.56385	0.5631
1.89028	0.55256	0.56213	0.56444	0.56385	0.56308
1.89056	0.55254	0.56213	0.56442	0.56384	0.56305
1.89083	0.55253	0.56212	0.56443	0.56384	0.56304
1.89111	0.55252	0.56212	0.56441	0.56383	0.56302
1.89139	0.55251	0.56211	0.56441	0.56382	0.563
1.89167	0.5525	0.56211	0.56439	0.56383	0.56299
1.89194	0.55249	0.56211	0.56439	0.56381	0.56298
1.89222	0.55249	0.5621	0.56438	0.56381	0.56297
1.8925	0.55247	0.5621	0.56437	0.56381	0.56295
1.89278	0.55246	0.5621	0.56436	0.56379	0.56295
1.89306	0.55245	0.5621	0.56436	0.5638	0.56294
1.89333	0.55242	0.56209	0.56434	0.56379	0.56294
1.89361	0.5524	0.56209	0.56433	0.56377	0.56292
1.89389	0.55238	0.56209	0.56432	0.56376	0.56292
1.89417	0.55236	0.56208	0.56432	0.56377	0.5629
1.89444	0.55233	0.56208	0.56431	0.56376	0.5629
1.89472	0.55229	0.56208	0.5643	0.56375	0.56288
1.895	0.55224	0.56207	0.56429	0.56375	0.56288
1.89528	0.5522	0.56207	0.56428	0.56374	0.56288
1.89556	0.55218	0.56206	0.56428	0.56374	0.56286
1.89583	0.55213	0.56206	0.56426	0.56373	0.56286
1.89611	0.55211	0.56206	0.56426	0.56372	0.56283
1.89639	0.55208	0.56205	0.56425	0.56371	0.56282
1.89667	0.55206	0.56205	0.56423	0.56372	0.56281
1.89694	0.55204	0.56204	0.56423	0.56372	0.5628
1.89722	0.55202	0.56204	0.56421	0.56372	0.56279
1.8975	0.552	0.56204	0.5642	0.56371	0.56276
1.89778	0.55198	0.56203	0.5642	0.56371	0.56275
1.89806	0.55196	0.56203	0.56418	0.5637	0.56274
1.89833	0.55194	0.56201	0.56418	0.5637	0.56272
1.89861	0.55193	0.562	0.56417	0.56371	0.56271
1.89889	0.5519	0.562	0.56415	0.5637	0.5627
1.89917	0.55188	0.56197	0.56413	0.56369	0.56269
1.89944	0.55185	0.56198	0.56413	0.56369	0.56267
1.89972	0.55184	0.56197	0.56411	0.56369	0.56267
1.9	0.55182	0.56197	0.56409	0.56369	0.56265
1.90028	0.45763	0.47203	0.47434	0.47304	0.47067
1.90056	0.45742	0.47196	0.47429	0.47295	0.47053
1.90083	0.45768	0.47224	0.4746	0.47317	0.47073
1.90111	0.45802	0.47252	0.47489	0.47342	0.47097
1.90139	0.4582	0.47279	0.47515	0.4737	0.47119
1.90167	0.45853	0.47307	0.47537	0.47402	0.47143
1.90194	0.45886	0.47333	0.47563	0.47416	0.47166
1.90222	0.45904	0.47354	0.4758	0.47433	0.47187
1.9025	0.4593	0.47385	0.47595	0.47464	0.47209
1.90278	0.4596	0.47409	0.47624	0.47487	0.47228
1.90306	0.45974	0.47419	0.47645	0.47502	0.47249
1.90333	0.45995	0.47442	0.47662	0.47524	0.47267
1.90361	0.46018	0.47468	0.47682	0.47541	0.47284
1.90389	0.46043	0.47489	0.47699	0.47562	0.47303
1.90417	0.46052	0.47497	0.47718	0.47574	0.4732
1.90444	0.46071	0.47517	0.47732	0.47586	0.47338
1.90472	0.46088	0.47535	0.47743	0.47602	0.47354
1.905	0.46103	0.47561	0.47755	0.47624	0.47376
1.90528	0.46125	0.47571	0.47775	0.47642	0.47397
1.90556	0.46134	0.4758	0.47794	0.47657	0.4741
1.90583	0.46149	0.47595	0.47809	0.4767	0.4742
1.90611	0.46166	0.47614	0.47819	0.47684	0.47431
1.90639	0.46182	0.47627	0.47833	0.47699	0.47447
1.90667	0.46202	0.47646	0.47847	0.47713	0.47464
1.90694	0.4621	0.47656	0.47856	0.47726	0.4748
1.90722	0.46219	0.47665	0.47871	0.47734	0.47493
1.9075	0.46235	0.47676	0.47884	0.47743	0.47505
1.90778	0.46248	0.47689	0.47892	0.47752	0.47518
1.90806	0.4626	0.47706	0.47901	0.47767	0.47529
1.90833	0.46276	0.47723	0.47909	0.47783	0.47538
1.90861	0.46287	0.4773	0.4792	0.47797	0.47552
1.90889	0.46293	0.47736	0.47934	0.47807	0.47565
1.90917	0.46303	0.47746	0.47948	0.47815	0.47573
1.90944	0.46314	0.47757	0.4796	0.47824	0.4758
1.90972	0.46327	0.47768	0.47968	0.47836	0.47587
1.91	0.46337	0.4778	0.47974	0.47845	0.47596
1.91028	0.46349	0.47793	0.47986	0.47853	0.47609
1.91056	0.46362	0.47803	0.47999	0.47862	0.4762
1.91083	0.46369	0.4781	0.48007	0.47874	0.4763
[truncated: 9,761 more rows]

## Sheet: LPAc
	1ST	2ND	3RD	4TH	5TH
0.00138889	0.97189	0.97527	0.97777	0.97658	0.97465
0.00277778	1.01656	1.00526	1.0094	1.01414	1.0149
0.00416667	1.03116	1.01259	1.01781	1.02447	1.02694
0.00555556	1.03846	1.01591	1.02183	1.0293	1.03277
0.00694444	1.04271	1.01789	1.02428	1.03214	1.03619
0.00833333	1.04549	1.01932	1.02604	1.03406	1.03847
0.00972222	1.04745	1.02044	1.02742	1.03553	1.04012
0.0111111	1.04896	1.0214	1.02861	1.03676	1.04146
0.0125	1.05017	1.02226	1.02965	1.0378	1.04254
0.0138889	1.0512	1.02304	1.03058	1.03873	1.0435
0.0152778	1.0521	1.02376	1.03145	1.03958	1.04439
0.0166667	1.0529	1.02442	1.03226	1.04035	1.04518
0.0180556	1.05364	1.02507	1.03301	1.0411	1.04592
0.0194444	1.05432	1.02567	1.03372	1.0418	1.04661
0.0208333	1.05496	1.02625	1.03441	1.04244	1.04725
0.0222222	1.05556	1.02682	1.03506	1.04306	1.04787
0.0236111	1.05613	1.02735	1.03569	1.04364	1.04846
0.025	1.05666	1.02785	1.0363	1.04424	1.04903
0.0263889	1.0572	1.02837	1.03692	1.04479	1.04954
0.0277778	1.05769	1.02884	1.03745	1.04531	1.05006
0.0291667	1.05817	1.02932	1.03804	1.04583	1.05058
0.0305556	1.05864	1.02978	1.03857	1.04631	1.05103
0.0319444	1.05905	1.0302	1.03903	1.04678	1.05151
0.0333333	1.0595	1.03067	1.03956	1.04724	1.05192
0.0347222	1.0599	1.03107	1.04003	1.04769	1.05236
0.0361111	1.06031	1.0315	1.04044	1.04812	1.05274
0.0375	1.06068	1.03188	1.04092	1.04851	1.05316
0.0388889	1.06107	1.03229	1.04133	1.04891	1.05352
0.0402778	1.06142	1.03265	1.04177	1.04928	1.05392
0.0416667	1.06178	1.03303	1.04212	1.04965	1.05425
0.0430556	1.0621	1.03336	1.04254	1.05	1.05461
0.0444444	1.06246	1.03371	1.0429	1.05033	1.05494
0.0458333	1.06277	1.03407	1.04328	1.0507	1.05526
0.0472222	1.063	1.03439	1.0436	1.05099	1.05558
0.0486111	1.06339	1.03472	1.04391	1.05134	1.05585
0.05	1.06365	1.03502	1.04431	1.05165	1.05617
0.0513889	1.06389	1.03534	1.04459	1.05193	1.05646
0.0527778	1.06422	1.03565	1.04493	1.05225	1.05672
0.0541667	1.06445	1.03592	1.04523	1.0525	1.05701
0.0555556	1.06465	1.03621	1.04548	1.05279	1.05727
0.0569444	1.06496	1.03648	1.04581	1.05308	1.0575
0.0583333	1.0652	1.03674	1.04606	1.0533	1.05776
0.0597222	1.06536	1.03708	1.04634	1.05358	1.05801
0.0611111	1.06559	1.0373	1.04662	1.05386	1.05823
0.0625	1.06587	1.03748	1.04683	1.05407	1.05847
0.0638889	1.06606	1.0378	1.04705	1.0543	1.0587
0.0652778	1.06621	1.03804	1.04735	1.05454	1.0589
0.0666667	1.06642	1.03821	1.0476	1.05478	1.0591
0.0680556	1.06667	1.03844	1.04778	1.05498	1.05932
0.0694444	1.06685	1.03873	1.04803	1.0552	1.05955
0.0708333	1.06699	1.03889	1.04826	1.05543	1.05973
0.0722222	1.06714	1.03906	1.04844	1.05563	1.05993
0.0736111	1.06734	1.03931	1.04861	1.05581	1.06014
0.075	1.06755	1.03957	1.04883	1.05603	1.06033
0.0763889	1.06768	1.03969	1.04906	1.05625	1.06051
0.0777778	1.0678	1.03989	1.04923	1.05643	1.06068
0.0791667	1.06794	1.04011	1.04939	1.05659	1.06088
0.0805556	1.06813	1.04035	1.04959	1.05679	1.06108
0.0819444	1.06831	1.04045	1.04976	1.05698	1.06126
0.0833333	1.06843	1.0406	1.04994	1.05716	1.06142
0.0847222	1.06851	1.04084	1.05006	1.05732	1.06159
0.0861111	1.06867	1.04107	1.05022	1.05747	1.06178
0.0875	1.06882	1.04123	1.0504	1.05764	1.06193
0.0888889	1.06898	1.04135	1.05058	1.05782	1.06209
0.0902778	1.06914	1.04155	1.05075	1.05798	1.06224
0.0916667	1.06923	1.04173	1.05086	1.05812	1.06241
0.0930556	1.06931	1.04195	1.05099	1.05827	1.06262
0.0944444	1.06944	1.04206	1.05117	1.05843	1.06279
0.0958333	1.06959	1.04219	1.0513	1.05858	1.06285
0.0972222	1.06974	1.04237	1.05147	1.05873	1.06295
0.0986111	1.0699	1.04255	1.0516	1.05885	1.06313
0.1	1.07002	1.04275	1.0517	1.05897	1.06335
0.101389	1.07012	1.04285	1.05183	1.05911	1.06354
0.102778	1.07024	1.04297	1.05198	1.05925	1.06363
0.104167	1.07034	1.04315	1.05212	1.05939	1.06371
0.105556	1.07047	1.04329	1.05227	1.05953	1.06385
0.106944	1.07063	1.04347	1.0524	1.05964	1.064
0.108333	1.07076	1.04361	1.05248	1.05976	1.06417
0.109722	1.07085	1.04366	1.05261	1.05987	1.06434
0.111111	1.07093	1.04379	1.05276	1.06	1.06443
0.1125	1.07103	1.04398	1.05287	1.06013	1.06451
0.113889	1.07115	1.04414	1.05301	1.06024	1.06461
0.115278	1.07129	1.04434	1.05314	1.06035	1.06474
0.116667	1.07142	1.04445	1.05322	1.06046	1.0649
0.118056	1.07154	1.04456	1.0533	1.06057	1.06507
0.119444	1.07162	1.04471	1.05341	1.06067	1.06519
0.120833	1.07168	1.04485	1.05354	1.06078	1.06526
0.122222	1.07178	1.04503	1.05366	1.0609	1.06533
0.123611	1.07191	1.0452	1.05379	1.06101	1.06545
0.125	1.07201	1.04529	1.0539	1.06112	1.06557
0.126389	1.07212	1.04542	1.054	1.06123	1.0657
0.127778	1.07225	1.04558	1.05408	1.06133	1.06587
0.129167	1.07236	1.04574	1.05417	1.06143	1.06599
0.130556	1.07243	1.04592	1.05429	1.06152	1.06607
0.131944	1.07248	1.04604	1.0544	1.06164	1.06614
0.133333	1.07257	1.04613	1.0545	1.06175	1.06623
0.134722	1.07268	1.04631	1.05464	1.06184	1.06633
0.136111	1.07279	1.04644	1.05475	1.06193	1.06648
0.1375	1.0729	1.0466	1.05484	1.06203	1.06662
0.138889	1.07302	1.04678	1.05493	1.06211	1.06673
0.140278	1.07312	1.04685	1.05504	1.0622	1.06683
0.141667	1.07321	1.04695	1.05516	1.06229	1.06691
0.143056	1.07327	1.04712	1.05527	1.06241	1.06698
0.144444	1.07332	1.04728	1.0554	1.06254	1.06705
0.145833	1.07341	1.04745	1.05552	1.06264	1.06713
0.147222	1.0735	1.0476	1.05562	1.06272	1.06723
0.148611	1.07358	1.04768	1.05569	1.0628	1.06736
0.15	1.07364	1.0478	1.05581	1.06284	1.06748
0.151389	1.07372	1.04796	1.05594	1.06288	1.06758
0.152778	1.07382	1.04807	1.05605	1.06296	1.06765
0.154167	1.0739	1.04823	1.05616	1.06307	1.06771
0.155556	1.07397	1.04839	1.05629	1.06318	1.06778
0.156944	1.07402	1.04846	1.05639	1.06331	1.06785
0.158333	1.07407	1.04855	1.05646	1.06342	1.06793
0.159722	1.07412	1.04868	1.05655	1.06352	1.06803
0.161111	1.07418	1.04881	1.05666	1.06359	1.06814
0.1625	1.07424	1.04894	1.05677	1.06363	1.06824
0.163889	1.07431	1.0491	1.05687	1.06368	1.06833
0.165278	1.07439	1.04921	1.05697	1.06374	1.0684
0.166667	1.07447	1.04927	1.05707	1.06384	1.06844
0.166944	0.42221	0.47442	0.48137	0.49032	0.49356
0.167222	0.42854	0.48049	0.488	0.49674	0.50006
0.1675	0.43394	0.48529	0.49307	0.50159	0.50491
0.167778	0.43826	0.489	0.49682	0.50523	0.50859
0.168056	0.4423	0.49244	0.50021	0.50862	0.51192
0.168333	0.44616	0.49561	0.50339	0.51178	0.51503
0.168611	0.44976	0.49861	0.50638	0.51469	0.51795
0.168889	0.45318	0.50141	0.50922	0.51744	0.52072
0.169167	0.45643	0.50409	0.51185	0.52002	0.52332
0.169444	0.45955	0.5066	0.51435	0.52252	0.52577
0.169722	0.4625	0.50903	0.51675	0.52486	0.52812
0.17	0.46534	0.51132	0.51902	0.52709	0.53035
0.170278	0.46805	0.51348	0.52122	0.52924	0.53249
0.170556	0.4707	0.51557	0.5233	0.53127	0.53456
0.170833	0.47319	0.51757	0.52529	0.53323	0.53653
0.171111	0.4756	0.51946	0.52719	0.53511	0.53842
0.171389	0.47789	0.52132	0.52901	0.53692	0.54025
0.171667	0.48011	0.52307	0.53077	0.53865	0.54199
0.171944	0.48226	0.52478	0.53247	0.54033	0.54367
0.172222	0.48434	0.52639	0.5341	0.54192	0.54529
0.1725	0.48632	0.52794	0.53566	0.54347	0.54685
0.172778	0.48822	0.52946	0.53716	0.54496	0.54836
0.173056	0.49004	0.53089	0.53861	0.5464	0.54978
0.173333	0.49182	0.53229	0.54001	0.54777	0.55117
0.173611	0.49351	0.53365	0.54134	0.54912	0.5525
0.173889	0.49518	0.53495	0.54263	0.55039	0.5538
0.174167	0.49678	0.53619	0.5439	0.55163	0.55503
0.174444	0.49828	0.53739	0.54507	0.55283	0.55625
0.174722	0.49976	0.53856	0.54626	0.55397	0.5574
0.175	0.50118	0.53967	0.54739	0.55508	0.55849
0.175278	0.50257	0.54077	0.54848	0.55617	0.5596
0.175556	0.5039	0.5418	0.54953	0.5572	0.56065
0.175833	0.50518	0.54283	0.55054	0.55819	0.56166
0.176111	0.50645	0.54381	0.5515	0.55917	0.56263
0.176389	0.50764	0.54476	0.55246	0.56012	0.56357
0.176667	0.50883	0.54566	0.55338	0.56102	0.56447
0.176944	0.50997	0.54658	0.55429	0.56192	0.56534
0.177222	0.51106	0.54743	0.55514	0.56276	0.56619
0.1775	0.51211	0.54827	0.55598	0.56357	0.56703
0.177778	0.51314	0.54908	0.55678	0.56436	0.56782
0.178056	0.51413	0.54988	0.55756	0.56513	0.5686
0.178333	0.51509	0.55063	0.55832	0.56588	0.56934
0.178611	0.51603	0.55137	0.55904	0.5666	0.57006
0.178889	0.51695	0.5521	0.55979	0.56731	0.57078
0.179167	0.51784	0.55278	0.5605	0.56799	0.57147
0.179444	0.51868	0.55346	0.56116	0.56864	0.57216
0.179722	0.51954	0.55411	0.56182	0.56929	0.57281
0.18	0.52035	0.55476	0.56246	0.56989	0.57342
0.180278	0.52117	0.55539	0.56308	0.57049	0.57403
0.180556	0.52195	0.55599	0.56369	0.57109	0.57462
0.180833	0.52272	0.55659	0.56428	0.57166	0.57519
0.181111	0.52345	0.55716	0.56485	0.57226	0.57576
0.181389	0.52417	0.55773	0.56541	0.57279	0.57628
0.181667	0.52486	0.55826	0.56596	0.57331	0.57682
0.181944	0.52555	0.5588	0.56649	0.57383	0.57732
0.182222	0.52621	0.55935	0.567	0.57432	0.57782
0.1825	0.52685	0.55986	0.5675	0.5748	0.5783
0.182778	0.52747	0.56037	0.568	0.57528	0.57878
0.183056	0.52809	0.56085	0.56847	0.57573	0.57923
0.183333	0.5287	0.56131	0.56894	0.57617	0.57967
0.183611	0.52929	0.56177	0.56938	0.57659	0.5801
0.183889	0.52985	0.56223	0.56981	0.57703	0.58055
0.184167	0.53043	0.56266	0.57025	0.57743	0.58095
0.184444	0.53098	0.56309	0.57066	0.57785	0.58134
0.184722	0.53151	0.56349	0.57107	0.57823	0.58173
0.185	0.53204	0.56391	0.57148	0.57861	0.5821
0.185278	0.53255	0.56431	0.57189	0.57899	0.58248
0.185556	0.53306	0.56469	0.57229	0.57935	0.58285
0.185833	0.53355	0.56508	0.57266	0.57973	0.58319
0.186111	0.53406	0.56545	0.57303	0.58007	0.58352
0.186389	0.53451	0.56581	0.57339	0.58042	0.58388
0.186667	0.53497	0.56616	0.57375	0.58075	0.58419
0.186944	0.5354	0.56652	0.57411	0.58107	0.5845
0.187222	0.53583	0.56686	0.57444	0.5814	0.58483
0.1875	0.53626	0.56719	0.57478	0.58169	0.58515
0.187778	0.53667	0.56751	0.5751	0.58201	0.58542
0.188056	0.53707	0.56782	0.57542	0.58232	0.58573
0.188333	0.53746	0.56814	0.57573	0.58258	0.586
0.188611	0.53786	0.56842	0.576	0.58287	0.5863
0.188889	0.53822	0.56872	0.57631	0.58314	0.58655
0.189167	0.53861	0.56902	0.57659	0.58342	0.58681
0.189444	0.53896	0.56929	0.57687	0.58369	0.5871
0.189722	0.5393	0.56957	0.57714	0.58394	0.58735
0.19	0.53968	0.56983	0.57742	0.58418	0.58759
0.190278	0.54002	0.57009	0.57768	0.58444	0.58783
0.190556	0.54036	0.57037	0.57795	0.58469	0.58808
0.190833	0.54067	0.57062	0.5782	0.58494	0.58831
0.191111	0.54099	0.57088	0.57844	0.58516	0.58854
0.191389	0.54129	0.57112	0.5787	0.58538	0.58877
0.191667	0.54162	0.57138	0.57896	0.58561	0.58898
0.191944	0.54194	0.57161	0.57919	0.58583	0.58918
0.192222	0.54225	0.57186	0.57942	0.58604	0.58939
0.1925	0.54252	0.57212	0.57963	0.58626	0.58961
0.192778	0.54282	0.57234	0.57987	0.58645	0.58981
0.193056	0.54309	0.57257	0.58008	0.58667	0.59001
0.193333	0.54337	0.5728	0.5803	0.58687	0.59019
0.193611	0.54365	0.57298	0.5805	0.58705	0.59037
0.193889	0.54392	0.57321	0.58071	0.58725	0.59056
0.194167	0.54417	0.57341	0.58092	0.58743	0.59073
0.194444	0.54442	0.57361	0.5811	0.5876	0.5909
0.194722	0.54469	0.5738	0.58129	0.58778	0.59109
0.195	0.54494	0.57399	0.58149	0.58796	0.59127
0.195278	0.54519	0.57419	0.58166	0.58814	0.59144
0.195556	0.54542	0.57439	0.58185	0.58831	0.59161
0.195833	0.54566	0.57455	0.58205	0.58845	0.59178
0.196111	0.54589	0.57474	0.58222	0.58864	0.59191
0.196389	0.54611	0.5749	0.58239	0.58878	0.59207
0.196667	0.54635	0.57509	0.58256	0.58893	0.59223
0.196944	0.54658	0.57526	0.58271	0.5891	0.59238
0.197222	0.54679	0.57541	0.58289	0.58923	0.59251
0.1975	0.54702	0.57557	0.58304	0.58938	0.59267
0.197778	0.54722	0.57573	0.5832	0.58953	0.59281
0.198056	0.54744	0.57588	0.58336	0.58969	0.59294
0.198333	0.54763	0.57603	0.58351	0.58983	0.59309
0.198611	0.54784	0.57619	0.58366	0.58998	0.59323
0.198889	0.54802	0.57631	0.58381	0.59011	0.59335
0.199167	0.54822	0.57647	0.58395	0.59022	0.59351
0.199444	0.5484	0.57661	0.58408	0.59036	0.59362
0.199722	0.54859	0.57675	0.58423	0.59046	0.59374
0.2	0.54877	0.57691	0.58436	0.5906	0.59387
0.200278	0.54896	0.57703	0.58449	0.59072	0.59398
0.200556	0.54913	0.57717	0.58462	0.59084	0.5941
0.200833	0.54931	0.57731	0.58476	0.59098	0.59422
0.201111	0.54949	0.57743	0.5849	0.59108	0.59432
0.201389	0.54966	0.57756	0.585	0.59122	0.59445
0.201667	0.54982	0.57768	0.58513	0.59134	0.59454
0.201944	0.54998	0.57781	0.58525	0.59144	0.59465
0.202222	0.55015	0.57794	0.58537	0.59154	0.59476
0.2025	0.5503	0.57806	0.58549	0.59166	0.59484
0.202778	0.55044	0.57819	0.58561	0.59177	0.59494
0.203056	0.5506	0.5783	0.58572	0.59187	0.59504
0.203333	0.55074	0.57841	0.58581	0.59197	0.59516
0.203611	0.5509	0.57852	0.58592	0.59207	0.59525
0.203889	0.55105	0.57863	0.58601	0.59215	0.59533
0.204167	0.55119	0.57874	0.58612	0.59226	0.59542
0.204444	0.55134	0.57885	0.58622	0.59237	0.59552
0.204722	0.55149	0.57896	0.58631	0.59245	0.59561
0.205	0.55162	0.57905	0.58643	0.59254	0.5957
0.205278	0.55177	0.57916	0.58652	0.59263	0.59577
0.205556	0.5519	0.57926	0.58661	0.5927	0.59586
0.205833	0.55205	0.57936	0.58671	0.59281	0.59594
0.206111	0.55218	0.57945	0.5868	0.5929	0.59601
0.206389	0.55231	0.57954	0.58686	0.59299	0.59611
0.206667	0.55244	0.57963	0.58696	0.59305	0.59617
0.206944	0.55256	0.57972	0.58704	0.59313	0.59625
0.207222	0.55269	0.57982	0.58712	0.59322	0.59632
0.2075	0.55281	0.57991	0.58722	0.59329	0.5964
0.207778	0.55293	0.57999	0.58729	0.59338	0.59649
0.208056	0.55306	0.58008	0.58737	0.59345	0.59655
0.208333	0.55318	0.58018	0.58746	0.59353	0.59662
0.208611	0.55329	0.58026	0.58754	0.59362	0.59669
0.208889	0.55343	0.58031	0.58763	0.59368	0.59676
0.209167	0.55355	0.58043	0.58769	0.59377	0.59682
0.209444	0.55365	0.5805	0.58778	0.59381	0.59689
0.209722	0.55376	0.58058	0.58785	0.59388	0.59695
0.21	0.55388	0.58065	0.58795	0.59396	0.59703
0.210278	0.55399	0.58074	0.588	0.59403	0.59708
0.210556	0.5541	0.58081	0.58809	0.59407	0.59715
0.210833	0.55421	0.58088	0.58815	0.59416	0.59721
0.211111	0.55431	0.58094	0.58823	0.59421	0.59728
0.211389	0.55442	0.58101	0.58829	0.59427	0.59732
0.211667	0.55452	0.58109	0.58834	0.59434	0.59741
0.211944	0.55464	0.58114	0.58843	0.59442	0.59744
0.212222	0.55474	0.5812	0.58849	0.59447	0.59752
0.2125	0.55483	0.58127	0.58854	0.59453	0.59757
0.212778	0.55492	0.58133	0.58861	0.59459	0.59766
0.213056	0.55503	0.58143	0.58867	0.59465	0.5977
0.213333	0.55512	0.58146	0.58875	0.59469	0.59777
0.213611	0.55522	0.58153	0.5888	0.59477	0.59781
0.213889	0.55531	0.58159	0.58886	0.59482	0.59787
0.214167	0.5554	0.58164	0.58892	0.59488	0.5979
0.214444	0.5555	0.5817	0.58899	0.59491	0.59797
0.214722	0.5556	0.58176	0.58904	0.59498	0.59803
0.215	0.55568	0.5818	0.58911	0.59501	0.59808
0.215278	0.55577	0.58186	0.58918	0.59507	0.59812
0.215556	0.55587	0.5819	0.58923	0.59511	0.59816
0.215833	0.55595	0.58196	0.58927	0.59517	0.59822
0.216111	0.55605	0.58199	0.58934	0.59519	0.59825
0.216389	0.55612	0.58205	0.5894	0.59527	0.59829
0.216667	0.55621	0.58209	0.58944	0.59529	0.59835
0.216944	0.5563	0.58213	0.58948	0.59534	0.59837
0.217222	0.55638	0.58219	0.58954	0.59539	0.59842
0.2175	0.55645	0.58225	0.5896	0.59543	0.59847
0.217778	0.55654	0.5823	0.58964	0.59548	0.59851
0.218056	0.55663	0.58234	0.58969	0.59552	0.59855
0.218333	0.5567	0.5824	0.58975	0.59556	0.5986
0.218611	0.55679	0.58244	0.58979	0.59561	0.59864
0.218889	0.55685	0.58248	0.58982	0.59564	0.59868
0.219167	0.55695	0.58253	0.58988	0.59568	0.59871
0.219444	0.55703	0.58259	0.5899	0.59574	0.59875
0.219722	0.5571	0.58262	0.58997	0.59578	0.59877
0.22	0.55716	0.58267	0.59	0.59581	0.59882
0.220278	0.55725	0.5827	0.59005	0.59585	0.59887
0.220556	0.55733	0.58276	0.59009	0.5959	0.59889
0.220833	0.55739	0.5828	0.59014	0.59593	0.59892
0.221111	0.55746	0.58285	0.59019	0.59596	0.59896
0.221389	0.55754	0.5829	0.59022	0.596	0.599
0.221667	0.5576	0.58293	0.59027	0.59605	0.59904
0.221944	0.55768	0.58299	0.5903	0.59608	0.59906
0.222222	0.55775	0.58302	0.59033	0.59611	0.5991
0.2225	0.55781	0.58306	0.59036	0.59613	0.59912
0.222778	0.55785	0.5831	0.59042	0.59617	0.59918
0.223056	0.55793	0.58313	0.59044	0.59622	0.59919
0.223333	0.55801	0.58317	0.59047	0.59622	0.59922
0.223611	0.55805	0.58322	0.59052	0.59626	0.59926
0.223889	0.55812	0.58325	0.59055	0.5963	0.59928
0.224167	0.55817	0.58328	0.59058	0.59635	0.59932
0.224444	0.55822	0.58333	0.59061	0.59636	0.59935
0.224722	0.55829	0.58336	0.59065	0.59639	0.59937
0.225	0.55835	0.5834	0.59068	0.59642	0.59938
0.225278	0.5584	0.58343	0.59069	0.59644	0.59942
0.225556	0.55846	0.58345	0.59074	0.59648	0.59945
0.225833	0.5585	0.58349	0.59076	0.59651	0.59948
0.226111	0.55856	0.58352	0.59078	0.59652	0.59949
0.226389	0.55862	0.58355	0.59081	0.59654	0.59953
0.226667	0.55868	0.58358	0.59082	0.59657	0.59955
0.226944	0.55874	0.58361	0.59086	0.59658	0.59956
0.227222	0.5588	0.58364	0.59089	0.59662	0.59961
0.2275	0.55886	0.58368	0.59092	0.59664	0.59963
0.227778	0.55892	0.5837	0.59097	0.59666	0.59966
0.228056	0.55899	0.58373	0.59099	0.59669	0.59966
0.228333	0.55904	0.58376	0.59101	0.59672	0.5997
0.228611	0.55912	0.58378	0.59106	0.59673	0.59972
0.228889	0.55916	0.58381	0.59107	0.59676	0.59975
0.229167	0.55923	0.58383	0.5911	0.59678	0.59978
0.229444	0.55928	0.58387	0.59113	0.5968	0.5998
0.229722	0.55933	0.58388	0.59114	0.59684	0.59984
0.23	0.55938	0.58392	0.59118	0.59687	0.59985
0.230278	0.55942	0.58395	0.59121	0.59689	0.59988
0.230556	0.55949	0.58398	0.59124	0.59692	0.59989
0.230833	0.55954	0.58401	0.59125	0.59694	0.59992
0.231111	0.55958	0.58403	0.59127	0.59695	0.59996
0.231389	0.55964	0.58408	0.59131	0.59698	0.59996
0.231667	0.55967	0.58409	0.59133	0.59699	0.59998
0.231944	0.55972	0.58412	0.59133	0.59701	0.60003
0.232222	0.55978	0.58413	0.59138	0.59702	0.60002
0.2325	0.55981	0.58416	0.59138	0.59705	0.60006
0.232778	0.55985	0.58418	0.59141	0.59707	0.60006
0.233056	0.55991	0.58419	0.59144	0.59709	0.60008
0.233333	0.55994	0.58424	0.59144	0.5971	0.60009
0.233611	0.47064	0.50365	0.51367	0.52124	0.52526
0.233889	0.47076	0.50346	0.51331	0.52077	0.52475
0.234167	0.47107	0.50362	0.51338	0.52079	0.5247
0.234444	0.47144	0.50391	0.5136	0.52098	0.52485
0.234722	0.47181	0.50424	0.51388	0.52123	0.52509
0.235	0.47214	0.50455	0.5142	0.52151	0.52534
0.235278	0.47248	0.50488	0.51449	0.52178	0.52564
0.235556	0.47281	0.50518	0.51478	0.52206	0.52591
0.235833	0.47311	0.50547	0.51506	0.52232	0.52617
0.236111	0.47341	0.50576	0.51533	0.52258	0.52641
0.236389	0.4737	0.50602	0.51556	0.52282	0.52667
0.236667	0.47397	0.50628	0.5158	0.52308	0.52691
0.236944	0.47422	0.50654	0.51603	0.52328	0.52716
0.237222	0.47449	0.50676	0.51627	0.5235	0.52735
0.2375	0.47474	0.50698	0.51648	0.52372	0.52756
0.237778	0.475	0.50718	0.51669	0.52391	0.52777
0.238056	0.47523	0.50738	0.51689	0.52411	0.52797
0.238333	0.47546	0.5076	0.51708	0.5243	0.52815
0.238611	0.47571	0.50781	0.51728	0.5245	0.52831
0.238889	0.47592	0.50801	0.51746	0.52466	0.5285
0.239167	0.47614	0.50821	0.51764	0.52484	0.52867
0.239444	0.47634	0.50841	0.51783	0.52499	0.52883
0.239722	0.47655	0.50857	0.518	0.52515	0.52899
0.24	0.47675	0.50875	0.51814	0.5253	0.52913
0.240278	0.47694	0.50892	0.5183	0.52545	0.5293
0.240556	0.47714	0.50907	0.51844	0.52561	0.52945
0.240833	0.47733	0.50924	0.51861	0.52574	0.52958
0.241111	0.4775	0.50938	0.51875	0.52588	0.52973
0.241389	0.47771	0.50954	0.51889	0.52602	0.52986
0.241667	0.47788	0.50968	0.51902	0.52616	0.52998
0.241944	0.47806	0.50983	0.51916	0.52629	0.5301
0.242222	0.47824	0.50996	0.51929	0.52641	0.53023
0.2425	0.47842	0.5101	0.51941	0.52654	0.53035
0.242778	0.4786	0.51023	0.51954	0.52665	0.53046
0.243056	0.47874	0.51035	0.51966	0.52677	0.53057
0.243333	0.47892	0.51049	0.51978	0.5269	0.53068
0.243611	0.47909	0.5106	0.51991	0.52701	0.53078
0.243889	0.47923	0.51072	0.52003	0.52711	0.53087
0.244167	0.47938	0.51084	0.52015	0.52723	0.53096
0.244444	0.47955	0.51097	0.52026	0.52732	0.53108
0.244722	0.4797	0.51108	0.52034	0.52741	0.53117
0.245	0.47984	0.51119	0.52046	0.52752	0.53127
0.245278	0.47999	0.51131	0.52057	0.52761	0.53136
0.245556	0.48014	0.51142	0.52066	0.52771	0.53144
0.245833	0.48029	0.51153	0.52077	0.52779	0.53153
0.246111	0.48043	0.51161	0.52086	0.52788	0.53163
0.246389	0.48057	0.51172	0.52095	0.52798	0.53171
0.246667	0.48069	0.51184	0.52105	0.52805	0.53179
0.246944	0.48083	0.51192	0.52113	0.52813	0.53187
0.247222	0.48096	0.51202	0.52121	0.52823	0.53195
0.2475	0.4811	0.51212	0.52129	0.5283	0.53203
0.247778	0.48122	0.51221	0.52138	0.52839	0.53211
0.248056	0.48135	0.51233	0.52145	0.52844	0.53218
0.248333	0.48147	0.5124	0.52155	0.52852	0.53224
0.248611	0.48159	0.5125	0.52162	0.5286	0.53232
0.248889	0.48171	0.51259	0.52171	0.52867	0.53238
0.249167	0.48185	0.51268	0.5218	0.52873	0.53245
0.249444	0.48195	0.51277	0.52188	0.52881	0.53252
0.249722	0.48208	0.51286	0.52195	0.52888	0.53259
0.25	0.48218	0.51295	0.52201	0.52893	0.53263
0.250278	0.48229	0.51303	0.5221	0.52901	0.53268
0.253056	0.48337	0.51372	0.52277	0.52955	0.53323
0.255833	0.4843	0.5143	0.52331	0.52999	0.5337
0.258611	0.48513	0.51482	0.52374	0.53036	0.53407
0.261389	0.48583	0.51523	0.52413	0.53061	0.53435
0.264167	0.48646	0.51557	0.52448	0.53082	0.53459
0.266944	0.487	0.51592	0.52477	0.53096	0.53475
0.269722	0.48749	0.51622	0.52501	0.5311	0.53491
0.2725	0.48791	0.51643	0.5252	0.5312	0.535
0.275278	0.48826	0.51667	0.52536	0.53128	0.53509
0.278056	0.4886	0.51683	0.52556	0.53135	0.53517
0.305833	0.49061	0.51774	0.5262	0.53172	0.53532
0.333611	0.49197	0.51823	0.5258	0.53208	0.53509
0.361389	0.49299	0.51838	0.52558	0.53195	0.53496
0.389167	0.49395	0.51843	0.52562	0.53209	0.53416
0.416944	0.49474	0.51859	0.52596	0.53195	0.53442
0.444722	0.49554	0.51857	0.52624	0.53178	0.53489
0.4725	0.49639	0.51809	0.52606	0.53192	0.53519
0.499722	0.49691	0.51784	0.52586	0.53163	0.53525
0.5	0.4969	0.51783	0.52585	0.53164	0.53524
0.500278	0.58112	0.59492	0.60058	0.60485	0.60757
0.500556	0.58081	0.59468	0.60044	0.60483	0.6076
0.500833	0.58052	0.59436	0.6002	0.60462	0.60744
0.501111	0.58026	0.59408	0.59994	0.60439	0.60723
0.501389	0.58002	0.59382	0.59968	0.60415	0.607
0.501667	0.57978	0.59357	0.59944	0.60391	0.60679
0.501944	0.57957	0.59336	0.59921	0.60371	0.60658
0.502222	0.57937	0.59314	0.59902	0.60349	0.60639
0.5025	0.57919	0.59293	0.59881	0.60331	0.6062
0.502778	0.579	0.59275	0.59861	0.60313	0.60605
0.503056	0.57884	0.59257	0.59843	0.60294	0.60588
0.503333	0.57868	0.59239	0.59827	0.60277	0.60573
0.503611	0.57853	0.59223	0.59813	0.60263	0.60556
0.503889	0.57838	0.59211	0.59797	0.60249	0.60542
0.504167	0.57824	0.59195	0.59783	0.60234	0.60528
0.504444	0.57809	0.59181	0.59769	0.6022	0.60515
0.504722	0.57797	0.59169	0.59756	0.60208	0.60501
0.505	0.57784	0.59153	0.59744	0.60195	0.6049
0.505278	0.57772	0.59143	0.5973	0.60183	0.60477
0.505556	0.57761	0.5913	0.59717	0.60171	0.60465
0.505833	0.5775	0.59119	0.59707	0.60158	0.60454
0.506111	0.57739	0.59107	0.59696	0.60149	0.60443
0.506389	0.57727	0.59098	0.59685	0.60139	0.60434
0.506667	0.57717	0.59087	0.59674	0.60129	0.60423
0.506944	0.57707	0.59077	0.59665	0.6012	0.60413
0.507222	0.57698	0.59067	0.59656	0.60111	0.60403
0.5075	0.57686	0.59058	0.59646	0.601	0.60395
0.507778	0.57677	0.59049	0.59635	0.6009	0.60384
0.508056	0.57667	0.59042	0.59629	0.60081	0.60376
0.508333	0.57658	0.59033	0.5962	0.60071	0.60367
0.508611	0.57648	0.59026	0.59613	0.60065	0.60358
0.508889	0.5764	0.59018	0.59604	0.60056	0.60349
0.509167	0.57632	0.59011	0.59595	0.60048	0.60341
0.509444	0.57623	0.59002	0.59589	0.6004	0.60332
0.509722	0.57617	0.58996	0.5958	0.60032	0.60326
0.51	0.57608	0.58988	0.59574	0.60025	0.60318
0.510278	0.57601	0.58981	0.59564	0.60018	0.6031
0.510556	0.57592	0.58974	0.59558	0.6001	0.60303
0.510833	0.57586	0.58967	0.59551	0.60002	0.60294
0.511111	0.57578	0.58961	0.59543	0.59997	0.60289
0.511389	0.57572	0.58953	0.59537	0.5999	0.6028
0.511667	0.57564	0.58947	0.59529	0.59983	0.60274
0.511944	0.57559	0.58941	0.59523	0.59978	0.60267
0.512222	0.57551	0.58934	0.59515	0.5997	0.6026
0.5125	0.57541	0.58927	0.59508	0.59965	0.60255
0.512778	0.57538	0.58922	0.59503	0.59959	0.60247
0.513056	0.57531	0.58916	0.59497	0.59952	0.60241
0.513333	0.57524	0.5891	0.59492	0.59947	0.60236
0.513611	0.57518	0.58904	0.59484	0.59941	0.60231
0.513889	0.57511	0.58898	0.59478	0.59936	0.60224
0.514167	0.57505	0.58893	0.59473	0.5993	0.60218
0.514444	0.57499	0.58886	0.59467	0.59924	0.60213
0.514722	0.57492	0.58879	0.59463	0.59919	0.60208
0.515	0.57486	0.58876	0.59457	0.59913	0.60201
0.515278	0.5748	0.5887	0.59451	0.59908	0.60196
0.515556	0.57474	0.58864	0.59446	0.59903	0.60192
0.515833	0.5747	0.5886	0.5944	0.59898	0.60185
0.516111	0.57463	0.58853	0.59435	0.59894	0.6018
0.516389	0.57457	0.58848	0.59432	0.59887	0.60176
0.516667	0.57453	0.58843	0.59428	0.59884	0.6017
0.516944	0.57447	0.5884	0.59423	0.59878	0.60166
0.517222	0.57443	0.58834	0.59419	0.59873	0.60158
0.5175	0.57437	0.58829	0.59414	0.5987	0.60155
0.517778	0.57433	0.58826	0.59408	0.59865	0.60149
0.518056	0.57428	0.5882	0.59404	0.59859	0.60141
0.518333	0.57424	0.58816	0.59399	0.59854	0.60139
0.518611	0.57417	0.58812	0.59395	0.59851	0.60134
0.518889	0.57414	0.58809	0.59391	0.59846	0.6013
0.519167	0.57409	0.58804	0.59386	0.5984	0.60124
0.519444	0.57402	0.588	0.59381	0.59837	0.6012
0.519722	0.574	0.58796	0.59376	0.59832	0.60116
0.52	0.57394	0.58792	0.59372	0.59829	0.60111
0.520278	0.57388	0.58787	0.59369	0.59824	0.60108
0.520556	0.57386	0.58784	0.59364	0.5982	0.60105
0.520833	0.5738	0.58781	0.59359	0.59816	0.60101
0.521111	0.57376	0.58778	0.59356	0.59813	0.60097
0.521389	0.57373	0.58773	0.59352	0.59808	0.60093
0.521667	0.57369	0.5877	0.59347	0.59806	0.60087
0.521944	0.57364	0.58768	0.59343	0.59802	0.60084
0.522222	0.5736	0.58763	0.59341	0.59798	0.6008
0.5225	0.57356	0.58761	0.59337	0.59794	0.60077
0.522778	0.57352	0.58756	0.59333	0.59793	0.60072
0.523056	0.57347	0.58754	0.59331	0.59788	0.6007
0.523333	0.57342	0.58752	0.59327	0.59784	0.60064
0.523611	0.57339	0.58748	0.59324	0.59781	0.60061
0.523889	0.57334	0.58744	0.5932	0.59779	0.60057
0.524167	0.57332	0.58744	0.59316	0.59777	0.60054
0.524444	0.57328	0.5874	0.59312	0.59773	0.6005
0.524722	0.57325	0.58736	0.59308	0.59769	0.60045
0.525	0.57321	0.58736	0.59305	0.59768	0.60044
0.525278	0.57317	0.58733	0.59303	0.59763	0.60041
0.525556	0.57313	0.5873	0.59298	0.59761	0.60039
0.525833	0.57311	0.58727	0.59296	0.59758	0.60036
0.526111	0.57307	0.58725	0.59293	0.59756	0.60034
0.526389	0.57305	0.58723	0.59289	0.5975	0.60033
0.526667	0.573	0.5872	0.59286	0.59749	0.60029
0.526944	0.57298	0.58718	0.59284	0.59746	0.60026
0.527222	0.57294	0.58716	0.59281	0.59742	0.60024
0.5275	0.57291	0.58713	0.59278	0.59742	0.6002
0.527778	0.57287	0.58711	0.59275	0.59739	0.6002
0.528056	0.57283	0.58709	0.59273	0.59735	0.60018
0.528333	0.57279	0.58708	0.59269	0.59733	0.60015
0.528611	0.57275	0.58705	0.59266	0.59731	0.60014
0.528889	0.57271	0.58701	0.59265	0.5973	0.60009
0.529167	0.57267	0.58701	0.59263	0.59727	0.60008
0.529444	0.57263	0.587	0.5926	0.59724	0.60006
0.529722	0.5726	0.58696	0.59256	0.59722	0.60003
0.53	0.57259	0.58696	0.59254	0.59717	0.60001
0.530278	0.57256	0.58693	0.59252	0.59717	0.59997
0.530556	0.57252	0.5869	0.59248	0.59714	0.59994
0.530833	0.5725	0.58689	0.59247	0.59712	0.59992
0.531111	0.57247	0.58686	0.59242	0.5971	0.5999
0.531389	0.57244	0.58684	0.59241	0.59708	0.59987
0.531667	0.5724	0.58682	0.59238	0.59701	0.59987
0.531944	0.57238	0.5868	0.59236	0.59705	0.59984
0.532222	0.57234	0.58677	0.59233	0.59702	0.59982
0.5325	0.57233	0.58676	0.5923	0.597	0.5998
0.532778	0.57228	0.58674	0.59228	0.59697	0.59976
0.533056	0.57224	0.58673	0.59225	0.59697	0.59975
0.533333	0.57222	0.58671	0.59225	0.59694	0.59973
0.533611	0.57219	0.5867	0.59223	0.59693	0.59967
0.533889	0.57216	0.58669	0.5922	0.5969	0.59966
0.534167	0.57215	0.58668	0.5922	0.5969	0.59965
0.534444	0.57213	0.58667	0.59218	0.59687	0.59962
0.534722	0.57208	0.58664	0.59215	0.59687	0.59961
0.535	0.57206	0.58662	0.59211	0.59685	0.59961
0.535278	0.57203	0.58661	0.59212	0.59684	0.59957
0.535556	0.57199	0.5866	0.59208	0.59681	0.59956
0.535833	0.572	0.58658	0.59207	0.59681	0.59954
0.536111	0.57196	0.58654	0.59206	0.59678	0.59955
0.536389	0.57194	0.58654	0.59204	0.59677	0.59951
0.536667	0.57191	0.58652	0.59202	0.59675	0.5995
0.536944	0.57188	0.58652	0.59202	0.59674	0.5995
0.537222	0.57184	0.5865	0.59199	0.59673	0.59947
0.5375	0.57181	0.58645	0.59196	0.59671	0.59946
0.537778	0.5718	0.58645	0.59196	0.5967	0.59945
0.538056	0.57178	0.58644	0.59194	0.59669	0.59941
0.538333	0.57175	0.58642	0.59192	0.59667	0.5994
0.538611	0.57171	0.58639	0.59188	0.59664	0.59939
0.538889	0.57169	0.58638	0.59187	0.59664	0.59936
0.539167	0.57169	0.58637	0.59183	0.59663	0.59935
0.539444	0.57165	0.58637	0.59183	0.5966	0.59933
0.539722	0.57162	0.58635	0.59181	0.59659	0.59932
0.54	0.57161	0.58632	0.59179	0.59658	0.5993
0.540278	0.57159	0.58632	0.59178	0.59658	0.59927
0.540556	0.57157	0.58632	0.59178	0.59656	0.59926
0.540833	0.57157	0.58629	0.59176	0.59654	0.59926
0.541111	0.57153	0.58629	0.59175	0.59651	0.59924
0.541389	0.5715	0.58628	0.59173	0.59652	0.59922
0.541667	0.5715	0.58626	0.59171	0.59651	0.5992
0.541944	0.57147	0.58626	0.59169	0.5965	0.59918
0.542222	0.57145	0.58625	0.59169	0.5965	0.59917
0.5425	0.57145	0.58624	0.59166	0.59648	0.59916
0.542778	0.57141	0.58623	0.59167	0.59647	0.59915
0.543056	0.57139	0.58621	0.59166	0.59646	0.59912
0.543333	0.57138	0.5862	0.59165	0.59646	0.59911
0.543611	0.57137	0.58618	0.59162	0.59645	0.5991
0.543889	0.57133	0.58616	0.59161	0.59645	0.5991
0.544167	0.57131	0.58615	0.59159	0.59643	0.59906
0.544444	0.57131	0.58614	0.59157	0.59643	0.59906
0.544722	0.57129	0.58612	0.59157	0.59642	0.59904
0.545	0.57127	0.58611	0.59154	0.5964	0.59903
0.545278	0.57125	0.58611	0.59153	0.59642	0.59903
0.545556	0.57124	0.58611	0.59153	0.59639	0.59901
0.545833	0.57122	0.58608	0.5915	0.59638	0.59899
0.546111	0.57121	0.58609	0.59149	0.59637	0.59899
0.546389	0.57119	0.58607	0.59145	0.59637	0.59897
0.546667	0.57117	0.58607	0.59146	0.59638	0.59897
0.546944	0.57114	0.58606	0.59145	0.59636	0.59896
0.547222	0.57113	0.58604	0.59142	0.59635	0.59894
0.5475	0.57111	0.58604	0.59141	0.59635	0.59894
0.547778	0.5711	0.58604	0.5914	0.59633	0.59892
0.548056	0.57106	0.58602	0.59138	0.59633	0.59891
0.548333	0.57104	0.58601	0.59137	0.59634	0.59889
0.548611	0.57104	0.586	0.59136	0.59632	0.59888
0.548889	0.57102	0.586	0.59133	0.59632	0.59887
0.549167	0.57102	0.58599	0.5913	0.5963	0.59887
0.549444	0.57099	0.58598	0.59129	0.59631	0.59885
0.549722	0.57098	0.58599	0.59128	0.59631	0.59885
0.55	0.57097	0.58598	0.59127	0.59631	0.59883
0.550278	0.57096	0.58598	0.59125	0.59629	0.59881
0.550556	0.57095	0.58595	0.59122	0.59629	0.59879
0.550833	0.57093	0.58595	0.59122	0.59628	0.5988
0.551111	0.57093	0.58595	0.5912	0.59627	0.59878
0.551389	0.57091	0.58595	0.59121	0.59625	0.59878
0.551667	0.57089	0.58594	0.5912	0.59625	0.59875
0.551944	0.5709	0.58591	0.59118	0.59626	0.59875
0.552222	0.57087	0.58592	0.59117	0.59624	0.59874
0.5525	0.57087	0.58593	0.59116	0.59622	0.59874
0.552778	0.57085	0.58591	0.59116	0.59624	0.59872
0.553056	0.57085	0.58589	0.59115	0.59622	0.5987
0.553333	0.57085	0.58588	0.59113	0.59622	0.5987
0.553611	0.57084	0.5859	0.59112	0.59621	0.59869
0.553889	0.5708	0.58588	0.59111	0.59622	0.59869
0.554167	0.57079	0.58588	0.59111	0.5962	0.59867
0.554444	0.57079	0.58588	0.59109	0.59621	0.59865
0.554722	0.57078	0.58586	0.59107	0.59619	0.59866
0.555	0.57078	0.58586	0.59106	0.59618	0.59863
0.555278	0.57078	0.58586	0.59105	0.59619	0.59862
0.555556	0.57077	0.58587	0.59104	0.59618	0.59862
0.555833	0.57076	0.58585	0.59104	0.59617	0.59861
0.556111	0.57075	0.58585	0.59103	0.59616	0.59859
0.556389	0.57074	0.58584	0.591	0.59614	0.59858
0.556667	0.57074	0.58582	0.59101	0.59614	0.59858
0.556944	0.57072	0.58583	0.59099	0.59613	0.59857
0.557222	0.57071	0.58583	0.59099	0.59613	0.59856
0.5575	0.5707	0.58581	0.59097	0.59611	0.59855
0.557778	0.57069	0.5858	0.59099	0.59611	0.59853
0.558056	0.57066	0.58581	0.59098	0.5961	0.59853
0.558333	0.57068	0.58581	0.59096	0.59609	0.59854
0.558611	0.57066	0.58582	0.59096	0.59609	0.59852
0.558889	0.57065	0.5858	0.59096	0.59609	0.5985
0.559167	0.57063	0.58579	0.59096	0.59608	0.5985
0.559444	0.57063	0.5858	0.59095	0.59607	0.59848
0.559722	0.57061	0.58579	0.59095	0.59607	0.59848
0.56	0.57059	0.5858	0.59096	0.59605	0.59848
0.560278	0.57057	0.58579	0.59094	0.59606	0.59845
0.560556	0.57057	0.58578	0.59095	0.59604	0.59845
0.560833	0.57058	0.58579	0.59092	0.59604	0.59843
0.561111	0.57056	0.58577	0.59092	0.59603	0.59843
0.561389	0.57055	0.58578	0.59092	0.59601	0.59842
0.561667	0.57054	0.58577	0.5909	0.59603	0.59839
0.561944	0.57051	0.58577	0.5909	0.59601	0.59839
0.562222	0.57052	0.58577	0.5909	0.59601	0.59839
0.5625	0.57051	0.58575	0.59087	0.596	0.5984
0.562778	0.5705	0.58577	0.59086	0.596	0.59838
0.563056	0.5705	0.58576	0.59086	0.596	0.59837
0.563333	0.57049	0.58575	0.59083	0.59599	0.59837
0.563611	0.57049	0.58577	0.59082	0.59596	0.59837
0.563889	0.57049	0.58575	0.59084	0.59597	0.59835
0.564167	0.57047	0.58575	0.5908	0.59597	0.59836
0.564444	0.57048	0.58573	0.59081	0.59594	0.59836
0.564722	0.57047	0.58573	0.5908	0.59594	0.59834
0.565	0.57048	0.58571	0.59079	0.59593	0.59834
0.565278	0.57045	0.58571	0.5908	0.59594	0.59833
0.565556	0.57045	0.5857	0.5908	0.59592	0.59831
0.565833	0.57044	0.58569	0.59078	0.59593	0.59832
0.566111	0.57043	0.58568	0.59079	0.59592	0.59831
0.566389	0.57042	0.58566	0.59079	0.59591	0.59831
0.566667	0.57042	0.58566	0.59078	0.59592	0.59831
0.566944	0.4852	0.50754	0.51484	0.52155	0.52465
0.567222	0.48562	0.50783	0.51502	0.52163	0.52464
0.5675	0.48595	0.50818	0.51529	0.52185	0.52477
0.567778	0.48626	0.50849	0.51556	0.5221	0.525
0.568056	0.48652	0.50879	0.51584	0.52236	0.52523
0.568333	0.48678	0.50909	0.5161	0.52261	0.52547
0.568611	0.48704	0.50936	0.51636	0.52285	0.52572
0.568889	0.48727	0.50961	0.5166	0.52309	0.52593
0.569167	0.4875	0.50982	0.51683	0.52333	0.52615
0.569444	0.48772	0.51006	0.51706	0.52356	0.52636
0.569722	0.48793	0.51027	0.51725	0.52375	0.52657
0.57	0.48811	0.51048	0.51745	0.52395	0.52677
0.570278	0.48833	0.51068	0.51766	0.52416	0.52694
0.570556	0.4885	0.5109	0.51785	0.52434	0.52711
0.570833	0.48867	0.51106	0.51803	0.52454	0.52729
0.571111	0.48886	0.51125	0.51821	0.5247	0.52745
0.571389	0.48901	0.51143	0.51836	0.52487	0.5276
0.571667	0.48916	0.5116	0.5185	0.52502	0.52776
0.571944	0.48934	0.51175	0.51865	0.52517	0.52791
0.572222	0.48947	0.5119	0.51881	0.52532	0.52806
0.5725	0.48964	0.51204	0.51894	0.52546	0.52819
0.572778	0.48976	0.51218	0.51908	0.52561	0.52831
0.573056	0.48991	0.51232	0.5192	0.52573	0.52843
0.573333	0.49003	0.51246	0.51933	0.52587	0.52858
0.573611	0.49017	0.51259	0.51945	0.52601	0.52869
0.573889	0.49029	0.51271	0.51956	0.52615	0.52881
0.574167	0.49042	0.51284	0.51968	0.52627	0.52891
0.574444	0.49055	0.51296	0.51979	0.52638	0.52904
0.574722	0.49065	0.51308	0.51992	0.52651	0.52915
0.575	0.49078	0.51317	0.52001	0.5266	0.52925
0.575278	0.4909	0.51329	0.5201	0.52671	0.52936
0.575556	0.49099	0.5134	0.52021	0.52683	0.52946
0.575833	0.4911	0.51349	0.52033	0.52691	0.52956
0.576111	0.49122	0.51362	0.52042	0.52703	0.52967
0.576389	0.49132	0.51373	0.52051	0.52714	0.52974
0.576667	0.49141	0.51382	0.52061	0.52723	0.52982
0.576944	0.49152	0.51391	0.5207	0.52735	0.52992
0.577222	0.49162	0.51401	0.5208	0.52742	0.53001
0.5775	0.49171	0.51409	0.52091	0.52753	0.53009
0.577778	0.49182	0.51418	0.52099	0.5276	0.53019
0.578056	0.49189	0.51427	0.52108	0.52769	0.53027
0.578333	0.492	0.51435	0.52117	0.52778	0.53035
0.578611	0.49207	0.51444	0.52124	0.52788	0.53043
0.578889	0.49216	0.51452	0.52132	0.52796	0.53051
0.579167	0.49225	0.51461	0.52139	0.52804	0.5306
0.579444	0.49233	0.5147	0.52146	0.52812	0.53065
0.579722	0.49243	0.51476	0.52154	0.52818	0.53071
0.58	0.49251	0.51483	0.52161	0.52826	0.53079
0.580278	0.49259	0.51491	0.52168	0.52834	0.53086
0.580556	0.49266	0.51499	0.52174	0.52842	0.53092
0.580833	0.49274	0.51506	0.52183	0.52848	0.53098
0.581111	0.49282	0.51513	0.52189	0.52854	0.53106
0.581389	0.49287	0.5152	0.52194	0.52861	0.53112
0.581667	0.49298	0.51527	0.52201	0.52866	0.53119
0.581944	0.49304	0.51534	0.52207	0.52874	0.53123
0.582222	0.49311	0.51537	0.52213	0.52879	0.53129
0.5825	0.49317	0.51545	0.5222	0.52885	0.53135
0.582778	0.49324	0.51551	0.52226	0.52892	0.5314
0.583056	0.49331	0.51555	0.52233	0.52898	0.53145
0.583333	0.49339	0.51562	0.52238	0.52904	0.53151
0.583611	0.49345	0.51567	0.52244	0.52908	0.53155
0.586389	0.49404	0.5162	0.52295	0.52956	0.53198
0.589167	0.49455	0.51664	0.52337	0.52997	0.53238
0.591944	0.49497	0.51698	0.52372	0.53031	0.53268
0.594722	0.49537	0.51726	0.52404	0.53054	0.53292
0.5975	0.49571	0.5175	0.52433	0.53078	0.53314
0.600278	0.496	0.51772	0.52454	0.53094	0.53329
0.603056	0.49628	0.51789	0.52471	0.5311	0.53341
0.605833	0.49653	0.51801	0.52491	0.5312	0.53353
0.608611	0.49677	0.51815	0.52506	0.53131	0.53363
0.611389	0.49694	0.51824	0.52519	0.53133	0.53372
0.639167	0.49802	0.51829	0.52591	0.53133	0.53397
0.666944	0.49851	0.51805	0.5257	0.5313	0.53366
0.694722	0.49924	0.51814	0.52564	0.53125	0.53445
0.7225	0.49976	0.51844	0.52573	0.5314	0.53484
0.750278	0.50034	0.51915	0.52584	0.53168	0.53452
0.778056	0.50044	0.51937	0.52584	0.53182	0.53388
0.805833	0.50035	0.51924	0.52586	0.53168	0.53373
0.833056	0.50058	0.5189	0.52601	0.5315	0.53373
0.833333	0.50057	0.51888	0.526	0.53151	0.53373
0.833611	0.58369	0.59558	0.60051	0.60459	0.60613
0.833889	0.58339	0.59535	0.6004	0.60458	0.60619
0.834167	0.58307	0.59507	0.60018	0.60436	0.60606
0.834444	0.58282	0.59478	0.59991	0.60415	0.60587
0.834722	0.58256	0.59453	0.59969	0.60392	0.60567
0.835	0.58232	0.59427	0.59946	0.60371	0.60547
0.835278	0.58213	0.59403	0.59923	0.60352	0.60527
0.835556	0.58193	0.59381	0.59903	0.60331	0.60509
0.835833	0.58173	0.59362	0.59885	0.60313	0.60492
0.836111	0.58157	0.59342	0.59866	0.60296	0.60475
0.836389	0.58139	0.59323	0.59849	0.60278	0.60459
0.836667	0.58123	0.59307	0.59834	0.60264	0.60445
0.836944	0.5811	0.5929	0.59819	0.60248	0.6043
0.837222	0.58094	0.59275	0.59804	0.60233	0.60415
0.8375	0.58082	0.5926	0.59791	0.60221	0.60404
0.837778	0.58067	0.59246	0.59778	0.60207	0.60392
0.838056	0.58054	0.59233	0.59765	0.60194	0.60379
0.838333	0.58043	0.59219	0.59751	0.60182	0.60368
0.838611	0.58032	0.59207	0.59739	0.6017	0.60358
0.838889	0.58019	0.59195	0.59728	0.60158	0.60346
0.839167	0.5801	0.59181	0.59715	0.60148	0.60335
0.839444	0.57999	0.59172	0.59705	0.60137	0.60327
0.839722	0.57986	0.59162	0.59694	0.60127	0.60316
0.84	0.57976	0.5915	0.59685	0.60118	0.60308
0.840278	0.57969	0.5914	0.59676	0.60108	0.60297
0.840556	0.57959	0.59131	0.59666	0.60098	0.60288
0.840833	0.5795	0.59121	0.59657	0.60088	0.60282
0.841111	0.57942	0.5911	0.59648	0.60081	0.60273
0.841389	0.57932	0.59101	0.59639	0.6007	0.60265
0.841667	0.57924	0.59091	0.5963	0.60062	0.60258
0.841944	0.57916	0.59083	0.59622	0.60053	0.60249
0.842222	0.57908	0.59074	0.59614	0.60045	0.60244
0.8425	0.57898	0.59067	0.59606	0.6004	0.60233
0.842778	0.57892	0.59059	0.596	0.6003	0.60228
0.843056	0.57884	0.5905	0.5959	0.60024	0.60222
0.843333	0.57876	0.59044	0.59581	0.60018	0.60216
0.843611	0.57868	0.59035	0.59574	0.60011	0.60209
0.843889	0.57861	0.59028	0.59569	0.60002	0.60203
0.844167	0.57853	0.59021	0.5956	0.59997	0.60199
0.844444	0.57846	0.59012	0.59554	0.5999	0.60191
0.844722	0.5784	0.59006	0.59548	0.59982	0.60185
0.845	0.57834	0.58999	0.59541	0.59978	0.60181
0.845278	0.57827	0.58991	0.59535	0.59971	0.60174
0.845556	0.57821	0.58985	0.59529	0.59965	0.60168
0.845833	0.57814	0.5898	0.59523	0.59959	0.60163
0.846111	0.57808	0.58973	0.59518	0.59953	0.60158
0.846389	0.578	0.58966	0.59511	0.59948	0.60153
0.846667	0.57795	0.58957	0.59506	0.59942	0.60147
0.846944	0.57787	0.58952	0.59501	0.59936	0.60143
0.847222	0.57781	0.58946	0.59496	0.59931	0.60138
0.8475	0.57777	0.5894	0.5949	0.59927	0.60134
0.847778	0.57771	0.58934	0.59485	0.59922	0.60129
0.848056	0.57767	0.5893	0.5948	0.59917	0.60123
0.848333	0.57756	0.58924	0.59473	0.59912	0.6012
0.848611	0.57752	0.58918	0.5947	0.59908	0.60116
0.848889	0.57746	0.58913	0.59465	0.59902	0.60111
0.849167	0.57743	0.58909	0.5946	0.59899	0.60107
0.849444	0.57737	0.58903	0.59455	0.59891	0.60102
0.849722	0.57732	0.58899	0.59449	0.59889	0.60097
0.85	0.57727	0.58894	0.59444	0.59884	0.60095
0.850278	0.57721	0.58889	0.59441	0.59879	0.60089
0.850556	0.57716	0.58881	0.59435	0.59875	0.60085
0.850833	0.5771	0.5888	0.59433	0.59871	0.60082
0.851111	0.57706	0.58875	0.59426	0.59865	0.60078
0.851389	0.57702	0.5887	0.5942	0.59863	0.60075
0.851667	0.57696	0.58866	0.59415	0.59859	0.60071
0.851944	0.57693	0.58862	0.59413	0.59854	0.60067
0.852222	0.57688	0.58858	0.59409	0.59852	0.60064
0.8525	0.57684	0.58854	0.59405	0.59849	0.6006
0.852778	0.57679	0.58849	0.594	0.59846	0.60056
0.853056	0.57676	0.58844	0.59395	0.59841	0.60054
0.853333	0.5767	0.58839	0.59392	0.59836	0.6005
0.853611	0.57666	0.58835	0.59388	0.59833	0.60046
0.853889	0.57659	0.5883	0.59386	0.59828	0.60042
0.854167	0.57659	0.58827	0.59381	0.59826	0.6004
0.854444	0.57653	0.58822	0.59379	0.59821	0.60036
0.854722	0.57648	0.58818	0.59374	0.59818	0.60033
0.855	0.57644	0.58815	0.59371	0.59814	0.6003
0.855278	0.5764	0.58812	0.59368	0.59811	0.60028
0.855556	0.57637	0.5881	0.59364	0.59809	0.60026
0.855833	0.57635	0.58803	0.5936	0.59804	0.60022
0.856111	0.5763	0.58801	0.59356	0.59802	0.60019
0.856389	0.57627	0.58798	0.59356	0.598	0.60014
0.856667	0.57623	0.58792	0.59352	0.59795	0.6001
0.856944	0.5762	0.58789	0.59348	0.59791	0.60009
0.857222	0.57616	0.58786	0.59345	0.59788	0.60006
0.8575	0.57612	0.58783	0.59342	0.59787	0.60003
0.857778	0.57608	0.58777	0.59338	0.5978	0.59999
0.858056	0.57607	0.58775	0.59335	0.5978	0.59996
0.858333	0.57604	0.5877	0.59333	0.59776	0.59995
0.858611	0.576	0.58767	0.59328	0.59772	0.59991
0.858889	0.57597	0.58764	0.59326	0.59769	0.59989
0.859167	0.57593	0.5876	0.59324	0.59766	0.59984
0.859444	0.57591	0.58757	0.59323	0.59762	0.59984
0.859722	0.57587	0.58754	0.59318	0.5976	0.59979
0.86	0.57585	0.58752	0.59318	0.59757	0.59976
0.860278	0.5758	0.58747	0.59314	0.59756	0.59974
0.860556	0.57579	0.58743	0.59312	0.59752	0.59972
0.860833	0.57576	0.58743	0.59308	0.59749	0.59969
0.861111	0.57574	0.58738	0.59305	0.59745	0.59967
0.861389	0.57571	0.58734	0.59303	0.59743	0.59965
0.861667	0.57569	0.58733	0.59301	0.59741	0.59963
0.861944	0.57566	0.58732	0.59297	0.59737	0.59961
0.862222	0.57563	0.5873	0.59296	0.59736	0.59958
0.8625	0.57559	0.58725	0.59292	0.59733	0.59957
0.862778	0.57557	0.58722	0.5929	0.59732	0.59953
0.863056	0.57554	0.58722	0.59288	0.5973	0.59949
0.863333	0.57552	0.58718	0.59285	0.59727	0.59948
0.863611	0.57549	0.58717	0.59282	0.59725	0.59944
0.863889	0.57545	0.58714	0.5928	0.59722	0.59943
0.864167	0.57543	0.58713	0.59277	0.59723	0.59941
0.864444	0.57542	0.58711	0.59275	0.59718	0.59938
0.864722	0.57539	0.58708	0.59272	0.59717	0.59937
0.865	0.57536	0.58706	0.59271	0.59715	0.59935
0.865278	0.57535	0.58703	0.59268	0.59712	0.59933
0.865556	0.57533	0.58701	0.59265	0.5971	0.59932
0.865833	0.57531	0.58699	0.59264	0.59709	0.59929
0.866111	0.57529	0.58698	0.59261	0.59707	0.59928
0.866389	0.57528	0.58695	0.59257	0.59706	0.59927
0.866667	0.57526	0.58691	0.59257	0.59703	0.59923
0.866944	0.57525	0.58691	0.59255	0.59703	0.59923
0.867222	0.57521	0.5869	0.59251	0.597	0.59919
0.8675	0.57519	0.58687	0.59251	0.597	0.59917
0.867778	0.57518	0.58685	0.59245	0.59695	0.59915
0.868056	0.57516	0.58684	0.59247	0.59694	0.59914
0.868333	0.57515	0.58682	0.59242	0.59691	0.59911
0.868611	0.57513	0.58679	0.59241	0.5969	0.59909
0.868889	0.5751	0.58678	0.5924	0.59689	0.59906
0.869167	0.57509	0.58676	0.59238	0.59686	0.59904
0.869444	0.57509	0.58674	0.59236	0.59684	0.59904
0.869722	0.57506	0.58672	0.59234	0.59682	0.59901
0.87	0.57505	0.5867	0.59232	0.59679	0.599
0.870278	0.57502	0.58668	0.59229	0.59677	0.59899
0.870556	0.57502	0.58666	0.59227	0.59677	0.59898
0.870833	0.575	0.58665	0.59227	0.59673	0.59897
0.871111	0.57499	0.58665	0.59223	0.59672	0.59896
0.871389	0.57497	0.58664	0.59223	0.59671	0.59894
0.871667	0.57496	0.58662	0.59222	0.59669	0.59893
0.871944	0.57493	0.58662	0.59219	0.59668	0.59891
0.872222	0.57492	0.58659	0.59217	0.59667	0.59889
0.8725	0.5749	0.58656	0.59215	0.59665	0.59888
0.872778	0.5749	0.58656	0.59213	0.59662	0.59886
0.873056	0.57486	0.58654	0.59212	0.59662	0.59885
0.873333	0.57484	0.58652	0.5921	0.59662	0.59884
0.873611	0.57482	0.58649	0.59208	0.59658	0.59883
0.873889	0.5748	0.58648	0.59205	0.59657	0.59881
0.874167	0.57479	0.58648	0.59203	0.59656	0.59881
0.874444	0.57477	0.58644	0.59201	0.59655	0.59878
0.874722	0.57476	0.58643	0.59201	0.59654	0.59879
0.875	0.57473	0.58642	0.59199	0.59652	0.59875
0.875278	0.57472	0.58639	0.59197	0.59651	0.59876
0.875556	0.5747	0.58641	0.59195	0.5965	0.59874
0.875833	0.57469	0.58637	0.59194	0.59649	0.59874
0.876111	0.57467	0.58637	0.59193	0.59648	0.59872
0.876389	0.57465	0.58635	0.59193	0.59647	0.5987
0.876667	0.57464	0.58633	0.5919	0.59645	0.5987
0.876944	0.57462	0.58632	0.59191	0.59644	0.59871
0.877222	0.57461	0.58629	0.5919	0.59643	0.59869
0.8775	0.57459	0.58629	0.59187	0.59642	0.59869
0.877778	0.57457	0.58628	0.59187	0.59642	0.59869
0.878056	0.57456	0.58626	0.59186	0.59639	0.59867
0.878333	0.57453	0.58624	0.59184	0.59637	0.59868
0.878611	0.57453	0.58625	0.59181	0.59636	0.59865
0.878889	0.5745	0.58622	0.59182	0.59636	0.59867
0.879167	0.57449	0.58621	0.5918	0.59635	0.59865
0.879444	0.57448	0.5862	0.59181	0.59634	0.59864
0.879722	0.57445	0.58619	0.59179	0.59632	0.59862
0.88	0.57445	0.58616	0.59178	0.59632	0.59862
0.880278	0.57443	0.58617	0.59177	0.5963	0.59861
0.880556	0.57442	0.58614	0.59177	0.59629	0.5986
0.880833	0.57439	0.58614	0.59175	0.59627	0.59859
0.881111	0.57438	0.58613	0.59173	0.59626	0.59859
0.881389	0.57437	0.58611	0.59172	0.59625	0.59859
0.881667	0.57435	0.5861	0.5917	0.59625	0.59857
0.881944	0.57435	0.58609	0.59169	0.59624	0.59857
0.882222	0.57433	0.58608	0.59167	0.59623	0.59854
0.8825	0.57432	0.58608	0.59167	0.59622	0.59852
0.882778	0.57432	0.58606	0.59166	0.59621	0.59854
0.883056	0.57429	0.58604	0.59166	0.59621	0.59853
0.883333	0.57429	0.58603	0.59165	0.5962	0.59852
0.883611	0.57427	0.58601	0.59164	0.59619	0.5985
0.883889	0.57427	0.586	0.59163	0.59616	0.5985
0.884167	0.57424	0.58598	0.5916	0.59617	0.59849
0.884444	0.57424	0.58599	0.5916	0.59617	0.59849
0.884722	0.57422	0.58598	0.59157	0.59615	0.59848
0.885	0.5742	0.58596	0.59157	0.59615	0.59846
0.885278	0.57421	0.58597	0.59155	0.59613	0.59846
0.885556	0.57419	0.58596	0.59154	0.59612	0.59847
0.885833	0.57417	0.58595	0.59154	0.59612	0.59845
0.886111	0.57416	0.58595	0.59152	0.5961	0.59844
0.886389	0.57415	0.58594	0.59152	0.59609	0.59844
0.886667	0.57414	0.58592	0.5915	0.59608	0.59845
0.886944	0.57413	0.58592	0.59148	0.59611	0.59844
0.887222	0.5741	0.5859	0.59147	0.59606	0.59844
0.8875	0.5741	0.58591	0.59146	0.59605	0.59843
0.887778	0.57408	0.58591	0.59149	0.59606	0.59845
0.888056	0.57406	0.5859	0.59147	0.59605	0.59842
0.888333	0.57404	0.58588	0.59145	0.59603	0.59842
0.888611	0.57404	0.58588	0.59145	0.59601	0.59842
0.888889	0.57404	0.58588	0.59142	0.59601	0.59842
0.889167	0.57404	0.58587	0.59142	0.596	0.5984
0.889444	0.57402	0.58585	0.59141	0.59598	0.59839
0.889722	0.57401	0.58587	0.59138	0.59598	0.59838
0.89	0.57399	0.58587	0.59138	0.596	0.59839
0.890278	0.57398	0.58584	0.59137	0.59599	0.59839
0.890556	0.57397	0.58584	0.59137	0.59597	0.59837
0.890833	0.57397	0.58583	0.59136	0.59597	0.59837
0.891111	0.57396	0.58583	0.59135	0.59598	0.59835
0.891389	0.57393	0.58582	0.59135	0.59597	0.59836
0.891667	0.57394	0.58582	0.59132	0.59595	0.59836
0.891944	0.57392	0.58579	0.5913	0.59596	0.59836
0.892222	0.57389	0.58578	0.59129	0.59596	0.59836
0.8925	0.57389	0.58578	0.59127	0.59595	0.59835
0.892778	0.57388	0.58577	0.59126	0.59594	0.59834
0.893056	0.57387	0.58576	0.59124	0.59593	0.59832
0.893333	0.57386	0.58576	0.59124	0.59593	0.59833
0.893611	0.57387	0.58577	0.59124	0.59592	0.59832
0.893889	0.57384	0.58574	0.59121	0.59592	0.59831
0.894167	0.57383	0.58575	0.5912	0.59592	0.59832
0.894444	0.57383	0.58575	0.59121	0.5959	0.5983
0.894722	0.57382	0.58574	0.59118	0.59591	0.59831
0.895	0.57382	0.58574	0.59116	0.5959	0.5983
0.895278	0.57379	0.58574	0.59115	0.5959	0.59828
0.895556	0.57378	0.58573	0.59115	0.5959	0.59828
0.895833	0.57378	0.58572	0.59114	0.59589	0.59829
0.896111	0.5738	0.58571	0.59111	0.59589	0.59829
0.896389	0.57378	0.58572	0.59112	0.59588	0.59829
0.896667	0.57376	0.58571	0.5911	0.59587	0.59827
0.896944	0.57375	0.58571	0.59111	0.59587	0.59828
0.897222	0.57372	0.58572	0.59109	0.59586	0.59829
0.8975	0.57372	0.58569	0.59109	0.59585	0.59827
0.897778	0.57372	0.5857	0.59108	0.59586	0.59827
0.898056	0.57369	0.58569	0.59109	0.59585	0.59826
0.898333	0.57371	0.58569	0.59106	0.59584	0.59826
0.898611	0.5737	0.58567	0.59106	0.59583	0.59827
0.898889	0.57368	0.58568	0.59105	0.59582	0.59826
0.899167	0.57367	0.58568	0.59105	0.59582	0.59825
0.899444	0.57369	0.58568	0.59106	0.59582	0.59825
0.899722	0.57367	0.58566	0.59106	0.5958	0.59824
0.9	0.57366	0.58566	0.59105	0.59578	0.59823
0.900278	0.48955	0.5077	0.51528	0.52153	0.52471
0.900556	0.48993	0.50801	0.51545	0.52158	0.52465
0.900833	0.49028	0.50832	0.51571	0.52178	0.52481
0.901111	0.49059	0.5086	0.51598	0.52203	0.52502
0.901389	0.49086	0.5089	0.51626	0.52229	0.52526
0.901667	0.49112	0.50917	0.5165	0.52252	0.52552
0.901944	0.49138	0.50943	0.51677	0.52277	0.52576
0.902222	0.49161	0.50967	0.51702	0.52301	0.52599
0.9025	0.49183	0.50991	0.51725	0.52324	0.52623
0.902778	0.49205	0.51013	0.51748	0.52347	0.52644
0.903056	0.49223	0.51036	0.51771	0.52368	0.52665
0.903333	0.49246	0.51057	0.51791	0.52389	0.52685
0.903611	0.49264	0.51077	0.51808	0.52409	0.52703
0.903889	0.49283	0.51096	0.51827	0.52427	0.52721
0.904167	0.493	0.51114	0.51844	0.52445	0.52737
0.904444	0.49317	0.51131	0.51862	0.52463	0.52756
0.904722	0.49333	0.51148	0.51877	0.52478	0.52771
0.905	0.4935	0.51164	0.51894	0.52493	0.52786
0.905278	0.49365	0.51178	0.5191	0.52509	0.52802
0.905556	0.49381	0.51194	0.51923	0.52523	0.52817
0.905833	0.49395	0.51208	0.5194	0.52537	0.5283
0.906111	0.49409	0.51221	0.51953	0.5255	0.52845
0.906389	0.49423	0.51234	0.51966	0.52563	0.52858
0.906667	0.49437	0.51248	0.51978	0.52575	0.5287
0.906944	0.49451	0.51259	0.51992	0.52588	0.52883
0.907222	0.49465	0.51271	0.52004	0.526	0.52894
0.9075	0.49477	0.51282	0.52017	0.5261	0.52905
0.907778	0.49488	0.51295	0.52025	0.5262	0.52917
0.908056	0.49504	0.51307	0.52039	0.52632	0.52927
0.908333	0.49515	0.51317	0.5205	0.52641	0.52938
0.908611	0.49528	0.51327	0.52062	0.52653	0.5295
0.908889	0.49538	0.51337	0.52072	0.52662	0.52957
0.909167	0.49548	0.51347	0.52083	0.52673	0.52965
0.909444	0.4956	0.51356	0.52093	0.52682	0.52976
0.909722	0.49571	0.51365	0.52103	0.52692	0.52983
0.91	0.49581	0.51374	0.52112	0.52701	0.52992
0.910278	0.49592	0.51383	0.52122	0.5271	0.53003
0.910556	0.496	0.51392	0.52132	0.52719	0.5301
0.910833	0.49612	0.514	0.52141	0.52729	0.53018
0.911111	0.49622	0.51407	0.52149	0.52736	0.53027
0.911389	0.4963	0.51414	0.52158	0.52743	0.53034
0.911667	0.49638	0.51422	0.52166	0.52749	0.53043
0.911944	0.49648	0.51429	0.52174	0.52758	0.5305
0.912222	0.49656	0.51437	0.52183	0.52766	0.53058
0.9125	0.49664	0.51445	0.52192	0.52772	0.53064
0.912778	0.49673	0.51453	0.52199	0.5278	0.53072
0.913056	0.4968	0.51458	0.52205	0.52787	0.53077
0.913333	0.4969	0.51465	0.52214	0.52793	0.53086
0.913611	0.49699	0.51471	0.52222	0.52802	0.53091
0.913889	0.49706	0.51477	0.52229	0.52805	0.53098
0.914167	0.49714	0.51483	0.52236	0.52811	0.53103
0.914444	0.49721	0.5149	0.52243	0.52818	0.53107
0.914722	0.49728	0.51496	0.5225	0.52825	0.53114
0.915	0.49736	0.51502	0.52257	0.52832	0.5312
0.915278	0.49742	0.51508	0.52263	0.52838	0.53125
0.915556	0.4975	0.51513	0.52268	0.52844	0.5313
0.915833	0.49755	0.5152	0.52273	0.5285	0.53136
0.916111	0.49762	0.51524	0.52277	0.52855	0.5314
0.916389	0.49769	0.51529	0.52283	0.52862	0.53144
0.916667	0.49778	0.51534	0.52288	0.52868	0.53151
0.916944	0.49783	0.5154	0.52292	0.52873	0.53154
0.919722	0.4984	0.51587	0.52338	0.52917	0.53194
0.9225	0.49886	0.51626	0.52379	0.5296	0.53226
0.925278	0.49925	0.51663	0.52415	0.52996	0.53252
0.928056	0.49962	0.51691	0.52446	0.53026	0.53268
0.930833	0.49994	0.51718	0.52471	0.53045	0.5328
0.933611	0.50022	0.51742	0.52491	0.53064	0.5329
0.936389	0.50044	0.51761	0.52515	0.53078	0.533
0.939167	0.50063	0.51775	0.52532	0.53088	0.53307
0.941944	0.50079	0.51786	0.52542	0.53099	0.53309
0.944722	0.50094	0.51799	0.52551	0.53111	0.53315
0.9725	0.50163	0.51878	0.52586	0.53135	0.53359
1.00028	0.50185	0.51924	0.52587	0.53095	0.53368
1.02806	0.50204	0.51935	0.52575	0.53094	0.53384
1.05583	0.50252	0.51918	0.52624	0.53123	0.53394
1.08361	0.50305	0.51914	0.52625	0.53158	0.53408
1.11139	0.50361	0.51913	0.52611	0.53162	0.53371
1.13917	0.50363	0.51905	0.52624	0.53146	0.53338
1.16639	0.50364	0.51948	0.52636	0.53122	0.5338
1.16667	0.50366	0.5195	0.52635	0.5312	0.5338
1.16694	0.58584	0.5959	0.6007	0.60423	0.60607
1.16722	0.58554	0.59571	0.60061	0.6042	0.60614
1.1675	0.58522	0.59544	0.60039	0.60401	0.60599
1.16778	0.58495	0.59516	0.60012	0.60383	0.60582
1.16806	0.58468	0.59493	0.59989	0.60357	0.60561
1.16833	0.58446	0.59467	0.59967	0.60337	0.60541
1.16861	0.58423	0.59446	0.59945	0.60315	0.60523
1.16889	0.58405	0.59425	0.59925	0.60295	0.60506
1.16917	0.58387	0.59406	0.59906	0.60276	0.60487
1.16944	0.58369	0.59387	0.59887	0.60259	0.60473
1.16972	0.58353	0.59369	0.5987	0.60242	0.60456
1.17	0.58337	0.59357	0.59856	0.60226	0.60442
1.17028	0.58322	0.59339	0.5984	0.6021	0.60427
1.17056	0.58307	0.59325	0.59824	0.60198	0.60413
1.17083	0.58294	0.59312	0.59813	0.60185	0.60401
1.17111	0.58279	0.59299	0.59798	0.60171	0.60389
1.17139	0.58268	0.59285	0.59785	0.60161	0.60377
1.17167	0.58256	0.59274	0.59774	0.60146	0.60364
1.17194	0.58244	0.59262	0.59759	0.60135	0.60355
1.17222	0.58234	0.59251	0.59747	0.60124	0.60345
1.1725	0.58223	0.59238	0.59733	0.60113	0.60335
1.17278	0.58212	0.59229	0.59725	0.60103	0.60324
1.17306	0.58199	0.59218	0.59713	0.60092	0.60317
1.17333	0.5819	0.59208	0.59703	0.60084	0.60306
1.17361	0.5818	0.59199	0.59694	0.60073	0.60297
1.17389	0.58169	0.59189	0.59684	0.60064	0.60288
1.17417	0.58158	0.59181	0.59675	0.60055	0.6028
1.17444	0.58148	0.59172	0.59666	0.60046	0.6027
1.17472	0.58141	0.59163	0.59657	0.60037	0.60263
1.175	0.58129	0.59154	0.59648	0.6003	0.60257
1.17528	0.58122	0.59145	0.59639	0.60022	0.60247
1.17556	0.58113	0.59138	0.59633	0.60012	0.6024
1.17583	0.58105	0.5913	0.59627	0.60006	0.60234
1.17611	0.58096	0.59121	0.59618	0.59999	0.60226
1.17639	0.58088	0.59113	0.5961	0.59991	0.6022
1.17667	0.5808	0.59105	0.59604	0.59984	0.60213
1.17694	0.58072	0.591	0.59596	0.59978	0.60207
1.17722	0.58065	0.59092	0.59591	0.59968	0.602
1.1775	0.58056	0.59086	0.59583	0.59964	0.60193
1.17778	0.5805	0.5908	0.59577	0.59957	0.60186
1.17806	0.58041	0.59073	0.5957	0.5995	0.60182
1.17833	0.58035	0.59068	0.59562	0.59943	0.60175
1.17861	0.58029	0.59062	0.59558	0.59938	0.60169
1.17889	0.58023	0.59056	0.59551	0.5993	0.60162
1.17917	0.58016	0.5905	0.59545	0.59925	0.60157
1.17944	0.5801	0.59044	0.59539	0.59919	0.60151
1.17972	0.58004	0.59039	0.59534	0.59914	0.60144
1.18	0.57996	0.59033	0.59527	0.59909	0.60139
1.18028	0.57991	0.59027	0.59522	0.59902	0.60135
1.18056	0.57985	0.59022	0.59517	0.59898	0.60129
1.18083	0.57978	0.59017	0.59511	0.59892	0.60123
1.18111	0.57972	0.59013	0.59504	0.59888	0.60119
1.18139	0.57966	0.59008	0.59498	0.59882	0.60115
1.18167	0.57963	0.59002	0.59491	0.59878	0.6011
1.18194	0.57956	0.58997	0.59489	0.59871	0.60104
1.18222	0.5795	0.58994	0.59483	0.59868	0.60099
1.1825	0.57945	0.58989	0.59478	0.59863	0.60096
1.18278	0.5794	0.58983	0.59473	0.59859	0.60091
1.18306	0.57935	0.58979	0.59467	0.59852	0.60085
1.18333	0.5793	0.58973	0.59462	0.59849	0.60081
1.18361	0.57925	0.5897	0.59457	0.59845	0.60076
1.18389	0.57919	0.58964	0.59453	0.5984	0.60072
1.18417	0.57914	0.58958	0.59448	0.59835	0.60068
1.18444	0.5791	0.58953	0.59444	0.5983	0.60064
1.18472	0.57903	0.58949	0.5944	0.59826	0.60059
1.185	0.57899	0.58945	0.59435	0.59823	0.60055
1.18528	0.57893	0.5894	0.59431	0.59819	0.60052
1.18556	0.57889	0.58936	0.59426	0.59813	0.60046
1.18583	0.57884	0.58932	0.59422	0.5981	0.60043
1.18611	0.57878	0.58929	0.59419	0.59804	0.6004
1.18639	0.57874	0.58925	0.59412	0.598	0.60037
1.18667	0.57872	0.5892	0.59409	0.59796	0.60033
1.18694	0.57866	0.58917	0.59405	0.59791	0.60029
1.18722	0.57861	0.58914	0.594	0.59788	0.60025
1.1875	0.57858	0.58909	0.59397	0.59786	0.60023
1.18778	0.57855	0.58905	0.59391	0.59781	0.6002
1.18806	0.57849	0.58901	0.59387	0.59776	0.60015
1.18833	0.57844	0.58897	0.59387	0.59773	0.60013
1.18861	0.57843	0.58896	0.59381	0.59769	0.60009
1.18889	0.57836	0.58892	0.59377	0.59766	0.60005
1.18917	0.57832	0.58888	0.59375	0.5976	0.60001
1.18944	0.5783	0.58885	0.59371	0.59758	0.59998
1.18972	0.57825	0.58881	0.59366	0.59752	0.59994
1.19	0.57819	0.58876	0.59361	0.59747	0.5999
1.19028	0.57817	0.58874	0.5936	0.59745	0.59986
1.19056	0.57812	0.5887	0.59355	0.59739	0.59984
1.19083	0.57809	0.58867	0.59352	0.59737	0.5998
1.19111	0.57806	0.58862	0.5935	0.59733	0.59977
1.19139	0.578	0.5886	0.59346	0.59731	0.59974
1.19167	0.57799	0.58856	0.59342	0.59729	0.59971
1.19194	0.57795	0.58853	0.5934	0.59725	0.59968
1.19222	0.57791	0.58848	0.59336	0.5972	0.59964
1.1925	0.57788	0.58846	0.59332	0.59719	0.59963
1.19278	0.57785	0.58843	0.59328	0.59719	0.59959
1.19306	0.57783	0.58839	0.59326	0.59715	0.59958
1.19333	0.5778	0.58837	0.59325	0.59713	0.59954
1.19361	0.57776	0.58832	0.5932	0.5971	0.59953
1.19389	0.57773	0.5883	0.59318	0.59706	0.5995
1.19417	0.57771	0.58828	0.59313	0.59705	0.59947
1.19444	0.57768	0.58825	0.59312	0.59701	0.59944
1.19472	0.57764	0.58821	0.5931	0.59699	0.59942
1.195	0.57763	0.58818	0.59305	0.59696	0.5994
1.19528	0.57759	0.58816	0.59304	0.59695	0.59936
1.19556	0.57758	0.58812	0.593	0.59692	0.59935
1.19583	0.57754	0.58811	0.59299	0.5969	0.59931
1.19611	0.57753	0.58807	0.59294	0.59689	0.59928
1.19639	0.5775	0.58806	0.59291	0.59685	0.59925
1.19667	0.57749	0.58802	0.59289	0.59683	0.59922
1.19694	0.57745	0.58801	0.59286	0.59681	0.59921
1.19722	0.57743	0.58798	0.59286	0.59679	0.59918
1.1975	0.57741	0.58796	0.59285	0.59677	0.59914
1.19778	0.57737	0.58794	0.5928	0.59675	0.59913
1.19806	0.57736	0.5879	0.59279	0.59672	0.5991
1.19833	0.57734	0.58788	0.59275	0.5967	0.59909
1.19861	0.5773	0.58786	0.59274	0.59668	0.59906
1.19889	0.57729	0.58785	0.59272	0.59667	0.59904
1.19917	0.57726	0.58783	0.59269	0.59663	0.59901
1.19944	0.57722	0.58779	0.59267	0.59661	0.59901
1.19972	0.57719	0.58777	0.59265	0.5966	0.59897
1.2	0.57717	0.58775	0.5926	0.59658	0.59897
1.20028	0.57714	0.58772	0.59258	0.59656	0.59894
1.20056	0.57711	0.58771	0.59256	0.59654	0.59892
1.20083	0.57708	0.5877	0.59253	0.59654	0.59891
1.20111	0.57706	0.58767	0.59251	0.59649	0.59891
1.20139	0.57704	0.58766	0.59249	0.59649	0.59888
1.20167	0.577	0.58762	0.59248	0.59646	0.59887
1.20194	0.57699	0.58761	0.59245	0.59644	0.59884
1.20222	0.57695	0.58757	0.59243	0.59643	0.59884
1.2025	0.57694	0.58755	0.59239	0.59641	0.59883
1.20278	0.5769	0.58753	0.59238	0.59639	0.59881
1.20306	0.57688	0.58749	0.59238	0.59637	0.5988
1.20333	0.57684	0.58749	0.59236	0.59638	0.59878
1.20361	0.57683	0.58747	0.59233	0.59636	0.59877
1.20389	0.57681	0.58745	0.59231	0.59635	0.59876
1.20417	0.57681	0.58744	0.59229	0.59634	0.59873
1.20444	0.5768	0.58742	0.59227	0.59631	0.59871
1.20472	0.57676	0.58739	0.59224	0.59629	0.5987
1.205	0.57675	0.58738	0.59223	0.59628	0.59869
1.20528	0.57674	0.58735	0.59222	0.59628	0.59867
1.20556	0.57671	0.58735	0.5922	0.59626	0.59866
1.20583	0.57671	0.58732	0.59218	0.59624	0.59865
1.20611	0.57667	0.5873	0.59217	0.59624	0.59861
1.20639	0.57667	0.58729	0.59215	0.59621	0.59862
1.20667	0.57665	0.58727	0.59213	0.5962	0.5986
1.20694	0.57665	0.58725	0.59212	0.59617	0.59858
1.20722	0.57662	0.58722	0.59212	0.59618	0.59856
1.2075	0.5766	0.58722	0.59211	0.59617	0.59856
1.20778	0.5766	0.58721	0.5921	0.59616	0.59855
1.20806	0.57655	0.58718	0.59207	0.59614	0.59854
1.20833	0.57654	0.58716	0.59206	0.5961	0.59853
1.20861	0.57652	0.58715	0.59205	0.5961	0.59851
1.20889	0.57651	0.58715	0.59203	0.59608	0.59849
1.20917	0.57652	0.58713	0.59204	0.59606	0.59849
1.20944	0.57649	0.58712	0.59203	0.59606	0.59848
1.20972	0.57647	0.5871	0.59201	0.59603	0.59844
1.21	0.57646	0.58709	0.59199	0.59603	0.59843
1.21028	0.57645	0.58709	0.59198	0.59602	0.59843
1.21056	0.57645	0.58706	0.59197	0.59599	0.59841
1.21083	0.57643	0.58706	0.59195	0.59599	0.59839
1.21111	0.57642	0.58704	0.59196	0.59596	0.59838
1.21139	0.57641	0.58703	0.59192	0.59595	0.59838
1.21167	0.57641	0.58702	0.59192	0.59592	0.59835
1.21194	0.57638	0.587	0.5919	0.59592	0.59834
1.21222	0.57637	0.58698	0.5919	0.59589	0.59834
1.2125	0.57634	0.58698	0.59189	0.59589	0.59831
1.21278	0.57634	0.58697	0.59187	0.59589	0.59831
1.21306	0.57632	0.58696	0.59185	0.59586	0.59828
1.21333	0.5763	0.58694	0.59184	0.59586	0.59827
1.21361	0.57629	0.58694	0.59184	0.59585	0.59825
1.21389	0.57627	0.58694	0.59184	0.59583	0.59826
1.21417	0.57626	0.58693	0.59181	0.59582	0.59825
1.21444	0.57624	0.58694	0.59181	0.59582	0.59824
1.21472	0.57623	0.58692	0.59181	0.5958	0.59822
1.215	0.57622	0.5869	0.59179	0.5958	0.59822
1.21528	0.57621	0.5869	0.59178	0.59578	0.5982
1.21556	0.57619	0.58688	0.59176	0.59578	0.59821
1.21583	0.57619	0.58688	0.59176	0.59577	0.59818
1.21611	0.57617	0.58687	0.59177	0.59575	0.59817
1.21639	0.57618	0.58686	0.59175	0.59574	0.59817
1.21667	0.57617	0.58686	0.59174	0.59574	0.59814
1.21694	0.57613	0.58684	0.59173	0.59571	0.59812
1.21722	0.57613	0.58684	0.59171	0.59572	0.59811
1.2175	0.57612	0.58683	0.59172	0.59571	0.5981
1.21778	0.5761	0.58683	0.59171	0.59569	0.59809
1.21806	0.5761	0.5868	0.59172	0.5957	0.59808
1.21833	0.57609	0.58679	0.59171	0.59567	0.59807
1.21861	0.57607	0.58679	0.59168	0.59568	0.59806
1.21889	0.57606	0.58675	0.59168	0.59568	0.59806
1.21917	0.57603	0.58677	0.59168	0.59566	0.59804
1.21944	0.57603	0.58673	0.59169	0.59566	0.59802
1.21972	0.576	0.58672	0.59167	0.59563	0.59802
1.22	0.57602	0.58672	0.59166	0.59562	0.59801
1.22028	0.57599	0.58673	0.59166	0.59563	0.59801
1.22056	0.57599	0.58671	0.59164	0.59561	0.598
1.22083	0.576	0.58671	0.59165	0.59559	0.59799
1.22111	0.57597	0.58669	0.59163	0.5956	0.59798
1.22139	0.57597	0.58664	0.59162	0.59558	0.59794
1.22167	0.57596	0.58667	0.59161	0.59558	0.59795
1.22194	0.57594	0.58664	0.59162	0.59558	0.59795
1.22222	0.57595	0.58664	0.5916	0.59555	0.59792
1.2225	0.57594	0.58662	0.5916	0.59555	0.59791
1.22278	0.57592	0.58661	0.59159	0.59557	0.5979
1.22306	0.57592	0.58661	0.59158	0.59555	0.59789
1.22333	0.57591	0.58659	0.59157	0.59554	0.59789
1.22361	0.57589	0.58658	0.59157	0.59555	0.59786
1.22389	0.57587	0.58656	0.59156	0.59552	0.59786
1.22417	0.57588	0.58654	0.59156	0.59554	0.59786
1.22444	0.57586	0.58654	0.59157	0.59552	0.59785
1.22472	0.57586	0.58653	0.59156	0.59553	0.59785
1.225	0.57584	0.58652	0.59154	0.59552	0.59784
1.22528	0.57584	0.58651	0.59153	0.59551	0.59784
1.22556	0.57583	0.58649	0.59153	0.5955	0.59783
1.22583	0.57583	0.58648	0.59151	0.59551	0.59782
1.22611	0.57582	0.58647	0.59153	0.59551	0.59782
1.22639	0.5758	0.58647	0.59152	0.59549	0.5978
1.22667	0.57579	0.58645	0.59152	0.5955	0.5978
1.22694	0.57579	0.58644	0.59152	0.59551	0.59779
1.22722	0.57577	0.58644	0.59151	0.5955	0.59779
1.2275	0.57577	0.58642	0.59152	0.59549	0.59778
1.22778	0.57574	0.58641	0.59151	0.5955	0.59777
1.22806	0.57574	0.58641	0.5915	0.59549	0.59774
1.22833	0.57574	0.5864	0.5915	0.59548	0.59776
1.22861	0.57572	0.58638	0.59149	0.59548	0.59774
1.22889	0.5757	0.58637	0.59149	0.59547	0.59774
1.22917	0.57569	0.58638	0.59148	0.59547	0.59771
1.22944	0.57568	0.58634	0.59148	0.59548	0.5977
1.22972	0.57568	0.58633	0.59148	0.59548	0.59772
1.23	0.57566	0.58632	0.59146	0.59548	0.59771
1.23028	0.57566	0.58632	0.59147	0.59547	0.59769
1.23056	0.57567	0.58629	0.59147	0.59548	0.59769
1.23083	0.57565	0.58627	0.59146	0.59546	0.59768
1.23111	0.57564	0.58628	0.59146	0.59546	0.59766
1.23139	0.57562	0.58628	0.59145	0.59547	0.59765
1.23167	0.57559	0.58625	0.59146	0.59546	0.59764
1.23194	0.5756	0.58625	0.59144	0.59547	0.59764
1.23222	0.5756	0.58623	0.59146	0.59547	0.59761
1.2325	0.5756	0.58624	0.59144	0.59545	0.59763
1.23278	0.57557	0.58623	0.59144	0.59547	0.59761
1.23306	0.57558	0.58623	0.59143	0.59547	0.5976
1.23333	0.57557	0.58621	0.59142	0.59545	0.59758
1.23361	0.49226	0.50855	0.51583	0.52124	0.52401
1.23389	0.49262	0.5088	0.51597	0.52131	0.52399
1.23417	0.49296	0.5091	0.51621	0.52149	0.52412
1.23444	0.49325	0.50939	0.51648	0.52173	0.52432
1.23472	0.49353	0.50969	0.51676	0.52198	0.52455
1.235	0.49379	0.50994	0.51701	0.52223	0.52478
1.23528	0.49405	0.51022	0.51726	0.52249	0.52501
1.23556	0.49428	0.51047	0.51751	0.52272	0.52522
1.23583	0.49452	0.51071	0.51774	0.52294	0.52542
1.23611	0.49473	0.51094	0.51797	0.52315	0.52564
1.23639	0.49496	0.51116	0.51817	0.52337	0.52584
1.23667	0.49517	0.51136	0.51838	0.52355	0.52605
1.23694	0.49536	0.51154	0.51856	0.52374	0.52622
1.23722	0.49554	0.51173	0.51875	0.52392	0.52641
1.2375	0.49573	0.5119	0.5189	0.52411	0.52656
1.23778	0.4959	0.51208	0.5191	0.52425	0.52674
1.23806	0.49607	0.51223	0.51926	0.52443	0.52689
1.23833	0.49624	0.5124	0.51942	0.52458	0.52706
1.23861	0.49638	0.51256	0.51955	0.52472	0.52719
1.23889	0.49652	0.51271	0.51971	0.52487	0.52734
1.23917	0.49668	0.51286	0.51986	0.52499	0.52749
1.23944	0.49681	0.51299	0.52001	0.52514	0.52761
1.23972	0.49694	0.51313	0.52014	0.52527	0.52775
1.24	0.49708	0.51326	0.52024	0.5254	0.52787
1.24028	0.49719	0.51338	0.52039	0.52554	0.528
1.24056	0.49733	0.51351	0.52053	0.52566	0.52811
1.24083	0.49745	0.51361	0.52065	0.52578	0.52825
1.24111	0.49756	0.51373	0.52077	0.52589	0.52835
1.24139	0.49768	0.51384	0.52089	0.52602	0.52844
1.24167	0.49777	0.51396	0.52101	0.52614	0.52854
1.24194	0.49789	0.51405	0.52111	0.52624	0.52866
1.24222	0.49798	0.51416	0.52122	0.52635	0.52876
1.2425	0.4981	0.51427	0.52132	0.52646	0.52888
1.24278	0.49819	0.51436	0.52143	0.52654	0.52897
1.24306	0.4983	0.51445	0.52154	0.52666	0.52907
1.24333	0.49837	0.51454	0.52162	0.52675	0.52916
1.24361	0.49848	0.51463	0.52171	0.52686	0.52924
1.24389	0.49857	0.51474	0.52181	0.52694	0.52934
1.24417	0.49866	0.51482	0.52189	0.52703	0.52943
1.24444	0.49873	0.5149	0.52198	0.52712	0.52949
1.24472	0.4988	0.51498	0.52207	0.52721	0.5296
1.245	0.49891	0.51504	0.52213	0.52731	0.52971
1.24528	0.49897	0.51515	0.52221	0.52738	0.52976
1.24556	0.49906	0.51523	0.52227	0.52745	0.52983
1.24583	0.49914	0.51528	0.52234	0.52754	0.52993
1.24611	0.49921	0.51536	0.52241	0.52762	0.52998
1.24639	0.49927	0.51544	0.52249	0.52768	0.53007
1.24667	0.49935	0.51551	0.52255	0.52775	0.53014
1.24694	0.49942	0.51559	0.52261	0.52783	0.53019
1.24722	0.49949	0.51565	0.5227	0.52793	0.53026
1.2475	0.49954	0.51573	0.52275	0.52798	0.53034
1.24778	0.49961	0.51579	0.5228	0.52805	0.5304
1.24806	0.49967	0.51584	0.52287	0.52812	0.53046
1.24833	0.49974	0.51591	0.52293	0.52817	0.53053
1.24861	0.4998	0.51598	0.52299	0.52824	0.53059
1.24889	0.49985	0.51604	0.52307	0.52831	0.53067
1.24917	0.49993	0.51611	0.52311	0.52837	0.53072
1.24944	0.49998	0.51616	0.52317	0.52844	0.53078
1.24972	0.50005	0.51622	0.52323	0.52849	0.53083
1.25	0.50008	0.51628	0.52328	0.52856	0.53089
1.25028	0.50014	0.51632	0.52334	0.52861	0.53094
1.25306	0.50064	0.51678	0.52385	0.52911	0.53146
1.25583	0.50112	0.51719	0.5243	0.52952	0.53188
1.25861	0.50153	0.51757	0.52467	0.52984	0.53222
1.26139	0.50184	0.51785	0.52493	0.53009	0.53253
1.26417	0.5021	0.5181	0.52518	0.53031	0.53275
1.26694	0.50233	0.5183	0.52541	0.53053	0.53293
1.26972	0.5026	0.51845	0.52559	0.53067	0.53313
1.2725	0.50281	0.51858	0.52573	0.53082	0.53326
1.27528	0.50305	0.5187	0.52587	0.53091	0.53333
1.27806	0.50318	0.5188	0.52596	0.53098	0.53341
1.30583	0.504	0.51917	0.52628	0.53141	0.53368
1.33361	0.50424	0.51898	0.5261	0.53134	0.53365
1.36139	0.5045	0.51904	0.52612	0.53134	0.53385
1.38917	0.50526	0.51938	0.5262	0.5314	0.53407
1.41694	0.50552	0.52008	0.52648	0.53148	0.53391
1.44472	0.5054	0.52026	0.52657	0.53133	0.53394
1.4725	0.50522	0.51989	0.52664	0.53151	0.53371
1.49972	0.50541	0.51961	0.52688	0.53153	0.5338
1.5	0.50541	0.5196	0.52687	0.53154	0.53381
1.50028	0.58694	0.59593	0.60103	0.60444	0.60603
1.50056	0.58664	0.59572	0.60097	0.60443	0.60613
1.50083	0.58635	0.59544	0.60073	0.60427	0.60598
1.50111	0.58605	0.59517	0.60047	0.60405	0.60579
1.50139	0.58581	0.59492	0.60023	0.60383	0.60559
1.50167	0.58556	0.59467	0.60001	0.60363	0.60541
1.50194	0.58535	0.59446	0.5998	0.60343	0.6052
1.50222	0.58514	0.59424	0.59961	0.60322	0.60505
1.5025	0.58494	0.59404	0.59939	0.60305	0.60486
1.50278	0.58475	0.59386	0.59923	0.6029	0.60469
1.50306	0.58459	0.59368	0.59904	0.60271	0.60453
1.50333	0.58441	0.59352	0.59889	0.60258	0.60438
1.50361	0.58426	0.59336	0.59873	0.60242	0.60422
1.50389	0.58411	0.59322	0.59859	0.60231	0.60408
1.50417	0.58397	0.59307	0.59844	0.60216	0.60395
1.50444	0.58383	0.59294	0.59829	0.60204	0.60382
1.50472	0.58372	0.5928	0.59817	0.60192	0.60371
1.505	0.58358	0.59266	0.59804	0.60181	0.60357
1.50528	0.58347	0.59256	0.59792	0.60166	0.60347
1.50556	0.58336	0.59244	0.5978	0.60158	0.60335
1.50583	0.58326	0.59234	0.59768	0.60148	0.60326
1.50611	0.58313	0.59222	0.59759	0.60136	0.60315
1.50639	0.58303	0.59212	0.59745	0.60125	0.60305
1.50667	0.58292	0.59203	0.59735	0.60117	0.60295
1.50694	0.58282	0.59194	0.59724	0.60107	0.60286
1.50722	0.58274	0.59184	0.59715	0.60097	0.60277
1.5075	0.58265	0.59175	0.59704	0.60089	0.60267
1.50778	0.58257	0.59167	0.59696	0.60081	0.60258
1.50806	0.58248	0.59159	0.59688	0.60072	0.60251
1.50833	0.58239	0.5915	0.59678	0.6006	0.60242
1.50861	0.58231	0.59143	0.59669	0.60054	0.60233
1.50889	0.58223	0.59134	0.59662	0.60047	0.60227
1.50917	0.58216	0.59126	0.59654	0.6004	0.60218
1.50944	0.58207	0.59117	0.59646	0.60032	0.60211
1.50972	0.58201	0.59109	0.59641	0.60025	0.60205
1.51	0.58192	0.59103	0.59632	0.60018	0.60197
1.51028	0.58186	0.59094	0.59625	0.6001	0.60192
1.51056	0.58179	0.59086	0.59619	0.60002	0.60184
1.51083	0.58172	0.59078	0.59611	0.59997	0.60176
1.51111	0.58163	0.59071	0.59603	0.59991	0.60169
1.51139	0.58158	0.59066	0.59597	0.59984	0.60163
1.51167	0.58152	0.5906	0.59589	0.59977	0.60158
1.51194	0.58146	0.59053	0.59584	0.59973	0.60152
1.51222	0.58137	0.59047	0.59576	0.59966	0.60145
1.5125	0.58132	0.59041	0.59569	0.59962	0.6014
1.51278	0.58128	0.59035	0.59565	0.59955	0.60133
1.51306	0.58121	0.5903	0.59559	0.59951	0.60127
1.51333	0.58114	0.59023	0.59552	0.59944	0.60121
1.51361	0.5811	0.59017	0.59545	0.59939	0.60116
1.51389	0.58102	0.5901	0.5954	0.59934	0.6011
1.51417	0.58098	0.59004	0.59534	0.59928	0.60103
1.51444	0.58092	0.59	0.59529	0.59923	0.60099
1.51472	0.58086	0.58995	0.59523	0.59918	0.60093
1.515	0.58081	0.58989	0.59519	0.59913	0.60089
1.51528	0.58074	0.58984	0.59514	0.59909	0.60083
1.51556	0.58069	0.58978	0.59509	0.59902	0.60075
1.51583	0.58062	0.58973	0.59505	0.59898	0.6007
1.51611	0.58059	0.58969	0.59499	0.59894	0.60065
1.51639	0.58053	0.58963	0.59495	0.59889	0.6006
1.51667	0.58048	0.58956	0.59489	0.59885	0.60053
1.51694	0.58043	0.58953	0.59483	0.59879	0.60048
1.51722	0.5804	0.58947	0.59479	0.59875	0.60044
1.5175	0.58036	0.58943	0.59477	0.5987	0.60039
1.51778	0.58029	0.58939	0.5947	0.59867	0.60034
1.51806	0.58026	0.58934	0.59467	0.59863	0.60031
1.51833	0.58022	0.58929	0.59463	0.59859	0.60026
1.51861	0.58017	0.58926	0.5946	0.59855	0.60023
1.51889	0.58013	0.5892	0.59455	0.5985	0.60019
1.51917	0.58009	0.58916	0.5945	0.59846	0.60014
1.51944	0.58004	0.58912	0.59444	0.59842	0.60011
1.51972	0.58	0.58907	0.59441	0.5984	0.60008
1.52	0.57997	0.58903	0.59436	0.59835	0.60003
1.52028	0.57992	0.58897	0.59431	0.59832	0.59999
1.52056	0.57989	0.58893	0.59429	0.59828	0.59997
1.52083	0.57984	0.58888	0.59425	0.59826	0.59994
1.52111	0.57981	0.58885	0.59422	0.59823	0.59989
1.52139	0.57977	0.5888	0.59417	0.59818	0.59988
1.52167	0.57973	0.58877	0.59412	0.59815	0.59984
1.52194	0.57971	0.58874	0.59409	0.59812	0.59982
1.52222	0.57967	0.5887	0.59406	0.5981	0.59978
1.5225	0.57964	0.58865	0.59401	0.59808	0.59976
1.52278	0.57961	0.58862	0.594	0.59802	0.59973
1.52306	0.57958	0.58858	0.59394	0.598	0.59968
1.52333	0.57955	0.58856	0.59392	0.59797	0.59966
1.52361	0.57948	0.58852	0.59385	0.59792	0.59964
1.52389	0.57946	0.58849	0.59383	0.59789	0.5996
1.52417	0.57945	0.58845	0.59379	0.59787	0.59958
1.52444	0.5794	0.5884	0.59376	0.59784	0.59955
1.52472	0.57937	0.58838	0.59372	0.5978	0.59953
1.525	0.57934	0.58835	0.59369	0.59776	0.5995
1.52528	0.5793	0.58832	0.59365	0.59773	0.59948
1.52556	0.57928	0.58827	0.59362	0.5977	0.59946
1.52583	0.57923	0.58824	0.59359	0.59766	0.59944
1.52611	0.5792	0.58822	0.59355	0.59764	0.59942
1.52639	0.57916	0.58819	0.59353	0.59761	0.59939
1.52667	0.57915	0.58815	0.59348	0.59756	0.59938
1.52694	0.5791	0.58813	0.59346	0.59753	0.59935
1.52722	0.57906	0.58812	0.59344	0.59749	0.59933
1.5275	0.57904	0.58809	0.59341	0.59747	0.5993
1.52778	0.579	0.58806	0.59337	0.59743	0.59929
1.52806	0.57897	0.58803	0.59338	0.59742	0.59925
1.52833	0.57892	0.588	0.59333	0.59738	0.59923
1.52861	0.57889	0.58796	0.59329	0.59736	0.59921
1.52889	0.57887	0.58794	0.59329	0.59734	0.59919
1.52917	0.57884	0.58792	0.59325	0.59732	0.59918
1.52944	0.57881	0.58789	0.59324	0.5973	0.59914
1.52972	0.57878	0.58786	0.59323	0.59727	0.59912
1.53	0.57876	0.58784	0.59319	0.59726	0.59912
1.53028	0.57871	0.58782	0.59316	0.59722	0.59908
1.53056	0.57869	0.58779	0.59315	0.59721	0.59906
1.53083	0.57866	0.58776	0.59313	0.59719	0.59905
1.53111	0.57863	0.58773	0.59309	0.59717	0.59902
1.53139	0.5786	0.58771	0.59308	0.59714	0.59902
1.53167	0.57859	0.58767	0.59306	0.59712	0.59901
1.53194	0.57857	0.58766	0.59303	0.59709	0.59897
1.53222	0.57854	0.58762	0.59302	0.59706	0.59896
1.5325	0.57852	0.58761	0.59299	0.59705	0.59895
1.53278	0.57849	0.58757	0.59296	0.59704	0.59892
1.53306	0.57847	0.58755	0.59295	0.59703	0.59891
1.53333	0.57845	0.58755	0.59293	0.59701	0.5989
1.53361	0.57843	0.58752	0.59288	0.59698	0.5989
1.53389	0.5784	0.58752	0.5929	0.59694	0.59888
1.53417	0.57837	0.58749	0.59286	0.59692	0.59887
1.53444	0.57835	0.58746	0.59284	0.5969	0.59884
1.53472	0.57833	0.58746	0.59282	0.5969	0.59882
1.535	0.57829	0.58743	0.59281	0.59686	0.59881
1.53528	0.57827	0.5874	0.59279	0.59686	0.59881
1.53556	0.57825	0.58737	0.59275	0.59684	0.5988
1.53583	0.57823	0.58737	0.59273	0.5968	0.59877
1.53611	0.57822	0.58735	0.59271	0.59678	0.59876
1.53639	0.57818	0.58733	0.59271	0.59678	0.59875
1.53667	0.57816	0.58731	0.59267	0.59674	0.59872
1.53694	0.57814	0.58731	0.59267	0.59675	0.5987
1.53722	0.57812	0.58726	0.59263	0.59673	0.5987
1.5375	0.5781	0.58726	0.59261	0.59671	0.59869
1.53778	0.57808	0.58723	0.59259	0.5967	0.59867
1.53806	0.57807	0.58722	0.59257	0.59669	0.59865
1.53833	0.57805	0.58721	0.59256	0.59666	0.59863
1.53861	0.57804	0.58718	0.59254	0.59665	0.59862
1.53889	0.57802	0.58717	0.59252	0.59665	0.59861
1.53917	0.57799	0.58717	0.59251	0.59664	0.59859
1.53944	0.57798	0.58713	0.59248	0.5966	0.59858
1.53972	0.57796	0.58712	0.59248	0.59659	0.59855
1.54	0.57795	0.58709	0.59245	0.59658	0.59853
1.54028	0.57791	0.58709	0.59241	0.59656	0.5985
1.54056	0.57789	0.58705	0.59239	0.59653	0.59851
1.54083	0.57788	0.58704	0.5924	0.59652	0.5985
1.54111	0.57786	0.58702	0.59238	0.5965	0.59848
1.54139	0.57785	0.587	0.59237	0.59648	0.59847
1.54167	0.57782	0.58697	0.59235	0.59645	0.59845
1.54194	0.5778	0.58695	0.59234	0.59645	0.59845
1.54222	0.57777	0.58694	0.59233	0.59642	0.59841
1.5425	0.57774	0.58693	0.59231	0.5964	0.59842
1.54278	0.57773	0.58691	0.59229	0.59639	0.59841
1.54306	0.57773	0.58689	0.59226	0.59637	0.5984
1.54333	0.57771	0.58688	0.59224	0.59635	0.59839
1.54361	0.5777	0.58687	0.59225	0.59633	0.59837
1.54389	0.57767	0.58688	0.59223	0.59632	0.59836
1.54417	0.57766	0.58684	0.59222	0.59632	0.59834
1.54444	0.57765	0.58683	0.59222	0.5963	0.59832
1.54472	0.57763	0.58683	0.5922	0.59628	0.59833
1.545	0.57762	0.58682	0.59219	0.59628	0.5983
1.54528	0.57759	0.5868	0.59219	0.59626	0.5983
1.54556	0.57757	0.58678	0.59218	0.59623	0.59827
1.54583	0.57756	0.58676	0.59216	0.59622	0.59826
1.54611	0.57756	0.58676	0.59213	0.59622	0.59824
1.54639	0.57753	0.58674	0.59213	0.59623	0.59824
1.54667	0.57752	0.58673	0.59212	0.59622	0.59823
1.54694	0.57752	0.5867	0.59209	0.59619	0.59823
1.54722	0.57748	0.58669	0.59209	0.59616	0.59822
1.5475	0.57749	0.58667	0.59208	0.59619	0.59822
1.54778	0.57747	0.58666	0.59206	0.59616	0.59821
1.54806	0.57748	0.58665	0.59205	0.59615	0.59819
1.54833	0.57745	0.58665	0.59203	0.59614	0.59819
1.54861	0.57743	0.58663	0.59202	0.59612	0.59818
1.54889	0.57743	0.58661	0.59201	0.59611	0.59817
1.54917	0.57742	0.58661	0.592	0.59608	0.59816
1.54944	0.57739	0.5866	0.59198	0.59607	0.59817
1.54972	0.57739	0.58656	0.59196	0.59608	0.59816
1.55	0.57737	0.58657	0.59195	0.59606	0.59815
1.55028	0.57736	0.58655	0.59193	0.59603	0.59816
1.55056	0.57735	0.58656	0.59194	0.59602	0.59815
1.55083	0.57733	0.58652	0.59193	0.596	0.59815
1.55111	0.57734	0.58652	0.59192	0.59599	0.59813
1.55139	0.57733	0.5865	0.59191	0.59598	0.59812
1.55167	0.5773	0.58649	0.5919	0.59599	0.59812
1.55194	0.57732	0.5865	0.59187	0.59598	0.5981
1.55222	0.5773	0.58646	0.59187	0.59596	0.5981
1.5525	0.5773	0.58646	0.59184	0.59595	0.59809
1.55278	0.57728	0.58643	0.59183	0.59592	0.59807
1.55306	0.57726	0.58644	0.59182	0.59593	0.59805
1.55333	0.57726	0.58642	0.59181	0.59591	0.59803
1.55361	0.57725	0.58641	0.5918	0.5959	0.59803
1.55389	0.57725	0.58638	0.59179	0.5959	0.59804
1.55417	0.57723	0.58638	0.59177	0.59589	0.59801
1.55444	0.57723	0.58636	0.59176	0.59587	0.59801
1.55472	0.57723	0.58634	0.59175	0.59586	0.59802
1.555	0.57722	0.58634	0.59174	0.59588	0.598
1.55528	0.57721	0.58634	0.59173	0.59585	0.59801
1.55556	0.57719	0.58631	0.59172	0.59583	0.59799
1.55583	0.57718	0.5863	0.59171	0.59584	0.59798
1.55611	0.57718	0.58631	0.59169	0.59583	0.59798
1.55639	0.57717	0.58629	0.59168	0.59581	0.59797
1.55667	0.57717	0.58627	0.59167	0.59581	0.59797
1.55694	0.57716	0.58627	0.59166	0.59579	0.59797
1.55722	0.57714	0.58626	0.59165	0.59579	0.59797
1.5575	0.57712	0.58626	0.59165	0.59578	0.59797
1.55778	0.57713	0.58625	0.59164	0.59576	0.59792
1.55806	0.57711	0.58624	0.59162	0.59574	0.59793
1.55833	0.57711	0.58621	0.59162	0.59575	0.59793
1.55861	0.57711	0.58621	0.59161	0.59573	0.59792
1.55889	0.57709	0.5862	0.5916	0.59575	0.5979
1.55917	0.57708	0.58619	0.5916	0.59573	0.59789
1.55944	0.57705	0.58618	0.59159	0.59572	0.59789
1.55972	0.57706	0.58616	0.59158	0.59571	0.59788
1.56	0.57704	0.58616	0.59157	0.59569	0.59787
1.56028	0.57705	0.58615	0.59156	0.59569	0.59787
1.56056	0.57705	0.58614	0.59155	0.59566	0.59786
1.56083	0.57702	0.58614	0.59153	0.59566	0.59786
1.56111	0.57701	0.58612	0.59154	0.59568	0.59783
1.56139	0.577	0.5861	0.59152	0.59566	0.59784
1.56167	0.57699	0.5861	0.59152	0.59564	0.59781
1.56194	0.57697	0.5861	0.59149	0.59563	0.59782
1.56222	0.57697	0.58609	0.5915	0.59563	0.5978
1.5625	0.57694	0.58609	0.5915	0.59562	0.59779
1.56278	0.57693	0.58608	0.59148	0.59563	0.5978
1.56306	0.57693	0.58606	0.59147	0.59561	0.59779
1.56333	0.57691	0.58607	0.59146	0.59559	0.59778
1.56361	0.5769	0.58606	0.59146	0.59558	0.59777
1.56389	0.57691	0.58606	0.59144	0.59557	0.59776
1.56417	0.57687	0.58605	0.59144	0.59556	0.59775
1.56444	0.57688	0.58605	0.59143	0.59557	0.59775
1.56472	0.57686	0.58603	0.59144	0.59555	0.59775
1.565	0.57685	0.58603	0.59143	0.59555	0.59775
1.56528	0.57685	0.58604	0.59142	0.59556	0.59774
1.56556	0.57684	0.58602	0.59142	0.59556	0.59773
1.56583	0.57683	0.58599	0.59139	0.59555	0.59772
1.56611	0.57683	0.58601	0.59138	0.59555	0.5977
1.56639	0.57681	0.58602	0.59138	0.59553	0.59771
1.56667	0.57681	0.586	0.59139	0.59551	0.59769
1.56694	0.49416	0.5084	0.51585	0.52135	0.52419
1.56722	0.49452	0.50866	0.51597	0.52138	0.52414
1.5675	0.49489	0.50894	0.51623	0.52157	0.52429
1.56778	0.49523	0.50922	0.51649	0.52181	0.52449
1.56806	0.49551	0.5095	0.51675	0.52205	0.52472
1.56833	0.49578	0.50977	0.51699	0.52228	0.52493
1.56861	0.49603	0.51003	0.51726	0.52253	0.52515
1.56889	0.49629	0.51026	0.5175	0.52277	0.52537
1.56917	0.49651	0.51051	0.51773	0.52299	0.52559
1.56944	0.49674	0.51071	0.51794	0.52321	0.52579
1.56972	0.49695	0.51093	0.51815	0.5234	0.526
1.57	0.49715	0.51115	0.51834	0.5236	0.52619
1.57028	0.49734	0.51133	0.51852	0.52381	0.52637
1.57056	0.49752	0.51153	0.51871	0.52398	0.52656
1.57083	0.49771	0.5117	0.51887	0.52414	0.52673
1.57111	0.49788	0.51187	0.51905	0.52432	0.52687
1.57139	0.49805	0.51204	0.5192	0.52447	0.52703
1.57167	0.49822	0.51218	0.51937	0.52464	0.52718
1.57194	0.49837	0.51234	0.51951	0.52477	0.52733
1.57222	0.49852	0.5125	0.51965	0.52491	0.52748
1.5725	0.49867	0.51264	0.51977	0.52506	0.52761
1.57278	0.49879	0.51278	0.51993	0.52518	0.52773
1.57306	0.49891	0.51291	0.52004	0.5253	0.52785
1.57333	0.49904	0.51305	0.52017	0.52542	0.52799
1.57361	0.49916	0.51317	0.52031	0.52556	0.52811
1.57389	0.49927	0.5133	0.52044	0.52567	0.52821
1.57417	0.49941	0.51341	0.52056	0.52579	0.52833
1.57444	0.4995	0.51351	0.52068	0.52587	0.52844
1.57472	0.49962	0.51364	0.52081	0.526	0.52854
1.575	0.49974	0.51374	0.52092	0.52611	0.52867
1.57528	0.49983	0.51385	0.52103	0.52622	0.52875
1.57556	0.49992	0.51396	0.52113	0.52632	0.52884
1.57583	0.50003	0.51407	0.52123	0.52641	0.52893
1.57611	0.50015	0.51416	0.52135	0.5265	0.52905
1.57639	0.50023	0.51425	0.52143	0.52658	0.52914
1.57667	0.50034	0.51435	0.52154	0.52669	0.52922
1.57694	0.50042	0.51443	0.52163	0.52677	0.52933
1.57722	0.50051	0.51453	0.52173	0.52685	0.52941
1.5775	0.50061	0.51461	0.5218	0.52695	0.52949
1.57778	0.50068	0.5147	0.52189	0.52702	0.52956
1.57806	0.50079	0.51478	0.52198	0.52712	0.52965
1.57833	0.50087	0.51487	0.52208	0.52719	0.52973
1.57861	0.50096	0.51496	0.52216	0.52726	0.52981
1.57889	0.50103	0.51504	0.52223	0.52734	0.52988
1.57917	0.5011	0.51512	0.5223	0.52743	0.52995
1.57944	0.50118	0.5152	0.52237	0.5275	0.53001
1.57972	0.50126	0.51527	0.52245	0.52758	0.53008
1.58	0.50133	0.51534	0.52253	0.52764	0.53014
1.58028	0.5014	0.51542	0.52259	0.5277	0.53022
1.58056	0.50149	0.51549	0.52266	0.52777	0.53027
1.58083	0.50155	0.51555	0.52274	0.52783	0.53035
1.58111	0.50162	0.51562	0.5228	0.52789	0.53042
1.58139	0.5017	0.5157	0.52285	0.52795	0.53049
1.58167	0.50177	0.51576	0.52294	0.52801	0.53055
1.58194	0.50182	0.51581	0.523	0.52807	0.53059
1.58222	0.50189	0.5159	0.52306	0.52812	0.53066
1.5825	0.50195	0.51596	0.52311	0.52815	0.53072
1.58278	0.50202	0.51601	0.52317	0.52821	0.53077
1.58306	0.50207	0.51609	0.52323	0.52827	0.53083
1.58333	0.50212	0.51614	0.52328	0.5283	0.53088
1.58361	0.50218	0.51618	0.52334	0.52835	0.53093
1.58639	0.50265	0.51672	0.5239	0.5288	0.53139
1.58917	0.5031	0.5172	0.52433	0.52922	0.53181
1.59194	0.50344	0.51759	0.52467	0.52955	0.53219
1.59472	0.50374	0.5179	0.525	0.52981	0.53248
1.5975	0.50401	0.51813	0.52524	0.53006	0.53271
1.60028	0.50425	0.51832	0.52549	0.53026	0.53291
1.60306	0.50451	0.51849	0.52566	0.53042	0.53312
1.60583	0.50469	0.51866	0.5258	0.53058	0.53333
1.60861	0.5049	0.51884	0.52594	0.5307	0.53353
1.61139	0.50507	0.51899	0.52602	0.53081	0.53374
1.63917	0.50618	0.51984	0.52641	0.53116	0.5346
1.66694	0.50614	0.51999	0.52644	0.53111	0.53437
1.69472	0.50623	0.51974	0.52648	0.5311	0.53374
1.7225	0.50628	0.51961	0.52654	0.53161	0.53357
1.75028	0.50643	0.51977	0.52661	0.5315	0.53353
1.77806	0.50663	0.52025	0.52665	0.53165	0.53399
1.80583	0.50716	0.52032	0.52687	0.53197	0.53425
1.83306	0.50762	0.52042	0.52669	0.53148	0.5342
1.83333	0.50761	0.52041	0.52669	0.53147	0.53422
1.83361	0.58843	0.59645	0.60081	0.60434	0.6063
1.83389	0.58815	0.59628	0.60073	0.60434	0.60641
1.83417	0.58783	0.59601	0.60052	0.60415	0.60627
1.83444	0.58755	0.59576	0.60027	0.60394	0.60608
1.83472	0.5873	0.59551	0.60001	0.6037	0.60587
1.835	0.58707	0.59526	0.59981	0.60349	0.60568
1.83528	0.58685	0.59505	0.59961	0.60329	0.60549
1.83556	0.58664	0.59483	0.59938	0.60309	0.60531
1.83583	0.58644	0.59464	0.59919	0.60291	0.60513
1.83611	0.58626	0.59446	0.599	0.60273	0.60496
1.83639	0.5861	0.59427	0.59884	0.60256	0.60481
1.83667	0.58593	0.59411	0.59867	0.60238	0.60465
1.83694	0.58577	0.59394	0.59852	0.60224	0.60451
1.83722	0.58562	0.59379	0.59838	0.60209	0.60436
1.8375	0.58547	0.59365	0.59826	0.60194	0.60422
1.83778	0.58535	0.59351	0.59809	0.60181	0.60409
1.83806	0.5852	0.59336	0.59798	0.60167	0.60397
1.83833	0.58509	0.59326	0.59785	0.60155	0.60384
1.83861	0.58496	0.59313	0.59774	0.60144	0.60371
1.83889	0.58484	0.59302	0.59762	0.60131	0.60362
1.83917	0.58472	0.59291	0.59749	0.60121	0.60353
1.83944	0.5846	0.59279	0.5974	0.60109	0.60342
1.83972	0.58447	0.59269	0.59729	0.60098	0.6033
1.84	0.58437	0.59259	0.59719	0.60088	0.60321
1.84028	0.58427	0.59249	0.59709	0.60076	0.6031
1.84056	0.58417	0.5924	0.59699	0.60068	0.60301
1.84083	0.58406	0.59232	0.5969	0.60058	0.60291
1.84111	0.58399	0.59221	0.59683	0.60048	0.60284
1.84139	0.5839	0.59213	0.59675	0.60039	0.60276
1.84167	0.58381	0.59204	0.59664	0.6003	0.60266
1.84194	0.58374	0.59197	0.59656	0.6002	0.60258
1.84222	0.58365	0.59191	0.59646	0.60012	0.6025
1.8425	0.58356	0.59181	0.59639	0.60005	0.60241
1.84278	0.58348	0.59172	0.59631	0.59997	0.60235
1.84306	0.58341	0.59166	0.59625	0.59987	0.60227
1.84333	0.58333	0.5916	0.59617	0.59979	0.60218
1.84361	0.58327	0.59153	0.59609	0.59972	0.60211
1.84389	0.58319	0.59144	0.59602	0.59966	0.60205
1.84417	0.58312	0.59137	0.59595	0.59957	0.60198
1.84444	0.58305	0.59131	0.59588	0.59948	0.60191
1.84472	0.58299	0.59123	0.59582	0.59944	0.60185
1.845	0.58291	0.59116	0.59575	0.59937	0.60178
1.84528	0.58285	0.59112	0.59565	0.5993	0.60172
1.84556	0.58278	0.59103	0.59562	0.59925	0.60167
1.84583	0.58272	0.59096	0.59557	0.59917	0.60161
1.84611	0.58268	0.5909	0.59552	0.59912	0.60155
1.84639	0.58262	0.59085	0.59545	0.59904	0.60149
1.84667	0.58254	0.59078	0.59539	0.59899	0.60143
1.84694	0.58248	0.59073	0.59533	0.59891	0.60137
1.84722	0.5824	0.59065	0.59528	0.59885	0.60132
1.8475	0.58236	0.59061	0.59521	0.59881	0.60124
1.84778	0.58231	0.59054	0.59517	0.59875	0.60122
1.84806	0.58225	0.59049	0.5951	0.5987	0.60116
1.84833	0.5822	0.59045	0.59506	0.59863	0.60108
1.84861	0.58216	0.5904	0.59499	0.59858	0.60107
1.84889	0.58209	0.59034	0.59496	0.59854	0.60101
1.84917	0.58205	0.59029	0.59489	0.59849	0.60096
1.84944	0.582	0.59023	0.59486	0.59845	0.60091
1.84972	0.58196	0.59018	0.59482	0.5984	0.60086
1.85	0.5819	0.59014	0.59475	0.59834	0.60083
1.85028	0.58186	0.5901	0.59472	0.5983	0.60077
1.85056	0.5818	0.59004	0.59467	0.59826	0.60071
1.85083	0.58177	0.59	0.59464	0.59823	0.60066
1.85111	0.5817	0.58994	0.59459	0.59816	0.60063
1.85139	0.58166	0.5899	0.59454	0.59815	0.6006
1.85167	0.5816	0.58985	0.59448	0.59809	0.60053
1.85194	0.58155	0.58981	0.59444	0.59806	0.60051
1.85222	0.58151	0.58975	0.59439	0.598	0.60045
1.8525	0.58146	0.58972	0.59435	0.59796	0.60044
1.85278	0.58142	0.58968	0.59431	0.59794	0.60039
1.85306	0.5814	0.58961	0.59425	0.59789	0.60034
1.85333	0.58134	0.58958	0.59422	0.59786	0.6003
1.85361	0.5813	0.58955	0.59418	0.59784	0.60028
1.85389	0.58125	0.58949	0.59416	0.59779	0.60023
1.85417	0.58123	0.58945	0.59411	0.59775	0.60018
1.85444	0.58116	0.5894	0.59408	0.59773	0.60014
1.85472	0.58112	0.58938	0.59404	0.59768	0.60012
1.855	0.5811	0.58934	0.594	0.59765	0.60007
1.85528	0.58106	0.5893	0.59395	0.59761	0.60003
1.85556	0.58103	0.58927	0.59392	0.59758	0.6
1.85583	0.58101	0.58923	0.59389	0.59753	0.59996
1.85611	0.58096	0.58919	0.59387	0.59751	0.59993
1.85639	0.58092	0.58915	0.59384	0.59747	0.59989
1.85667	0.58089	0.58912	0.59378	0.59744	0.59985
1.85694	0.58084	0.58908	0.59376	0.59741	0.5998
1.85722	0.58081	0.58906	0.59373	0.59737	0.59978
1.8575	0.58077	0.58902	0.59369	0.59735	0.59976
1.85778	0.58073	0.58899	0.59368	0.59731	0.59972
1.85806	0.58071	0.58896	0.59365	0.59727	0.59969
1.85833	0.58068	0.58892	0.59362	0.59723	0.59967
1.85861	0.58062	0.58889	0.59359	0.59721	0.59963
1.85889	0.5806	0.58886	0.59354	0.59717	0.5996
1.85917	0.58058	0.58884	0.59351	0.59716	0.59957
1.85944	0.58055	0.5888	0.59349	0.59712	0.59955
1.85972	0.58051	0.58875	0.59346	0.59709	0.59954
1.86	0.58047	0.58874	0.59343	0.59706	0.59949
1.86028	0.58043	0.58869	0.59341	0.59705	0.59947
1.86056	0.5804	0.58867	0.59338	0.59701	0.59944
1.86083	0.58037	0.58864	0.59335	0.59699	0.59941
1.86111	0.58034	0.58861	0.59333	0.59695	0.5994
1.86139	0.58031	0.58857	0.5933	0.59694	0.59937
1.86167	0.58026	0.58854	0.59325	0.59692	0.59935
1.86194	0.58024	0.5885	0.59326	0.59689	0.59933
1.86222	0.58021	0.58847	0.59321	0.59687	0.5993
1.8625	0.58017	0.58844	0.5932	0.59683	0.59928
1.86278	0.58015	0.58843	0.59317	0.59682	0.59924
1.86306	0.58014	0.58839	0.59315	0.59678	0.59921
1.86333	0.5801	0.58836	0.59313	0.59675	0.59919
1.86361	0.58008	0.58834	0.59311	0.59674	0.59917
1.86389	0.58007	0.58833	0.59308	0.5967	0.59914
1.86417	0.58002	0.58829	0.59307	0.5967	0.59914
1.86444	0.58001	0.58825	0.59303	0.59665	0.5991
1.86472	0.57997	0.58822	0.59302	0.59663	0.59909
1.865	0.57997	0.58821	0.59299	0.59661	0.59908
1.86528	0.57994	0.58817	0.59296	0.59659	0.59901
1.86556	0.57992	0.58815	0.59294	0.59658	0.59901
1.86583	0.57989	0.58811	0.59292	0.59655	0.59899
1.86611	0.57987	0.5881	0.5929	0.59653	0.59899
1.86639	0.57984	0.58806	0.59286	0.59652	0.59896
1.86667	0.57981	0.58806	0.59286	0.59649	0.59895
1.86694	0.57977	0.58804	0.59284	0.59646	0.59894
1.86722	0.57974	0.58801	0.5928	0.59644	0.59891
1.8675	0.57973	0.58798	0.59279	0.59644	0.59889
1.86778	0.57969	0.58798	0.59276	0.59641	0.59888
1.86806	0.57966	0.58795	0.59277	0.59639	0.59886
1.86833	0.57964	0.58794	0.59273	0.59638	0.59882
1.86861	0.57961	0.5879	0.59272	0.59636	0.59883
1.86889	0.57959	0.58789	0.5927	0.59635	0.5988
1.86917	0.57955	0.58786	0.59268	0.59633	0.59877
1.86944	0.57954	0.58786	0.59265	0.59632	0.59878
1.86972	0.57948	0.58782	0.59263	0.59629	0.59877
1.87	0.57947	0.58782	0.59262	0.59627	0.59875
1.87028	0.57945	0.5878	0.59258	0.59626	0.59874
1.87056	0.57942	0.58776	0.59258	0.59625	0.59873
1.87083	0.5794	0.58775	0.59255	0.59622	0.59872
1.87111	0.57937	0.58773	0.59252	0.59621	0.5987
1.87139	0.57934	0.58771	0.59252	0.59619	0.5987
1.87167	0.57934	0.58767	0.59251	0.59618	0.59869
1.87194	0.5793	0.58765	0.5925	0.59616	0.59868
1.87222	0.57927	0.58763	0.59247	0.59615	0.59867
1.8725	0.57926	0.58763	0.59246	0.59613	0.59866
1.87278	0.57924	0.58761	0.59244	0.59613	0.59865
1.87306	0.5792	0.58758	0.59245	0.5961	0.59863
1.87333	0.5792	0.58756	0.59243	0.59608	0.59862
1.87361	0.57917	0.58753	0.59242	0.59609	0.5986
1.87389	0.57915	0.58751	0.59239	0.59606	0.59859
1.87417	0.57913	0.58751	0.5924	0.59606	0.59857
1.87444	0.57912	0.58749	0.59238	0.59605	0.59856
1.87472	0.57908	0.58745	0.59236	0.59603	0.59854
1.875	0.57907	0.58744	0.59236	0.59602	0.59854
1.87528	0.57903	0.58742	0.59234	0.596	0.59852
1.87556	0.579	0.58741	0.59235	0.59597	0.59852
1.87583	0.57899	0.58737	0.59233	0.59598	0.59852
1.87611	0.57896	0.58736	0.59233	0.59596	0.5985
1.87639	0.57894	0.58735	0.59229	0.59595	0.59851
1.87667	0.57893	0.58734	0.59228	0.59594	0.59849
1.87694	0.57891	0.58732	0.59228	0.59594	0.59846
1.87722	0.57888	0.58729	0.59227	0.59591	0.59847
1.8775	0.57886	0.58727	0.59226	0.5959	0.59845
1.87778	0.57885	0.58727	0.59225	0.59588	0.59846
1.87806	0.57883	0.58726	0.59223	0.59588	0.59844
1.87833	0.57881	0.58724	0.59223	0.59589	0.59844
1.87861	0.57878	0.58722	0.59223	0.59587	0.59841
1.87889	0.57877	0.58721	0.59221	0.59585	0.59841
1.87917	0.57876	0.58719	0.59219	0.59587	0.5984
1.87944	0.57873	0.58716	0.59219	0.59586	0.59839
1.87972	0.57872	0.58716	0.59219	0.59586	0.59839
1.88	0.5787	0.58714	0.59217	0.59584	0.59837
1.88028	0.57869	0.58714	0.59216	0.59584	0.59838
1.88056	0.57866	0.58712	0.59215	0.59583	0.59838
1.88083	0.57864	0.58712	0.59214	0.59583	0.59836
1.88111	0.57862	0.5871	0.59215	0.59583	0.59837
1.88139	0.5786	0.58708	0.59214	0.59583	0.59837
1.88167	0.5786	0.58706	0.59215	0.59583	0.59835
1.88194	0.57857	0.58704	0.59212	0.59581	0.59835
1.88222	0.57856	0.58702	0.59211	0.5958	0.59835
1.8825	0.57854	0.58702	0.5921	0.5958	0.59834
1.88278	0.5785	0.587	0.59209	0.5958	0.59832
1.88306	0.57848	0.58698	0.59209	0.59578	0.59833
1.88333	0.57847	0.58697	0.59209	0.59578	0.59832
1.88361	0.57844	0.58696	0.5921	0.59577	0.59832
1.88389	0.57841	0.58694	0.59208	0.59578	0.59833
1.88417	0.5784	0.58693	0.59208	0.59577	0.59831
1.88444	0.57838	0.58691	0.59207	0.59577	0.5983
1.88472	0.57835	0.58691	0.59206	0.59576	0.59828
1.885	0.57834	0.5869	0.59208	0.59576	0.59829
1.88528	0.57833	0.58689	0.59207	0.59575	0.59828
1.88556	0.5783	0.58687	0.59206	0.59576	0.59827
1.88583	0.57829	0.58686	0.59207	0.59575	0.59827
1.88611	0.57827	0.58685	0.59206	0.59576	0.59824
1.88639	0.57826	0.58681	0.59203	0.59575	0.59824
1.88667	0.57823	0.58682	0.59206	0.59575	0.59824
1.88694	0.57822	0.5868	0.59204	0.59573	0.59823
1.88722	0.57822	0.58678	0.59202	0.59575	0.59822
1.8875	0.57818	0.58677	0.59202	0.59574	0.59822
1.88778	0.57817	0.58676	0.59201	0.59574	0.59821
1.88806	0.57815	0.58677	0.59202	0.59574	0.59822
1.88833	0.57813	0.58674	0.59201	0.59573	0.59821
1.88861	0.57811	0.58674	0.592	0.59575	0.59819
1.88889	0.57809	0.58673	0.59197	0.59573	0.59819
1.88917	0.57806	0.58674	0.59198	0.59572	0.5982
1.88944	0.57806	0.58672	0.59196	0.59574	0.59819
1.88972	0.57803	0.58673	0.59196	0.59574	0.59819
1.89	0.57802	0.58671	0.59195	0.59573	0.59817
1.89028	0.57799	0.5867	0.59196	0.59573	0.59816
1.89056	0.57797	0.5867	0.59192	0.59572	0.59816
1.89083	0.57797	0.58669	0.59196	0.59574	0.59815
1.89111	0.57794	0.58667	0.59195	0.59573	0.59814
1.89139	0.57792	0.58666	0.59193	0.59572	0.59813
1.89167	0.57792	0.58665	0.59192	0.59572	0.59812
1.89194	0.5779	0.58665	0.59193	0.59571	0.59813
1.89222	0.57787	0.58663	0.59193	0.59571	0.59811
1.8925	0.57785	0.58664	0.59191	0.59571	0.59812
1.89278	0.57784	0.58661	0.59192	0.59571	0.59811
1.89306	0.57783	0.58661	0.5919	0.59572	0.5981
1.89333	0.57781	0.58659	0.59192	0.5957	0.5981
1.89361	0.5778	0.58658	0.59189	0.59569	0.59811
1.89389	0.57776	0.58657	0.59189	0.5957	0.59809
1.89417	0.57776	0.58657	0.5919	0.59568	0.59809
1.89444	0.57774	0.58655	0.59189	0.5957	0.5981
1.89472	0.57772	0.58654	0.59189	0.59569	0.5981
1.895	0.57773	0.58653	0.59188	0.59568	0.59809
1.89528	0.57772	0.58653	0.59189	0.5957	0.59808
1.89556	0.57771	0.58653	0.59189	0.59569	0.59806
1.89583	0.57768	0.58652	0.59189	0.59568	0.59807
1.89611	0.57768	0.58651	0.59186	0.59569	0.59808
1.89639	0.57766	0.58651	0.59185	0.59569	0.59807
1.89667	0.57767	0.5865	0.59185	0.59568	0.59804
1.89694	0.57763	0.58649	0.59184	0.59569	0.59805
1.89722	0.57762	0.58647	0.59183	0.59567	0.59803
1.8975	0.57762	0.58648	0.59183	0.59569	0.59804
1.89778	0.57761	0.58647	0.59181	0.59569	0.59803
1.89806	0.57759	0.58646	0.59181	0.59571	0.59801
1.89833	0.57758	0.58648	0.59181	0.59569	0.598
1.89861	0.57758	0.58645	0.59181	0.5957	0.59801
1.89889	0.57756	0.58643	0.59178	0.5957	0.59802
1.89917	0.57755	0.58643	0.59179	0.59568	0.598
1.89944	0.57753	0.58645	0.59177	0.59568	0.59799
1.89972	0.57753	0.58645	0.59176	0.59569	0.59797
1.9	0.57751	0.58641	0.59177	0.59568	0.59799
1.90028	0.49533	0.50901	0.51639	0.52164	0.52458
1.90056	0.49569	0.50924	0.51652	0.52167	0.5245
1.90083	0.49603	0.50955	0.51675	0.52185	0.52464
1.90111	0.49634	0.50983	0.51703	0.52207	0.52485
1.90139	0.49662	0.51009	0.51728	0.52231	0.5251
1.90167	0.49689	0.51038	0.51753	0.52257	0.52531
1.90194	0.49715	0.51064	0.51779	0.52281	0.52556
1.90222	0.4974	0.5109	0.51804	0.52304	0.52578
1.9025	0.49763	0.51113	0.51825	0.52326	0.52598
1.90278	0.49785	0.51135	0.51847	0.52346	0.52618
1.90306	0.49806	0.51156	0.51868	0.52365	0.52639
1.90333	0.49827	0.51178	0.51888	0.52386	0.52658
1.90361	0.49847	0.51196	0.51907	0.52404	0.52675
1.90389	0.49865	0.51215	0.51925	0.5242	0.52693
1.90417	0.49883	0.51232	0.51944	0.52439	0.5271
1.90444	0.49901	0.51248	0.51961	0.52454	0.52726
1.90472	0.49916	0.51266	0.51977	0.52471	0.52741
1.905	0.49932	0.51282	0.51992	0.52486	0.52755
1.90528	0.49947	0.51298	0.52007	0.525	0.52771
1.90556	0.49962	0.51311	0.52022	0.52516	0.52785
1.90583	0.49977	0.51326	0.52035	0.5253	0.52799
1.90611	0.49989	0.51341	0.5205	0.52543	0.52812
1.90639	0.50004	0.51354	0.52064	0.52557	0.52824
1.90667	0.50017	0.51369	0.52079	0.5257	0.52838
1.90694	0.50031	0.51381	0.52092	0.5258	0.5285
1.90722	0.50042	0.51393	0.52104	0.52592	0.52862
1.9075	0.50053	0.51406	0.52114	0.52604	0.52873
1.90778	0.50066	0.51417	0.52127	0.52616	0.52884
1.90806	0.50077	0.51428	0.52138	0.52627	0.52896
1.90833	0.50088	0.5144	0.52147	0.52636	0.52906
1.90861	0.50097	0.51451	0.52159	0.52649	0.52914
1.90889	0.50109	0.51461	0.52171	0.52658	0.52923
1.90917	0.50117	0.51471	0.52179	0.52666	0.52935
1.90944	0.50128	0.51479	0.52188	0.52679	0.52944
1.90972	0.50137	0.51491	0.52199	0.52688	0.52954
1.91	0.50147	0.51499	0.52209	0.52697	0.52962
1.91028	0.50156	0.51508	0.52217	0.52706	0.5297
1.91056	0.50165	0.51514	0.52226	0.52716	0.52978
1.91083	0.50175	0.51526	0.52235	0.52725	0.52987
[truncated: 9,761 more rows]

## Sheet: LPAac
	1ST	2ND	3RD	4TH	5TH
0.00138889	0.96441	0.97165	0.97562	0.97797	0.97753
0.00277778	0.99709	1.00889	1.01448	1.01648	1.01673
0.00416667	1.00557	1.01852	1.02463	1.0268	1.0275
0.00555556	1.00936	1.02256	1.02897	1.03134	1.03229
0.00694444	1.0116	1.02475	1.03142	1.03392	1.03501
0.00833333	1.01311	1.02624	1.03307	1.03567	1.03685
0.00972222	1.0143	1.02736	1.03433	1.03704	1.03823
0.0111111	1.01524	1.0283	1.03537	1.03817	1.03931
0.0125	1.01609	1.02914	1.03629	1.0391	1.04023
0.0138889	1.01683	1.02989	1.03716	1.03995	1.04108
0.0152778	1.01752	1.03058	1.03791	1.04068	1.04184
0.0166667	1.01814	1.03123	1.03862	1.04144	1.04253
0.0180556	1.01877	1.03184	1.03923	1.04208	1.04316
0.0194444	1.01933	1.03244	1.03984	1.04273	1.04376
0.0208333	1.01983	1.03299	1.0404	1.04334	1.04438
0.0222222	1.02036	1.03351	1.04098	1.04385	1.04493
0.0236111	1.02082	1.03403	1.04151	1.04447	1.04544
0.025	1.02127	1.03452	1.04202	1.04502	1.04596
0.0263889	1.02171	1.03499	1.04251	1.04548	1.04644
0.0277778	1.02213	1.03546	1.04298	1.046	1.0469
0.0291667	1.02254	1.0359	1.04345	1.04647	1.04738
0.0305556	1.02291	1.03634	1.04381	1.0469	1.04779
0.0319444	1.02329	1.03676	1.04432	1.04739	1.04824
0.0333333	1.02366	1.03721	1.04471	1.04781	1.04862
0.0347222	1.02399	1.03754	1.04514	1.04824	1.04905
0.0361111	1.02433	1.03797	1.04546	1.0486	1.0494
0.0375	1.02463	1.0383	1.0459	1.04905	1.04979
0.0388889	1.025	1.03871	1.04623	1.04941	1.05014
0.0402778	1.0253	1.03897	1.04659	1.04979	1.05051
0.0416667	1.02561	1.03937	1.04689	1.05011	1.05085
0.0430556	1.02594	1.03966	1.04726	1.05049	1.05117
0.0444444	1.02619	1.03999	1.04762	1.05084	1.05154
0.0458333	1.0265	1.04031	1.04793	1.05117	1.05183
0.0472222	1.02679	1.04051	1.04826	1.05151	1.05215
0.0486111	1.02703	1.04085	1.04852	1.05179	1.05244
0.05	1.02731	1.04117	1.04883	1.05212	1.05272
0.0513889	1.02759	1.04139	1.04916	1.05242	1.05303
0.0527778	1.02779	1.0417	1.04941	1.05272	1.0533
0.0541667	1.02806	1.04197	1.04968	1.05302	1.05358
0.0555556	1.02833	1.04215	1.04997	1.05328	1.05388
0.0569444	1.02854	1.04244	1.05019	1.05357	1.05411
0.0583333	1.02878	1.04273	1.05049	1.05389	1.05436
0.0597222	1.02903	1.04291	1.05078	1.05412	1.05464
0.0611111	1.02925	1.04317	1.051	1.05439	1.05489
0.0625	1.02945	1.04342	1.05126	1.05466	1.05511
0.0638889	1.02968	1.04362	1.05154	1.05489	1.05537
0.0652778	1.0299	1.04377	1.05173	1.05512	1.0556
0.0666667	1.03008	1.04404	1.05198	1.05537	1.0558
0.0680556	1.03028	1.0443	1.05225	1.0556	1.05604
0.0694444	1.03049	1.04447	1.05245	1.0558	1.0563
0.0708333	1.03071	1.04469	1.05268	1.05603	1.0565
0.0722222	1.03088	1.04491	1.0529	1.05627	1.05672
0.0736111	1.03105	1.04515	1.05315	1.05646	1.05697
0.075	1.03124	1.04529	1.05331	1.05665	1.0572
0.0763889	1.03143	1.04549	1.05354	1.05687	1.0574
0.0777778	1.03161	1.04572	1.05378	1.0571	1.05761
0.0791667	1.03176	1.04595	1.054	1.05729	1.05785
0.0805556	1.03192	1.04609	1.05416	1.05748	1.05807
0.0819444	1.03208	1.0463	1.05437	1.05768	1.05827
0.0833333	1.03226	1.04649	1.05457	1.0579	1.05849
0.0847222	1.03242	1.04671	1.05478	1.05807	1.0587
0.0861111	1.03255	1.04684	1.05494	1.05824	1.0589
0.0875	1.03269	1.04699	1.05513	1.05843	1.05908
0.0888889	1.03286	1.04721	1.05534	1.05863	1.0593
0.0902778	1.03301	1.04742	1.05555	1.0588	1.05952
0.0916667	1.03316	1.0476	1.05569	1.05895	1.05971
0.0930556	1.03329	1.04772	1.05588	1.05912	1.05989
0.0944444	1.03341	1.04791	1.05606	1.0593	1.06011
0.0958333	1.03355	1.04807	1.05627	1.05949	1.0603
0.0972222	1.03369	1.04827	1.05643	1.05965	1.06049
0.0986111	1.03383	1.04843	1.05658	1.0598	1.06065
0.1	1.03397	1.04854	1.05677	1.05996	1.06084
0.101389	1.03408	1.04872	1.05696	1.06015	1.06104
0.102778	1.0342	1.0489	1.05715	1.06032	1.06122
0.104167	1.03432	1.0491	1.05729	1.06047	1.06139
0.105556	1.03447	1.04923	1.05745	1.06061	1.06156
0.106944	1.0346	1.04935	1.05762	1.06078	1.06174
0.108333	1.03473	1.04954	1.05778	1.06094	1.06191
0.109722	1.03485	1.04968	1.05796	1.06112	1.06207
0.111111	1.03497	1.04984	1.0581	1.06127	1.06222
0.1125	1.03509	1.04999	1.05825	1.06141	1.06238
0.113889	1.03522	1.05009	1.05842	1.06156	1.0626
0.115278	1.03536	1.05024	1.0586	1.06172	1.06276
0.116667	1.0355	1.05041	1.05876	1.06188	1.06286
0.118056	1.03562	1.05058	1.05889	1.06202	1.06297
0.119444	1.03574	1.05074	1.05903	1.06215	1.06314
0.120833	1.03586	1.05085	1.05919	1.0623	1.06337
0.122222	1.03598	1.05096	1.05936	1.06251	1.06355
0.123611	1.03612	1.05114	1.05953	1.0627	1.06364
0.125	1.03624	1.05127	1.05966	1.06281	1.06374
0.126389	1.03637	1.05142	1.05979	1.06286	1.06389
0.127778	1.03649	1.05157	1.05993	1.06298	1.06404
0.129167	1.03661	1.05167	1.06009	1.06317	1.06425
0.130556	1.03673	1.05179	1.06024	1.06339	1.0644
0.131944	1.03692	1.05194	1.06038	1.06359	1.0645
0.133333	1.0371	1.05208	1.0605	1.06366	1.06463
0.134722	1.03721	1.05224	1.06063	1.06377	1.06477
0.136111	1.03727	1.05238	1.06077	1.06394	1.06499
0.1375	1.03735	1.05247	1.06091	1.06408	1.06515
0.138889	1.03746	1.0526	1.06105	1.06426	1.06525
0.140278	1.03761	1.05276	1.06119	1.0644	1.06535
0.141667	1.0378	1.05288	1.0613	1.06446	1.06549
0.143056	1.03794	1.05303	1.06142	1.06454	1.06564
0.144444	1.03804	1.05317	1.06155	1.06468	1.06585
0.145833	1.03811	1.05326	1.06169	1.06485	1.06601
0.147222	1.03822	1.05337	1.06182	1.06503	1.06612
0.148611	1.03835	1.05352	1.06195	1.06519	1.06623
0.15	1.03847	1.05365	1.06206	1.06526	1.06637
0.151389	1.03862	1.0538	1.06218	1.06535	1.06658
0.152778	1.03875	1.05394	1.06231	1.0655	1.06673
0.154167	1.03883	1.05404	1.06249	1.06563	1.06686
0.155556	1.03887	1.05413	1.06265	1.06578	1.06697
0.156944	1.03895	1.05427	1.06277	1.06595	1.06706
0.158333	1.03908	1.0544	1.06283	1.06604	1.06718
0.159722	1.03923	1.0545	1.06287	1.06611	1.06737
0.161111	1.03939	1.05465	1.06298	1.06621	1.06754
0.1625	1.03953	1.05478	1.06314	1.06635	1.06765
0.163889	1.03962	1.05487	1.06333	1.0665	1.06775
0.165278	1.03967	1.05497	1.0635	1.06666	1.06785
0.166667	1.03977	1.05509	1.06361	1.0668	1.06796
0.166944	0.34689	0.36533	0.37034	0.37073	0.36817
0.167222	0.35317	0.37208	0.37715	0.3777	0.37528
0.1675	0.35861	0.37802	0.38317	0.38371	0.38123
0.167778	0.36366	0.38343	0.38861	0.38915	0.38668
0.168056	0.36837	0.38842	0.39363	0.39417	0.39168
0.168333	0.37283	0.39306	0.39834	0.39885	0.39629
0.168611	0.37694	0.3974	0.40262	0.40316	0.4006
0.168889	0.38083	0.40145	0.40668	0.40717	0.40462
0.169167	0.38448	0.4053	0.41051	0.41103	0.40837
0.169444	0.38792	0.40885	0.4141	0.41457	0.41198
0.169722	0.39122	0.41231	0.41746	0.41794	0.41535
0.17	0.39433	0.41549	0.42066	0.42111	0.41853
0.170278	0.39734	0.41853	0.42377	0.42421	0.42157
0.170556	0.40019	0.42142	0.42662	0.42704	0.42445
0.170833	0.40287	0.42424	0.42931	0.42975	0.4271
0.171111	0.40541	0.42683	0.43195	0.43236	0.42978
0.171389	0.40784	0.4293	0.43445	0.43486	0.43226
0.171667	0.41021	0.4317	0.43685	0.43725	0.43465
0.171944	0.41247	0.43397	0.4391	0.43953	0.43693
0.172222	0.4146	0.43614	0.44132	0.44168	0.43912
0.1725	0.41662	0.43819	0.44343	0.4438	0.44125
0.172778	0.41857	0.44023	0.44541	0.44582	0.44328
0.173056	0.42043	0.44214	0.44737	0.44775	0.44525
0.173333	0.42222	0.444	0.4493	0.44968	0.44713
0.173611	0.42402	0.44578	0.45105	0.45148	0.44902
0.173889	0.42566	0.4475	0.45278	0.45322	0.45078
0.174167	0.42726	0.4492	0.45446	0.45487	0.45248
0.174444	0.42876	0.45078	0.45608	0.45649	0.45406
0.174722	0.43024	0.45226	0.45761	0.45804	0.45567
0.175	0.43167	0.45372	0.45909	0.45956	0.45719
0.175278	0.43302	0.45508	0.46052	0.46095	0.45866
0.175556	0.43431	0.4565	0.46194	0.46236	0.46005
0.175833	0.43564	0.45779	0.46323	0.46371	0.46141
0.176111	0.43686	0.45908	0.46452	0.46501	0.4628
0.176389	0.43806	0.46035	0.4658	0.46627	0.46405
0.176667	0.43916	0.46145	0.46698	0.46755	0.46535
0.176944	0.44034	0.46267	0.4682	0.46873	0.4666
0.177222	0.44137	0.46373	0.46936	0.46993	0.46778
0.1775	0.4424	0.46482	0.47045	0.47105	0.46895
0.177778	0.44345	0.46591	0.47155	0.47216	0.4701
0.178056	0.44445	0.4669	0.47259	0.47323	0.47117
0.178333	0.44538	0.46788	0.47362	0.47424	0.47228
0.178611	0.4463	0.46884	0.4747	0.47533	0.47332
0.178889	0.44719	0.4698	0.47567	0.47634	0.47428
0.179167	0.44813	0.47071	0.47655	0.47728	0.47527
0.179444	0.44903	0.47159	0.47741	0.47818	0.47635
0.179722	0.44987	0.47245	0.47835	0.47906	0.47726
0.18	0.45069	0.47328	0.47916	0.47999	0.47814
0.180278	0.45146	0.4741	0.48005	0.48081	0.47902
0.180556	0.45221	0.47491	0.48082	0.48169	0.47982
0.180833	0.45296	0.47571	0.48167	0.48249	0.4807
0.181111	0.45366	0.47648	0.4824	0.48329	0.48152
0.181389	0.4544	0.47723	0.48321	0.48404	0.48234
0.181667	0.45505	0.47793	0.48389	0.48484	0.4831
0.181944	0.45579	0.47857	0.48464	0.48552	0.48387
0.182222	0.45649	0.47922	0.48534	0.48627	0.48464
0.1825	0.45718	0.47987	0.48608	0.48695	0.48538
0.182778	0.45775	0.48051	0.48674	0.4877	0.48609
0.183056	0.45834	0.48125	0.48736	0.48842	0.48684
0.183333	0.459	0.48186	0.48802	0.48905	0.48756
0.183611	0.45966	0.48241	0.48861	0.48966	0.48817
0.183889	0.46021	0.48297	0.48927	0.49025	0.48884
0.184167	0.46079	0.48363	0.48984	0.49092	0.48943
0.184444	0.46132	0.48416	0.49039	0.49154	0.4901
0.184722	0.46195	0.48472	0.49099	0.49212	0.49078
0.185	0.46245	0.48528	0.4916	0.49269	0.49134
0.185278	0.46296	0.4858	0.4921	0.49329	0.49193
0.185556	0.46355	0.48629	0.49263	0.49383	0.4925
0.185833	0.46403	0.48684	0.49322	0.49438	0.49313
0.186111	0.46451	0.48731	0.49369	0.49493	0.49367
0.186389	0.46503	0.48777	0.49422	0.49548	0.49423
0.186667	0.4655	0.48834	0.49472	0.49595	0.4948
0.186944	0.46602	0.48876	0.49517	0.49649	0.49531
0.187222	0.46644	0.48925	0.49568	0.49697	0.4958
0.1875	0.46691	0.48967	0.49611	0.49746	0.49634
0.187778	0.46738	0.49011	0.49658	0.49796	0.49681
0.188056	0.46782	0.49057	0.49704	0.49841	0.49732
0.188333	0.46828	0.49099	0.49746	0.49889	0.49779
0.188611	0.4687	0.49144	0.49792	0.4994	0.49826
0.188889	0.46916	0.49185	0.49832	0.49975	0.49873
0.189167	0.46955	0.49228	0.49877	0.50034	0.49913
0.189444	0.47	0.49263	0.49915	0.50068	0.49966
0.189722	0.47035	0.49309	0.49967	0.5012	0.50007
0.19	0.47079	0.49344	0.49994	0.50149	0.50051
0.190278	0.47114	0.49385	0.50048	0.50202	0.5009
0.190556	0.47156	0.49422	0.5008	0.50235	0.50136
0.190833	0.47194	0.4946	0.50126	0.50281	0.50182
0.191111	0.47235	0.49495	0.50151	0.50308	0.50213
0.191389	0.4727	0.49533	0.50202	0.50354	0.50253
0.191667	0.47307	0.49567	0.50226	0.50387	0.50296
0.191944	0.47343	0.49599	0.50268	0.50431	0.50337
0.192222	0.47392	0.49637	0.50295	0.50462	0.50377
0.1925	0.47413	0.49669	0.50332	0.50499	0.50402
0.192778	0.47456	0.49701	0.5037	0.50533	0.50451
0.193056	0.47491	0.49734	0.50398	0.50567	0.5048
0.193333	0.47524	0.49764	0.5044	0.50607	0.50523
0.193611	0.47566	0.498	0.50463	0.50631	0.50548
0.193889	0.47587	0.49829	0.50498	0.50673	0.50592
0.194167	0.47628	0.4986	0.50531	0.50702	0.50618
0.194444	0.47656	0.49889	0.50561	0.50734	0.50656
0.194722	0.47687	0.49917	0.50597	0.50769	0.50694
0.195	0.47726	0.49956	0.50615	0.50794	0.50715
0.195278	0.47745	0.49973	0.50647	0.50833	0.50758
0.195556	0.47785	0.50006	0.50685	0.50855	0.50784
0.195833	0.47812	0.50043	0.50709	0.50889	0.50818
0.196111	0.47842	0.50061	0.50736	0.50925	0.50847
0.196389	0.4788	0.50092	0.50769	0.50943	0.5087
0.196667	0.47898	0.50124	0.50789	0.50976	0.50906
0.196944	0.47928	0.50142	0.5082	0.51007	0.50931
0.197222	0.47965	0.50173	0.50849	0.51033	0.5096
0.1975	0.4798	0.50204	0.50872	0.51061	0.50996
0.197778	0.48013	0.50218	0.50897	0.5109	0.51017
0.198056	0.48047	0.50247	0.50928	0.51111	0.51041
0.198333	0.48063	0.50279	0.50945	0.51142	0.51077
0.198611	0.48094	0.50298	0.50975	0.51169	0.51098
0.198889	0.48129	0.50321	0.51005	0.5119	0.51125
0.199167	0.48151	0.50349	0.51024	0.51217	0.51156
0.199444	0.48177	0.50373	0.51049	0.51246	0.51173
0.199722	0.48207	0.5039	0.51078	0.51265	0.51199
0.2	0.48225	0.50416	0.51093	0.51292	0.51229
0.200278	0.48254	0.50444	0.51114	0.51323	0.51252
0.200556	0.48284	0.50461	0.51142	0.51339	0.51273
0.200833	0.48297	0.5048	0.51168	0.51365	0.51305
0.201111	0.48327	0.50511	0.51183	0.51391	0.51328
0.201389	0.48354	0.50529	0.51209	0.51411	0.51345
0.201667	0.48371	0.50545	0.51235	0.51431	0.51369
0.201944	0.48393	0.50568	0.51251	0.51455	0.51399
0.202222	0.4842	0.50596	0.5127	0.51482	0.5142
0.2025	0.48448	0.5061	0.51292	0.51496	0.51438
0.202778	0.48466	0.50628	0.51321	0.51519	0.51464
0.203056	0.48489	0.5065	0.51333	0.51541	0.51485
0.203333	0.48516	0.50677	0.51355	0.51566	0.51501
0.203611	0.48532	0.50693	0.51375	0.51581	0.51522
0.203889	0.48552	0.5071	0.51401	0.516	0.51548
0.204167	0.48577	0.50729	0.51414	0.51623	0.51567
0.204444	0.48604	0.50755	0.51431	0.51645	0.51587
0.204722	0.48615	0.5077	0.51452	0.51661	0.51607
0.205	0.48642	0.50785	0.51477	0.51679	0.51632
0.205278	0.48661	0.50805	0.51491	0.51699	0.5165
0.205556	0.48686	0.50827	0.51507	0.51721	0.51667
0.205833	0.48699	0.50846	0.51527	0.51736	0.51684
0.206111	0.48719	0.50856	0.51548	0.51752	0.5171
0.206389	0.48746	0.50877	0.51567	0.51772	0.51729
0.206667	0.48767	0.50893	0.51579	0.51792	0.51746
0.206944	0.48779	0.50916	0.51595	0.51809	0.51762
0.207222	0.48803	0.50929	0.51616	0.51823	0.51784
0.2075	0.48821	0.50941	0.51634	0.51841	0.51802
0.207778	0.48845	0.50958	0.5165	0.51859	0.51815
0.208056	0.48857	0.50977	0.51666	0.51881	0.5183
0.208333	0.48874	0.50996	0.51682	0.51893	0.51849
0.208611	0.48895	0.51011	0.51698	0.51907	0.5187
0.208889	0.48919	0.51025	0.51719	0.51923	0.51886
0.209167	0.48931	0.51044	0.51731	0.51939	0.51903
0.209444	0.48947	0.51059	0.51745	0.51957	0.51917
0.209722	0.48969	0.5108	0.51758	0.51972	0.51937
0.21	0.4899	0.51091	0.51778	0.51987	0.51954
0.210278	0.49007	0.51103	0.51795	0.52	0.51971
0.210556	0.49019	0.51117	0.51808	0.52015	0.51985
0.210833	0.49036	0.51136	0.5182	0.52032	0.51995
0.211111	0.49056	0.51153	0.51835	0.52047	0.52017
0.211389	0.49077	0.51168	0.51851	0.52059	0.52034
0.211667	0.49092	0.51174	0.51867	0.52072	0.5205
0.211944	0.49107	0.51192	0.51883	0.52088	0.52064
0.212222	0.49125	0.51207	0.51893	0.52102	0.52074
0.2125	0.49141	0.51224	0.51906	0.52118	0.52091
0.212778	0.49162	0.51239	0.51918	0.5213	0.52108
0.213056	0.49173	0.5125	0.51934	0.52143	0.52122
0.213333	0.49189	0.51261	0.51948	0.52155	0.52135
0.213611	0.49204	0.51273	0.51964	0.5217	0.52147
0.213889	0.49223	0.51289	0.51976	0.52184	0.52159
0.214167	0.4924	0.51307	0.51988	0.52198	0.52177
0.214444	0.49251	0.51322	0.52001	0.52209	0.52193
0.214722	0.49266	0.5133	0.52014	0.52221	0.52206
0.215	0.49282	0.51339	0.52028	0.52231	0.52219
0.215278	0.49296	0.51353	0.52042	0.52244	0.5223
0.215556	0.49314	0.51366	0.52052	0.52258	0.52244
0.215833	0.49328	0.51379	0.52064	0.52269	0.52261
0.216111	0.4934	0.51396	0.52073	0.52282	0.52273
0.216389	0.49352	0.51407	0.52087	0.52294	0.52285
0.216667	0.49368	0.51414	0.52099	0.52304	0.52298
0.216944	0.49384	0.51425	0.52113	0.52315	0.52307
0.217222	0.49401	0.51438	0.52125	0.52326	0.52315
0.2175	0.49413	0.51452	0.52134	0.5234	0.52329
0.217778	0.49427	0.51465	0.52146	0.5235	0.52344
0.218056	0.4944	0.51479	0.52155	0.52362	0.52354
0.218333	0.49453	0.51487	0.52169	0.52373	0.52367
0.218611	0.4947	0.51494	0.52181	0.52384	0.52378
0.218889	0.49484	0.51503	0.52194	0.52392	0.52388
0.219167	0.49495	0.51516	0.52204	0.52402	0.52397
0.219444	0.49507	0.51527	0.52213	0.52413	0.52411
0.219722	0.49519	0.51537	0.52224	0.52424	0.52424
0.22	0.49535	0.51552	0.52232	0.52435	0.52432
0.220278	0.49549	0.51563	0.52242	0.52444	0.52443
0.220556	0.49563	0.5157	0.52255	0.52453	0.52453
0.220833	0.49573	0.51579	0.52265	0.52462	0.52464
0.221111	0.49586	0.51589	0.52277	0.52471	0.5247
0.221389	0.49598	0.51599	0.52286	0.52482	0.52479
0.221667	0.49611	0.5161	0.52295	0.52497	0.52494
0.221944	0.49625	0.51621	0.52305	0.52515	0.52511
0.222222	0.49639	0.51633	0.52313	0.52525	0.52521
0.2225	0.4965	0.51643	0.52322	0.52529	0.52528
0.222778	0.49661	0.51651	0.52334	0.52532	0.52535
0.223056	0.49671	0.51659	0.52344	0.5254	0.52543
0.223333	0.49682	0.51668	0.52353	0.52547	0.52549
0.223611	0.49696	0.51676	0.52364	0.52555	0.52561
0.223889	0.49707	0.51687	0.52371	0.52568	0.52575
0.224167	0.49719	0.51699	0.52381	0.52584	0.52589
0.224444	0.49731	0.51709	0.52388	0.52597	0.52599
0.224722	0.49742	0.51719	0.52396	0.52606	0.52607
0.225	0.49751	0.51728	0.52407	0.52611	0.52612
0.225278	0.49762	0.51734	0.52417	0.52616	0.52616
0.225556	0.49773	0.51742	0.52425	0.52624	0.52623
0.225833	0.49785	0.51751	0.52433	0.52633	0.5263
0.226111	0.49797	0.51758	0.52441	0.5264	0.52635
0.226389	0.49808	0.51768	0.5245	0.52648	0.52644
0.226667	0.49817	0.51778	0.52457	0.52661	0.52659
0.226944	0.49828	0.51788	0.52464	0.52674	0.52673
0.227222	0.49838	0.51797	0.52472	0.52682	0.52683
0.2275	0.4985	0.51805	0.52481	0.52687	0.52691
0.227778	0.4986	0.51811	0.52492	0.52693	0.52698
0.228056	0.49871	0.51817	0.52507	0.52698	0.52704
0.228333	0.49882	0.51826	0.52519	0.52703	0.52708
0.228611	0.49891	0.51834	0.52526	0.52708	0.52712
0.228889	0.49899	0.51843	0.52529	0.52717	0.5272
0.229167	0.49909	0.51852	0.52531	0.52726	0.52733
0.229444	0.49919	0.51861	0.52535	0.52738	0.52743
0.229722	0.49933	0.51871	0.52542	0.52747	0.52752
0.23	0.4995	0.51878	0.52549	0.52755	0.52761
0.230278	0.49963	0.51885	0.52556	0.52762	0.52768
0.230556	0.49968	0.51891	0.52565	0.52769	0.52773
0.230833	0.4997	0.51898	0.52576	0.52773	0.52776
0.231111	0.49973	0.51905	0.52586	0.52777	0.52782
0.231389	0.49981	0.51911	0.52596	0.52783	0.52787
0.231667	0.49991	0.51918	0.52604	0.52792	0.52792
0.231944	0.50003	0.51926	0.5261	0.528	0.52798
0.232222	0.50017	0.51934	0.52612	0.52807	0.52807
0.2325	0.50033	0.51941	0.52616	0.52813	0.52818
0.232778	0.50043	0.51949	0.52623	0.52822	0.52829
0.233056	0.50049	0.51957	0.52631	0.52832	0.52838
0.233333	0.50051	0.51965	0.52638	0.52841	0.52844
0.233611	0.38894	0.41482	0.42204	0.4231	0.42186
0.233889	0.38927	0.41502	0.42223	0.42332	0.42194
0.234167	0.3897	0.4155	0.42277	0.42373	0.4223
0.234444	0.39016	0.41594	0.42308	0.42414	0.42281
0.234722	0.39067	0.41643	0.42364	0.42451	0.42308
0.235	0.3911	0.4168	0.42397	0.42486	0.42354
0.235278	0.39157	0.41724	0.42441	0.42529	0.42377
0.235556	0.39196	0.41757	0.4246	0.4256	0.42413
0.235833	0.39239	0.41797	0.42501	0.42597	0.4245
0.236111	0.39274	0.41829	0.42531	0.42614	0.42475
0.236389	0.39317	0.41864	0.42567	0.42652	0.42515
0.236667	0.39352	0.41897	0.426	0.42689	0.42533
0.236944	0.39393	0.41929	0.42616	0.42717	0.42569
0.237222	0.39429	0.41963	0.42653	0.42746	0.42603
0.2375	0.39466	0.41992	0.42689	0.42771	0.4262
0.237778	0.39503	0.42024	0.42715	0.42796	0.42657
0.238056	0.39539	0.42055	0.42741	0.42834	0.42688
0.238333	0.39575	0.42083	0.4277	0.42852	0.42706
0.238611	0.3961	0.42115	0.42791	0.42885	0.42738
0.238889	0.39647	0.42143	0.42822	0.42915	0.42768
0.239167	0.39679	0.42171	0.42849	0.4293	0.42789
0.239444	0.39726	0.42198	0.42875	0.42957	0.42815
0.239722	0.39744	0.42225	0.42897	0.4299	0.42845
0.24	0.39791	0.42255	0.42926	0.43011	0.42862
0.240278	0.39813	0.42286	0.42938	0.43039	0.42891
0.240556	0.3985	0.42304	0.42969	0.43059	0.42921
0.240833	0.39888	0.42336	0.43002	0.43088	0.42933
0.241111	0.39908	0.42364	0.43017	0.43103	0.42964
0.241389	0.39948	0.42381	0.43045	0.43127	0.4299
0.241667	0.39973	0.42409	0.43068	0.43158	0.43011
0.241944	0.40006	0.42439	0.43089	0.43172	0.4303
0.242222	0.40044	0.42452	0.43105	0.43199	0.43054
0.2425	0.40062	0.42474	0.43128	0.43214	0.43082
0.242778	0.40096	0.42502	0.43157	0.43244	0.43098
0.243056	0.40127	0.42527	0.4317	0.43253	0.43119
0.243333	0.40149	0.42542	0.43193	0.43276	0.43141
0.243611	0.40182	0.42569	0.4321	0.43299	0.43165
0.243889	0.40212	0.42594	0.43234	0.43326	0.43176
0.244167	0.40233	0.42608	0.43249	0.43336	0.43202
0.244444	0.40265	0.42622	0.43266	0.43361	0.43221
0.244722	0.40292	0.4265	0.43289	0.43376	0.43244
0.245	0.40321	0.42678	0.43318	0.43403	0.43254
0.245278	0.40351	0.42691	0.43331	0.43412	0.43278
0.245556	0.40371	0.42712	0.43352	0.4343	0.43297
0.245833	0.40396	0.42732	0.43369	0.4345	0.43321
0.246111	0.40427	0.42757	0.43389	0.43473	0.43332
0.246389	0.40453	0.4277	0.43408	0.43489	0.4335
0.246667	0.40477	0.42783	0.43419	0.43501	0.43369
0.246944	0.40502	0.42805	0.43438	0.43524	0.43392
0.247222	0.4053	0.42827	0.43456	0.43535	0.43408
0.2475	0.40548	0.42846	0.43481	0.4356	0.43421
0.247778	0.40576	0.42856	0.4349	0.4357	0.4344
0.248056	0.40605	0.42881	0.43506	0.43582	0.43455
0.248333	0.4062	0.42896	0.43526	0.43601	0.43477
0.248611	0.40648	0.42919	0.43537	0.43619	0.43488
0.248889	0.40675	0.42928	0.4356	0.43641	0.43499
0.249167	0.40692	0.42937	0.4357	0.4365	0.43519
0.249444	0.40712	0.42962	0.43582	0.43662	0.43532
0.249722	0.40737	0.4298	0.43601	0.43682	0.43548
0.25	0.40765	0.43004	0.43618	0.43694	0.43565
0.250278	0.4078	0.43012	0.43641	0.43714	0.43574
0.253056	0.41002	0.43166	0.43776	0.43847	0.43721
0.255833	0.41185	0.43294	0.43899	0.43971	0.43842
0.258611	0.41356	0.43417	0.44019	0.44075	0.4395
0.261389	0.41515	0.43533	0.44124	0.44172	0.44049
0.264167	0.41661	0.43642	0.44218	0.44261	0.44133
0.266944	0.41802	0.4373	0.44309	0.44343	0.44213
0.269722	0.41926	0.43812	0.4439	0.44415	0.44288
0.2725	0.42046	0.43892	0.44463	0.4448	0.44352
0.275278	0.42152	0.4397	0.44531	0.44537	0.44408
0.278056	0.42257	0.44039	0.4459	0.44594	0.44457
0.305833	0.42979	0.4452	0.44963	0.4494	0.44776
0.333611	0.43459	0.44776	0.45118	0.45092	0.4485
0.361389	0.43807	0.44888	0.45209	0.4517	0.44848
0.389167	0.44044	0.44965	0.45256	0.45193	0.44899
0.416944	0.4417	0.45014	0.45269	0.45217	0.4493
0.444722	0.44174	0.45091	0.4529	0.45223	0.44964
0.4725	0.44272	0.45165	0.45351	0.45259	0.44946
0.499722	0.44395	0.45183	0.45411	0.45295	0.44922
0.5	0.44397	0.45184	0.45411	0.45294	0.44923
0.500278	0.54178	0.54641	0.549	0.54904	0.54707
0.500556	0.54182	0.54653	0.54922	0.5493	0.54741
0.500833	0.54162	0.54633	0.54909	0.54922	0.54732
0.501111	0.54143	0.54616	0.54892	0.54907	0.54719
0.501389	0.5413	0.54601	0.54876	0.54893	0.54709
0.501667	0.54117	0.54585	0.54864	0.54879	0.54698
0.501944	0.54098	0.54568	0.54851	0.54868	0.54688
0.502222	0.54085	0.54552	0.54838	0.54856	0.54678
0.5025	0.54068	0.5454	0.54825	0.54845	0.54667
0.502778	0.54054	0.54528	0.54813	0.54831	0.54657
0.503056	0.54047	0.54515	0.54797	0.5482	0.54642
0.503333	0.54036	0.54499	0.54788	0.54807	0.54631
0.503611	0.54019	0.54486	0.54778	0.54794	0.54622
0.503889	0.54005	0.54473	0.54769	0.54784	0.54611
0.504167	0.53992	0.54461	0.54758	0.54772	0.54601
0.504444	0.5398	0.54451	0.54748	0.54764	0.5459
0.504722	0.5397	0.54443	0.54734	0.54753	0.54578
0.505	0.53963	0.54431	0.54723	0.54742	0.54565
0.505278	0.5395	0.54418	0.54713	0.54729	0.54553
0.505556	0.53934	0.54407	0.54703	0.54719	0.54546
0.505833	0.53925	0.54397	0.54694	0.5471	0.54538
0.506111	0.53913	0.54385	0.54686	0.54701	0.5453
0.506389	0.53901	0.54374	0.54678	0.54692	0.54522
0.506667	0.53891	0.54368	0.54667	0.54685	0.54513
0.506944	0.53886	0.5436	0.54658	0.54675	0.54505
0.507222	0.53879	0.5435	0.54648	0.54666	0.54495
0.5075	0.53866	0.54339	0.54638	0.54657	0.54485
0.507778	0.53853	0.54329	0.54631	0.54647	0.54474
0.508056	0.53841	0.54319	0.54625	0.54637	0.54467
0.508333	0.53831	0.54311	0.54617	0.5463	0.54458
0.508611	0.53821	0.54304	0.5461	0.54622	0.54451
0.508889	0.53812	0.54296	0.54605	0.54614	0.54445
0.509167	0.53807	0.54289	0.54598	0.54608	0.5444
0.509444	0.53801	0.54282	0.54589	0.54601	0.54431
0.509722	0.53791	0.54275	0.5458	0.54592	0.54424
0.51	0.5378	0.54263	0.54572	0.54583	0.54414
0.510278	0.53771	0.54254	0.54566	0.54575	0.54405
0.510556	0.53765	0.54247	0.54559	0.54567	0.54397
0.510833	0.53756	0.54239	0.54552	0.54559	0.5439
0.511111	0.53746	0.54232	0.54546	0.54553	0.54384
0.511389	0.53736	0.54225	0.54539	0.54547	0.54378
0.511667	0.53731	0.54217	0.54533	0.54541	0.54371
0.511944	0.53728	0.54212	0.54529	0.54534	0.54368
0.512222	0.53724	0.54207	0.54522	0.54528	0.54363
0.5125	0.53715	0.54202	0.54515	0.54522	0.54355
0.512778	0.53705	0.54194	0.54506	0.54515	0.5435
0.513056	0.53695	0.54186	0.54499	0.54507	0.54343
0.513333	0.53688	0.54179	0.54493	0.545	0.54337
0.513611	0.5368	0.54171	0.54486	0.54493	0.54333
0.513889	0.53672	0.54164	0.54479	0.54486	0.54327
0.514167	0.53665	0.54158	0.54474	0.5448	0.54321
0.514444	0.53658	0.54151	0.54469	0.54474	0.54314
0.514722	0.53652	0.54144	0.54464	0.54469	0.54309
0.515	0.53649	0.54137	0.54459	0.54463	0.54305
0.515278	0.53645	0.54132	0.54453	0.54457	0.54298
0.515556	0.5364	0.54128	0.5445	0.54453	0.54292
0.515833	0.53632	0.54124	0.54447	0.5445	0.54288
0.516111	0.53621	0.54119	0.54443	0.54445	0.54285
0.516389	0.53613	0.54112	0.54437	0.5444	0.5428
0.516667	0.53608	0.54104	0.5443	0.54434	0.54275
0.516944	0.53602	0.54097	0.54423	0.54429	0.54269
0.517222	0.53595	0.5409	0.54418	0.54422	0.54264
0.5175	0.53588	0.54086	0.54413	0.54415	0.54258
0.517778	0.5358	0.5408	0.54407	0.5441	0.54252
0.518056	0.53574	0.54074	0.54403	0.54405	0.54247
0.518333	0.53571	0.54068	0.54396	0.54399	0.54241
0.518611	0.53568	0.54063	0.54391	0.54393	0.54236
0.518889	0.53563	0.54057	0.54386	0.54389	0.54232
0.519167	0.53557	0.54053	0.54381	0.54383	0.54228
0.519444	0.5355	0.54051	0.54377	0.54379	0.54224
0.519722	0.53541	0.54048	0.54373	0.54373	0.5422
0.52	0.53533	0.54045	0.5437	0.5437	0.54215
0.520278	0.53528	0.54041	0.54367	0.54368	0.54211
0.520556	0.53521	0.54037	0.54364	0.54366	0.54209
0.520833	0.53516	0.54031	0.54359	0.54362	0.54206
0.521111	0.53509	0.54025	0.54355	0.54357	0.54203
0.521389	0.53502	0.54018	0.54348	0.54352	0.54199
0.521667	0.53497	0.54013	0.54345	0.54347	0.54195
0.521944	0.53493	0.54008	0.5434	0.54342	0.54191
0.522222	0.5349	0.54004	0.54334	0.54336	0.54186
0.5225	0.53488	0.53998	0.54329	0.54331	0.54181
0.522778	0.53485	0.53995	0.54322	0.54325	0.54177
0.523056	0.53481	0.5399	0.54318	0.54321	0.54172
0.523333	0.53476	0.53987	0.54315	0.54316	0.54168
0.523611	0.53468	0.53983	0.54312	0.54312	0.54163
0.523889	0.53461	0.53979	0.54309	0.54309	0.54158
0.524167	0.53455	0.53974	0.54306	0.54305	0.54155
0.524444	0.53451	0.53971	0.54303	0.54301	0.54151
0.524722	0.53447	0.53969	0.54299	0.54297	0.54145
0.525	0.53444	0.53966	0.54295	0.54295	0.54143
0.525278	0.5344	0.53963	0.54292	0.54291	0.54139
0.525556	0.53433	0.53959	0.54289	0.54288	0.54135
0.525833	0.53424	0.53954	0.54287	0.54284	0.54132
0.526111	0.53418	0.5395	0.54284	0.5428	0.54129
0.526389	0.53413	0.53944	0.5428	0.54277	0.54127
0.526667	0.53411	0.53939	0.54276	0.54273	0.54125
0.526944	0.5341	0.53934	0.54273	0.54268	0.54122
0.527222	0.53408	0.53932	0.54268	0.54263	0.5412
0.5275	0.53406	0.53927	0.54263	0.54258	0.54117
0.527778	0.53403	0.53924	0.54259	0.54253	0.54115
0.528056	0.53398	0.5392	0.54255	0.54251	0.5411
0.528333	0.53392	0.53915	0.54252	0.54247	0.54105
0.528611	0.53387	0.53911	0.54249	0.54244	0.54102
0.528889	0.53381	0.53905	0.54247	0.54242	0.54097
0.529167	0.53376	0.53902	0.54244	0.54237	0.54094
0.529444	0.5337	0.53897	0.5424	0.54235	0.5409
0.529722	0.53366	0.53894	0.54236	0.5423	0.54089
0.53	0.5336	0.53892	0.54234	0.54228	0.54086
0.530278	0.53355	0.5389	0.54231	0.54226	0.54083
0.530556	0.53352	0.53888	0.54228	0.54222	0.54081
0.530833	0.53347	0.53886	0.54225	0.54219	0.54078
0.531111	0.53345	0.53884	0.54222	0.54215	0.54074
0.531389	0.5334	0.5388	0.54219	0.54213	0.5407
0.531667	0.53335	0.53877	0.54216	0.54211	0.54067
0.531944	0.53333	0.53872	0.54214	0.54209	0.54062
0.532222	0.5333	0.53868	0.54212	0.54207	0.5406
0.5325	0.53328	0.53863	0.5421	0.54203	0.54057
0.532778	0.53326	0.53858	0.54208	0.54199	0.54053
0.533056	0.53323	0.53854	0.54206	0.54196	0.54052
0.533333	0.53319	0.53849	0.54203	0.54191	0.5405
0.533611	0.53316	0.53846	0.542	0.54188	0.54049
0.533889	0.53309	0.53843	0.54196	0.54185	0.54048
0.534167	0.53304	0.53839	0.54192	0.54181	0.54046
0.534444	0.53298	0.53835	0.54189	0.54177	0.54045
0.534722	0.53296	0.53831	0.54186	0.54174	0.54043
0.535	0.53291	0.53828	0.54182	0.54169	0.54043
0.535278	0.53287	0.53824	0.54179	0.54165	0.5404
0.535556	0.53285	0.53821	0.54174	0.54161	0.54038
0.535833	0.53281	0.53818	0.5417	0.54158	0.54036
0.536111	0.53279	0.53815	0.54168	0.54155	0.54034
0.536389	0.53275	0.53812	0.54164	0.54153	0.54031
0.536667	0.53271	0.53811	0.54161	0.5415	0.54029
0.536944	0.53267	0.53809	0.54158	0.54147	0.54028
0.537222	0.53263	0.53807	0.54155	0.54143	0.54024
0.5375	0.53261	0.53805	0.54151	0.54141	0.54021
0.537778	0.53257	0.53802	0.54149	0.54139	0.54019
0.538056	0.53254	0.538	0.54147	0.54135	0.54016
0.538333	0.53252	0.53798	0.54144	0.54133	0.54013
0.538611	0.5325	0.53795	0.54141	0.54131	0.54011
0.538889	0.53248	0.53792	0.54138	0.5413	0.5401
0.539167	0.53246	0.53788	0.54135	0.54129	0.54008
0.539444	0.53243	0.53784	0.54132	0.54128	0.54006
0.539722	0.53239	0.53781	0.54131	0.54126	0.54002
0.54	0.53235	0.53778	0.54129	0.54123	0.54001
0.540278	0.5323	0.53775	0.54128	0.54122	0.53999
0.540556	0.53226	0.53773	0.54126	0.54118	0.53998
0.540833	0.5322	0.5377	0.54123	0.54115	0.53995
0.541111	0.53215	0.53768	0.5412	0.54112	0.53993
0.541389	0.53214	0.53765	0.54116	0.54109	0.53992
0.541667	0.5321	0.53763	0.54113	0.54104	0.5399
0.541944	0.53207	0.53761	0.54109	0.54101	0.53988
0.542222	0.53204	0.53758	0.54105	0.54098	0.53987
0.5425	0.532	0.53753	0.54102	0.54096	0.53986
0.542778	0.53197	0.53749	0.541	0.54093	0.53985
0.543056	0.53192	0.53744	0.54096	0.54091	0.53983
0.543333	0.53189	0.53743	0.54093	0.54089	0.53981
0.543611	0.53186	0.53739	0.54091	0.54087	0.53979
0.543889	0.53181	0.53736	0.54089	0.54085	0.53978
0.544167	0.53179	0.53733	0.54087	0.54082	0.53977
0.544444	0.53176	0.53732	0.54085	0.5408	0.53976
0.544722	0.53173	0.53731	0.54082	0.54076	0.53975
0.545	0.53171	0.5373	0.54079	0.54074	0.53973
0.545278	0.5317	0.53729	0.54075	0.54072	0.53972
0.545556	0.53169	0.53728	0.54073	0.54068	0.53971
0.545833	0.53168	0.53727	0.54069	0.54064	0.5397
0.546111	0.53167	0.53726	0.54066	0.54062	0.5397
0.546389	0.53166	0.53724	0.54063	0.5406	0.53968
0.546667	0.53164	0.53721	0.5406	0.54057	0.53967
0.546944	0.53162	0.53719	0.54057	0.54055	0.53966
0.547222	0.53159	0.53715	0.54055	0.54052	0.53965
0.5475	0.53156	0.53713	0.54053	0.54052	0.53964
0.547778	0.53152	0.5371	0.54052	0.5405	0.53963
0.548056	0.53149	0.53706	0.54051	0.54049	0.53963
0.548333	0.53146	0.53703	0.54049	0.54048	0.53961
0.548611	0.53142	0.53701	0.54048	0.54047	0.5396
0.548889	0.53139	0.53697	0.54047	0.54046	0.5396
0.549167	0.53134	0.53695	0.54045	0.54045	0.53958
0.549444	0.53133	0.53692	0.54044	0.54042	0.53956
0.549722	0.5313	0.53689	0.54041	0.5404	0.53955
0.55	0.53129	0.53688	0.54039	0.54038	0.53953
0.550278	0.53126	0.53685	0.54035	0.54036	0.53953
0.550556	0.53125	0.53682	0.54032	0.54034	0.5395
0.550833	0.53122	0.53679	0.54028	0.54031	0.53948
0.551111	0.53119	0.53677	0.54025	0.54029	0.53946
0.551389	0.53116	0.53675	0.54022	0.54026	0.53944
0.551667	0.53113	0.53672	0.54019	0.54022	0.53943
0.551944	0.53107	0.5367	0.54015	0.54021	0.53942
0.552222	0.53102	0.53669	0.54012	0.54018	0.5394
0.5525	0.53099	0.53666	0.5401	0.54017	0.53939
0.552778	0.53096	0.53665	0.54007	0.54014	0.53938
0.553056	0.53093	0.53663	0.54004	0.54011	0.53935
0.553333	0.53092	0.5366	0.54002	0.54009	0.53933
0.553611	0.53091	0.53659	0.53998	0.54007	0.53931
0.553889	0.5309	0.53658	0.53996	0.54005	0.53929
0.554167	0.5309	0.53656	0.53993	0.54004	0.53928
0.554444	0.53089	0.53654	0.53992	0.54001	0.53925
0.554722	0.53089	0.53653	0.5399	0.53999	0.53925
0.555	0.53088	0.53651	0.53989	0.53996	0.53923
0.555278	0.53088	0.5365	0.53986	0.53994	0.53921
0.555556	0.53087	0.53649	0.53984	0.53993	0.5392
0.555833	0.53085	0.53648	0.53983	0.53991	0.53919
0.556111	0.53084	0.53647	0.5398	0.53989	0.53917
0.556389	0.53082	0.53646	0.53977	0.53988	0.53915
0.556667	0.53081	0.53645	0.53976	0.53986	0.53914
0.556944	0.53079	0.53642	0.53974	0.53985	0.53913
0.557222	0.53077	0.53641	0.53972	0.53983	0.53912
0.5575	0.53076	0.53639	0.53971	0.5398	0.53911
0.557778	0.53072	0.53636	0.5397	0.53979	0.53909
0.558056	0.5307	0.53633	0.53969	0.53977	0.53909
0.558333	0.53068	0.5363	0.53968	0.53976	0.53908
0.558611	0.53064	0.53626	0.53967	0.53975	0.53906
0.558889	0.53059	0.53624	0.53966	0.53974	0.53905
0.559167	0.53056	0.53621	0.53965	0.53974	0.53904
0.559444	0.53054	0.53618	0.53964	0.53972	0.53902
0.559722	0.53052	0.53617	0.53963	0.53971	0.53901
0.56	0.53051	0.53615	0.5396	0.53971	0.53899
0.560278	0.53048	0.53614	0.53957	0.5397	0.53897
0.560556	0.53047	0.53612	0.53955	0.53969	0.53896
0.560833	0.53046	0.5361	0.53952	0.53969	0.53895
0.561111	0.53043	0.53609	0.53948	0.53967	0.53894
0.561389	0.53042	0.53608	0.53947	0.53966	0.53893
0.561667	0.5304	0.53606	0.53943	0.53965	0.53893
0.561944	0.53039	0.53604	0.53942	0.53963	0.53892
0.562222	0.53036	0.53603	0.5394	0.53961	0.53891
0.5625	0.53034	0.53602	0.53937	0.5396	0.5389
0.562778	0.53032	0.536	0.53935	0.53957	0.53889
0.563056	0.5303	0.53597	0.53933	0.53956	0.53889
0.563333	0.53028	0.53596	0.53932	0.53954	0.53889
0.563611	0.53027	0.53594	0.53931	0.53953	0.53887
0.563889	0.53026	0.53592	0.53929	0.53951	0.53887
0.564167	0.53024	0.53589	0.53928	0.53948	0.53885
0.564444	0.53022	0.53588	0.53926	0.53946	0.53885
0.564722	0.5302	0.53586	0.53925	0.53944	0.53883
0.565	0.53019	0.53584	0.53924	0.53941	0.53883
0.565278	0.53017	0.53582	0.53921	0.53939	0.53882
0.565556	0.53015	0.5358	0.53919	0.53938	0.5388
0.565833	0.53015	0.53579	0.53917	0.53935	0.53879
0.566111	0.53013	0.53579	0.53915	0.53934	0.53879
0.566389	0.53012	0.53577	0.53912	0.53933	0.53878
0.566667	0.53011	0.53575	0.5391	0.53932	0.53877
0.566944	0.42966	0.43841	0.4413	0.44023	0.43807
0.567222	0.42969	0.43841	0.44126	0.4401	0.43793
0.5675	0.43002	0.43863	0.4414	0.44031	0.43805
0.567778	0.43019	0.43888	0.44164	0.44049	0.43817
0.568056	0.43047	0.43906	0.44182	0.44064	0.43838
0.568333	0.43074	0.4393	0.44204	0.44082	0.43854
0.568611	0.43091	0.43952	0.44216	0.441	0.43874
0.568889	0.43111	0.43969	0.44232	0.4412	0.43887
0.569167	0.43133	0.43984	0.44249	0.44132	0.43899
0.569444	0.43161	0.44005	0.44268	0.44148	0.43919
0.569722	0.43171	0.44023	0.44285	0.44166	0.43937
0.57	0.43195	0.44043	0.44296	0.44179	0.43955
0.570278	0.43212	0.44054	0.44311	0.44199	0.43968
0.570556	0.43237	0.44071	0.44326	0.4421	0.43978
0.570833	0.43249	0.44088	0.4434	0.44223	0.43993
0.571111	0.43263	0.44105	0.44357	0.44237	0.44009
0.571389	0.43286	0.44123	0.44369	0.44252	0.44025
0.571667	0.43306	0.44131	0.4438	0.44268	0.44041
0.571944	0.43326	0.44146	0.44392	0.44284	0.44051
0.572222	0.43334	0.44164	0.44406	0.44293	0.44065
0.5725	0.43356	0.44176	0.4442	0.44306	0.44076
0.572778	0.43369	0.44195	0.44434	0.44318	0.4409
0.573056	0.43385	0.44207	0.44447	0.4433	0.44104
0.573333	0.43405	0.44216	0.44455	0.44343	0.44117
0.573611	0.43411	0.44229	0.44467	0.44358	0.44127
0.573889	0.43426	0.44244	0.44478	0.44369	0.44135
0.574167	0.43442	0.44255	0.4449	0.44378	0.44146
0.574444	0.43455	0.4427	0.44501	0.44388	0.44161
0.574722	0.43474	0.44283	0.44514	0.44399	0.44171
0.575	0.43487	0.44292	0.44526	0.44412	0.44184
0.575278	0.43492	0.44304	0.44533	0.44423	0.44196
0.575556	0.43508	0.44314	0.44542	0.44434	0.44206
0.575833	0.43523	0.44325	0.44552	0.44445	0.44213
0.576111	0.43531	0.44335	0.44562	0.44452	0.44224
0.576389	0.43545	0.44349	0.44573	0.4446	0.44234
0.576667	0.4356	0.4436	0.44581	0.4447	0.44245
0.576944	0.43568	0.44369	0.44591	0.4448	0.44254
0.577222	0.43574	0.44377	0.44602	0.44488	0.44266
0.5775	0.43586	0.44387	0.4461	0.44498	0.44276
0.577778	0.436	0.44396	0.44617	0.44509	0.44285
0.578056	0.43611	0.44407	0.44625	0.4452	0.44292
0.578333	0.43625	0.44416	0.44633	0.44528	0.443
0.578611	0.4364	0.44426	0.44642	0.44534	0.44308
0.578889	0.43647	0.44435	0.44651	0.44543	0.44314
0.579167	0.43651	0.44445	0.44658	0.44551	0.44323
0.579444	0.4366	0.44451	0.44667	0.44558	0.44334
0.579722	0.43675	0.44458	0.44675	0.44567	0.44343
0.58	0.43686	0.44466	0.44684	0.44576	0.44352
0.580278	0.43693	0.44474	0.4469	0.44584	0.44361
0.580556	0.43704	0.44484	0.44695	0.44591	0.44367
0.580833	0.43717	0.44491	0.44703	0.44601	0.44374
0.581111	0.43725	0.44499	0.44709	0.44608	0.44381
0.581389	0.4373	0.44508	0.44715	0.44614	0.44388
0.581667	0.43736	0.44517	0.44723	0.4462	0.44395
0.581944	0.43745	0.44525	0.44732	0.44627	0.44402
0.582222	0.43754	0.4453	0.44738	0.44633	0.4441
0.5825	0.43763	0.44536	0.44745	0.44641	0.44419
0.582778	0.43771	0.44544	0.44752	0.44648	0.44425
0.583056	0.43779	0.44551	0.44759	0.44654	0.44431
0.583333	0.4379	0.44558	0.44766	0.44662	0.44438
0.583611	0.438	0.44566	0.44771	0.44669	0.44444
0.586389	0.43864	0.44629	0.44839	0.44727	0.44502
0.589167	0.43927	0.4469	0.44878	0.44779	0.44553
0.591944	0.43983	0.44742	0.44931	0.44838	0.44603
0.594722	0.44041	0.44787	0.44973	0.4486	0.44638
0.5975	0.44079	0.44842	0.4501	0.44911	0.44675
0.600278	0.44119	0.44866	0.45035	0.44933	0.44703
0.603056	0.44149	0.44917	0.45077	0.44969	0.44729
0.605833	0.44181	0.44938	0.45095	0.45005	0.4475
0.608611	0.44208	0.44977	0.45126	0.45018	0.44765
0.611389	0.44231	0.45008	0.45156	0.45044	0.44778
0.639167	0.44379	0.45171	0.45316	0.45238	0.44842
0.666944	0.44492	0.45191	0.45355	0.45293	0.44912
0.694722	0.44583	0.45228	0.45377	0.45261	0.44952
0.7225	0.44667	0.45256	0.45392	0.45244	0.4501
0.750278	0.44727	0.4527	0.45384	0.45265	0.44982
0.778056	0.44751	0.4527	0.45412	0.45283	0.44966
0.805833	0.44661	0.45314	0.45456	0.45283	0.44981
0.833056	0.44672	0.45334	0.45427	0.45277	0.44932
0.833333	0.44672	0.45335	0.45425	0.45277	0.44933
0.833611	0.5436	0.54753	0.54904	0.5488	0.54723
0.833889	0.54365	0.54767	0.54928	0.54912	0.54761
0.834167	0.54347	0.54752	0.54916	0.54903	0.54755
0.834444	0.54327	0.54731	0.54899	0.54888	0.54743
0.834722	0.54309	0.54714	0.54883	0.54874	0.54728
0.835	0.54293	0.54699	0.54868	0.54863	0.54715
0.835278	0.54282	0.54686	0.54855	0.54851	0.54704
0.835556	0.54267	0.54672	0.54841	0.54838	0.54692
0.835833	0.5425	0.54658	0.54826	0.54826	0.54683
0.836111	0.54236	0.54642	0.54815	0.54812	0.54672
0.836389	0.54221	0.54629	0.54799	0.54798	0.54661
0.836667	0.5421	0.54616	0.54788	0.54788	0.54648
0.836944	0.54201	0.54606	0.54776	0.54777	0.54635
0.837222	0.54188	0.54593	0.54767	0.54768	0.54626
0.8375	0.54173	0.5458	0.54753	0.54757	0.54617
0.837778	0.54162	0.54566	0.5474	0.54746	0.54606
0.838056	0.54147	0.54554	0.54728	0.54732	0.54596
0.838333	0.54134	0.54545	0.54716	0.54722	0.54586
0.838611	0.54127	0.54535	0.54706	0.5471	0.54572
0.838889	0.54119	0.54525	0.54695	0.54703	0.5456
0.839167	0.54106	0.54513	0.54686	0.54693	0.54551
0.839444	0.54093	0.54503	0.54676	0.54686	0.54544
0.839722	0.54084	0.54491	0.54666	0.54676	0.54535
0.84	0.54073	0.5448	0.54656	0.54667	0.54528
0.840278	0.54059	0.54471	0.54644	0.54657	0.54519
0.840556	0.54051	0.54462	0.54634	0.54647	0.5451
0.840833	0.54046	0.54453	0.54627	0.54636	0.54501
0.841111	0.5404	0.54446	0.54619	0.54629	0.5449
0.841389	0.54031	0.54438	0.54612	0.54621	0.54481
0.841667	0.54019	0.54428	0.54604	0.54613	0.54473
0.841944	0.5401	0.54418	0.54595	0.54608	0.54464
0.842222	0.54001	0.54408	0.54585	0.546	0.54456
0.8425	0.53992	0.54399	0.54576	0.54591	0.54449
0.842778	0.53983	0.54389	0.54567	0.54582	0.54443
0.843056	0.53974	0.54381	0.54559	0.54572	0.54436
0.843333	0.53969	0.54374	0.54551	0.54565	0.54427
0.843611	0.53964	0.54369	0.54545	0.54557	0.54418
0.843889	0.53957	0.54363	0.54538	0.5455	0.5441
0.844167	0.53949	0.54356	0.54531	0.54544	0.54401
0.844444	0.53939	0.54348	0.54525	0.54537	0.54393
0.844722	0.5393	0.54339	0.54518	0.54531	0.54386
0.845	0.53923	0.54331	0.5451	0.54525	0.54379
0.845278	0.53915	0.54322	0.54501	0.54518	0.54372
0.845556	0.53907	0.54313	0.54493	0.5451	0.54368
0.845833	0.53898	0.54308	0.54485	0.54502	0.54363
0.846111	0.53893	0.54303	0.54476	0.54495	0.54357
0.846389	0.53889	0.54296	0.5447	0.54488	0.54351
0.846667	0.53886	0.54291	0.54465	0.54481	0.54343
0.846944	0.53881	0.54286	0.54459	0.54475	0.54336
0.847222	0.53874	0.5428	0.54453	0.54469	0.54328
0.8475	0.53866	0.54274	0.54449	0.54463	0.54322
0.847778	0.53857	0.54265	0.54444	0.54457	0.54315
0.848056	0.5385	0.54256	0.54437	0.54451	0.54309
0.848333	0.53844	0.54249	0.54429	0.54448	0.54304
0.848611	0.53837	0.54244	0.54421	0.54443	0.54297
0.848889	0.5383	0.54237	0.54414	0.54438	0.54292
0.849167	0.53823	0.5423	0.54408	0.54431	0.54288
0.849444	0.53818	0.54224	0.54403	0.54424	0.54284
0.849722	0.53812	0.54218	0.54396	0.54419	0.54279
0.85	0.53809	0.54213	0.54388	0.54413	0.54273
0.850278	0.53805	0.54209	0.54382	0.54408	0.54265
0.850556	0.53801	0.54206	0.54377	0.54403	0.54258
0.850833	0.53797	0.542	0.54372	0.54396	0.54252
0.851111	0.53792	0.54195	0.54369	0.54389	0.54246
0.851389	0.53785	0.54188	0.54366	0.54384	0.54242
0.851667	0.53778	0.54182	0.54361	0.54379	0.54235
0.851944	0.53773	0.54175	0.54356	0.54374	0.5423
0.852222	0.53769	0.54169	0.54349	0.54372	0.54226
0.8525	0.53765	0.54164	0.54343	0.54369	0.54219
0.852778	0.53759	0.54158	0.54338	0.54366	0.54215
0.853056	0.53755	0.54152	0.54331	0.54363	0.54212
0.853333	0.53747	0.54148	0.54324	0.54358	0.54207
0.853611	0.53741	0.54143	0.54321	0.54352	0.54204
0.853889	0.53735	0.54138	0.54315	0.54348	0.54199
0.854167	0.53731	0.54134	0.54311	0.54341	0.54195
0.854444	0.5373	0.5413	0.54308	0.54337	0.54191
0.854722	0.53728	0.54128	0.54302	0.54332	0.54186
0.855	0.53726	0.54126	0.54298	0.54327	0.54181
0.855278	0.53723	0.54122	0.54295	0.54323	0.54176
0.855556	0.53719	0.54117	0.54292	0.54318	0.54169
0.855833	0.53715	0.54111	0.54289	0.54315	0.54164
0.856111	0.53709	0.54106	0.54286	0.54311	0.54157
0.856389	0.53705	0.54099	0.54282	0.54308	0.54153
0.856667	0.53699	0.54094	0.54277	0.54305	0.5415
0.856944	0.53695	0.54091	0.54272	0.54301	0.54145
0.857222	0.53691	0.54087	0.54267	0.54297	0.5414
0.8575	0.53686	0.54083	0.5426	0.54293	0.54135
0.857778	0.53682	0.54078	0.54256	0.5429	0.54132
0.858056	0.53678	0.54072	0.54251	0.54288	0.54129
0.858333	0.53673	0.54067	0.54249	0.54285	0.54126
0.858611	0.53669	0.54062	0.54244	0.54282	0.54123
0.858889	0.53664	0.54056	0.54239	0.54279	0.54121
0.859167	0.53659	0.54053	0.54235	0.54274	0.54116
0.859444	0.53655	0.54051	0.54231	0.54269	0.54111
0.859722	0.53652	0.54049	0.54228	0.54264	0.54106
0.86	0.5365	0.54047	0.54223	0.5426	0.541
0.860278	0.53649	0.54044	0.5422	0.54256	0.54095
0.860556	0.53646	0.54041	0.54216	0.54252	0.54091
0.860833	0.53644	0.54038	0.54213	0.5425	0.54088
0.861111	0.53642	0.54034	0.54211	0.54247	0.54083
0.861389	0.53638	0.54028	0.54209	0.54244	0.54079
0.861667	0.53634	0.54022	0.54206	0.54239	0.54075
0.861944	0.53628	0.54018	0.54203	0.54236	0.54071
0.862222	0.53622	0.54014	0.54198	0.54232	0.54066
0.8625	0.53617	0.54011	0.54194	0.54228	0.54064
0.862778	0.53613	0.54007	0.5419	0.54225	0.54059
0.863056	0.5361	0.54003	0.54187	0.54223	0.54055
0.863333	0.53607	0.53999	0.54182	0.5422	0.54053
0.863611	0.53605	0.53996	0.54179	0.54216	0.54051
0.863889	0.53602	0.53992	0.54175	0.54213	0.54049
0.864167	0.53598	0.53989	0.54171	0.54211	0.54048
0.864444	0.53593	0.53986	0.54166	0.54209	0.54045
0.864722	0.5359	0.53983	0.54163	0.54207	0.54043
0.865	0.53586	0.5398	0.54158	0.54204	0.5404
0.865278	0.53583	0.53976	0.54156	0.54201	0.54038
0.865556	0.53579	0.53974	0.54154	0.542	0.54035
0.865833	0.53576	0.53971	0.54151	0.54195	0.54031
0.866111	0.53573	0.53969	0.54147	0.54193	0.54027
0.866389	0.53571	0.53967	0.54145	0.5419	0.54024
0.866667	0.5357	0.53965	0.54142	0.54187	0.54018
0.866944	0.53569	0.53963	0.54139	0.54184	0.54014
0.867222	0.53567	0.5396	0.54137	0.54179	0.54012
0.8675	0.53565	0.53956	0.54134	0.54177	0.54008
0.867778	0.53562	0.53952	0.54132	0.54173	0.54005
0.868056	0.53559	0.53948	0.5413	0.54171	0.54001
0.868333	0.53555	0.53942	0.54129	0.54166	0.53999
0.868611	0.53551	0.53937	0.54128	0.54163	0.53996
0.868889	0.53548	0.53935	0.54125	0.5416	0.53991
0.869167	0.53543	0.53932	0.54124	0.54157	0.5399
0.869444	0.53538	0.53929	0.54122	0.54155	0.53985
0.869722	0.53535	0.53926	0.54118	0.54153	0.53984
0.87	0.53532	0.53923	0.54116	0.5415	0.53978
0.870278	0.53529	0.5392	0.54113	0.54149	0.53977
0.870556	0.53526	0.53917	0.54109	0.54146	0.53974
0.870833	0.53523	0.53913	0.54107	0.54144	0.53971
0.871111	0.5352	0.53909	0.54105	0.54141	0.5397
0.871389	0.53515	0.53905	0.54101	0.5414	0.53967
0.871667	0.53512	0.53902	0.54099	0.54136	0.53965
0.871944	0.53508	0.53898	0.54096	0.54134	0.53962
0.872222	0.53505	0.53895	0.54094	0.54133	0.5396
0.8725	0.53502	0.53893	0.54093	0.54131	0.53958
0.872778	0.53497	0.53892	0.5409	0.5413	0.53954
0.873056	0.53494	0.5389	0.54088	0.54129	0.53952
0.873333	0.53492	0.53889	0.54088	0.54127	0.53949
0.873611	0.5349	0.53888	0.54085	0.54126	0.53945
0.873889	0.53489	0.53887	0.54083	0.54125	0.53941
0.874167	0.53488	0.53886	0.54082	0.54123	0.53939
0.874444	0.53487	0.53883	0.54079	0.54121	0.53936
0.874722	0.53486	0.53881	0.54077	0.54119	0.53934
0.875	0.53485	0.53879	0.54073	0.54116	0.53931
0.875278	0.53483	0.53876	0.54072	0.54112	0.53926
0.875556	0.53482	0.53875	0.54068	0.54109	0.53924
0.875833	0.53479	0.53871	0.54066	0.54107	0.53922
0.876111	0.53476	0.53868	0.54064	0.54103	0.5392
0.876389	0.53472	0.53866	0.54061	0.54101	0.53917
0.876667	0.5347	0.53862	0.54059	0.54099	0.53914
0.876944	0.53468	0.53859	0.54057	0.54096	0.53911
0.877222	0.53464	0.53857	0.54056	0.54095	0.53907
0.8775	0.53461	0.53853	0.54054	0.54094	0.53905
0.877778	0.53458	0.53851	0.54053	0.54091	0.53903
0.878056	0.53455	0.53848	0.54052	0.5409	0.53899
0.878333	0.53454	0.53845	0.54051	0.54089	0.53897
0.878611	0.53452	0.53844	0.5405	0.54088	0.53895
0.878889	0.53449	0.5384	0.54049	0.54088	0.53893
0.879167	0.53448	0.53839	0.54048	0.54085	0.53892
0.879444	0.53446	0.53836	0.54048	0.54083	0.5389
0.879722	0.53445	0.53834	0.54047	0.54081	0.53889
0.88	0.53444	0.53833	0.54046	0.5408	0.53888
0.880278	0.53441	0.53831	0.54045	0.54075	0.53888
0.880556	0.53438	0.53828	0.54044	0.54073	0.53886
0.880833	0.53436	0.53826	0.54041	0.54072	0.53885
0.881111	0.53434	0.53824	0.54041	0.54069	0.53883
0.881389	0.5343	0.53822	0.54039	0.54067	0.53882
0.881667	0.53428	0.53819	0.54036	0.54064	0.53881
0.881944	0.53423	0.53818	0.54035	0.54062	0.53878
0.882222	0.53421	0.53817	0.54033	0.54059	0.53876
0.8825	0.5342	0.53815	0.54031	0.54057	0.53875
0.882778	0.53417	0.53813	0.54029	0.54055	0.53872
0.883056	0.53415	0.53812	0.54026	0.54054	0.53869
0.883333	0.53413	0.53811	0.54024	0.54053	0.53865
0.883611	0.53411	0.5381	0.54023	0.54052	0.53863
0.883889	0.53411	0.53809	0.54021	0.54051	0.5386
0.884167	0.5341	0.53808	0.54021	0.5405	0.53856
0.884444	0.53409	0.53807	0.54019	0.5405	0.53854
0.884722	0.53408	0.53806	0.54018	0.54049	0.53852
0.885	0.53408	0.53804	0.54016	0.54049	0.53848
0.885278	0.53407	0.53804	0.54014	0.54048	0.53845
0.885556	0.53405	0.53802	0.54013	0.54048	0.53843
0.885833	0.53405	0.538	0.54011	0.54047	0.53839
0.886111	0.53403	0.53799	0.54009	0.54046	0.53836
0.886389	0.53402	0.53797	0.54009	0.54045	0.53835
0.886667	0.53401	0.53795	0.54008	0.54044	0.53833
0.886944	0.53399	0.53794	0.54005	0.54044	0.53832
0.887222	0.53397	0.53792	0.54004	0.54043	0.5383
0.8875	0.53395	0.53789	0.54001	0.54042	0.53828
0.887778	0.53393	0.53788	0.53999	0.54041	0.53827
0.888056	0.5339	0.53785	0.53998	0.54039	0.53825
0.888333	0.53388	0.53782	0.53997	0.54038	0.53823
0.888611	0.53385	0.5378	0.53996	0.54036	0.53821
0.888889	0.53383	0.53777	0.53994	0.54034	0.5382
0.889167	0.53381	0.53777	0.53994	0.54033	0.53819
0.889444	0.53378	0.53775	0.53992	0.54031	0.53817
0.889722	0.53377	0.53773	0.53991	0.54028	0.53816
0.89	0.53375	0.53771	0.53991	0.54027	0.53814
0.890278	0.53372	0.53771	0.5399	0.54026	0.53813
0.890556	0.53371	0.5377	0.5399	0.54023	0.53812
0.890833	0.53369	0.53769	0.53988	0.54022	0.53811
0.891111	0.53368	0.53768	0.53988	0.54021	0.53809
0.891389	0.53366	0.53767	0.53986	0.5402	0.53808
0.891667	0.53365	0.53765	0.53986	0.54018	0.53807
0.891944	0.53363	0.53763	0.53985	0.54017	0.53806
0.892222	0.53361	0.53763	0.53985	0.54016	0.53804
0.8925	0.53358	0.53761	0.53984	0.54015	0.53804
0.892778	0.53356	0.5376	0.53983	0.54014	0.53802
0.893056	0.53353	0.53757	0.53983	0.54013	0.538
0.893333	0.53351	0.53757	0.53981	0.54012	0.53799
0.893611	0.5335	0.53755	0.5398	0.5401	0.53798
0.893889	0.53347	0.53753	0.5398	0.54008	0.53796
0.894167	0.53345	0.53752	0.53979	0.54007	0.53795
0.894444	0.53344	0.53749	0.53979	0.54005	0.53794
0.894722	0.53343	0.53748	0.53979	0.54004	0.53793
0.895	0.53341	0.53746	0.53978	0.54002	0.53791
0.895278	0.53338	0.53744	0.53977	0.54002	0.5379
0.895556	0.53336	0.53741	0.53976	0.54001	0.53789
0.895833	0.53335	0.5374	0.53975	0.54	0.53787
0.896111	0.53333	0.53737	0.53975	0.53999	0.53785
0.896389	0.53333	0.53736	0.53975	0.53998	0.53783
0.896667	0.53331	0.53735	0.53974	0.53996	0.53781
0.896944	0.5333	0.53734	0.53973	0.53995	0.5378
0.897222	0.53329	0.53733	0.53973	0.53995	0.53779
0.8975	0.53328	0.53733	0.53973	0.53994	0.53777
0.897778	0.53327	0.53732	0.53972	0.53992	0.53775
0.898056	0.53326	0.53731	0.53972	0.53992	0.53775
0.898333	0.53325	0.53731	0.53971	0.53991	0.53774
0.898611	0.53324	0.5373	0.53971	0.53991	0.53773
0.898889	0.53321	0.53731	0.5397	0.5399	0.53771
0.899167	0.5332	0.5373	0.5397	0.53989	0.53771
0.899444	0.53318	0.5373	0.5397	0.53988	0.53769
0.899722	0.53316	0.53729	0.5397	0.53987	0.53769
0.9	0.53314	0.53728	0.53969	0.53987	0.53767
0.900278	0.43375	0.44027	0.44208	0.44095	0.43671
0.900556	0.43375	0.44024	0.44202	0.4408	0.4365
0.900833	0.43405	0.44049	0.44217	0.44098	0.43663
0.901111	0.43424	0.44068	0.44239	0.44122	0.43684
0.901389	0.43451	0.44091	0.4426	0.44133	0.43702
0.901667	0.4348	0.44116	0.44283	0.44153	0.43722
0.901944	0.43493	0.44131	0.44297	0.44171	0.43734
0.902222	0.43522	0.44149	0.44315	0.44191	0.4375
0.9025	0.43537	0.44169	0.44332	0.44209	0.43766
0.902778	0.43562	0.4419	0.44352	0.44221	0.43779
0.903056	0.43574	0.44209	0.44368	0.44237	0.43799
0.903333	0.43598	0.44222	0.44381	0.44254	0.43809
0.903611	0.43617	0.4424	0.44396	0.44274	0.43822
0.903889	0.4364	0.44256	0.44416	0.44289	0.43841
0.904167	0.4365	0.44274	0.44433	0.44302	0.43855
0.904444	0.43669	0.44289	0.44448	0.44317	0.43873
0.904722	0.43688	0.44303	0.4446	0.44332	0.43886
0.905	0.43708	0.44318	0.44476	0.44348	0.43894
0.905278	0.43724	0.44333	0.4449	0.44364	0.43912
0.905556	0.43736	0.44349	0.44506	0.44374	0.43927
0.905833	0.43754	0.44365	0.44522	0.44388	0.43943
0.906111	0.43769	0.44375	0.44533	0.44401	0.43959
0.906389	0.43784	0.44389	0.44546	0.44416	0.43969
0.906667	0.43801	0.44401	0.44557	0.4443	0.43977
0.906944	0.43809	0.44415	0.44573	0.44444	0.43991
0.907222	0.43821	0.44428	0.44585	0.44452	0.44005
0.9075	0.43839	0.44441	0.44599	0.44463	0.44016
0.907778	0.4385	0.44451	0.4461	0.44475	0.44034
0.908056	0.43863	0.44461	0.44621	0.44488	0.44046
0.908333	0.4388	0.44472	0.44632	0.44499	0.44053
0.908611	0.43888	0.44485	0.44644	0.44513	0.44065
0.908889	0.43895	0.44495	0.44656	0.44525	0.44075
0.909167	0.4391	0.44508	0.44668	0.44533	0.44088
0.909444	0.43924	0.4452	0.4468	0.44544	0.44098
0.909722	0.43934	0.44529	0.4469	0.44553	0.44112
0.91	0.43948	0.44538	0.447	0.44565	0.44123
0.910278	0.43959	0.44548	0.4471	0.44576	0.44129
0.910556	0.43968	0.44558	0.4472	0.44586	0.44136
0.910833	0.43973	0.44568	0.44731	0.44596	0.44148
0.911111	0.43983	0.44579	0.44741	0.44607	0.44161
0.911389	0.43995	0.44588	0.44751	0.44614	0.4417
0.911667	0.44006	0.44598	0.44762	0.44624	0.44181
0.911944	0.44013	0.44608	0.4477	0.44632	0.44194
0.912222	0.44025	0.44615	0.44777	0.44643	0.44203
0.9125	0.44038	0.44623	0.44786	0.44652	0.4421
0.912778	0.44045	0.4463	0.44794	0.44662	0.44217
0.913056	0.4405	0.44639	0.44805	0.44671	0.44227
0.913333	0.44056	0.44648	0.44816	0.44681	0.44238
0.913611	0.44065	0.44657	0.44829	0.44688	0.44247
0.913889	0.44074	0.44666	0.44842	0.44695	0.44256
0.914167	0.44085	0.44674	0.44847	0.44702	0.44266
0.914444	0.44092	0.44683	0.44849	0.4471	0.44275
0.914722	0.44099	0.44689	0.44851	0.44717	0.44283
0.915	0.4411	0.44696	0.44856	0.44727	0.4429
0.915278	0.44119	0.44704	0.44864	0.44735	0.44296
0.915556	0.44125	0.44711	0.44873	0.44742	0.44304
0.915833	0.44129	0.44719	0.44883	0.44751	0.44312
0.916111	0.44134	0.44726	0.44894	0.44759	0.44319
0.916389	0.44141	0.44735	0.44905	0.44766	0.44329
0.916667	0.44149	0.44742	0.44917	0.44772	0.44338
0.916944	0.44158	0.44749	0.44926	0.44779	0.44346
0.919722	0.44218	0.44816	0.4499	0.44849	0.44418
0.9225	0.44271	0.44864	0.45035	0.44912	0.44474
0.925278	0.44308	0.44926	0.45091	0.44957	0.4453
0.928056	0.44346	0.44964	0.45129	0.45008	0.44582
0.930833	0.44373	0.45008	0.45169	0.45038	0.44622
0.933611	0.44398	0.45029	0.45189	0.45086	0.44658
0.936389	0.4442	0.45066	0.45219	0.45114	0.4469
0.939167	0.44437	0.45089	0.45248	0.45141	0.44717
0.941944	0.44452	0.45101	0.45262	0.45168	0.44746
0.944722	0.44467	0.45124	0.45281	0.45178	0.44768
0.9725	0.44581	0.45255	0.45332	0.45215	0.44918
1.00028	0.447	0.4533	0.45359	0.45177	0.4493
1.02806	0.44794	0.45328	0.45412	0.45214	0.44931
1.05583	0.44875	0.45325	0.4546	0.45295	0.44928
1.08361	0.44926	0.45331	0.45462	0.45345	0.44938
1.11139	0.44871	0.45384	0.45439	0.45354	0.44942
1.13917	0.44787	0.45404	0.45447	0.45241	0.44923
1.16639	0.44822	0.45384	0.45439	0.45175	0.44895
1.16667	0.44824	0.45383	0.45437	0.45175	0.44894
1.16694	0.54441	0.54784	0.54909	0.54798	0.5469
1.16722	0.54448	0.54797	0.54933	0.54832	0.5472
1.1675	0.54432	0.54783	0.54923	0.54826	0.54715
1.16778	0.5441	0.54767	0.54908	0.54813	0.54708
1.16806	0.54392	0.5475	0.54892	0.54799	0.54697
1.16833	0.54376	0.5473	0.54878	0.54788	0.54688
1.16861	0.54365	0.54714	0.54866	0.54776	0.54676
1.16889	0.54352	0.54701	0.54853	0.54767	0.54666
1.16917	0.54336	0.54689	0.5484	0.54754	0.54654
1.16944	0.54321	0.54676	0.54826	0.54741	0.54639
1.16972	0.54308	0.54662	0.54815	0.54728	0.54629
1.17	0.54296	0.54648	0.548	0.54715	0.54618
1.17028	0.54285	0.54633	0.5479	0.54705	0.54608
1.17056	0.54274	0.54624	0.54778	0.54694	0.54596
1.17083	0.54259	0.54612	0.54769	0.54685	0.54586
1.17111	0.54246	0.54602	0.54758	0.54674	0.5457
1.17139	0.54233	0.54589	0.54746	0.54663	0.54558
1.17167	0.54223	0.54577	0.54733	0.54652	0.54549
1.17194	0.54213	0.54565	0.54723	0.5464	0.54541
1.17222	0.54206	0.54554	0.54712	0.5463	0.54532
1.1725	0.54195	0.54545	0.54704	0.54622	0.54523
1.17278	0.54185	0.54535	0.54695	0.54613	0.54514
1.17306	0.54173	0.54526	0.54688	0.54605	0.54503
1.17333	0.54161	0.54516	0.54679	0.54596	0.54491
1.17361	0.54151	0.54505	0.54669	0.54585	0.54479
1.17389	0.5414	0.54494	0.5466	0.54575	0.5447
1.17417	0.54132	0.54485	0.54651	0.54566	0.54462
1.17444	0.54126	0.54475	0.5464	0.54557	0.54453
1.17472	0.54119	0.54466	0.54633	0.5455	0.54446
1.175	0.5411	0.54458	0.54627	0.54544	0.54438
1.17528	0.54097	0.5445	0.54619	0.54536	0.5443
1.17556	0.54088	0.54444	0.54612	0.5453	0.5442
1.17583	0.54081	0.54436	0.54606	0.54524	0.54409
1.17611	0.54071	0.54425	0.54598	0.54515	0.54399
1.17639	0.54061	0.54416	0.5459	0.54507	0.5439
1.17667	0.54052	0.54407	0.54582	0.545	0.54384
1.17694	0.54049	0.544	0.54575	0.54492	0.54376
1.17722	0.54044	0.5439	0.54567	0.54486	0.54371
1.1775	0.54038	0.54383	0.5456	0.54478	0.54366
1.17778	0.5403	0.54376	0.54553	0.54472	0.54359
1.17806	0.5402	0.5437	0.54547	0.54467	0.54353
1.17833	0.54012	0.54366	0.54541	0.54461	0.54345
1.17861	0.54004	0.54358	0.54535	0.54454	0.54336
1.17889	0.53997	0.54351	0.5453	0.54449	0.54328
1.17917	0.5399	0.54343	0.54524	0.54446	0.54319
1.17944	0.53984	0.54335	0.54518	0.5444	0.54313
1.17972	0.53977	0.54327	0.5451	0.54433	0.54309
1.18	0.53971	0.54319	0.54502	0.54426	0.54301
1.18028	0.53966	0.54312	0.54495	0.54419	0.54295
1.18056	0.53962	0.54307	0.54489	0.54413	0.5429
1.18083	0.53955	0.54301	0.54482	0.54409	0.54284
1.18111	0.53946	0.54295	0.54476	0.54404	0.54278
1.18139	0.53937	0.5429	0.54471	0.54398	0.54271
1.18167	0.5393	0.54285	0.54467	0.54392	0.54265
1.18194	0.53923	0.5428	0.54461	0.54386	0.54258
1.18222	0.53917	0.54273	0.54456	0.54381	0.5425
1.1825	0.5391	0.54265	0.54452	0.54375	0.54244
1.18278	0.53903	0.54258	0.54449	0.54372	0.54238
1.18306	0.53898	0.54251	0.54446	0.5437	0.54232
1.18333	0.53893	0.54247	0.5444	0.54367	0.54228
1.18361	0.53889	0.54243	0.54434	0.54364	0.54224
1.18389	0.53887	0.54236	0.54429	0.54359	0.54218
1.18417	0.53883	0.5423	0.54422	0.54354	0.54214
1.18444	0.53877	0.54225	0.54416	0.54349	0.54211
1.18472	0.53872	0.5422	0.54411	0.54345	0.54207
1.185	0.53865	0.54215	0.54406	0.5434	0.54203
1.18528	0.53859	0.54211	0.54403	0.54335	0.54199
1.18556	0.53854	0.54208	0.54396	0.54331	0.54193
1.18583	0.53848	0.54204	0.54391	0.54326	0.54188
1.18611	0.53843	0.54198	0.54386	0.54321	0.54185
1.18639	0.53837	0.54192	0.54381	0.54316	0.54178
1.18667	0.53833	0.54187	0.54377	0.54312	0.54173
1.18694	0.53828	0.5418	0.54374	0.54309	0.54166
1.18722	0.53822	0.54175	0.54371	0.54306	0.5416
1.1875	0.53817	0.54169	0.54367	0.54302	0.54156
1.18778	0.53813	0.54163	0.54365	0.54298	0.54151
1.18806	0.5381	0.54158	0.54361	0.54296	0.54147
1.18833	0.53806	0.54153	0.54357	0.54293	0.54143
1.18861	0.53802	0.54148	0.54351	0.5429	0.54139
1.18889	0.53799	0.54145	0.54345	0.54288	0.54134
1.18917	0.53794	0.5414	0.54341	0.54286	0.54131
1.18944	0.5379	0.54135	0.54335	0.54283	0.54127
1.18972	0.53786	0.54132	0.5433	0.5428	0.54125
1.19	0.5378	0.5413	0.54327	0.54275	0.54121
1.19028	0.53775	0.54127	0.5432	0.54273	0.54117
1.19056	0.53771	0.54125	0.54315	0.5427	0.54114
1.19083	0.53768	0.5412	0.54311	0.54266	0.5411
1.19111	0.53763	0.54116	0.54308	0.54263	0.54105
1.19139	0.5376	0.5411	0.54304	0.54259	0.54098
1.19167	0.53755	0.54105	0.54299	0.54256	0.54094
1.19194	0.53749	0.54099	0.54296	0.54252	0.54089
1.19222	0.53744	0.54094	0.54292	0.5425	0.54086
1.1925	0.53739	0.54091	0.5429	0.54248	0.54081
1.19278	0.53734	0.54088	0.54288	0.54245	0.54077
1.19306	0.53732	0.54084	0.54285	0.54242	0.54074
1.19333	0.5373	0.54081	0.54281	0.54239	0.5407
1.19361	0.53729	0.54077	0.54278	0.54237	0.54067
1.19389	0.53727	0.54073	0.54274	0.54234	0.54062
1.19417	0.53725	0.54068	0.54268	0.54231	0.54059
1.19444	0.53722	0.54063	0.54264	0.5423	0.54057
1.19472	0.53719	0.5406	0.54261	0.54227	0.54053
1.195	0.53717	0.54056	0.54256	0.54224	0.54051
1.19528	0.53712	0.54054	0.54252	0.54222	0.54049
1.19556	0.53708	0.54052	0.54249	0.5422	0.54046
1.19583	0.53703	0.5405	0.54246	0.54218	0.54045
1.19611	0.53699	0.54048	0.54242	0.54216	0.54042
1.19639	0.53696	0.54047	0.54239	0.54213	0.54039
1.19667	0.53692	0.54044	0.54235	0.54212	0.54036
1.19694	0.53689	0.54042	0.54233	0.5421	0.54033
1.19722	0.53686	0.54039	0.54229	0.54209	0.5403
1.1975	0.53682	0.54035	0.54226	0.54208	0.54026
1.19778	0.53678	0.54031	0.54222	0.54206	0.54021
1.19806	0.53675	0.54027	0.54218	0.54204	0.54018
1.19833	0.53672	0.54023	0.54215	0.54201	0.54015
1.19861	0.53669	0.54018	0.54213	0.54199	0.54012
1.19889	0.53666	0.54015	0.54211	0.54197	0.54008
1.19917	0.53665	0.54011	0.54209	0.54194	0.54006
1.19944	0.53661	0.54006	0.54206	0.54192	0.54003
1.19972	0.53659	0.54003	0.54203	0.5419	0.53998
1.2	0.53656	0.54001	0.54201	0.54188	0.53996
1.20028	0.53654	0.53997	0.54197	0.54186	0.53994
1.20056	0.53652	0.53994	0.54193	0.54183	0.53992
1.20083	0.5365	0.53991	0.5419	0.54181	0.53991
1.20111	0.53649	0.53988	0.54186	0.54179	0.53988
1.20139	0.53647	0.53986	0.54182	0.54177	0.53988
1.20167	0.53645	0.53984	0.54179	0.54175	0.53985
1.20194	0.53642	0.5398	0.54176	0.54172	0.53984
1.20222	0.53639	0.53977	0.54172	0.5417	0.5398
1.2025	0.53636	0.53976	0.54168	0.54167	0.53978
1.20278	0.53633	0.53973	0.54167	0.54165	0.53976
1.20306	0.5363	0.53971	0.54161	0.54163	0.53973
1.20333	0.53625	0.5397	0.54158	0.5416	0.53972
1.20361	0.53621	0.53968	0.54154	0.54157	0.5397
1.20389	0.53617	0.53966	0.5415	0.54156	0.53968
1.20417	0.53614	0.53965	0.54148	0.54153	0.53967
1.20444	0.53611	0.53963	0.54144	0.54152	0.53966
1.20472	0.53609	0.53961	0.54142	0.5415	0.53965
1.205	0.53607	0.53958	0.54139	0.54149	0.53963
1.20528	0.53604	0.53954	0.54136	0.54147	0.53961
1.20556	0.53601	0.53951	0.54133	0.54145	0.53959
1.20583	0.53598	0.53949	0.54131	0.54145	0.53956
1.20611	0.53597	0.53944	0.5413	0.54143	0.53955
1.20639	0.53595	0.53941	0.54128	0.54142	0.53952
1.20667	0.53592	0.53938	0.54126	0.54141	0.5395
1.20694	0.53588	0.53935	0.54124	0.54139	0.53948
1.20722	0.53583	0.53932	0.54121	0.54138	0.53945
1.2075	0.5358	0.5393	0.54119	0.54138	0.53943
1.20778	0.53578	0.53928	0.54115	0.54135	0.5394
1.20806	0.53577	0.53926	0.54111	0.54134	0.53937
1.20833	0.53574	0.53923	0.54109	0.54134	0.53934
1.20861	0.53573	0.53921	0.54104	0.54133	0.5393
1.20889	0.53571	0.53919	0.54101	0.54132	0.53927
1.20917	0.5357	0.53916	0.54098	0.54131	0.53926
1.20944	0.53569	0.53913	0.54095	0.5413	0.53925
1.20972	0.53567	0.5391	0.54093	0.5413	0.53922
1.21	0.53566	0.53907	0.54091	0.54129	0.53921
1.21028	0.53564	0.53904	0.54089	0.54128	0.53918
1.21056	0.53562	0.53901	0.54087	0.54127	0.53918
1.21083	0.5356	0.53899	0.54084	0.54127	0.53916
1.21111	0.53558	0.53897	0.54081	0.54125	0.53914
1.21139	0.53557	0.53895	0.54079	0.54125	0.53913
1.21167	0.53554	0.53894	0.54075	0.54124	0.53911
1.21194	0.53551	0.53893	0.54072	0.54123	0.53909
1.21222	0.53549	0.53891	0.5407	0.54121	0.53908
1.2125	0.53546	0.5389	0.54068	0.5412	0.53907
1.21278	0.53543	0.53889	0.54065	0.54118	0.53905
1.21306	0.53541	0.53889	0.54062	0.54118	0.53904
1.21333	0.53539	0.53888	0.5406	0.54116	0.53901
1.21361	0.53536	0.53887	0.54057	0.54114	0.539
1.21389	0.53533	0.53885	0.54055	0.54113	0.53899
1.21417	0.53531	0.53884	0.54053	0.54111	0.53898
1.21444	0.53529	0.53883	0.54052	0.54112	0.53898
1.21472	0.53526	0.53882	0.5405	0.54108	0.53896
1.215	0.53523	0.5388	0.54049	0.54106	0.53895
1.21528	0.5352	0.53878	0.54047	0.54105	0.53895
1.21556	0.53518	0.53876	0.54046	0.54103	0.53894
1.21583	0.53516	0.53873	0.54045	0.54101	0.53893
1.21611	0.53512	0.53869	0.54043	0.54099	0.53892
1.21639	0.5351	0.53868	0.54041	0.54098	0.53891
1.21667	0.53506	0.53864	0.54039	0.54096	0.5389
1.21694	0.53504	0.53862	0.54037	0.54095	0.5389
1.21722	0.535	0.5386	0.54035	0.54094	0.53889
1.2175	0.53499	0.53858	0.5403	0.54093	0.53888
1.21778	0.53496	0.53854	0.54026	0.54091	0.53887
1.21806	0.53495	0.53853	0.54023	0.54091	0.53887
1.21833	0.53493	0.53849	0.5402	0.5409	0.53885
1.21861	0.53492	0.53847	0.54016	0.54088	0.53885
1.21889	0.53491	0.53847	0.54014	0.54087	0.53884
1.21917	0.5349	0.53845	0.5401	0.54086	0.53883
1.21944	0.53489	0.53843	0.54008	0.54084	0.53882
1.21972	0.53489	0.5384	0.54005	0.54084	0.53882
1.22	0.53487	0.53838	0.54002	0.54083	0.5388
1.22028	0.53486	0.53837	0.53999	0.5408	0.53879
1.22056	0.53485	0.53835	0.53997	0.54078	0.53879
1.22083	0.53483	0.53834	0.53994	0.54077	0.53876
1.22111	0.53481	0.53833	0.53992	0.54075	0.53876
1.22139	0.5348	0.53831	0.5399	0.54073	0.53875
1.22167	0.53477	0.53829	0.53989	0.54072	0.53874
1.22194	0.53475	0.53828	0.53988	0.5407	0.53871
1.22222	0.53472	0.53827	0.53986	0.54067	0.53869
1.2225	0.53468	0.53826	0.53984	0.54066	0.53868
1.22278	0.53466	0.53824	0.53982	0.54064	0.53867
1.22306	0.53463	0.53823	0.53981	0.54063	0.53865
1.22333	0.5346	0.53822	0.53979	0.54062	0.53865
1.22361	0.53457	0.5382	0.53977	0.54061	0.53863
1.22389	0.53456	0.53818	0.53975	0.54059	0.53861
1.22417	0.53453	0.53816	0.53973	0.54059	0.53858
1.22444	0.53451	0.53815	0.53972	0.54057	0.53857
1.22472	0.5345	0.53814	0.53972	0.54057	0.53856
1.225	0.53448	0.53813	0.53971	0.54055	0.53853
1.22528	0.53448	0.53812	0.5397	0.54053	0.53851
1.22556	0.53446	0.53812	0.53969	0.54053	0.5385
1.22583	0.53444	0.53811	0.53968	0.54054	0.53847
1.22611	0.53442	0.5381	0.53966	0.54052	0.53846
1.22639	0.53438	0.53809	0.53966	0.54051	0.53843
1.22667	0.53437	0.53808	0.53964	0.54051	0.53841
1.22694	0.53434	0.53807	0.53963	0.5405	0.53839
1.22722	0.53432	0.53807	0.53961	0.54049	0.53839
1.2275	0.5343	0.53806	0.53959	0.54049	0.53837
1.22778	0.53426	0.53805	0.53957	0.54048	0.53836
1.22806	0.53423	0.53803	0.53956	0.54048	0.53834
1.22833	0.53421	0.53802	0.53952	0.54047	0.53834
1.22861	0.53419	0.53801	0.5395	0.54046	0.53834
1.22889	0.53416	0.53799	0.53948	0.54045	0.53833
1.22917	0.53417	0.53798	0.53944	0.54044	0.53832
1.22944	0.53414	0.53797	0.53943	0.54043	0.53831
1.22972	0.53412	0.53795	0.5394	0.54043	0.5383
1.23	0.53412	0.53792	0.53938	0.54041	0.53829
1.23028	0.53411	0.5379	0.53935	0.54041	0.53829
1.23056	0.5341	0.53789	0.53933	0.54039	0.53828
1.23083	0.5341	0.53787	0.53932	0.54039	0.53827
1.23111	0.53409	0.53785	0.53931	0.54037	0.53825
1.23139	0.53408	0.53783	0.53929	0.54035	0.53824
1.23167	0.53407	0.53782	0.53928	0.54034	0.53823
1.23194	0.53407	0.53781	0.53927	0.54033	0.53822
1.23222	0.53405	0.5378	0.53925	0.54031	0.53821
1.2325	0.53403	0.53778	0.53923	0.5403	0.5382
1.23278	0.53401	0.53777	0.53921	0.54029	0.53818
1.23306	0.534	0.53775	0.5392	0.54027	0.53818
1.23333	0.53397	0.53774	0.53917	0.54026	0.53816
1.23361	0.43513	0.44086	0.44136	0.44134	0.43734
1.23389	0.43514	0.44081	0.44129	0.44124	0.43713
1.23417	0.43539	0.44106	0.44146	0.44133	0.43727
1.23444	0.43566	0.44129	0.44168	0.44154	0.43741
1.23472	0.43587	0.4415	0.44187	0.44172	0.43757
1.235	0.43612	0.44171	0.44207	0.44193	0.43773
1.23528	0.43638	0.44194	0.44219	0.44209	0.43793
1.23556	0.43651	0.44211	0.44236	0.44221	0.43807
1.23583	0.43673	0.44227	0.44253	0.44239	0.43817
1.23611	0.43693	0.44246	0.44271	0.44255	0.43838
1.23639	0.43717	0.44263	0.44288	0.44275	0.43853
1.23667	0.43731	0.44284	0.44299	0.44289	0.43874
1.23694	0.43749	0.44297	0.44315	0.44302	0.43888
1.23722	0.43768	0.44314	0.4433	0.44318	0.439
1.2375	0.43785	0.4433	0.44345	0.44331	0.43916
1.23778	0.43804	0.44347	0.44362	0.44346	0.43933
1.23806	0.43813	0.44364	0.44372	0.44362	0.43949
1.23833	0.43833	0.44375	0.44383	0.44373	0.43963
1.23861	0.4385	0.44389	0.44395	0.44385	0.43972
1.23889	0.43867	0.44401	0.4441	0.44397	0.43984
1.23917	0.43883	0.44417	0.44423	0.44412	0.43997
1.23944	0.43892	0.44431	0.44437	0.44425	0.44011
1.23972	0.43908	0.44445	0.44448	0.44438	0.44027
1.24	0.43924	0.44454	0.44457	0.44449	0.44041
1.24028	0.43941	0.44467	0.44468	0.44457	0.44051
1.24056	0.43955	0.44479	0.4448	0.44469	0.44063
1.24083	0.43966	0.44491	0.44491	0.44481	0.44074
1.24111	0.43974	0.44504	0.44501	0.44492	0.44086
1.24139	0.43987	0.44517	0.44515	0.44504	0.44099
1.24167	0.44	0.44528	0.44525	0.44516	0.44111
1.24194	0.4401	0.44536	0.44531	0.44526	0.44122
1.24222	0.44024	0.44548	0.44541	0.44533	0.4413
1.2425	0.44037	0.44558	0.4455	0.44543	0.44136
1.24278	0.44048	0.44569	0.4456	0.44551	0.44148
1.24306	0.44055	0.44581	0.4457	0.44561	0.44158
1.24333	0.44066	0.44591	0.4458	0.44572	0.44169
1.24361	0.44077	0.44602	0.44588	0.44581	0.44181
1.24389	0.44088	0.44611	0.44598	0.44591	0.44192
1.24417	0.44097	0.44619	0.44607	0.44601	0.44202
1.24444	0.44109	0.44628	0.44613	0.44609	0.4421
1.24472	0.4412	0.44636	0.44621	0.44616	0.44217
1.245	0.44128	0.44646	0.44629	0.44625	0.44227
1.24528	0.44132	0.44655	0.44636	0.44632	0.44236
1.24556	0.4414	0.44665	0.44645	0.4464	0.44246
1.24583	0.44151	0.44674	0.44652	0.44649	0.44256
1.24611	0.44161	0.44684	0.44659	0.44656	0.44265
1.24639	0.4417	0.4469	0.44668	0.44663	0.44274
1.24667	0.44177	0.44699	0.44676	0.44672	0.44283
1.24694	0.44188	0.44707	0.44685	0.4468	0.4429
1.24722	0.44197	0.44713	0.4469	0.44687	0.44296
1.2475	0.44205	0.44721	0.44696	0.44692	0.44304
1.24778	0.4421	0.4473	0.44703	0.44699	0.4431
1.24806	0.44215	0.44739	0.44709	0.44706	0.44317
1.24833	0.44223	0.44745	0.44714	0.44711	0.44326
1.24861	0.44231	0.44753	0.4472	0.44717	0.44334
1.24889	0.44238	0.44762	0.44728	0.44724	0.44343
1.24917	0.44245	0.44769	0.44735	0.4473	0.44351
1.24944	0.44252	0.44774	0.44741	0.44736	0.44359
1.24972	0.4426	0.44782	0.44748	0.44742	0.44365
1.25	0.44267	0.44788	0.44754	0.44749	0.44371
1.25028	0.44275	0.44795	0.44761	0.44754	0.44377
1.25306	0.44333	0.44856	0.44817	0.44803	0.44441
1.25583	0.44386	0.44927	0.44857	0.44849	0.44492
1.25861	0.44433	0.44968	0.44919	0.44879	0.44544
1.26139	0.4447	0.4501	0.4495	0.44923	0.44592
1.26417	0.44506	0.45042	0.44989	0.44936	0.44628
1.26694	0.44538	0.45087	0.45012	0.44968	0.44664
1.26972	0.44564	0.45108	0.45043	0.44997	0.44691
1.2725	0.44591	0.45135	0.45082	0.4501	0.44712
1.27528	0.44613	0.45162	0.45095	0.45026	0.44737
1.27806	0.4463	0.45171	0.45127	0.45047	0.44753
1.30583	0.44744	0.45254	0.45301	0.45173	0.44846
1.33361	0.44822	0.45289	0.45364	0.45267	0.44919
1.36139	0.44905	0.45334	0.45408	0.45319	0.4493
1.38917	0.44939	0.45393	0.45426	0.45283	0.44912
1.41694	0.4493	0.45406	0.45411	0.4524	0.44849
1.44472	0.44938	0.45367	0.45386	0.45248	0.44885
1.4725	0.44933	0.45375	0.45348	0.45298	0.44915
1.49972	0.44927	0.45425	0.45363	0.45303	0.44852
1.5	0.44927	0.45425	0.45364	0.45302	0.44851
1.50028	0.54488	0.54819	0.54848	0.549	0.54666
1.50056	0.54496	0.54837	0.54872	0.54931	0.54697
1.50083	0.54477	0.54823	0.54864	0.54925	0.54693
1.50111	0.54456	0.54805	0.54851	0.54912	0.54685
1.50139	0.54443	0.54789	0.54837	0.54899	0.54673
1.50167	0.54424	0.54776	0.54823	0.54884	0.54662
1.50194	0.54407	0.54764	0.5481	0.54871	0.54647
1.50222	0.5439	0.54749	0.54795	0.5486	0.54633
1.5025	0.54374	0.54734	0.54784	0.5485	0.54624
1.50278	0.54364	0.54719	0.54772	0.54836	0.54611
1.50306	0.54351	0.54709	0.54762	0.54824	0.54602
1.50333	0.54333	0.54697	0.5475	0.54811	0.5459
1.50361	0.5432	0.54688	0.54737	0.54798	0.54576
1.50389	0.54307	0.54677	0.54726	0.54787	0.54561
1.50417	0.54294	0.54667	0.54714	0.54775	0.5455
1.50444	0.54285	0.54654	0.54704	0.54766	0.54542
1.50472	0.54274	0.54643	0.54694	0.54755	0.54532
1.505	0.54257	0.54632	0.54687	0.54743	0.54524
1.50528	0.54245	0.54623	0.54677	0.54731	0.54514
1.50556	0.54233	0.54613	0.54666	0.54721	0.54504
1.50583	0.54222	0.54605	0.54656	0.5471	0.5449
1.50611	0.54213	0.54594	0.54645	0.54701	0.54479
1.50639	0.54206	0.54583	0.54635	0.54693	0.54469
1.50667	0.54197	0.54573	0.54628	0.54685	0.5446
1.50694	0.54185	0.54564	0.5462	0.54677	0.54451
1.50722	0.54172	0.54555	0.54612	0.54666	0.54444
1.5075	0.54162	0.54547	0.54606	0.54657	0.54436
1.50778	0.5415	0.54539	0.54597	0.54647	0.54425
1.50806	0.54139	0.54532	0.54589	0.54637	0.54415
1.50833	0.54131	0.54525	0.54578	0.5463	0.54403
1.50861	0.54126	0.54516	0.5457	0.54622	0.54394
1.50889	0.54118	0.54508	0.54563	0.54614	0.54387
1.50917	0.54109	0.54499	0.54554	0.54607	0.54378
1.50944	0.54097	0.54492	0.54548	0.546	0.54371
1.50972	0.54088	0.54483	0.54542	0.5459	0.54366
1.51	0.5408	0.54475	0.54535	0.54582	0.5436
1.51028	0.54071	0.54468	0.54529	0.54572	0.54354
1.51056	0.54061	0.54462	0.54522	0.54563	0.54345
1.51083	0.54052	0.54454	0.54514	0.54555	0.54337
1.51111	0.54048	0.5445	0.54506	0.54549	0.5433
1.51139	0.54044	0.54445	0.54497	0.54542	0.54321
1.51167	0.54038	0.54439	0.5449	0.54535	0.54314
1.51194	0.54029	0.5443	0.54483	0.54529	0.54309
1.51222	0.5402	0.54421	0.54474	0.54523	0.54303
1.5125	0.54012	0.54414	0.54469	0.54515	0.54296
1.51278	0.54004	0.54409	0.54462	0.54508	0.54291
1.51306	0.53995	0.54401	0.54457	0.545	0.54286
1.51333	0.53988	0.54395	0.54451	0.54492	0.54282
1.51361	0.53981	0.54389	0.54447	0.54483	0.54275
1.51389	0.53974	0.54383	0.54443	0.54477	0.54269
1.51417	0.53969	0.54376	0.54436	0.5447	0.54261
1.51444	0.53964	0.54372	0.54428	0.54466	0.54253
1.51472	0.53959	0.54369	0.54421	0.54458	0.54245
1.515	0.53951	0.54366	0.54413	0.54453	0.54238
1.51528	0.53942	0.5436	0.54408	0.54449	0.54233
1.51556	0.53935	0.54354	0.54401	0.54445	0.54228
1.51583	0.53927	0.54349	0.54394	0.54439	0.54224
1.51611	0.53922	0.54342	0.54387	0.54431	0.54218
1.51639	0.53914	0.54337	0.54381	0.54424	0.54214
1.51667	0.53905	0.54333	0.54376	0.54416	0.5421
1.51694	0.53898	0.54327	0.54372	0.5441	0.54208
1.51722	0.53893	0.54321	0.54369	0.54404	0.54204
1.5175	0.5389	0.54316	0.54366	0.54397	0.54198
1.51778	0.53888	0.54312	0.54361	0.5439	0.54193
1.51806	0.53885	0.54308	0.54357	0.54384	0.54188
1.51833	0.5388	0.54304	0.5435	0.54377	0.54181
1.51861	0.53873	0.54298	0.54343	0.54373	0.54175
1.51889	0.53867	0.54294	0.54337	0.5437	0.54168
1.51917	0.53861	0.54291	0.54332	0.54367	0.54161
1.51944	0.53854	0.54288	0.54325	0.54362	0.54156
1.51972	0.53848	0.54285	0.5432	0.54356	0.54152
1.52	0.53841	0.5428	0.54315	0.5435	0.54146
1.52028	0.53835	0.54276	0.54311	0.54345	0.54141
1.52056	0.53829	0.54271	0.54307	0.54339	0.54135
1.52083	0.53823	0.54266	0.54302	0.54333	0.54132
1.52111	0.53818	0.5426	0.54297	0.54327	0.54129
1.52139	0.53813	0.54255	0.54293	0.54321	0.54125
1.52167	0.53809	0.54251	0.5429	0.54316	0.54122
1.52194	0.53807	0.54248	0.54287	0.54312	0.54118
1.52222	0.53803	0.54244	0.54284	0.54309	0.54114
1.5225	0.538	0.54239	0.5428	0.54304	0.54107
1.52278	0.53795	0.54234	0.54273	0.54299	0.541
1.52306	0.5379	0.54231	0.54268	0.54294	0.54096
1.52333	0.53786	0.54227	0.54262	0.54291	0.54091
1.52361	0.53779	0.54223	0.54257	0.54288	0.54087
1.52389	0.53774	0.54218	0.54253	0.54285	0.54082
1.52417	0.53771	0.54214	0.54249	0.54281	0.54077
1.52444	0.53768	0.54211	0.54244	0.54276	0.54073
1.52472	0.53764	0.5421	0.5424	0.54271	0.5407
1.525	0.53759	0.54207	0.54235	0.54264	0.54065
1.52528	0.53754	0.54204	0.5423	0.54259	0.54061
1.52556	0.53749	0.542	0.54227	0.54255	0.54059
1.52583	0.53742	0.54195	0.54223	0.5425	0.54054
1.52611	0.53736	0.54191	0.54218	0.54246	0.54051
1.52639	0.53733	0.54186	0.54215	0.54244	0.5405
1.52667	0.53731	0.54184	0.54213	0.54238	0.54048
1.52694	0.53729	0.5418	0.5421	0.54234	0.54047
1.52722	0.53727	0.54175	0.54208	0.54229	0.54045
1.5275	0.53726	0.5417	0.54206	0.54225	0.54042
1.52778	0.53723	0.54167	0.54203	0.54221	0.54039
1.52806	0.53721	0.54162	0.542	0.54217	0.54037
1.52833	0.53716	0.54158	0.54197	0.54214	0.54032
1.52861	0.53712	0.54154	0.54192	0.54211	0.54029
1.52889	0.53708	0.54151	0.54188	0.54208	0.54025
1.52917	0.53703	0.54148	0.54185	0.54205	0.54021
1.52944	0.53698	0.54144	0.54182	0.54201	0.54018
1.52972	0.53694	0.54141	0.54178	0.54196	0.54014
1.53	0.5369	0.54137	0.54175	0.54192	0.54011
1.53028	0.53686	0.54134	0.54172	0.54187	0.54008
1.53056	0.53683	0.54132	0.54167	0.54183	0.54004
1.53083	0.53678	0.54131	0.54163	0.54179	0.54002
1.53111	0.53674	0.54129	0.54159	0.54175	0.53998
1.53139	0.53671	0.54127	0.54155	0.54169	0.53996
1.53167	0.53667	0.54125	0.54152	0.54166	0.53993
1.53194	0.53664	0.54123	0.5415	0.54162	0.5399
1.53222	0.5366	0.54119	0.54147	0.54158	0.53988
1.5325	0.53658	0.54116	0.54144	0.54154	0.53987
1.53278	0.53654	0.54113	0.54141	0.5415	0.53984
1.53306	0.53652	0.54108	0.54138	0.54147	0.53981
1.53333	0.5365	0.54104	0.54135	0.54143	0.53978
1.53361	0.53649	0.54101	0.54134	0.5414	0.53976
1.53389	0.53647	0.54098	0.54132	0.54137	0.53974
1.53417	0.53646	0.54094	0.5413	0.54134	0.53972
1.53444	0.53644	0.54092	0.54129	0.54132	0.53969
1.53472	0.53641	0.54089	0.54128	0.5413	0.53968
1.535	0.53637	0.54087	0.54126	0.54128	0.53966
1.53528	0.53633	0.54085	0.54125	0.54126	0.53964
1.53556	0.5363	0.54082	0.54122	0.54123	0.53963
1.53583	0.53626	0.54079	0.5412	0.5412	0.53961
1.53611	0.53622	0.54076	0.54117	0.54117	0.53959
1.53639	0.53619	0.54073	0.54114	0.54112	0.53956
1.53667	0.53615	0.5407	0.54109	0.54108	0.53954
1.53694	0.53612	0.54066	0.54108	0.54102	0.53951
1.53722	0.5361	0.54063	0.54104	0.54098	0.53948
1.5375	0.53609	0.54059	0.54101	0.54093	0.53948
1.53778	0.53606	0.54057	0.54099	0.54091	0.53944
1.53806	0.53604	0.54054	0.54095	0.54089	0.53944
1.53833	0.53602	0.54053	0.54093	0.54086	0.5394
1.53861	0.53598	0.54051	0.54092	0.54082	0.53937
1.53889	0.53595	0.54049	0.5409	0.54077	0.53935
1.53917	0.5359	0.54048	0.5409	0.54073	0.53933
1.53944	0.53586	0.54047	0.54088	0.54069	0.53931
1.53972	0.53584	0.54045	0.54086	0.54065	0.53927
1.54	0.53581	0.54043	0.54084	0.5406	0.53925
1.54028	0.53577	0.54039	0.54082	0.54058	0.53923
1.54056	0.53575	0.54037	0.5408	0.54054	0.53921
1.54083	0.53573	0.54034	0.54077	0.54053	0.53918
1.54111	0.53571	0.54032	0.54076	0.54051	0.53916
1.54139	0.5357	0.54027	0.54074	0.54049	0.53915
1.54167	0.53569	0.54024	0.54072	0.54047	0.53913
1.54194	0.53568	0.54021	0.54069	0.54045	0.53912
1.54222	0.53567	0.54017	0.54066	0.54042	0.53909
1.5425	0.53565	0.54014	0.54064	0.54039	0.53908
1.54278	0.53562	0.54011	0.54062	0.54036	0.53907
1.54306	0.5356	0.54008	0.54061	0.54033	0.53905
1.54333	0.53558	0.54005	0.54059	0.54029	0.53904
1.54361	0.53556	0.54001	0.54058	0.54025	0.53902
1.54389	0.53553	0.53998	0.54056	0.54021	0.539
1.54417	0.5355	0.53994	0.54056	0.54018	0.53899
1.54444	0.53548	0.53992	0.54054	0.54015	0.53897
1.54472	0.53543	0.53989	0.54053	0.54012	0.53895
1.545	0.53541	0.53987	0.54053	0.54007	0.53894
1.54528	0.53537	0.53986	0.54052	0.54004	0.53893
1.54556	0.53535	0.53983	0.54051	0.54	0.53892
1.54583	0.53533	0.5398	0.5405	0.53997	0.53891
1.54611	0.53531	0.53979	0.5405	0.53994	0.5389
1.54639	0.53529	0.53975	0.5405	0.53992	0.5389
1.54667	0.53526	0.53973	0.54049	0.5399	0.53889
1.54694	0.53525	0.53971	0.54049	0.53988	0.53888
1.54722	0.53523	0.5397	0.54047	0.53985	0.53887
1.5475	0.5352	0.53969	0.54047	0.53983	0.53886
1.54778	0.53518	0.53967	0.54047	0.53981	0.53885
1.54806	0.53515	0.53966	0.54046	0.53977	0.53884
1.54833	0.53512	0.53964	0.54045	0.53975	0.53884
1.54861	0.53508	0.53961	0.54045	0.53973	0.53882
1.54889	0.53506	0.53959	0.54043	0.53971	0.53881
1.54917	0.53503	0.53956	0.54044	0.5397	0.5388
1.54944	0.53501	0.53952	0.54042	0.53968	0.53878
1.54972	0.53498	0.53948	0.54041	0.53967	0.53877
1.55	0.53498	0.53944	0.54039	0.53966	0.53876
1.55028	0.53496	0.5394	0.54039	0.53964	0.53874
1.55056	0.53494	0.53936	0.54038	0.53963	0.53873
1.55083	0.53493	0.53933	0.54037	0.5396	0.53871
1.55111	0.53491	0.5393	0.54036	0.53958	0.53868
1.55139	0.53491	0.53929	0.54036	0.53954	0.53866
1.55167	0.5349	0.53928	0.54032	0.53952	0.53865
1.55194	0.53489	0.53924	0.54031	0.53947	0.53863
1.55222	0.53488	0.53923	0.54031	0.53943	0.53861
1.5525	0.53488	0.5392	0.54029	0.53942	0.5386
1.55278	0.53486	0.53917	0.54028	0.53938	0.5386
1.55306	0.53486	0.53916	0.54026	0.53935	0.53857
1.55333	0.53485	0.53911	0.54025	0.53932	0.53856
1.55361	0.53484	0.53908	0.54025	0.53931	0.53856
1.55389	0.53482	0.53907	0.54022	0.53929	0.53855
1.55417	0.5348	0.53904	0.5402	0.53927	0.53853
1.55444	0.53479	0.53902	0.54021	0.53925	0.53851
1.55472	0.53476	0.539	0.54019	0.53923	0.5385
1.555	0.53474	0.53898	0.54019	0.5392	0.53848
1.55528	0.53472	0.53896	0.54018	0.53918	0.53846
1.55556	0.53467	0.53894	0.54018	0.53916	0.53846
1.55583	0.53465	0.53893	0.54017	0.53913	0.53844
1.55611	0.5346	0.53891	0.54016	0.53912	0.53842
1.55639	0.5346	0.5389	0.54015	0.53909	0.53841
1.55667	0.53457	0.5389	0.54016	0.53906	0.53839
1.55694	0.53456	0.53889	0.54014	0.53904	0.53839
1.55722	0.53454	0.53887	0.54014	0.53901	0.53839
1.5575	0.53453	0.53886	0.54013	0.53902	0.53837
1.55778	0.53452	0.53884	0.54013	0.53899	0.53836
1.55806	0.53451	0.53883	0.54013	0.53898	0.53835
1.55833	0.53449	0.5388	0.54014	0.53896	0.53833
1.55861	0.53447	0.53878	0.54012	0.53895	0.53833
1.55889	0.53446	0.53876	0.54012	0.53894	0.53832
1.55917	0.53444	0.53874	0.54013	0.53893	0.5383
1.55944	0.53442	0.53871	0.54012	0.53892	0.5383
1.55972	0.5344	0.53869	0.54013	0.53891	0.53829
1.56	0.53437	0.53866	0.54011	0.5389	0.53828
1.56028	0.53436	0.53864	0.5401	0.53889	0.53827
1.56056	0.53432	0.53862	0.5401	0.53889	0.53827
1.56083	0.53431	0.53859	0.54009	0.53888	0.53827
1.56111	0.53428	0.53858	0.54008	0.53887	0.53826
1.56139	0.53426	0.53855	0.54006	0.53886	0.53825
1.56167	0.53422	0.53853	0.54006	0.53885	0.53825
1.56194	0.53418	0.53851	0.54006	0.53885	0.53824
1.56222	0.53417	0.53848	0.54005	0.53885	0.53823
1.5625	0.53415	0.53845	0.54003	0.53883	0.53822
1.56278	0.53414	0.53842	0.54003	0.53883	0.53821
1.56306	0.53412	0.5384	0.54002	0.53881	0.53819
1.56333	0.53411	0.53838	0.54002	0.53881	0.53818
1.56361	0.5341	0.53836	0.54001	0.5388	0.53817
1.56389	0.5341	0.53834	0.54001	0.5388	0.53816
1.56417	0.53409	0.53832	0.53999	0.53878	0.53815
1.56444	0.53408	0.5383	0.53999	0.53877	0.53815
1.56472	0.53407	0.53829	0.53999	0.53876	0.53814
1.565	0.53407	0.53827	0.53998	0.53875	0.53813
1.56528	0.53406	0.53825	0.53997	0.53874	0.53811
1.56556	0.53404	0.53823	0.53997	0.53872	0.5381
1.56583	0.53403	0.53822	0.53996	0.53871	0.5381
1.56611	0.53402	0.53821	0.53996	0.5387	0.53809
1.56639	0.534	0.53818	0.53995	0.53867	0.53808
1.56667	0.53398	0.53817	0.53994	0.53866	0.53808
1.56694	0.43546	0.44136	0.44248	0.4393	0.43716
1.56722	0.43547	0.44131	0.44236	0.43912	0.43687
1.5675	0.4357	0.44157	0.44255	0.4393	0.43702
1.56778	0.43598	0.4418	0.44278	0.43953	0.43723
1.56806	0.43625	0.44205	0.44293	0.43969	0.43735
1.56833	0.43647	0.4422	0.44311	0.43984	0.43752
1.56861	0.43662	0.4424	0.4433	0.44004	0.43768
1.56889	0.43687	0.4426	0.44349	0.44019	0.43786
1.56917	0.4371	0.44282	0.44367	0.44042	0.43804
1.56944	0.43727	0.44295	0.4438	0.44053	0.43812
1.56972	0.43743	0.44311	0.44397	0.44069	0.4383
1.57	0.43764	0.44328	0.44414	0.44086	0.43847
1.57028	0.4378	0.44348	0.4443	0.44104	0.43863
1.57056	0.43801	0.44365	0.44446	0.44122	0.43881
1.57083	0.43811	0.44376	0.44457	0.44132	0.43891
1.57111	0.43829	0.4439	0.44472	0.44147	0.43906
1.57139	0.43846	0.44405	0.44487	0.44165	0.43922
1.57167	0.4386	0.4442	0.44501	0.44178	0.43939
1.57194	0.4388	0.44436	0.44518	0.44197	0.43955
1.57222	0.43889	0.44449	0.4453	0.44209	0.43967
1.5725	0.439	0.4446	0.4454	0.44219	0.43973
1.57278	0.43919	0.44473	0.44553	0.44233	0.43986
1.57306	0.43933	0.44485	0.44567	0.44247	0.43999
1.57333	0.43949	0.44498	0.44581	0.4426	0.44012
1.57361	0.43963	0.44513	0.44592	0.44277	0.44028
1.57389	0.43971	0.44524	0.44605	0.44288	0.44041
1.57417	0.43981	0.44532	0.44614	0.44297	0.4405
1.57444	0.43996	0.44543	0.44626	0.4431	0.4406
1.57472	0.44008	0.44552	0.44635	0.44323	0.44071
1.575	0.4402	0.44563	0.44647	0.44334	0.44082
1.57528	0.44035	0.44575	0.44658	0.44348	0.44092
1.57556	0.44045	0.44585	0.44669	0.44361	0.44103
1.57583	0.44053	0.44595	0.44681	0.44371	0.44115
1.57611	0.44063	0.44606	0.44689	0.44381	0.44124
1.57639	0.44075	0.44613	0.44697	0.44391	0.4413
1.57667	0.44086	0.44622	0.44706	0.44402	0.44138
1.57694	0.44095	0.4463	0.44714	0.44413	0.4415
1.57722	0.44107	0.44638	0.44724	0.44424	0.44161
1.5775	0.44118	0.44648	0.44734	0.44435	0.4417
1.57778	0.44126	0.44655	0.44742	0.44446	0.4418
1.57806	0.44131	0.44665	0.44751	0.44452	0.44192
1.57833	0.44139	0.44674	0.44759	0.44462	0.44201
1.57861	0.4415	0.44683	0.44767	0.44471	0.44208
1.57889	0.44162	0.44689	0.44774	0.44482	0.44213
1.57917	0.4417	0.44695	0.44782	0.44491	0.4422
1.57944	0.44177	0.44703	0.44789	0.44502	0.44229
1.57972	0.44189	0.4471	0.44796	0.44512	0.44237
1.58	0.44199	0.44717	0.44805	0.44523	0.44247
1.58028	0.44206	0.44725	0.44815	0.4453	0.44256
1.58056	0.44211	0.44734	0.44827	0.44538	0.44264
1.58083	0.44218	0.4474	0.44841	0.44547	0.44274
1.58111	0.44227	0.44747	0.44846	0.44554	0.44282
1.58139	0.44236	0.44755	0.44848	0.44563	0.44287
1.58167	0.44245	0.44762	0.4485	0.44573	0.44292
1.58194	0.44253	0.44769	0.44851	0.44582	0.44299
1.58222	0.44261	0.44774	0.44855	0.44589	0.44305
1.5825	0.44269	0.4478	0.44862	0.44597	0.44311
1.58278	0.44277	0.44786	0.44869	0.44605	0.44318
1.58306	0.44284	0.44792	0.44878	0.44612	0.44324
1.58333	0.4429	0.448	0.44887	0.44619	0.44333
1.58361	0.44295	0.44808	0.44893	0.44626	0.44341
1.58639	0.44362	0.44859	0.44941	0.44694	0.444
1.58917	0.44418	0.44924	0.45005	0.44751	0.44452
1.59194	0.44462	0.44962	0.4503	0.44807	0.44496
1.59472	0.4451	0.45009	0.45078	0.4485	0.44539
1.5975	0.4455	0.45039	0.45097	0.44897	0.44579
1.60028	0.44586	0.45085	0.45127	0.44931	0.44612
1.60306	0.4461	0.4511	0.45159	0.44968	0.44639
1.60583	0.44629	0.45139	0.45172	0.45004	0.44669
1.60861	0.44648	0.45169	0.45185	0.45017	0.44692
1.61139	0.4467	0.45186	0.452	0.45046	0.44713
1.63917	0.44795	0.45351	0.45295	0.45223	0.44791
1.66694	0.44904	0.45397	0.4533	0.45252	0.44774
1.69472	0.44964	0.45403	0.45379	0.45243	0.44842
1.7225	0.45007	0.4541	0.45386	0.45277	0.44883
1.75028	0.44993	0.45412	0.45344	0.45305	0.44928
1.77806	0.44999	0.45449	0.45373	0.4533	0.44862
1.80583	0.4503	0.45446	0.45409	0.45285	0.44849
1.83306	0.45054	0.45435	0.45404	0.45209	0.44876
1.83333	0.45054	0.45434	0.45404	0.45209	0.44876
1.83361	0.5457	0.54824	0.54869	0.54831	0.54685
1.83389	0.54581	0.54842	0.54897	0.54862	0.54717
1.83417	0.5456	0.54826	0.54886	0.54855	0.54714
1.83444	0.54542	0.54809	0.54872	0.54843	0.54706
1.83472	0.54525	0.54791	0.54859	0.54829	0.54694
1.835	0.54507	0.54776	0.54845	0.54816	0.54684
1.83528	0.54488	0.54765	0.54831	0.54802	0.54673
1.83556	0.54472	0.54749	0.54818	0.54789	0.54662
1.83583	0.54457	0.54734	0.54802	0.54777	0.54647
1.83611	0.54446	0.54718	0.54789	0.54767	0.54635
1.83639	0.54431	0.54706	0.54777	0.54755	0.54626
1.83667	0.54414	0.54693	0.54767	0.54742	0.54614
1.83694	0.544	0.54683	0.54755	0.54729	0.54603
1.83722	0.54385	0.54671	0.54742	0.54716	0.54592
1.8375	0.54373	0.54657	0.54729	0.54706	0.54581
1.83778	0.54364	0.54643	0.54716	0.54695	0.54567
1.83806	0.54353	0.54632	0.54705	0.54687	0.54555
1.83833	0.54339	0.54623	0.54694	0.54677	0.54547
1.83861	0.54326	0.54613	0.54686	0.54665	0.54539
1.83889	0.54313	0.54604	0.54676	0.54654	0.5453
1.83917	0.54303	0.54594	0.54666	0.54643	0.54522
1.83944	0.54292	0.54582	0.54655	0.54632	0.54512
1.83972	0.54284	0.5457	0.54643	0.54623	0.54502
1.84	0.54273	0.54559	0.54632	0.54613	0.54491
1.84028	0.54259	0.5455	0.54625	0.54607	0.54481
1.84056	0.54248	0.5454	0.54616	0.54598	0.54471
1.84083	0.54238	0.54532	0.54608	0.54587	0.54464
1.84111	0.54228	0.54524	0.54599	0.54577	0.54455
1.84139	0.54218	0.54513	0.5459	0.54567	0.54448
1.84167	0.5421	0.54502	0.54579	0.54559	0.54442
1.84194	0.54202	0.54492	0.54569	0.54551	0.54434
1.84222	0.54192	0.54484	0.5456	0.54544	0.54424
1.8425	0.54183	0.54474	0.54552	0.54536	0.54415
1.84278	0.54171	0.54465	0.54547	0.54529	0.54407
1.84306	0.54161	0.54458	0.54539	0.54521	0.54397
1.84333	0.54152	0.54451	0.54532	0.54512	0.5439
1.84361	0.54143	0.54446	0.54527	0.54503	0.54384
1.84389	0.54135	0.54439	0.54519	0.54495	0.54377
1.84417	0.54129	0.5443	0.5451	0.54487	0.54371
1.84444	0.54124	0.54421	0.54501	0.5448	0.54367
1.84472	0.54115	0.54412	0.54493	0.54472	0.54361
1.845	0.54105	0.54407	0.54486	0.54466	0.54354
1.84528	0.54094	0.54399	0.54478	0.5446	0.54348
1.84556	0.54087	0.54391	0.54471	0.54453	0.54339
1.84583	0.54079	0.54384	0.54464	0.54448	0.54332
1.84611	0.54069	0.54377	0.54456	0.54444	0.54325
1.84639	0.5406	0.54371	0.54451	0.54438	0.54318
1.84667	0.54054	0.54367	0.54447	0.54429	0.54312
1.84694	0.54049	0.54363	0.54441	0.54421	0.54307
1.84722	0.54046	0.54356	0.54434	0.54414	0.54301
1.8475	0.5404	0.54349	0.54427	0.54409	0.54296
1.84778	0.54033	0.54343	0.5442	0.54401	0.5429
1.84806	0.54024	0.54335	0.54413	0.54396	0.54286
1.84833	0.54015	0.54329	0.54407	0.54389	0.54281
1.84861	0.54008	0.54322	0.54399	0.54383	0.54276
1.84889	0.54	0.54315	0.54393	0.54377	0.54269
1.84917	0.53994	0.54311	0.54387	0.54372	0.54263
1.84944	0.53988	0.54306	0.5438	0.54369	0.54257
1.84972	0.53982	0.543	0.54374	0.54365	0.54251
1.85	0.53976	0.54295	0.54371	0.54359	0.54245
1.85028	0.53971	0.54291	0.54368	0.54355	0.54238
1.85056	0.53966	0.54288	0.54365	0.54349	0.54233
1.85083	0.53962	0.54284	0.54361	0.54341	0.54228
1.85111	0.53957	0.54278	0.54356	0.54337	0.54223
1.85139	0.53948	0.54273	0.54349	0.54329	0.54218
1.85167	0.53939	0.54265	0.54343	0.54323	0.54213
1.85194	0.53934	0.54259	0.54338	0.54317	0.5421
1.85222	0.53928	0.54252	0.54332	0.54313	0.54207
1.8525	0.53923	0.54248	0.54327	0.54309	0.54202
1.85278	0.53916	0.54244	0.54321	0.54305	0.54198
1.85306	0.53909	0.54237	0.54315	0.54301	0.54194
1.85333	0.53902	0.54232	0.54311	0.54296	0.54189
1.85361	0.53896	0.54228	0.54307	0.54292	0.54183
1.85389	0.53892	0.54223	0.54301	0.54289	0.54179
1.85417	0.5389	0.54219	0.54297	0.54287	0.54174
1.85444	0.53887	0.54214	0.54293	0.54283	0.54168
1.85472	0.53883	0.54211	0.5429	0.54279	0.54162
1.855	0.53877	0.54208	0.54287	0.54274	0.54156
1.85528	0.53871	0.54204	0.54284	0.54268	0.54152
1.85556	0.53864	0.54199	0.54279	0.54262	0.54147
1.85583	0.53857	0.54195	0.54274	0.54257	0.54143
1.85611	0.53849	0.5419	0.54268	0.54252	0.54138
1.85639	0.53844	0.54185	0.54262	0.54249	0.54134
1.85667	0.5384	0.54179	0.54257	0.54245	0.54131
1.85694	0.53833	0.54174	0.54252	0.5424	0.54129
1.85722	0.53828	0.54168	0.54248	0.54235	0.54127
1.8575	0.53825	0.54164	0.54243	0.54231	0.54124
1.85778	0.53819	0.54159	0.54239	0.54227	0.5412
1.85806	0.53814	0.54155	0.54235	0.54224	0.54115
1.85833	0.53811	0.54151	0.54231	0.5422	0.54111
1.85861	0.53808	0.54148	0.54227	0.54216	0.54106
1.85889	0.53805	0.54144	0.54223	0.54212	0.541
1.85917	0.538	0.54139	0.5422	0.54211	0.54095
1.85944	0.53797	0.54136	0.54216	0.54209	0.54091
1.85972	0.53791	0.54133	0.54213	0.54205	0.54087
1.86	0.53786	0.54131	0.54211	0.54203	0.54083
1.86028	0.53781	0.54129	0.54209	0.54199	0.54077
1.86056	0.53774	0.54127	0.54206	0.54194	0.54074
1.86083	0.5377	0.54125	0.54204	0.54191	0.5407
1.86111	0.53767	0.54122	0.542	0.54187	0.54064
1.86139	0.53763	0.54119	0.54197	0.54184	0.5406
1.86167	0.53757	0.54114	0.54193	0.54179	0.54057
1.86194	0.53751	0.54109	0.54188	0.54176	0.54053
1.86222	0.53743	0.54106	0.54186	0.54172	0.54051
1.8625	0.53739	0.54099	0.54181	0.54167	0.54049
1.86278	0.53734	0.54095	0.54177	0.54165	0.54048
1.86306	0.53731	0.54092	0.54174	0.5416	0.54045
1.86333	0.53729	0.54089	0.5417	0.54157	0.54043
1.86361	0.53727	0.54086	0.54167	0.54153	0.54041
1.86389	0.53724	0.54083	0.54164	0.5415	0.54038
1.86417	0.53721	0.54079	0.5416	0.54147	0.54035
1.86444	0.53717	0.54075	0.54156	0.54143	0.54033
1.86472	0.53712	0.54072	0.54153	0.54141	0.54028
1.865	0.53707	0.54067	0.54149	0.54137	0.54023
1.86528	0.53701	0.54064	0.54146	0.54134	0.5402
1.86556	0.53695	0.5406	0.54144	0.54133	0.54015
1.86583	0.53691	0.54056	0.5414	0.54131	0.54012
1.86611	0.53689	0.54055	0.54137	0.54129	0.54009
1.86639	0.53683	0.54052	0.54134	0.54128	0.54006
1.86667	0.53678	0.54051	0.54132	0.54127	0.54002
1.86694	0.53675	0.54049	0.54131	0.54125	0.53998
1.86722	0.5367	0.54048	0.54129	0.54123	0.53994
1.8675	0.53666	0.54046	0.54128	0.54121	0.53992
1.86778	0.53662	0.54044	0.54127	0.54117	0.53989
1.86806	0.53659	0.54042	0.54125	0.54113	0.53987
1.86833	0.53655	0.5404	0.54123	0.5411	0.53985
1.86861	0.53652	0.54038	0.5412	0.54107	0.53981
1.86889	0.5365	0.54034	0.54117	0.54104	0.53979
1.86917	0.53648	0.5403	0.54114	0.541	0.53975
1.86944	0.53646	0.54027	0.5411	0.54097	0.53973
1.86972	0.53644	0.54023	0.54107	0.54095	0.5397
1.87	0.53641	0.54019	0.54102	0.54093	0.53969
1.87028	0.53636	0.54016	0.541	0.54091	0.53967
1.87056	0.53633	0.54012	0.54097	0.5409	0.53964
1.87083	0.53628	0.5401	0.54094	0.54088	0.53962
1.87111	0.53622	0.54007	0.54093	0.54087	0.53961
1.87139	0.53617	0.54004	0.54091	0.54085	0.53958
1.87167	0.53614	0.54001	0.5409	0.54083	0.53955
1.87194	0.53611	0.53999	0.54088	0.54081	0.53952
1.87222	0.53609	0.53996	0.54086	0.54079	0.5395
1.8725	0.53606	0.53994	0.54084	0.54076	0.53946
1.87278	0.53603	0.53991	0.54083	0.54074	0.53943
1.87306	0.53601	0.5399	0.54081	0.54073	0.5394
1.87333	0.53597	0.53988	0.54079	0.54072	0.53936
1.87361	0.53593	0.53986	0.54075	0.54071	0.53933
1.87389	0.53589	0.53984	0.54072	0.54068	0.53929
1.87417	0.53585	0.53981	0.5407	0.54067	0.53927
1.87444	0.53582	0.53979	0.54067	0.54065	0.53925
1.87472	0.53578	0.53976	0.54065	0.54063	0.53922
1.875	0.53575	0.53973	0.54062	0.5406	0.53919
1.87528	0.53573	0.53972	0.5406	0.54058	0.53918
1.87556	0.53572	0.5397	0.54058	0.54056	0.53915
1.87583	0.5357	0.53969	0.54057	0.54056	0.53912
1.87611	0.53568	0.53968	0.54055	0.54054	0.53911
1.87639	0.53566	0.53966	0.54054	0.54053	0.53907
1.87667	0.53565	0.53965	0.54053	0.54053	0.53905
1.87694	0.53562	0.53963	0.54052	0.54052	0.53901
1.87722	0.53558	0.53961	0.54051	0.5405	0.53899
1.8775	0.53556	0.53958	0.5405	0.5405	0.53897
1.87778	0.53552	0.53955	0.54049	0.5405	0.53894
1.87806	0.53548	0.53954	0.54049	0.54049	0.53894
1.87833	0.53544	0.53951	0.54048	0.54048	0.53894
1.87861	0.5354	0.53947	0.54046	0.54047	0.53891
1.87889	0.53536	0.53946	0.54046	0.54047	0.53891
1.87917	0.53533	0.53943	0.54044	0.54046	0.5389
1.87944	0.53531	0.5394	0.54043	0.54045	0.53889
1.87972	0.53527	0.53937	0.54041	0.54043	0.53888
1.88	0.53523	0.53934	0.54039	0.54042	0.53888
1.88028	0.5352	0.53933	0.54036	0.54042	0.53886
1.88056	0.53517	0.53932	0.54034	0.54041	0.53885
1.88083	0.53514	0.53929	0.54033	0.5404	0.53884
1.88111	0.53511	0.53928	0.54031	0.54039	0.53882
1.88139	0.53507	0.53926	0.54028	0.54039	0.53881
1.88167	0.53506	0.53924	0.54027	0.54037	0.53879
1.88194	0.53502	0.53923	0.54025	0.54037	0.53877
1.88222	0.53501	0.53921	0.54023	0.54034	0.53875
1.8825	0.53498	0.53918	0.54022	0.54034	0.53874
1.88278	0.53496	0.53917	0.5402	0.54033	0.5387
1.88306	0.53493	0.53916	0.54017	0.54031	0.53867
1.88333	0.53492	0.53913	0.54017	0.5403	0.53866
1.88361	0.53491	0.53912	0.54015	0.54028	0.53864
1.88389	0.5349	0.53909	0.54013	0.54027	0.53861
1.88417	0.53489	0.53907	0.54012	0.54026	0.53859
1.88444	0.53488	0.53907	0.54011	0.54023	0.53856
1.88472	0.53487	0.53905	0.54009	0.54023	0.53854
1.885	0.53486	0.53904	0.54009	0.54022	0.53851
1.88528	0.53485	0.53901	0.54008	0.54021	0.53849
1.88556	0.53483	0.539	0.54007	0.54019	0.53846
1.88583	0.5348	0.53899	0.54006	0.54018	0.53844
1.88611	0.53477	0.53898	0.54004	0.54017	0.53841
1.88639	0.53475	0.53896	0.54002	0.54016	0.5384
1.88667	0.53471	0.53895	0.54	0.54014	0.53837
1.88694	0.53469	0.53893	0.53999	0.54013	0.53836
1.88722	0.53464	0.53893	0.53998	0.54012	0.53835
1.8875	0.53461	0.53892	0.53997	0.54012	0.53833
1.88778	0.53458	0.53891	0.53997	0.5401	0.53831
1.88806	0.53456	0.5389	0.53995	0.54008	0.5383
1.88833	0.53454	0.5389	0.53994	0.54006	0.53827
1.88861	0.53452	0.53889	0.53993	0.54004	0.53825
1.88889	0.5345	0.53888	0.53991	0.54005	0.53824
1.88917	0.53448	0.53887	0.53991	0.54003	0.53824
1.88944	0.53446	0.53887	0.5399	0.54002	0.53822
1.88972	0.53444	0.53885	0.5399	0.54001	0.5382
1.89	0.53442	0.53885	0.5399	0.54	0.53819
1.89028	0.5344	0.53884	0.53989	0.53998	0.53816
1.89056	0.53438	0.53884	0.53988	0.53997	0.53816
1.89083	0.53434	0.53882	0.53987	0.53995	0.53815
1.89111	0.53431	0.5388	0.53987	0.53995	0.53813
1.89139	0.53429	0.53879	0.53985	0.53994	0.53812
1.89167	0.53426	0.53878	0.53985	0.53993	0.53811
1.89194	0.53423	0.53877	0.53984	0.53994	0.5381
1.89222	0.53421	0.53876	0.53983	0.53993	0.53809
1.8925	0.53419	0.53875	0.53982	0.53992	0.53808
1.89278	0.53416	0.53874	0.53982	0.53991	0.53807
1.89306	0.53414	0.53872	0.5398	0.5399	0.53806
1.89333	0.53414	0.5387	0.5398	0.53989	0.53805
1.89361	0.53413	0.53869	0.53979	0.53989	0.53804
1.89389	0.53412	0.53867	0.53978	0.53989	0.53802
1.89417	0.53411	0.53865	0.53977	0.53988	0.53801
1.89444	0.5341	0.53864	0.53976	0.53988	0.53799
1.89472	0.5341	0.53863	0.53975	0.53987	0.53799
1.895	0.53409	0.53861	0.53974	0.53986	0.53798
1.89528	0.53408	0.53859	0.53975	0.53985	0.53796
1.89556	0.53408	0.53859	0.53974	0.53984	0.53795
1.89583	0.53408	0.53856	0.53974	0.53983	0.53794
1.89611	0.53407	0.53855	0.53973	0.53982	0.53794
1.89639	0.53405	0.53851	0.53973	0.53982	0.53792
1.89667	0.53404	0.53851	0.53972	0.53981	0.53791
1.89694	0.53403	0.5385	0.53972	0.5398	0.5379
1.89722	0.53402	0.53848	0.53972	0.5398	0.53787
1.8975	0.53401	0.53847	0.53971	0.5398	0.53785
1.89778	0.53399	0.53847	0.53971	0.53979	0.53783
1.89806	0.53397	0.53845	0.53971	0.53978	0.53782
1.89833	0.53394	0.53843	0.5397	0.53977	0.5378
1.89861	0.53392	0.53841	0.5397	0.53976	0.5378
1.89889	0.5339	0.53841	0.53969	0.53976	0.53777
1.89917	0.53388	0.53839	0.53969	0.53975	0.53776
1.89944	0.53386	0.53838	0.53968	0.53974	0.53775
1.89972	0.53384	0.53836	0.53967	0.53973	0.53774
1.9	0.53381	0.53835	0.53967	0.53972	0.53773
1.90028	0.43554	0.44165	0.44206	0.44065	0.43657
1.90056	0.43555	0.4416	0.44195	0.4405	0.43642
1.90083	0.43574	0.44182	0.4421	0.44063	0.43648
1.90111	0.43604	0.44208	0.44229	0.44082	0.4366
1.90139	0.43634	0.44226	0.4425	0.44102	0.43681
1.90167	0.43651	0.44248	0.44271	0.44123	0.43698
1.90194	0.43674	0.4427	0.44288	0.44134	0.43719
1.90222	0.43693	0.44289	0.44303	0.44154	0.43731
1.9025	0.4372	0.44305	0.4432	0.44171	0.43746
1.90278	0.43733	0.44324	0.44338	0.44191	0.43763
1.90306	0.43752	0.44343	0.44357	0.44208	0.43777
1.90333	0.4377	0.44362	0.44371	0.4422	0.43798
1.90361	0.43793	0.44376	0.44387	0.44236	0.43808
1.90389	0.43808	0.44392	0.44402	0.44252	0.4382
1.90417	0.43819	0.4441	0.44417	0.4427	0.43838
1.90444	0.43841	0.44426	0.44433	0.44287	0.43853
1.90472	0.43855	0.44443	0.44448	0.44297	0.43871
1.905	0.43876	0.44454	0.44458	0.44312	0.43885
1.90528	0.43889	0.44469	0.44471	0.44326	0.43893
1.90556	0.439	0.44483	0.44486	0.44339	0.43909
1.90583	0.43916	0.44496	0.44498	0.44355	0.43925
1.90611	0.43933	0.44513	0.44514	0.44369	0.43939
1.90639	0.43949	0.44527	0.44526	0.4438	0.43955
1.90667	0.43965	0.44537	0.44535	0.44392	0.43966
1.90694	0.43974	0.44549	0.44548	0.44405	0.43973
1.90722	0.43987	0.44561	0.4456	0.4442	0.43984
1.9075	0.44003	0.44575	0.44572	0.44433	0.43998
1.90778	0.44014	0.44586	0.44584	0.44446	0.4401
1.90806	0.44029	0.44599	0.44595	0.44454	0.44024
1.90833	0.44043	0.44611	0.44606	0.44466	0.44038
1.90861	0.4405	0.44621	0.44615	0.44476	0.44047
1.90889	0.4406	0.44631	0.44626	0.44488	0.44055
1.90917	0.44071	0.44642	0.44634	0.44499	0.44066
1.90944	0.44083	0.44653	0.44645	0.44512	0.44077
1.90972	0.44093	0.44665	0.44657	0.44524	0.44088
1.91	0.44105	0.44675	0.44668	0.44532	0.44097
1.91028	0.44117	0.44685	0.44678	0.44543	0.44109
1.91056	0.44126	0.44692	0.44687	0.44551	0.4412
1.91083	0.44131	0.44701	0.44693	0.44561	0.44127
[truncated: 9,761 more rows]
