# Supplementary material for: Laser scribed proton exchange membranes for enhanced fuel cell performance and stability
Source: Nat Commun. 2024 Dec 30;15:10811. doi: 10.1038/s41467-024-55070-8 (PMC11685907; doi:10.1038/s41467-024-55070-8)
Supplement: Supplementary file 5 — Source Data [file 41467_2024_55070_MOESM5_ESM.zip › source data/Fig S5.xlsx]

## Sheet: Sheet1
Time (h)	Voltage (V)
36.9764	1.0073
36.9778	1.0304
36.9792	1.033
36.9806	1.0332
36.9819	1.033
36.9833	1.0328
36.9847	1.0326
36.9861	1.0326
36.9875	1.0325
36.9889	1.0321
36.9903	1.0319
36.9917	1.0316
36.9931	1.0313
36.9944	1.031
36.9958	1.0305
36.9972	1.0302
36.9986	1.0298
37	1.0293
37.0014	1.0288
37.0028	1.0283
37.0042	1.0279
37.0056	1.0275
37.0069	1.0272
37.0083	1.0268
37.0097	1.0264
37.0111	1.026
37.0125	1.0256
37.0139	1.0253
37.0153	1.025
37.0167	1.0247
37.0181	1.0245
37.0194	1.0242
37.0208	1.024
37.0222	1.0236
37.0236	1.0233
37.025	1.0228
37.0264	1.0224
37.0278	1.022
37.0292	1.0217
37.0306	1.0215
37.0319	1.0212
37.0333	1.0209
37.0347	1.0207
37.0361	1.0204
37.0375	1.0202
37.0389	1.02
37.0403	1.0198
37.0417	1.0194
37.0431	1.0192
37.0444	1.0189
37.0458	1.0187
37.0472	1.0185
37.0486	1.0182
37.05	1.0179
37.0514	1.0177
37.0528	1.0175
37.0542	1.0172
37.0556	1.017
37.0569	1.0168
37.0583	1.0166
37.0597	1.0163
37.0611	1.0161
37.0625	1.0159
37.0639	1.0156
37.0653	1.0154
37.0667	1.0152
37.0681	1.0151
37.0694	1.015
37.0708	1.0148
37.0722	1.0145
37.0736	1.0144
37.075	1.0143
37.0764	1.0141
37.0778	1.0139
37.0792	1.0137
37.0806	1.0136
37.0819	1.0135
37.0833	1.0133
37.0847	1.0132
37.0861	1.013
37.0875	1.0129
37.0889	1.0128
37.0903	1.0126
37.0917	1.0124
37.0931	1.0123
37.0944	1.0121
37.0958	1.012
37.0972	1.0118
37.0986	1.0116
37.1	1.0115
37.1014	1.0113
37.1028	1.0112
37.1042	1.0112
37.1056	1.0111
37.1069	1.0109
37.1083	1.0107
37.1097	1.0106
37.1111	1.0105
37.1125	1.0104
37.1139	1.0103
37.1153	1.0102
37.1167	1.01
37.1181	1.0099
37.1194	1.0098
37.1208	1.0097
37.1222	1.0096
37.1236	1.0095
37.125	1.0093
37.1264	1.0092
37.1278	1.0091
37.1292	1.009
37.1306	1.0089
37.1319	1.0089
37.1333	1.0088
37.1347	1.0087
37.1361	1.0085
37.1375	1.0084
37.1389	1.0083
37.1403	1.0082
37.1417	1.0081
37.1419	0.511375
37.1422	0.515748
37.1425	0.519391
37.1428	0.522816
37.1431	0.526095
37.1433	0.529083
37.1436	0.531925
37.1439	0.534548
37.1442	0.537026
37.1444	0.53943
37.1447	0.541616
37.145	0.54373
37.1453	0.545697
37.1456	0.547592
37.1458	0.549341
37.1461	0.551017
37.1464	0.55262
37.1467	0.55415
37.1469	0.555535
37.1472	0.556919
37.1475	0.558231
37.1478	0.55947
37.1481	0.560636
37.1483	0.561801
37.1486	0.562822
37.1489	0.563842
37.1492	0.564862
37.1494	0.565736
37.1497	0.566684
37.15	0.567558
37.1503	0.56836
37.1506	0.569161
37.1508	0.569963
37.1511	0.570692
37.1514	0.571347
37.1517	0.572076
37.1519	0.572732
37.1522	0.573388
37.1525	0.574044
37.1528	0.574627
37.1531	0.57521
37.1533	0.575793
37.1536	0.576303
37.1539	0.576886
37.1542	0.577323
37.1544	0.577833
37.1547	0.578343
37.155	0.578853
37.1553	0.57929
37.1556	0.579655
37.1558	0.580092
37.1561	0.580529
37.1564	0.580893
37.1567	0.581331
37.1569	0.581695
37.1572	0.582059
37.1575	0.582351
37.1578	0.582861
37.1581	0.58308
37.1583	0.583517
37.1586	0.583808
37.1589	0.5841
37.1592	0.584391
37.1594	0.584756
37.1597	0.585047
37.16	0.585338
37.1603	0.585557
37.1606	0.585849
37.1608	0.58614
37.1611	0.586432
37.1614	0.586577
37.1617	0.586869
37.1619	0.587087
37.1622	0.587306
37.1625	0.587597
37.1628	0.587743
37.1631	0.588035
37.1633	0.588253
37.1636	0.588472
37.1639	0.588691
37.1642	0.588836
37.1644	0.589055
37.1647	0.589273
37.165	0.589419
37.1653	0.589638
37.1656	0.589856
37.1658	0.589929
37.1661	0.590148
37.1664	0.590367
37.1667	0.590512
37.1669	0.590658
37.1672	0.590804
37.1675	0.591022
37.1678	0.591095
37.1681	0.591241
37.1683	0.591387
37.1686	0.591605
37.1689	0.591678
37.1692	0.591824
37.1694	0.59197
37.1697	0.592188
37.17	0.592261
37.1703	0.592334
37.1706	0.59248
37.1708	0.592625
37.1711	0.592771
37.1714	0.592844
37.1717	0.59299
37.1719	0.593136
37.1722	0.593208
37.1725	0.593354
37.1728	0.593427
37.1731	0.5935
37.1733	0.593646
37.1736	0.593791
37.1739	0.593864
37.1742	0.59401
37.1744	0.594083
37.1747	0.594156
37.175	0.594302
37.1753	0.594374
37.1756	0.59452
37.1758	0.594593
37.1761	0.594593
37.1764	0.594666
37.1767	0.594739
37.1769	0.594884
37.1772	0.594957
37.1775	0.595103
37.1778	0.595176
37.1781	0.595249
37.1783	0.595322
37.1786	0.595395
37.1789	0.595467
37.1792	0.59554
37.1794	0.595613
37.1797	0.595686
37.18	0.595759
37.1803	0.595832
37.1806	0.595905
37.1808	0.595905
37.1811	0.59605
37.1814	0.596123
37.1817	0.596196
37.1819	0.596269
37.1822	0.596342
37.1825	0.596342
37.1828	0.596415
37.1831	0.596488
37.1833	0.59656
37.1836	0.596633
37.1839	0.596706
37.1842	0.596779
37.1844	0.596779
37.1847	0.596852
37.185	0.596925
37.1853	0.596998
37.1856	0.596998
37.1858	0.597071
37.1861	0.597071
37.1864	0.597143
37.1867	0.597216
37.1869	0.597289
37.1872	0.597289
37.1875	0.597362
37.1878	0.597435
37.1881	0.597435
37.1883	0.597508
37.1886	0.597508
37.1889	0.597581
37.1892	0.597654
37.1894	0.597654
37.1897	0.597726
37.19	0.597726
37.1903	0.597799
37.1906	0.597872
37.1908	0.597872
37.1911	0.597945
37.1914	0.597945
37.1917	0.598018
37.1919	0.598018
37.1922	0.598091
37.1925	0.598091
37.1928	0.598164
37.1931	0.598164
37.1933	0.598164
37.1936	0.598236
37.1939	0.598236
37.1942	0.598309
37.1944	0.598309
37.1947	0.598382
37.195	0.598382
37.1953	0.598455
37.1956	0.598455
37.1958	0.598528
37.1961	0.598528
37.1964	0.598601
37.1967	0.598601
37.1969	0.598601
37.1972	0.598674
37.1975	0.598674
37.1978	0.598747
37.1981	0.598747
37.1983	0.598747
37.1986	0.598819
37.1989	0.598819
37.1992	0.598819
37.1994	0.598892
37.1997	0.598892
37.2	0.598965
37.2003	0.598965
37.2006	0.599038
37.2008	0.599038
37.2011	0.599038
37.2014	0.599111
37.2017	0.599111
37.2019	0.599111
37.2022	0.599184
37.2025	0.599184
37.2028	0.599184
37.2031	0.599257
37.2033	0.599257
37.2036	0.599257
37.2039	0.59933
37.2042	0.59933
37.2044	0.59933
37.2047	0.599402
37.205	0.599402
37.2053	0.599402
37.2056	0.599402
37.2058	0.599402
37.2061	0.599475
37.2064	0.599475
37.2067	0.599475
37.2069	0.599548
37.2072	0.599548
37.2075	0.599621
37.2078	0.599621
37.2081	0.599621
37.2083	0.599694
37.2086	0.53105
37.2089	0.528646
37.2092	0.527771
37.2094	0.527553
37.2097	0.527553
37.21	0.527698
37.2103	0.527917
37.2106	0.528136
37.2108	0.528208
37.2111	0.528427
37.2114	0.528646
37.2117	0.528791
37.2119	0.52901
37.2122	0.529229
37.2125	0.529374
37.2128	0.529447
37.2131	0.529666
37.2133	0.529884
37.2136	0.529957
37.2139	0.530103
37.2142	0.530322
37.2144	0.530467
37.2147	0.530467
37.215	0.530686
37.2153	0.530832
37.2156	0.530977
37.2158	0.53105
37.2161	0.531123
37.2164	0.531269
37.2167	0.531415
37.2169	0.53156
37.2172	0.531633
37.2175	0.531706
37.2178	0.531852
37.2181	0.531925
37.2183	0.532071
37.2186	0.532216
37.2189	0.532216
37.2192	0.532362
37.2194	0.532435
37.2197	0.532508
37.22	0.532653
37.2203	0.532726
37.2206	0.532799
37.2208	0.532799
37.2211	0.532872
37.2214	0.532945
37.2217	0.533018
37.2219	0.533091
37.2222	0.533236
37.2225	0.533309
37.2228	0.533382
37.2231	0.533382
37.2233	0.533455
37.2236	0.533528
37.2239	0.533601
37.2242	0.533674
37.2244	0.533747
37.2247	0.533819
37.225	0.533892
37.2253	0.533892
37.2281	0.534402
37.2308	0.534767
37.2336	0.535131
37.2364	0.535423
37.2392	0.535714
37.2419	0.535933
37.2447	0.536151
37.2475	0.536297
37.2503	0.53637
37.2531	0.536516
37.2808	0.537099
37.3086	0.537244
37.3364	0.537463
37.3642	0.53739
37.3919	0.53739
37.4197	0.537244
37.4475	0.537171
37.4747	0.537026
37.475	0.537026
37.4753	0.603993
37.4756	0.605596
37.4758	0.606179
37.4761	0.606325
37.4764	0.606398
37.4767	0.606398
37.4769	0.606325
37.4772	0.606252
37.4775	0.606179
37.4778	0.606106
37.4781	0.606034
37.4783	0.605888
37.4786	0.605815
37.4789	0.605669
37.4792	0.605669
37.4794	0.605596
37.4797	0.605523
37.48	0.605378
37.4803	0.605305
37.4806	0.605232
37.4808	0.605159
37.4811	0.605086
37.4814	0.605086
37.4817	0.605013
37.4819	0.604941
37.4822	0.604868
37.4825	0.604795
37.4828	0.604722
37.4831	0.604649
37.4833	0.604649
37.4836	0.604576
37.4839	0.604503
37.4842	0.604503
37.4844	0.60443
37.4847	0.60443
37.485	0.604358
37.4853	0.604285
37.4856	0.604139
37.4858	0.604139
37.4861	0.604066
37.4864	0.604066
37.4867	0.603993
37.4869	0.603993
37.4872	0.603993
37.4875	0.60392
37.4878	0.60392
37.4881	0.603847
37.4883	0.603847
37.4886	0.603775
37.4889	0.603775
37.4892	0.603702
37.4894	0.603629
37.4897	0.603556
37.49	0.603556
37.4903	0.603483
37.4906	0.603483
37.4908	0.60341
37.4911	0.60341
37.4914	0.60341
37.4917	0.603337
37.4919	0.603337
37.4922	0.603337
37.4925	0.603265
37.4928	0.603265
37.4931	0.603192
37.4933	0.603192
37.4936	0.603119
37.4939	0.603046
37.4942	0.603046
37.4944	0.602973
37.4947	0.602973
37.495	0.6029
37.4953	0.6029
37.4956	0.6029
37.4958	0.6029
37.4961	0.602827
37.4964	0.602827
37.4967	0.602827
37.4969	0.602827
37.4972	0.602754
37.4975	0.602754
37.4978	0.602754
37.4981	0.602754
37.4983	0.602754
37.4986	0.602754
37.4989	0.602682
37.4992	0.602682
37.4994	0.602682
37.4997	0.602682
37.5	0.602609
37.5003	0.602609
37.5006	0.602609
37.5008	0.602536
37.5011	0.602536
37.5014	0.602536
37.5017	0.602463
37.5019	0.602463
37.5022	0.60239
37.5025	0.60239
37.5028	0.60239
37.5031	0.602317
37.5033	0.602317
37.5036	0.602317
37.5039	0.602317
37.5042	0.602317
37.5044	0.602317
37.5047	0.602244
37.505	0.602244
37.5053	0.602244
37.5056	0.602244
37.5058	0.602244
37.5061	0.602244
37.5064	0.602171
37.5067	0.602171
37.5069	0.602171
37.5072	0.602171
37.5075	0.602171
37.5078	0.602171
37.5081	0.602171
37.5083	0.602099
37.5086	0.602099
37.5089	0.602099
37.5092	0.602099
37.5094	0.602099
37.5097	0.602099
37.51	0.602099
37.5103	0.602026
37.5106	0.602026
37.5108	0.602026
37.5111	0.602026
37.5114	0.602026
37.5117	0.601953
37.5119	0.601953
37.5122	0.601953
37.5125	0.601953
37.5128	0.60188
37.5131	0.60188
37.5133	0.60188
37.5136	0.601807
37.5139	0.601807
37.5142	0.601807
37.5144	0.601807
37.5147	0.601807
37.515	0.601807
37.5153	0.601807
37.5156	0.601807
37.5158	0.601734
37.5161	0.601734
37.5164	0.601734
37.5167	0.601734
37.5169	0.601734
37.5172	0.601734
37.5175	0.601734
37.5178	0.601734
37.5181	0.601734
37.5183	0.601661
37.5186	0.601661
37.5189	0.601661
37.5192	0.601661
37.5194	0.601661
37.5197	0.601661
37.52	0.601661
37.5203	0.601661
37.5206	0.601589
37.5208	0.601661
37.5211	0.601589
37.5214	0.601589
37.5217	0.601589
37.5219	0.601589
37.5222	0.601589
37.5225	0.601589
37.5228	0.601589
37.5231	0.601589
37.5233	0.601589
37.5236	0.601589
37.5239	0.601589
37.5242	0.601589
37.5244	0.601589
37.5247	0.601589
37.525	0.601589
37.5253	0.601589
37.5256	0.601589
37.5258	0.601589
37.5261	0.601589
37.5264	0.601589
37.5267	0.601516
37.5269	0.601516
37.5272	0.601516
37.5275	0.601516
37.5278	0.601516
37.5281	0.601516
37.5283	0.601516
37.5286	0.601516
37.5289	0.601516
37.5292	0.601516
37.5294	0.601516
37.5297	0.601516
37.53	0.601516
37.5303	0.601516
37.5306	0.601516
37.5308	0.601516
37.5311	0.601516
37.5314	0.601516
37.5317	0.601516
37.5319	0.601516
37.5322	0.601516
37.5325	0.601516
37.5328	0.601516
37.5331	0.601516
37.5333	0.601516
37.5336	0.601516
37.5339	0.601443
37.5342	0.601443
37.5344	0.601443
37.5347	0.601443
37.535	0.601443
37.5353	0.601443
37.5356	0.601443
37.5358	0.601443
37.5361	0.601443
37.5364	0.601443
37.5367	0.601443
37.5369	0.601443
37.5372	0.601443
37.5375	0.60137
37.5378	0.60137
37.5381	0.60137
37.5383	0.60137
37.5386	0.60137
37.5389	0.60137
37.5392	0.60137
37.5394	0.60137
37.5397	0.60137
37.54	0.60137
37.5403	0.60137
37.5406	0.60137
37.5408	0.60137
37.5411	0.60137
37.5414	0.60137
37.5417	0.601297
37.5419	0.533892
37.5422	0.531706
37.5425	0.530977
37.5428	0.530759
37.5431	0.530686
37.5433	0.530759
37.5436	0.530905
37.5439	0.53105
37.5442	0.531123
37.5444	0.531342
37.5447	0.531488
37.545	0.531633
37.5453	0.531706
37.5456	0.531852
37.5458	0.531998
37.5461	0.532143
37.5464	0.532216
37.5467	0.532289
37.5469	0.532435
37.5472	0.532508
37.5475	0.532653
37.5478	0.532726
37.5481	0.532799
37.5483	0.532872
37.5486	0.533018
37.5489	0.533091
37.5492	0.533164
37.5494	0.533309
37.5497	0.533382
37.55	0.533382
37.5503	0.533455
37.5506	0.533528
37.5508	0.533674
37.5511	0.533747
37.5514	0.533819
37.5517	0.533892
37.5519	0.533965
37.5522	0.533965
37.5525	0.534038
37.5528	0.534111
37.5531	0.534111
37.5533	0.534184
37.5536	0.534257
37.5539	0.53433
37.5542	0.534402
37.5544	0.534475
37.5547	0.534548
37.555	0.534548
37.5553	0.534548
37.5556	0.534621
37.5558	0.534694
37.5561	0.534694
37.5564	0.534767
37.5567	0.534767
37.5569	0.53484
37.5572	0.53484
37.5575	0.534912
37.5578	0.534985
37.5581	0.534985
37.5583	0.535058
37.5586	0.535058
37.5614	0.53535
37.5642	0.535641
37.5669	0.535787
37.5697	0.535933
37.5725	0.536151
37.5753	0.536297
37.5781	0.536297
37.5808	0.53637
37.5836	0.536443
37.5864	0.536443
37.6142	0.536443
37.6419	0.536516
37.6697	0.536588
37.6975	0.536807
37.7253	0.536807
37.7531	0.536734
37.7808	0.536734
37.8081	0.536588
37.8083	0.536588
37.8086	0.603775
37.8089	0.605305
37.8092	0.605888
37.8094	0.606179
37.8097	0.606179
37.81	0.606179
37.8103	0.606106
37.8106	0.606034
37.8108	0.605961
37.8111	0.605815
37.8114	0.605742
37.8117	0.605669
37.8119	0.605596
37.8122	0.605523
37.8125	0.605378
37.8128	0.605305
37.8131	0.605232
37.8133	0.605086
37.8136	0.605086
37.8139	0.605013
37.8142	0.605013
37.8144	0.604941
37.8147	0.604795
37.815	0.604722
37.8153	0.604649
37.8156	0.604576
37.8158	0.604576
37.8161	0.604503
37.8164	0.604503
37.8167	0.60443
37.8169	0.604358
37.8172	0.604285
37.8175	0.604212
37.8178	0.604139
37.8181	0.604066
37.8183	0.604066
37.8186	0.603993
37.8189	0.603993
37.8192	0.60392
37.8194	0.60392
37.8197	0.603847
37.82	0.603847
37.8203	0.603775
37.8206	0.603702
37.8208	0.603629
37.8211	0.603629
37.8214	0.603556
37.8217	0.603483
37.8219	0.603483
37.8222	0.60341
37.8225	0.60341
37.8228	0.603337
37.8231	0.603337
37.8233	0.603337
37.8236	0.603265
37.8239	0.603265
37.8242	0.603192
37.8244	0.603119
37.8247	0.603046
37.825	0.602973
37.8253	0.602973
37.8256	0.6029
37.8258	0.6029
37.8261	0.6029
37.8264	0.6029
37.8267	0.602827
37.8269	0.602827
37.8272	0.602827
37.8275	0.602754
37.8278	0.602754
37.8281	0.602754
37.8283	0.602754
37.8286	0.602682
37.8289	0.602682
37.8292	0.602682
37.8294	0.602609
37.8297	0.602609
37.83	0.602609
37.8303	0.602536
37.8306	0.602536
37.8308	0.602463
37.8311	0.60239
37.8314	0.60239
37.8317	0.60239
37.8319	0.602317
37.8322	0.602317
37.8325	0.602317
37.8328	0.602317
37.8331	0.602244
37.8333	0.602244
37.8336	0.602244
37.8339	0.602244
37.8342	0.602171
37.8344	0.602171
37.8347	0.602171
37.835	0.602171
37.8353	0.602099
37.8356	0.602099
37.8358	0.602099
37.8361	0.602099
37.8364	0.602099
37.8367	0.602026
37.8369	0.602026
37.8372	0.601953
37.8375	0.601953
37.8378	0.60188
37.8381	0.60188
37.8383	0.601807
37.8386	0.601807
37.8389	0.601807
37.8392	0.601807
37.8394	0.601734
37.8397	0.601734
37.84	0.601734
37.8403	0.601734
37.8406	0.601734
37.8408	0.601661
37.8411	0.601661
37.8414	0.601661
37.8417	0.601661
37.8419	0.601661
37.8422	0.601661
37.8425	0.601589
37.8428	0.601589
37.8431	0.601589
37.8433	0.601589
37.8436	0.601589
37.8439	0.601589
37.8442	0.601589
37.8444	0.601589
37.8447	0.601589
37.845	0.601589
37.8453	0.601589
37.8456	0.601589
37.8458	0.601516
37.8461	0.601516
37.8464	0.601516
37.8467	0.601516
37.8469	0.601516
37.8472	0.601516
37.8475	0.601516
37.8478	0.601516
37.8481	0.601516
37.8483	0.601516
37.8486	0.601443
37.8489	0.601443
37.8492	0.601443
37.8494	0.601443
37.8497	0.601443
37.85	0.601443
37.8503	0.60137
37.8506	0.60137
37.8508	0.60137
37.8511	0.60137
37.8514	0.601297
37.8517	0.601297
37.8519	0.601224
37.8522	0.601224
37.8525	0.601224
37.8528	0.601224
37.8531	0.601224
37.8533	0.601224
37.8536	0.601151
37.8539	0.601151
37.8542	0.601151
37.8544	0.601151
37.8547	0.601151
37.855	0.601151
37.8553	0.601151
37.8556	0.601078
37.8558	0.601078
37.8561	0.601078
37.8564	0.601078
37.8567	0.601078
37.8569	0.601078
37.8572	0.601078
37.8575	0.601078
37.8578	0.601078
37.8581	0.601078
37.8583	0.601006
37.8586	0.601006
37.8589	0.601006
37.8592	0.601006
37.8594	0.601006
37.8597	0.601006
37.86	0.601006
37.8603	0.601006
37.8606	0.601006
37.8608	0.601006
37.8611	0.601006
37.8614	0.601006
37.8617	0.601006
37.8619	0.601006
37.8622	0.601006
37.8625	0.601006
37.8628	0.601006
37.8631	0.601006
37.8633	0.601006
37.8636	0.601006
37.8639	0.601006
37.8642	0.601006
37.8644	0.601006
37.8647	0.601006
37.865	0.600933
37.8653	0.601006
37.8656	0.600933
37.8658	0.600933
37.8661	0.600933
37.8664	0.600933
37.8667	0.600933
37.8669	0.600933
37.8672	0.600933
37.8675	0.600933
37.8678	0.600933
37.8681	0.600933
37.8683	0.600933
37.8686	0.600933
37.8689	0.600933
37.8692	0.600933
37.8694	0.600933
37.8697	0.600933
37.87	0.600933
37.8703	0.600933
37.8706	0.600933
37.8708	0.600933
37.8711	0.600933
37.8714	0.600933
37.8717	0.600933
37.8719	0.600933
37.8722	0.600933
37.8725	0.600933
37.8728	0.600933
37.8731	0.600933
37.8733	0.60086
37.8736	0.60086
37.8739	0.60086
37.8742	0.60086
37.8744	0.60086
37.8747	0.60086
37.875	0.60086
37.8753	0.533164
37.8756	0.53105
37.8758	0.530322
37.8761	0.53003
37.8764	0.529957
37.8767	0.53003
37.8769	0.530176
37.8772	0.530322
37.8775	0.530467
37.8778	0.53054
37.8781	0.530686
37.8783	0.530832
37.8786	0.530977
37.8789	0.53105
37.8792	0.531196
37.8794	0.531342
37.8797	0.531488
37.88	0.531633
37.8803	0.531706
37.8806	0.531779
37.8808	0.531852
37.8811	0.531998
37.8814	0.532143
37.8817	0.532216
37.8819	0.532289
37.8822	0.532362
37.8825	0.532435
37.8828	0.532508
37.8831	0.532653
37.8833	0.532726
37.8836	0.532799
37.8839	0.532799
37.8842	0.532872
37.8844	0.532945
37.8847	0.533018
37.885	0.533091
37.8853	0.533164
37.8856	0.533236
37.8858	0.533309
37.8861	0.533382
37.8864	0.533382
37.8867	0.533455
37.8869	0.533528
37.8872	0.533601
37.8875	0.533674
37.8878	0.533674
37.8881	0.533747
37.8883	0.533819
37.8886	0.533892
37.8889	0.533892
37.8892	0.533965
37.8894	0.533965
37.8897	0.533965
37.89	0.534038
37.8903	0.534038
37.8906	0.534111
37.8908	0.534184
37.8911	0.534184
37.8914	0.534257
37.8917	0.534257
37.8919	0.53433
37.8947	0.534694
37.8975	0.534985
37.9003	0.535204
37.9031	0.535423
37.9058	0.535641
37.9086	0.535714
37.9114	0.53586
37.9142	0.535933
37.9169	0.536078
37.9197	0.536078
37.9475	0.536224
37.9753	0.536297
38.0031	0.536297
38.0308	0.536297
38.0586	0.536224
38.0864	0.536224
38.1142	0.536224
38.1414	0.536151
38.1417	0.536151
38.1419	0.60341
38.1422	0.605013
38.1425	0.605596
38.1428	0.605742
38.1431	0.605888
38.1433	0.605815
38.1436	0.605742
38.1439	0.605669
38.1442	0.605669
38.1444	0.605596
38.1447	0.605523
38.145	0.605378
38.1453	0.605305
38.1456	0.605159
38.1458	0.605086
38.1461	0.605086
38.1464	0.605013
38.1467	0.604941
38.1469	0.604868
38.1472	0.604795
38.1475	0.604649
38.1478	0.604649
38.1481	0.604576
38.1483	0.604503
38.1486	0.60443
38.1489	0.60443
38.1492	0.604358
38.1494	0.604212
38.1497	0.604139
38.15	0.604066
38.1503	0.604066
38.1506	0.603993
38.1508	0.603993
38.1511	0.60392
38.1514	0.60392
38.1517	0.603847
38.1519	0.603847
38.1522	0.603775
38.1525	0.603702
38.1528	0.603629
38.1531	0.603556
38.1533	0.603556
38.1536	0.603483
38.1539	0.603483
38.1542	0.60341
38.1544	0.60341
38.1547	0.603337
38.155	0.603337
38.1553	0.603265
38.1556	0.603265
38.1558	0.603192
38.1561	0.603192
38.1564	0.603119
38.1567	0.603046
38.1569	0.602973
38.1572	0.602973
38.1575	0.6029
38.1578	0.6029
38.1581	0.6029
38.1583	0.602827
38.1586	0.602827
38.1589	0.602827
38.1592	0.602827
38.1594	0.602754
38.1597	0.602754
38.16	0.602754
38.1603	0.602754
38.1606	0.602682
38.1608	0.602682
38.1611	0.602682
38.1614	0.602609
38.1617	0.602609
38.1619	0.602536
38.1622	0.602536
38.1625	0.602463
38.1628	0.60239
38.1631	0.60239
38.1633	0.60239
38.1636	0.602317
38.1639	0.602317
38.1642	0.602317
38.1644	0.602317
38.1647	0.602244
38.165	0.602244
38.1653	0.602244
38.1656	0.602244
38.1658	0.602171
38.1661	0.602171
38.1664	0.602171
38.1667	0.602171
38.1669	0.602171
38.1672	0.602099
38.1675	0.602099
38.1678	0.602099
38.1681	0.602099
38.1683	0.602026
38.1686	0.602026
38.1689	0.602026
38.1692	0.601953
38.1694	0.601953
38.1697	0.601953
38.17	0.60188
38.1703	0.60188
38.1706	0.601807
38.1708	0.601807
38.1711	0.601807
38.1714	0.601734
38.1717	0.601734
38.1719	0.601734
38.1722	0.601734
38.1725	0.601734
38.1728	0.601734
38.1731	0.601734
38.1733	0.601661
38.1736	0.601661
38.1739	0.601661
38.1742	0.601661
38.1744	0.601661
38.1747	0.601661
38.175	0.601661
38.1753	0.601661
38.1756	0.601589
38.1758	0.601589
38.1761	0.601589
38.1764	0.601589
38.1767	0.601589
38.1769	0.601589
38.1772	0.601589
38.1775	0.601589
38.1778	0.601589
38.1781	0.601589
38.1783	0.601589
38.1786	0.601589
38.1789	0.601516
38.1792	0.601516
38.1794	0.601516
38.1797	0.601516
38.18	0.601516
38.1803	0.601516
38.1806	0.601516
38.1808	0.601516
38.1811	0.601443
38.1814	0.601443
38.1817	0.601443
38.1819	0.601443
38.1822	0.601443
38.1825	0.601443
38.1828	0.601443
38.1831	0.601443
38.1833	0.60137
38.1836	0.60137
38.1839	0.60137
38.1842	0.60137
38.1844	0.601297
38.1847	0.601297
38.185	0.601297
38.1853	0.601297
38.1856	0.601297
38.1858	0.601297
38.1861	0.601224
38.1864	0.601224
38.1867	0.601224
38.1869	0.601224
38.1872	0.601224
38.1875	0.601151
38.1878	0.601151
38.1881	0.601151
38.1883	0.601151
38.1886	0.601151
38.1889	0.601151
38.1892	0.601151
38.1894	0.601151
38.1897	0.601151
38.19	0.601151
38.1903	0.601151
38.1906	0.601151
38.1908	0.601078
38.1911	0.601078
38.1914	0.601078
38.1917	0.601078
38.1919	0.601078
38.1922	0.601078
38.1925	0.601078
38.1928	0.601078
38.1931	0.601078
38.1933	0.601078
38.1936	0.601078
38.1939	0.601078
38.1942	0.601078
38.1944	0.601006
38.1947	0.601006
38.195	0.601006
38.1953	0.601006
38.1956	0.601006
38.1958	0.601006
38.1961	0.601006
38.1964	0.601006
38.1967	0.601006
38.1969	0.601006
38.1972	0.601006
38.1975	0.601006
38.1978	0.601006
38.1981	0.601006
38.1983	0.601006
38.1986	0.601006
38.1989	0.601006
38.1992	0.601006
38.1994	0.601006
38.1997	0.601006
38.2	0.601006
38.2003	0.600933
38.2006	0.601006
38.2008	0.600933
38.2011	0.600933
38.2014	0.600933
38.2017	0.600933
38.2019	0.600933
38.2022	0.600933
38.2025	0.600933
38.2028	0.600933
38.2031	0.600933
38.2033	0.600933
38.2036	0.600933
38.2039	0.600933
38.2042	0.600933
38.2044	0.600933
38.2047	0.600933
38.205	0.600933
38.2053	0.600933
38.2056	0.600933
38.2058	0.600933
38.2061	0.600933
38.2064	0.600933
38.2067	0.600933
38.2069	0.600933
38.2072	0.600933
38.2075	0.600933
38.2078	0.600933
38.2081	0.600933
38.2083	0.600933
38.2086	0.533164
38.2089	0.530977
38.2092	0.530249
38.2094	0.529957
38.2097	0.529884
38.21	0.529957
38.2103	0.530103
38.2106	0.530249
38.2108	0.530395
38.2111	0.530467
38.2114	0.530613
38.2117	0.530759
38.2119	0.530977
38.2122	0.53105
38.2125	0.531123
38.2128	0.531269
38.2131	0.531415
38.2133	0.53156
38.2136	0.531633
38.2139	0.531706
38.2142	0.531779
38.2144	0.531925
38.2147	0.532071
38.215	0.532143
38.2153	0.532216
38.2156	0.532289
38.2158	0.532362
38.2161	0.532435
38.2164	0.532508
38.2167	0.532653
38.2169	0.532726
38.2172	0.532799
38.2175	0.532799
38.2178	0.532872
38.2181	0.532945
38.2183	0.533018
38.2186	0.533091
38.2189	0.533091
38.2192	0.533236
38.2194	0.533309
38.2197	0.533309
38.22	0.533382
38.2203	0.533382
38.2206	0.533455
38.2208	0.533528
38.2211	0.533601
38.2214	0.533601
38.2217	0.533674
38.2219	0.533747
38.2222	0.533819
38.2225	0.533892
38.2228	0.533892
38.2231	0.533965
38.2233	0.533965
38.2236	0.533965
38.2239	0.534038
38.2242	0.534038
38.2244	0.534111
38.2247	0.534111
38.225	0.534184
38.2253	0.534184
38.2281	0.534548
38.2308	0.53484
38.2336	0.535058
38.2364	0.535204
38.2392	0.53535
38.2419	0.535495
38.2447	0.535568
38.2475	0.535641
38.2503	0.535714
38.2531	0.535787
38.2808	0.536006
38.3086	0.53586
38.3364	0.535714
38.3642	0.535933
38.3919	0.536151
38.4197	0.536006
38.4475	0.535714
38.4747	0.535714
38.475	0.535714
38.4753	0.603046
38.4756	0.604649
38.4758	0.605232
38.4761	0.605523
38.4764	0.605596
38.4767	0.605596
38.4769	0.605523
38.4772	0.605451
38.4775	0.605378
38.4778	0.605232
38.4781	0.605159
38.4783	0.605086
38.4786	0.605086
38.4789	0.605013
38.4792	0.604941
38.4794	0.604868
38.4797	0.604722
38.48	0.604649
38.4803	0.604576
38.4806	0.604503
38.4808	0.604503
38.4811	0.60443
38.4814	0.604358
38.4817	0.604285
38.4819	0.604139
38.4822	0.604066
38.4825	0.604066
38.4828	0.603993
38.4831	0.603993
38.4833	0.60392
38.4836	0.60392
38.4839	0.603847
38.4842	0.603847
38.4844	0.603775
38.4847	0.603702
38.485	0.603629
38.4853	0.603556
38.4856	0.603483
38.4858	0.603483
38.4861	0.60341
38.4864	0.60341
38.4867	0.60341
38.4869	0.603337
38.4872	0.603337
38.4875	0.603265
38.4878	0.603265
38.4881	0.603192
38.4883	0.603119
38.4886	0.603046
38.4889	0.603046
38.4892	0.602973
38.4894	0.602973
38.4897	0.6029
38.49	0.6029
38.4903	0.6029
38.4906	0.602827
38.4908	0.602827
38.4911	0.602827
38.4914	0.602754
38.4917	0.602754
38.4919	0.602754
38.4922	0.602754
38.4925	0.602682
38.4928	0.602682
38.4931	0.602682
38.4933	0.602609
38.4936	0.602609
38.4939	0.602536
38.4942	0.602536
38.4944	0.602463
38.4947	0.602463
38.495	0.60239
38.4953	0.60239
38.4956	0.602317
38.4958	0.602317
38.4961	0.602317
38.4964	0.602317
38.4967	0.602317
38.4969	0.602317
38.4972	0.602244
38.4975	0.602244
38.4978	0.602244
38.4981	0.602244
38.4983	0.602171
38.4986	0.602171
38.4989	0.602171
38.4992	0.602171
38.4994	0.602099
38.4997	0.602099
38.5	0.602099
38.5003	0.602099
38.5006	0.602026
38.5008	0.602026
38.5011	0.602026
38.5014	0.601953
38.5017	0.601953
38.5019	0.60188
38.5022	0.60188
38.5025	0.60188
38.5028	0.601807
38.5031	0.601807
38.5033	0.601807
38.5036	0.601734
38.5039	0.601734
38.5042	0.601734
38.5044	0.601734
38.5047	0.601734
38.505	0.601734
38.5053	0.601734
38.5056	0.601661
38.5058	0.601661
38.5061	0.601661
38.5064	0.601661
38.5067	0.601661
38.5069	0.601661
38.5072	0.601589
38.5075	0.601589
38.5078	0.601589
38.5081	0.601589
38.5083	0.601589
38.5086	0.601589
38.5089	0.601589
38.5092	0.601589
38.5094	0.601589
38.5097	0.601516
38.51	0.601516
38.5103	0.601516
38.5106	0.601516
38.5108	0.601516
38.5111	0.601516
38.5114	0.601516
38.5117	0.601516
38.5119	0.601516
38.5122	0.601443
38.5125	0.601443
38.5128	0.601443
38.5131	0.601443
38.5133	0.601443
38.5136	0.60137
38.5139	0.60137
38.5142	0.60137
38.5144	0.601297
38.5147	0.601297
38.515	0.601297
38.5153	0.601297
38.5156	0.601297
38.5158	0.601224
38.5161	0.601224
38.5164	0.601224
38.5167	0.601224
38.5169	0.601224
38.5172	0.601224
38.5175	0.601151
38.5178	0.601151
38.5181	0.601151
38.5183	0.601151
38.5186	0.601151
38.5189	0.601151
38.5192	0.601151
38.5194	0.601151
38.5197	0.601078
38.52	0.601078
38.5203	0.601078
38.5206	0.601078
38.5208	0.601078
38.5211	0.601078
38.5214	0.601078
38.5217	0.601078
38.5219	0.601078
38.5222	0.601006
38.5225	0.601006
38.5228	0.601006
38.5231	0.601006
38.5233	0.601006
38.5236	0.601006
38.5239	0.601006
38.5242	0.601006
38.5244	0.601006
38.5247	0.601006
38.525	0.601006
38.5253	0.601006
38.5256	0.601006
38.5258	0.600933
38.5261	0.600933
38.5264	0.600933
38.5267	0.600933
38.5269	0.600933
38.5272	0.600933
38.5275	0.600933
38.5278	0.600933
38.5281	0.600933
38.5283	0.600933
38.5286	0.600933
38.5289	0.600933
38.5292	0.600933
38.5294	0.60086
38.5297	0.60086
38.53	0.60086
38.5303	0.60086
38.5306	0.60086
38.5308	0.60086
38.5311	0.60086
38.5314	0.60086
38.5317	0.60086
38.5319	0.60086
38.5322	0.60086
38.5325	0.60086
38.5328	0.60086
38.5331	0.600787
38.5333	0.600787
38.5336	0.600787
38.5339	0.600787
38.5342	0.600787
38.5344	0.600787
38.5347	0.600787
38.535	0.600787
38.5353	0.600787
38.5356	0.600714
38.5358	0.600714
38.5361	0.600714
38.5364	0.600714
38.5367	0.600714
38.5369	0.600714
38.5372	0.600714
38.5375	0.600714
38.5378	0.600641
38.5381	0.600641
38.5383	0.600641
38.5386	0.600641
38.5389	0.600641
38.5392	0.600641
38.5394	0.600641
38.5397	0.600641
38.54	0.600641
38.5403	0.600641
38.5406	0.600641
38.5408	0.600641
38.5411	0.600641
38.5414	0.600568
38.5417	0.600568
38.5419	0.532799
38.5422	0.530613
38.5425	0.529884
38.5428	0.529593
38.5431	0.52952
38.5433	0.529593
38.5436	0.529739
38.5439	0.529884
38.5442	0.529957
38.5444	0.530103
38.5447	0.530249
38.545	0.530395
38.5453	0.530467
38.5456	0.530613
38.5458	0.530759
38.5461	0.530905
38.5464	0.53105
38.5467	0.53105
38.5469	0.531196
38.5472	0.531342
38.5475	0.531415
38.5478	0.53156
38.5481	0.531633
38.5483	0.531706
38.5486	0.531779
38.5489	0.531852
38.5492	0.531925
38.5494	0.532071
38.5497	0.532143
38.55	0.532216
38.5503	0.532216
38.5506	0.532289
38.5508	0.532362
38.5511	0.532435
38.5514	0.532508
38.5517	0.532581
38.5519	0.532653
38.5522	0.532726
38.5525	0.532799
38.5528	0.532799
38.5531	0.532799
38.5533	0.532872
38.5536	0.532945
38.5539	0.533018
38.5542	0.533091
38.5544	0.533091
38.5547	0.533164
38.555	0.533236
38.5553	0.533309
38.5556	0.533309
38.5558	0.533382
38.5561	0.533382
38.5564	0.533382
38.5567	0.533455
38.5569	0.533528
38.5572	0.533528
38.5575	0.533601
38.5578	0.533674
38.5581	0.533674
38.5583	0.533747
38.5586	0.533747
38.5614	0.534038
38.5642	0.53433
38.5669	0.534548
38.5697	0.534694
38.5725	0.53484
38.5753	0.534985
38.5781	0.535131
38.5808	0.535131
38.5836	0.535277
38.5864	0.535277
38.6142	0.535714
38.6419	0.535641
38.6697	0.535495
38.6975	0.535495
38.7253	0.535714
38.7531	0.535641
38.7808	0.535787
38.8081	0.535495
38.8083	0.535495
38.8086	0.602973
38.8089	0.604576
38.8092	0.605159
38.8094	0.605451
38.8097	0.605523
38.81	0.605523
38.8103	0.605451
38.8106	0.605305
38.8108	0.605232
38.8111	0.605159
38.8114	0.605086
38.8117	0.605013
38.8119	0.604941
38.8122	0.604868
38.8125	0.604722
38.8128	0.604649
38.8131	0.604576
38.8133	0.604576
38.8136	0.604503
38.8139	0.60443
38.8142	0.604358
38.8144	0.604212
38.8147	0.604139
38.815	0.604066
38.8153	0.604066
38.8156	0.603993
38.8158	0.60392
38.8161	0.60392
38.8164	0.603847
38.8167	0.603775
38.8169	0.603702
38.8172	0.603629
38.8175	0.603556
38.8178	0.603483
38.8181	0.603483
38.8183	0.60341
38.8186	0.60341
38.8189	0.603337
38.8192	0.603337
38.8194	0.603265
38.8197	0.603265
38.82	0.603192
38.8203	0.603046
38.8206	0.603046
38.8208	0.602973
38.8211	0.6029
38.8214	0.6029
38.8217	0.6029
38.8219	0.602827
38.8222	0.602827
38.8225	0.602827
38.8228	0.602754
38.8231	0.602754
38.8233	0.602682
38.8236	0.602682
38.8239	0.602682
38.8242	0.602609
38.8244	0.602609
38.8247	0.602536
38.825	0.602463
38.8253	0.60239
38.8256	0.60239
38.8258	0.602317
38.8261	0.602317
38.8264	0.602317
38.8267	0.602317
38.8269	0.602244
38.8272	0.602244
38.8275	0.602244
38.8278	0.602171
38.8281	0.602171
38.8283	0.602171
38.8286	0.602099
38.8289	0.602099
38.8292	0.602026
38.8294	0.602026
38.8297	0.602026
38.83	0.601953
38.8303	0.60188
38.8306	0.60188
38.8308	0.601807
38.8311	0.601807
38.8314	0.601807
38.8317	0.601734
38.8319	0.601734
38.8322	0.601734
38.8325	0.601734
38.8328	0.601734
38.8331	0.601661
38.8333	0.601661
38.8336	0.601661
38.8339	0.601661
38.8342	0.601661
38.8344	0.601589
38.8347	0.601589
38.835	0.601589
38.8353	0.601589
38.8356	0.601589
38.8358	0.601589
38.8361	0.601589
38.8364	0.601516
38.8367	0.601516
38.8369	0.601516
38.8372	0.601516
38.8375	0.601516
38.8378	0.601516
38.8381	0.601516
38.8383	0.601443
38.8386	0.601443
38.8389	0.601443
38.8392	0.601443
38.8394	0.60137
38.8397	0.60137
38.84	0.60137
38.8403	0.601297
38.8406	0.601297
38.8408	0.601297
38.8411	0.601224
38.8414	0.601224
38.8417	0.601224
38.8419	0.601224
38.8422	0.601151
38.8425	0.601151
38.8428	0.601151
38.8431	0.601151
38.8433	0.601151
38.8436	0.601151
38.8439	0.601151
38.8442	0.601078
38.8444	0.601078
38.8447	0.601078
38.845	0.601078
38.8453	0.601078
38.8456	0.601078
38.8458	0.601078
38.8461	0.601078
38.8464	0.601078
38.8467	0.601006
38.8469	0.601006
38.8472	0.601006
38.8475	0.601006
38.8478	0.601006
38.8481	0.601006
38.8483	0.601006
38.8486	0.601006
38.8489	0.601006
38.8492	0.601006
38.8494	0.601006
38.8497	0.601006
38.85	0.601006
38.8503	0.601006
38.8506	0.601006
38.8508	0.601006
38.8511	0.601006
38.8514	0.600933
38.8517	0.600933
38.8519	0.600933
38.8522	0.600933
38.8525	0.600933
38.8528	0.600933
38.8531	0.600933
38.8533	0.600933
38.8536	0.600933
38.8539	0.600933
38.8542	0.600933
38.8544	0.600933
38.8547	0.60086
38.855	0.60086
38.8553	0.60086
38.8556	0.60086
38.8558	0.60086
38.8561	0.60086
38.8564	0.60086
38.8567	0.60086
38.8569	0.60086
38.8572	0.60086
38.8575	0.60086
38.8578	0.60086
38.8581	0.60086
38.8583	0.600787
38.8586	0.600787
38.8589	0.600787
38.8592	0.600787
38.8594	0.600787
38.8597	0.600714
38.86	0.600714
38.8603	0.600714
38.8606	0.600714
38.8608	0.600714
38.8611	0.600714
38.8614	0.600714
38.8617	0.600641
38.8619	0.600641
38.8622	0.600641
38.8625	0.600641
38.8628	0.600641
38.8631	0.600641
38.8633	0.600641
38.8636	0.600641
38.8639	0.600641
38.8642	0.600568
38.8644	0.600568
38.8647	0.600568
38.865	0.600568
38.8653	0.600568
38.8656	0.600568
38.8658	0.600568
38.8661	0.600568
38.8664	0.600568
38.8667	0.600568
38.8669	0.600568
38.8672	0.600568
38.8675	0.600568
38.8678	0.600568
38.8681	0.600568
38.8683	0.600568
38.8686	0.600568
38.8689	0.600568
38.8692	0.600568
38.8694	0.600568
38.8697	0.600568
38.87	0.600495
38.8703	0.600568
38.8706	0.600495
38.8708	0.600495
38.8711	0.600495
38.8714	0.600495
38.8717	0.600495
38.8719	0.600495
38.8722	0.600495
38.8725	0.600495
38.8728	0.600495
38.8731	0.600495
38.8733	0.600495
38.8736	0.600495
38.8739	0.600495
38.8742	0.600495
38.8744	0.600495
38.8747	0.600495
38.875	0.600495
38.8753	0.532581
38.8756	0.530395
38.8758	0.529593
38.8761	0.529374
38.8764	0.529301
38.8767	0.529374
38.8769	0.529447
38.8772	0.529593
38.8775	0.529812
38.8778	0.529884
38.8781	0.53003
38.8783	0.530176
38.8786	0.530322
38.8789	0.530467
38.8792	0.53054
38.8794	0.530686
38.8797	0.530759
38.88	0.530905
38.8803	0.53105
38.8806	0.53105
38.8808	0.531196
38.8811	0.531342
38.8814	0.531415
38.8817	0.53156
38.8819	0.531633
38.8822	0.531706
38.8825	0.531779
38.8828	0.531852
38.8831	0.531998
38.8833	0.532071
38.8836	0.532143
38.8839	0.532216
38.8842	0.532289
38.8844	0.532289
38.8847	0.532362
38.885	0.532435
38.8853	0.532508
38.8856	0.532581
38.8858	0.532726
[truncated: 68,561 more rows]
