# Supplementary material for: Laser scribed proton exchange membranes for enhanced fuel cell performance and stability
Source: Nat Commun. 2024 Dec 30;15:10811. doi: 10.1038/s41467-024-55070-8 (PMC11685907; doi:10.1038/s41467-024-55070-8)
Supplement: Supplementary file 5 — Source Data [file 41467_2024_55070_MOESM5_ESM.zip › source data/Fig S6.xlsx]

## Sheet: CALCULATION
PBI	55
One side laser treatment before PA doping	44
Two sides laser treatment before PA doping	42
One side laser treatment after PA doping	53
Two sides laser treatment after PA doping	43
