# Supplementary material for: Laser scribed proton exchange membranes for enhanced fuel cell performance and stability
Source: Nat Commun. 2024 Dec 30;15:10811. doi: 10.1038/s41467-024-55070-8 (PMC11685907; doi:10.1038/s41467-024-55070-8)
Supplement: Supplementary file 5 — Source Data [file 41467_2024_55070_MOESM5_ESM.zip › source data/Fig S7.xlsx]

## Sheet: Sheet1
15.8mJ			28.3mJ
Current density	Voltage	Power density	Current density	Voltage	Power density
3.24	1.023	3.31452	4.378	0.7846	3.43498
13.242	0.969	12.8315	13.514	0.7715	10.4261
23.02	0.8951	20.6052	22.98	0.7572	17.4005
33.2	0.8479	28.1503	32.4	0.7462	24.1769
43.08	0.8245	35.5195	42.22	0.7369	31.1119
53.16	0.8078	42.9426	51.82	0.7291	37.782
63	0.7947	50.0661	61.8	0.722	44.6196
73.18	0.7831	57.3073	71.64	0.7158	51.2799
82.92	0.7732	64.1137	81.7	0.7099	57.9988
93.22	0.764	71.2201	91.36	0.7046	64.3723
103.38	0.7556	78.1139	101.44	0.6994	70.9471
113.12	0.7481	84.6251	111.12	0.6947	77.1951
123.28	0.7409	91.3382	121.12	0.6901	83.5849
133.1	0.7343	97.7353	130.94	0.6858	89.7987
143.22	0.7279	104.25	140.82	0.6816	95.9829
152.98	0.7221	110.467	150.62	0.6776	102.06
163.12	0.7162	116.827	160.48	0.6737	108.115
173.34	0.7106	123.175	170.24	0.67	114.061
183	0.7055	129.107	180.42	0.6663	120.214
193.22	0.7003	135.312	190.02	0.6628	125.945
203	0.6956	141.207	200.2	0.6594	132.012
213.2	0.6908	147.279	210	0.6561	137.781
223	0.6863	153.045	220.2	0.6528	143.747
233.2	0.6818	158.996	229.8	0.6497	149.301
243	0.6775	164.632	239.6	0.6466	154.925
253.2	0.6732	170.454	249.6	0.6436	160.643
263.4	0.669	176.215	259.4	0.6407	166.198
273	0.6651	181.572	269.6	0.6377	171.924
283.2	0.6611	187.224	279.2	0.6349	177.264
293	0.6573	192.589	289.4	0.6321	182.93
303.2	0.6533	198.081	299.2	0.6294	188.316
313	0.6497	203.356	309.4	0.6267	193.901
323	0.6459	208.626	319.2	0.6241	199.213
333.2	0.6421	213.948	329	0.6215	204.474
342.6	0.6387	218.819	338.8	0.619	209.717
353.2	0.635	224.282	349	0.6164	215.124
363	0.6316	229.271	358.6	0.614	220.18
373.2	0.6279	234.332	368.6	0.6115	225.399
383	0.6245	239.184	378.6	0.6092	230.643
393.2	0.621	244.177	388.8	0.6068	235.924
403	0.6177	248.933	398.6	0.6045	240.954
413.2	0.6143	253.829	408.8	0.6021	246.138
423.2	0.6109	258.533	418.6	0.5999	251.118
433	0.6077	263.134	428.6	0.5976	256.131
443.2	0.6044	267.87	438.2	0.5954	260.904
453	0.6012	272.344	448.2	0.5932	265.872
463.2	0.598	276.994	457.8	0.5911	270.606
472.8	0.5949	281.269	467.8	0.5889	275.487
483	0.5917	285.791	477.6	0.5868	280.256
493.2	0.5886	290.298	487.6	0.5848	285.148
503	0.5856	294.557	497.6	0.5827	289.952
513.4	0.5825	299.055	507.6	0.5807	294.763
523	0.5797	303.183	517.6	0.5786	299.483
533.2	0.5766	307.443	527.4	0.5767	304.152
543	0.5737	311.519	537.8	0.5747	309.074
553.2	0.5708	315.767	547.4	0.5727	313.496
563	0.568	319.784	557.4	0.5708	318.164
573	0.5651	323.802	567.4	0.5689	322.794
583.2	0.5622	327.875	577.6	0.567	327.499
593	0.5595	331.784	587.4	0.5651	331.94
603	0.5567	335.69	597.6	0.5633	336.628
613	0.554	339.602	607.4	0.5615	341.055
623.2	0.5512	343.508	617.4	0.5596	345.497
632.8	0.5485	347.091	627.2	0.5578	349.852
643	0.5458	350.949	637.2	0.556	354.283
653	0.5432	354.71	647	0.5543	358.632
663.2	0.5405	358.46	657.2	0.5525	363.103
673.2	0.5379	362.114	667	0.5508	367.384
683	0.5353	365.61	676.8	0.549	371.563
693.2	0.5327	369.268	686.8	0.5473	375.886
703	0.5302	372.731	697	0.5456	380.283
713.2	0.5277	376.356	706.8	0.544	384.499
723	0.5252	379.72	716.6	0.5423	388.612
733	0.5226	383.066	726.8	0.5406	392.908
743	0.5201	386.434	736.4	0.539	396.92
752.8	0.5177	389.725	746.6	0.5374	401.223
763	0.5152	393.098	756.2	0.5358	405.172
772.8	0.5128	396.292	766.2	0.5341	409.227
783	0.5104	399.643	776	0.5326	413.298
792.8	0.508	402.742	786	0.5309	417.287
803	0.5056	405.997	795.6	0.5294	421.191
812.8	0.5032	409.001	805.8	0.5278	425.301
823	0.5009	412.241	815.8	0.5263	429.356
833.2	0.4985	415.35	826	0.5247	433.402
842.8	0.4962	418.197	835.8	0.5232	437.291
853	0.4938	421.211	845.8	0.5216	441.169
862.8	0.4916	424.152	855.6	0.5201	444.998
873	0.4893	427.159	865.8	0.5186	449.004
882.8	0.487	429.924	875.6	0.5172	452.86
892.8	0.4848	432.829	885.6	0.5156	456.615
903	0.4824	435.607	895.4	0.5142	460.415
913	0.4803	438.514	905.6	0.5127	464.301
923	0.478	441.194	915.2	0.5113	467.942
932.8	0.4758	443.826	925.6	0.5098	471.871
943	0.4736	446.605	935.2	0.5083	475.362
952.8	0.4714	449.15	944.8	0.5069	478.919
963	0.4692	451.84	955	0.5054	482.657
972.8	0.467	454.298	964.6	0.504	486.158
983	0.4649	456.997	974.8	0.5026	489.934
993	0.4627	459.461	984.8	0.5012	493.582
1002.8	0.4606	461.89	994.8	0.4997	497.102
1013	0.4584	464.359	1004.6	0.4984	500.693
1022.8	0.4564	466.806	1014.8	0.4969	504.254
1033	0.4542	469.189	1024.8	0.4955	507.788
1042.8	0.4522	471.554	1034.8	0.4941	511.295
1052.8	0.45	473.76	1044.8	0.4928	514.877
1063	0.4478	476.011	1054.8	0.4913	518.223
1072.6	0.4458	478.165	1064.6	0.49	521.654
1083	0.4437	480.527	1074.6	0.4886	525.05
1092.8	0.4416	482.58	1084.4	0.4873	528.428
1103	0.4395	484.769	1094.6	0.4859	531.866
1112.8	0.4375	486.85	1104.4	0.4845	535.082
1123	0.4354	488.954	1114.4	0.4831	538.367
1132.8	0.4334	490.956	1124.2	0.4818	541.64
1143	0.4314	493.09	1134.4	0.4804	544.966
1153	0.4292	494.868	1144.4	0.4791	548.282
1162.8	0.4273	496.864	1154.6	0.4777	551.552
1173	0.4253	498.877	1164.2	0.4764	554.625
1182.6	0.4233	500.595	1174	0.4751	557.767
1192.8	0.4212	502.407	1184.2	0.4737	560.956
1202.6	0.4192	504.13	1193.8	0.4724	563.951
1212.8	0.4172	505.98	1204	0.471	567.084
1222.6	0.4153	507.746	1214	0.4696	570.094
1232.8	0.4132	509.393	1224.2	0.4683	573.293
1243	0.4112	511.122	1234	0.467	576.278
1252.8	0.4092	512.646	1244	0.4656	579.206
1263	0.4072	514.294	1253.8	0.4643	582.139
1272.6	0.4053	515.785	1263.8	0.4629	585.013
1283	0.4033	517.434	1273.6	0.4616	587.894
1292.6	0.4014	518.85	1283.8	0.4602	590.805
1302.8	0.3995	520.469	1293.6	0.459	593.762
1313	0.3974	521.786	1303.6	0.4576	596.527
1322.6	0.3955	523.088	1313.4	0.4563	599.304
1332.8	0.3935	524.457	1323.4	0.4549	602.015
1342.4	0.3917	525.818	1333.4	0.4536	604.83
1352.8	0.3897	527.186	1343.6	0.4522	607.576
1362.6	0.3878	528.416	1353.4	0.4509	610.248
1372.8	0.3859	529.764	1363.4	0.4495	612.848
1382.8	0.384	530.995	1373.4	0.4482	615.558
1392.8	0.3821	532.189	1383.6	0.4469	618.331
1403	0.3801	533.28	1393.4	0.4455	620.76
1412.8	0.3782	534.321	1403.6	0.4441	623.339
1422.8	0.3764	535.542	1413.4	0.4428	625.854
1432.6	0.3744	536.365	1423.4	0.4415	628.431
1442.8	0.3725	537.443	1433.4	0.4401	630.839
1452.6	0.3707	538.479	1443.2	0.4388	633.276
1462.6	0.3688	539.407	1453.2	0.4374	635.63
1472.8	0.3669	540.37	1463	0.4361	638.014
1482.6	0.365	541.149	1473	0.4347	640.313
1492.6	0.3631	541.963	1482.8	0.4334	642.646
1502.6	0.3613	542.889	1492.8	0.432	644.89
1512.8	0.3594	543.7	1502.8	0.4307	647.256
1522.6	0.3575	544.329	1513	0.4293	649.531
1532.8	0.3557	545.217	1522.6	0.428	651.673
1542.6	0.3539	545.926	1532.6	0.4266	653.807
1552.8	0.352	546.586	1542.6	0.4252	655.914
1563	0.3501	547.206	1552.6	0.4238	657.992
1572.6	0.3483	547.737	1562.4	0.4224	659.958
1582.8	0.3463	548.124	1572.6	0.421	662.065
1592.6	0.3446	548.81	1582.2	0.4197	664.049
1602.6	0.3427	549.211	1592.4	0.4183	666.101
1612.4	0.3409	549.667	1602.2	0.4169	667.957
1622.6	0.339	550.061	1612.2	0.4155	669.869
1632.8	0.3372	550.58	1622	0.4141	671.67
1642.8	0.3353	550.831	1632.2	0.4127	673.609
1652.8	0.3334	551.044	1641.8	0.4113	675.272
1662.6	0.3317	551.484	1651.8	0.4099	677.073
1673	0.3298	551.755	1661.8	0.4085	678.845
1682.6	0.328	551.893	1671.6	0.4071	680.508
1692.8	0.3261	552.022	1681.8	0.4056	682.138
1702.6	0.3244	552.323	1691.4	0.4042	683.664
1712.8	0.3226	552.549	1701.6	0.4027	685.234
1723	0.3206	552.394	1711.6	0.4013	686.865
1732.6	0.3189	552.526	1721.6	0.3999	688.468
1742.8	0.317	552.468	1731.4	0.3984	689.79
1752.4	0.3152	552.356	1741.6	0.397	691.415
1762.8	0.3134	552.462	1751.6	0.3955	692.758
1772.4	0.3116	552.28	1761.6	0.3941	694.247
1782.8	0.3098	552.311	1771.2	0.3926	695.373
1792.6	0.308	552.121	1781.2	0.3911	696.627
1802.6	0.3061	551.776	1790.8	0.3896	697.696
1813	0.3043	551.696	1801	0.3881	698.968
1822.8	0.3025	551.397	1811	0.3867	700.314
1833	0.3007	551.183	1821	0.3851	701.267
1842.6	0.2989	550.753	1830.8	0.3836	702.295
1852.8	0.2971	550.467	1841.2	0.3821	703.523
1862.6	0.2953	550.026	1851	0.3806	704.491
1872.8	0.2934	549.48	1861	0.379	705.319
1882.8	0.2916	549.024	1870.8	0.3775	706.227
1892.6	0.2898	548.475	1880.6	0.376	707.106
1903	0.2879	547.874	1890.8	0.3744	707.916
1912.2	0.2861	547.08	1900.4	0.3728	708.469
1922.8	0.2844	546.844	1910.4	0.3712	709.14
1932.4	0.2825	545.903	1920.2	0.3697	709.898
1942.8	0.2806	545.15	1930.4	0.368	710.387
1952.6	0.2789	544.58	1940.4	0.3664	710.963
1962.8	0.277	543.696	1950.2	0.3648	711.433
1973	0.2752	542.97	1960.2	0.3632	711.945
1982.6	0.2733	541.845	1970.4	0.3615	712.3
1992.8	0.2716	541.244	1980.2	0.3599	712.674
2002	0.2697	539.939	1990.2	0.3582	712.89
2012	0.2678	538.814	2000	0.3565	713
2022	0.266	537.852	2010	0.3547	712.947
2032	0.2642	536.854	2020	0.353	713.06
2042	0.2623	535.617	2030	0.3513	713.139
2052	0.2605	534.546	2040	0.3495	712.98
2062	0.2586	533.233	2050	0.3477	712.785
2072	0.2568	532.09	2060	0.3459	712.554
2082	0.2549	530.702	2070	0.3441	712.287
2092	0.2532	529.694	2080	0.3423	711.984
2102	0.2513	528.233	2090	0.3404	711.436
2112	0.2494	526.733	2100	0.3385	710.85
2122	0.2476	525.407	2110	0.3366	710.226
2132	0.2456	523.619	2120	0.3347	709.564
2142	0.2437	522.005	2130	0.3327	708.651
2152	0.2417	520.138	2140	0.3307	707.698
2162	0.2399	518.664	2150	0.3287	706.705
2172	0.238	516.936	2160	0.3266	705.456
2182	0.2361	515.17	2170	0.3246	704.382
2192	0.2342	513.366	2178	0.3225	702.405
2202	0.2323	511.525	2188	0.3204	701.035
2212	0.2304	509.645	2198	0.3182	699.404
2222	0.2285	507.727	2208	0.316	697.728
2232	0.2266	505.771	2218	0.3137	695.787
2242	0.2246	503.553	2228	0.3115	694.022
2252	0.2227	501.52	2238	0.3091	691.766
2262	0.2208	499.45	2248	0.3068	689.686
2272	0.2189	497.341	2258	0.3044	687.335
2282	0.2169	494.966	2268	0.302	684.936
2292	0.2149	492.551	2278	0.2995	682.261
2302	0.213	490.326	2288	0.2971	679.765
2312	0.211	487.832	2298	0.2945	676.761
2322	0.2091	485.53	2308	0.292	673.936
2332	0.2071	482.957	2318	0.2893	670.597
2342	0.2051	480.344	2328	0.2867	667.438
2352	0.2031	477.691	2338	0.284	663.992
2362	0.2011	474.998	2348	0.2813	660.492
2372	0.1996	473.451	2358	0.2786	656.939
			2368	0.2757	652.858
			2378	0.2729	648.956
			2388	0.2701	644.999
			2398	0.2672	640.746
			2408	0.2643	636.434
			2418	0.2614	632.065
			2428	0.2584	627.395
			2438	0.2554	622.665
			2448	0.2524	617.875
			2458	0.2493	612.779
			2468	0.2462	607.622
			2478	0.2431	602.402
			2488	0.24	597.12
			2498	0.2369	591.776
			2508	0.2336	585.869
			2518	0.2304	580.147
			2528	0.227	573.856
			2536	0.2236	567.05
			2546	0.2202	560.629
			2556	0.2167	553.885
			2566	0.2131	546.815
			2576	0.2095	539.672
			2586	0.2057	531.94
			2596	0.2019	524.132
			2600	0.2	520
