# Supplementary material for: Laser scribed proton exchange membranes for enhanced fuel cell performance and stability
Source: Nat Commun. 2024 Dec 30;15:10811. doi: 10.1038/s41467-024-55070-8 (PMC11685907; doi:10.1038/s41467-024-55070-8)
Supplement: Supplementary file 5 — Source Data [file 41467_2024_55070_MOESM5_ESM.zip › source data/Fig S8.xlsx]

## Sheet: b
	Anode	Cathode		Anode mixture	Cathode mixture
PBI	0.537388	0.544763		0.462612	0.455237
La	0.570368	0.53996		0.429632	0.46004
Lc	0.514562	0.554702		0.485438	0.445298
Lac	0.609747	0.612019		0.390253	0.387981

## Sheet: c_La
Slice	Exterior	Membrane	Anode_pore	Anode_solid	Anode_CL	Cathode_solid	Cathode_CL	Cathode_pore			Membrane	Anode_pore	Anode_solid	Anode_CL	Cathode_solid	Cathode_CL	Cathode_pore
0	0	0	0	0	4	275633	0	756619	1032256	-253	0	0	0	3.87501e-06	0.26702	0	0.732976
1	0	0	0	0	0	283705	457	748094	1032256	-252	0	0	0	0	0.27484	0.00044272	0.724718
2	0	0	0	117	0	290706	320	741113	1032256	-251	0	0	0.000113344	0	0.281622	0.000310001	0.717955
3	0	0	0	0	0	291436	25	740795	1032256	-250	0	0	0	0	0.282329	2.42188e-05	0.717647
4	0	0	0	0	0	291709	16	740531	1032256	-249	0	0	0	0	0.282594	1.55e-05	0.717391
5	0	0	0	0	0	289804	8	742444	1032256	-248	0	0	0	0	0.280748	7.75002e-06	0.719244
6	0	0	0	0	0	290690	21	741545	1032256	-247	0	0	0	0	0.281607	2.03438e-05	0.718373
7	0	0	0	0	0	291902	49	740305	1032256	-246	0	0	0	0	0.282781	4.74688e-05	0.717172
8	0	0	0	0	0	293037	31	739188	1032256	-245	0	0	0	0	0.28388	3.00313e-05	0.71609
9	0	0	0	0	0	293769	6	738481	1032256	-244	0	0	0	0	0.284589	5.81251e-06	0.715405
10	0	0	0	0	0	296917	5	735334	1032256	-243	0	0	0	0	0.287639	4.84376e-06	0.712356
11	0	0	0	0	0	294286	0	737970	1032256	-242	0	0	0	0	0.28509	0	0.71491
12	0	0	0	0	0	295643	0	736613	1032256	-241	0	0	0	0	0.286405	0	0.713595
13	0	0	0	0	0	294474	0	737782	1032256	-240	0	0	0	0	0.285272	0	0.714728
14	0	0	0	0	0	290987	0	741269	1032256	-239	0	0	0	0	0.281894	0	0.718106
15	0	0	0	0	0	289910	4	742342	1032256	-238	0	0	0	0	0.280851	3.87501e-06	0.719145
16	0	0	0	0	0	290901	0	741355	1032256	-237	0	0	0	0	0.281811	0	0.718189
17	0	0	0	0	0	293829	0	738427	1032256	-236	0	0	0	0	0.284647	0	0.715353
18	0	0	0	0	0	293807	0	738449	1032256	-235	0	0	0	0	0.284626	0	0.715374
19	0	0	0	0	0	296754	0	735502	1032256	-234	0	0	0	0	0.287481	0	0.712519
20	0	0	0	0	0	296124	0	736132	1032256	-233	0	0	0	0	0.286871	0	0.713129
21	0	0	0	0	0	291679	0	740577	1032256	-232	0	0	0	0	0.282565	0	0.717435
22	0	0	0	0	0	287547	0	744709	1032256	-231	0	0	0	0	0.278562	0	0.721438
23	0	0	0	0	0	288754	1	743501	1032256	-230	0	0	0	0	0.279731	9.68752e-07	0.720268
24	0	0	0	0	0	292239	6	740011	1032256	-229	0	0	0	0	0.283107	5.81251e-06	0.716887
25	0	0	0	0	0	295541	2	736713	1032256	-228	0	0	0	0	0.286306	1.9375e-06	0.713692
26	0	0	0	0	0	298039	0	734217	1032256	-227	0	0	0	0	0.288726	0	0.711274
27	0	0	0	0	0	293138	0	739118	1032256	-226	0	0	0	0	0.283978	0	0.716022
28	0	0	0	0	0	289301	0	742955	1032256	-225	0	0	0	0	0.280261	0	0.719739
29	0	0	0	0	0	286656	0	745600	1032256	-224	0	0	0	0	0.277699	0	0.722301
30	0	0	0	0	0	287751	0	744505	1032256	-223	0	0	0	0	0.278759	0	0.721241
31	0	0	0	0	0	290189	4	742063	1032256	-222	0	0	0	0	0.281121	3.87501e-06	0.718875
32	0	0	0	0	0	295987	5	736264	1032256	-221	0	0	0	0	0.286738	4.84376e-06	0.713257
33	0	0	0	0	0	297975	2	734279	1032256	-220	0	0	0	0	0.288664	1.9375e-06	0.711334
34	0	0	0	0	0	294989	0	737267	1032256	-219	0	0	0	0	0.285771	0	0.714229
35	0	0	0	0	0	290215	2	742039	1032256	-218	0	0	0	0	0.281146	1.9375e-06	0.718852
36	0	0	0	0	0	279695	2	752559	1032256	-217	0	0	0	0	0.270955	1.9375e-06	0.729043
37	0	0	0	0	0	267959	5	764292	1032256	-216	0	0	0	0	0.259586	4.84376e-06	0.740409
38	0	0	0	0	0	258879	3	773374	1032256	-215	0	0	0	0	0.25079	2.90626e-06	0.749208
39	0	0	0	0	0	256223	0	776033	1032256	-214	0	0	0	0	0.248217	0	0.751783
40	0	0	0	0	0	259565	0	772691	1032256	-213	0	0	0	0	0.251454	0	0.748546
41	0	0	0	0	0	264115	0	768141	1032256	-212	0	0	0	0	0.255862	0	0.744138
42	0	0	0	0	0	271903	1	760352	1032256	-211	0	0	0	0	0.263407	9.68752e-07	0.736592
43	0	0	0	0	0	278856	1	753399	1032256	-210	0	0	0	0	0.270142	9.68752e-07	0.729857
44	0	0	0	0	0	281434	1	750821	1032256	-209	0	0	0	0	0.27264	9.68752e-07	0.727359
45	0	0	0	0	0	281187	0	751069	1032256	-208	0	0	0	0	0.2724	0	0.7276
46	0	0	0	0	0	280777	2	751477	1032256	-207	0	0	0	0	0.272003	1.9375e-06	0.727995
47	0	0	0	0	0	281922	0	750334	1032256	-206	0	0	0	0	0.273112	0	0.726888
48	0	0	0	0	0	280837	0	751419	1032256	-205	0	0	0	0	0.272061	0	0.727939
49	0	0	0	0	0	282287	0	749969	1032256	-204	0	0	0	0	0.273466	0	0.726534
50	0	0	0	0	0	285305	0	746951	1032256	-203	0	0	0	0	0.27639	0	0.72361
51	0	0	0	0	0	283774	0	748482	1032256	-202	0	0	0	0	0.274907	0	0.725093
52	0	0	0	0	0	280900	8	751348	1032256	-201	0	0	0	0	0.272122	7.75002e-06	0.72787
53	0	0	0	0	0	284044	7	748205	1032256	-200	0	0	0	0	0.275168	6.78126e-06	0.724825
54	0	0	0	0	0	280442	6	751808	1032256	-199	0	0	0	0	0.271679	5.81251e-06	0.728315
55	0	0	0	0	0	274119	0	758137	1032256	-198	0	0	0	0	0.265553	0	0.734447
56	0	0	0	0	0	267993	0	764263	1032256	-197	0	0	0	0	0.259619	0	0.740381
57	0	0	0	0	0	265130	0	767126	1032256	-196	0	0	0	0	0.256845	0	0.743155
58	0	0	0	0	0	267172	0	765084	1032256	-195	0	0	0	0	0.258823	0	0.741177
59	0	0	0	0	0	271579	7	760670	1032256	-194	0	0	0	0	0.263093	6.78126e-06	0.736901
60	0	0	0	0	0	275515	37	756704	1032256	-193	0	0	0	0	0.266906	3.58438e-05	0.733058
61	0	0	0	0	0	275708	0	756548	1032256	-192	0	0	0	0	0.267093	0	0.732907
62	0	0	0	0	0	275693	0	756563	1032256	-191	0	0	0	0	0.267078	0	0.732922
63	0	0	0	0	0	277752	1	754503	1032256	-190	0	0	0	0	0.269073	9.68752e-07	0.730926
64	0	0	0	0	0	280009	4	752243	1032256	-189	0	0	0	0	0.271259	3.87501e-06	0.728737
65	0	0	0	0	0	285691	13	746552	1032256	-188	0	0	0	0	0.276764	1.25938e-05	0.723224
66	0	0	0	0	0	289876	26	742354	1032256	-187	0	0	0	0	0.280818	2.51876e-05	0.719157
67	0	0	0	0	0	292620	141	739495	1032256	-186	0	0	0	0	0.283476	0.000136594	0.716387
68	0	0	0	0	0	297287	338	734631	1032256	-185	0	0	0	0	0.287997	0.000327438	0.711675
69	0	0	0	0	0	303260	425	728571	1032256	-184	0	0	0	0	0.293784	0.00041172	0.705805
70	0	0	0	0	0	302951	304	729001	1032256	-183	0	0	0	0	0.293484	0.000294501	0.706221
71	0	0	0	0	0	300436	152	731668	1032256	-182	0	0	0	0	0.291048	0.00014725	0.708805
72	0	0	0	0	0	302740	122	729394	1032256	-181	0	0	0	0	0.29328	0.000118188	0.706602
73	0	0	0	0	0	306299	165	725792	1032256	-180	0	0	0	0	0.296728	0.000159844	0.703112
74	0	0	0	0	0	309425	263	722568	1032256	-179	0	0	0	0	0.299756	0.000254782	0.699989
75	0	0	0	0	0	314995	273	716988	1032256	-178	0	0	0	0	0.305152	0.000264469	0.694584
76	0	0	0	0	0	314331	255	717670	1032256	-177	0	0	0	0	0.304509	0.000247032	0.695244
77	0	0	0	0	0	314636	244	717376	1032256	-176	0	0	0	0	0.304804	0.000236375	0.694959
78	0	0	0	0	0	316745	305	715206	1032256	-175	0	0	0	0	0.306847	0.000295469	0.692857
79	0	0	0	0	0	319950	400	711906	1032256	-174	0	0	0	0	0.309952	0.000387501	0.68966
80	0	0	0	0	0	324900	609	706747	1032256	-173	0	0	0	0	0.314748	0.00058997	0.684663
81	0	0	0	0	0	326521	830	704905	1032256	-172	0	0	0	0	0.316318	0.000804064	0.682878
82	0	0	0	0	0	329221	1003	702032	1032256	-171	0	0	0	0	0.318933	0.000971658	0.680095
83	0	0	0	0	0	332867	1062	698327	1032256	-170	0	0	0	0	0.322466	0.00102881	0.676506
84	0	0	0	0	0	335118	1120	696018	1032256	-169	0	0	0	0	0.324646	0.001085	0.674269
85	0	0	0	0	0	340326	1454	690476	1032256	-168	0	0	0	0	0.329691	0.00140857	0.6689
86	0	0	0	0	0	345419	1828	685009	1032256	-167	0	0	0	0	0.334625	0.00177088	0.663604
87	0	0	0	0	0	347103	1802	683351	1032256	-166	0	0	0	0	0.336257	0.00174569	0.661998
88	0	0	0	0	0	347575	1939	682742	1032256	-165	0	0	0	0	0.336714	0.00187841	0.661408
89	0	0	0	0	0	350267	2095	679894	1032256	-164	0	0	0	0	0.339322	0.00202954	0.658649
90	0	0	0	0	0	351920	2463	677873	1032256	-163	0	0	0	0	0.340923	0.00238604	0.656691
91	0	0	0	0	0	353698	3237	675321	1032256	-162	0	0	0	0	0.342646	0.00313585	0.654219
92	0	0	0	0	0	353221	3901	675134	1032256	-161	0	0	0	0	0.342184	0.0037791	0.654037
93	0	0	0	0	0	353295	4030	674931	1032256	-160	0	0	0	0	0.342255	0.00390407	0.653841
94	0	0	0	0	0	353874	4501	673881	1032256	-159	0	0	0	0	0.342816	0.00436035	0.652824
95	0	0	0	0	0	349447	4777	678032	1032256	-158	0	0	0	0	0.338527	0.00462773	0.656845
96	0	0	0	0	0	342097	5192	684967	1032256	-157	0	0	0	0	0.331407	0.00502976	0.663563
97	0	0	0	0	0	339954	5705	686597	1032256	-156	0	0	0	0	0.329331	0.00552673	0.665142
98	0	0	0	0	0	346651	6070	679535	1032256	-155	0	0	0	0	0.335819	0.00588032	0.658301
99	0	0	0	0	0	350869	6319	675068	1032256	-154	0	0	0	0	0.339905	0.00612154	0.653973
100	0	0	0	0	0	350801	6083	675372	1032256	-153	0	0	0	0	0.339839	0.00589292	0.654268
101	0	0	0	0	0	351919	6061	674276	1032256	-152	0	0	0	0	0.340922	0.00587161	0.653206
102	0	0	0	0	0	352399	5675	674182	1032256	-151	0	0	0	0	0.341387	0.00549767	0.653115
103	0	0	0	0	0	354862	5335	672059	1032256	-150	0	0	0	0	0.343773	0.00516829	0.651058
104	0	0	0	0	0	358644	4931	668681	1032256	-149	0	0	0	0	0.347437	0.00477692	0.647786
105	0	0	0	0	0	364929	4584	662743	1032256	-148	0	0	0	0	0.353526	0.00444076	0.642034
106	0	0	0	0	0	366506	4275	661475	1032256	-147	0	0	0	0	0.355053	0.00414141	0.640805
107	0	0	0	0	0	366364	4406	661486	1032256	-146	0	0	0	0	0.354916	0.00426832	0.640816
108	0	0	0	0	0	371188	4889	656179	1032256	-145	0	0	0	0	0.359589	0.00473623	0.635675
109	0	0	0	0	0	380109	5443	646704	1032256	-144	0	0	0	0	0.368231	0.00527292	0.626496
110	0	0	0	0	0	390195	5850	636211	1032256	-143	0	0	0	0	0.378002	0.0056672	0.616331
111	0	0	0	0	0	399001	6115	627140	1032256	-142	0	0	0	0	0.386533	0.00592392	0.607543
112	0	0	0	0	0	408570	6117	617569	1032256	-141	0	0	0	0	0.395803	0.00592586	0.598271
113	0	0	0	0	0	418678	6026	607552	1032256	-140	0	0	0	0	0.405595	0.0058377	0.588567
114	0	0	0	0	0	428689	6227	597340	1032256	-139	0	0	0	0	0.415293	0.00603242	0.578674
115	0	0	0	0	0	433833	6564	591859	1032256	-138	0	0	0	0	0.420277	0.00635889	0.573365
116	0	0	0	0	0	433707	6863	591686	1032256	-137	0	0	0	0	0.420154	0.00664854	0.573197
117	0	0	0	0	0	432234	6999	593023	1032256	-136	0	0	0	0	0.418728	0.00678029	0.574492
118	0	0	0	0	0	429102	7511	595643	1032256	-135	0	0	0	0	0.415693	0.0072763	0.57703
119	0	0	0	0	0	431750	8008	592498	1032256	-134	0	0	0	0	0.418259	0.00775777	0.573984
120	0	0	0	0	0	432251	8603	591402	1032256	-133	0	0	0	0	0.418744	0.00833417	0.572922
121	0	0	0	0	0	435327	9145	587784	1032256	-132	0	0	0	0	0.421724	0.00885924	0.569417
122	0	0	0	0	0	437362	9351	585543	1032256	-131	0	0	0	0	0.423695	0.0090588	0.567246
123	0	0	0	0	0	437888	9645	584723	1032256	-130	0	0	0	0	0.424205	0.00934361	0.566452
124	0	0	0	0	0	435893	10780	585583	1032256	-129	0	0	0	0	0.422272	0.0104431	0.567285
125	0	0	0	0	0	431342	11983	588931	1032256	-128	0	0	0	0	0.417863	0.0116086	0.570528
126	0	0	0	0	0	426890	12566	592800	1032256	-127	0	0	0	0	0.413551	0.0121733	0.574276
127	0	0	0	0	0	426558	13337	592361	1032256	-126	0	0	0	0	0.413229	0.0129202	0.573851
128	0	0	0	0	0	426658	14028	591570	1032256	-125	0	0	0	0	0.413326	0.0135897	0.573085
129	0	0	0	0	0	428345	14276	589635	1032256	-124	0	0	0	0	0.41496	0.0138299	0.57121
130	0	0	0	0	0	427762	15003	589491	1032256	-123	0	0	0	0	0.414395	0.0145342	0.571071
131	0	0	0	0	0	426187	15498	590571	1032256	-122	0	0	0	0	0.412869	0.0150137	0.572117
132	0	0	0	0	0	424200	15316	592740	1032256	-121	0	0	0	0	0.410945	0.0148374	0.574218
133	0	0	0	0	0	422101	16077	594078	1032256	-120	0	0	0	0	0.408911	0.0155746	0.575514
134	0	0	0	0	0	420965	17146	594145	1032256	-119	0	0	0	0	0.407811	0.0166102	0.575579
135	0	0	0	0	0	416874	18691	596691	1032256	-118	0	0	0	0	0.403847	0.0181069	0.578046
136	0	0	0	0	0	420950	19753	591553	1032256	-117	0	0	0	0	0.407796	0.0191358	0.573068
137	0	0	0	0	0	430098	19835	582323	1032256	-116	0	0	0	0	0.416658	0.0192152	0.564127
138	0	0	0	0	0	439224	19628	573404	1032256	-115	0	0	0	0	0.425499	0.0190147	0.555486
139	0	0	0	0	0	450548	20972	560736	1032256	-114	0	0	0	0	0.436469	0.0203167	0.543214
140	0	0	0	0	0	460210	21850	550196	1032256	-113	0	0	0	0	0.445829	0.0211672	0.533003
141	0	0	0	0	0	465107	23421	543728	1032256	-112	0	0	0	0	0.450573	0.0226891	0.526738
142	0	0	0	0	0	473239	24492	534525	1032256	-111	0	0	0	0	0.458451	0.0237267	0.517822
143	0	0	0	0	0	476613	25931	529712	1032256	-110	0	0	0	0	0.46172	0.0251207	0.51316
144	0	0	0	0	0	481378	27526	523352	1032256	-109	0	0	0	0	0.466336	0.0266659	0.506998
145	0	0	0	0	0	485309	27889	519058	1032256	-108	0	0	0	0	0.470144	0.0270175	0.502838
146	0	0	0	0	0	490378	27368	514510	1032256	-107	0	0	0	0	0.475055	0.0265128	0.498433
147	0	0	0	0	0	497149	26516	508591	1032256	-106	0	0	0	0	0.481614	0.0256874	0.492699
148	0	0	0	0	0	501681	25610	504965	1032256	-105	0	0	0	0	0.486004	0.0248097	0.489186
149	0	0	0	0	0	505779	25895	500582	1032256	-104	0	0	0	0	0.489974	0.0250858	0.48494
150	0	0	0	0	0	511823	26013	494420	1032256	-103	0	0	0	0	0.49583	0.0252001	0.47897
151	0	0	0	0	0	517722	27115	487419	1032256	-102	0	0	0	0	0.501544	0.0262677	0.472188
152	0	0	0	0	0	520679	28091	483486	1032256	-101	0	0	0	0	0.504409	0.0272132	0.468378
153	0	0	0	0	0	530956	28556	472744	1032256	-100	0	0	0	0	0.514365	0.0276637	0.457972
154	0	0	0	0	0	537384	27956	466916	1032256	-99	0	0	0	0	0.520592	0.0270824	0.452326
155	0	0	0	0	0	543171	28527	460558	1032256	-98	0	0	0	0	0.526198	0.0276356	0.446166
156	0	0	0	0	0	546442	28936	456878	1032256	-97	0	0	0	0	0.529367	0.0280318	0.442601
157	0	0	0	0	0	549589	29767	452900	1032256	-96	0	0	0	0	0.532415	0.0288368	0.438748
158	0	0	0	0	0	554908	30665	446683	1032256	-95	0	0	0	0	0.537568	0.0297068	0.432725
159	0	0	0	0	0	565951	31622	434683	1032256	-94	0	0	0	0	0.548266	0.0306339	0.4211
160	0	0	0	0	0	574048	33594	424614	1032256	-93	0	0	0	0	0.55611	0.0325443	0.411346
161	0	0	0	0	0	576227	35659	420370	1032256	-92	0	0	0	0	0.558221	0.0345447	0.407234
162	0	0	0	0	0	576948	38711	416597	1032256	-91	0	0	0	0	0.558919	0.0375014	0.403579
163	0	0	0	0	0	573517	41107	417632	1032256	-90	0	0	0	0	0.555596	0.0398225	0.404582
164	0	0	0	0	0	578138	43008	411110	1032256	-89	0	0	0	0	0.560072	0.0416641	0.398264
165	0	0	0	0	0	583214	44188	404854	1032256	-88	0	0	0	0	0.56499	0.0428072	0.392203
166	0	0	0	0	0	586462	47713	398081	1032256	-87	0	0	0	0	0.568136	0.0462221	0.385642
167	0	0	0	0	0	591085	50725	390446	1032256	-86	0	0	0	0	0.572615	0.0491399	0.378245
168	0	0	0	0	0	595104	55900	381252	1032256	-85	0	0	0	0	0.576508	0.0541532	0.369339
169	0	0	0	0	0	598151	60377	373728	1032256	-84	0	0	0	0	0.57946	0.0584903	0.36205
170	0	0	0	0	0	598889	64966	368401	1032256	-83	0	0	0	0	0.580175	0.0629359	0.356889
171	0	1	0	0	0	601437	69156	361662	1032256	-82	9.68752e-07	0	0	0	0.582643	0.066995	0.350361
172	0	0	0	0	0	602978	72853	356425	1032256	-81	0	0	0	0	0.584136	0.0705765	0.345287
173	0	0	0	0	0	604373	76246	351637	1032256	-80	0	0	0	0	0.585488	0.0738635	0.340649
174	0	0	0	0	0	605649	80913	345694	1032256	-79	0	0	0	0	0.586724	0.0783846	0.334892
175	0	0	0	0	0	611275	86369	334612	1032256	-78	0	0	0	0	0.592174	0.0836701	0.324156
176	0	0	0	0	0	618647	92714	320895	1032256	-77	0	0	0	0	0.599315	0.0898169	0.310868
177	0	0	0	0	0	624974	99604	307678	1032256	-76	0	0	0	0	0.605445	0.0964916	0.298064
178	0	0	0	0	0	633669	107468	291119	1032256	-75	0	0	0	0	0.613868	0.10411	0.282022
179	0	0	0	0	0	644169	116798	271289	1032256	-74	0	0	0	0	0.62404	0.113148	0.262812
180	0	0	0	0	0	653681	127644	250931	1032256	-73	0	0	0	0	0.633255	0.123655	0.24309
181	0	0	0	0	0	660829	141609	229818	1032256	-72	0	0	0	0	0.640179	0.137184	0.222637
182	0	0	0	0	0	669542	156491	206223	1032256	-71	0	0	0	0	0.64862	0.151601	0.199779
183	0	0	0	0	0	676329	175058	180869	1032256	-70	0	0	0	0	0.655195	0.169588	0.175217
184	0	0	0	0	0	686492	192392	153372	1032256	-69	0	0	0	0	0.66504	0.18638	0.148579
185	0	0	0	0	0	696701	208922	126633	1032256	-68	0	0	0	0	0.67493	0.202394	0.122676
186	0	0	0	0	0	703386	229067	99803	1032256	-67	0	0	0	0	0.681407	0.221909	0.0966843
187	0	0	0	0	0	702481	249597	80178	1032256	-66	0	0	0	0	0.68053	0.241798	0.0776726
188	0	0	0	0	0	697989	269407	64860	1032256	-65	0	0	0	0	0.676178	0.260989	0.0628333
189	0	0	0	0	0	695533	286533	50190	1032256	-64	0	0	0	0	0.673799	0.277579	0.0486217
190	0	0	0	0	0	690682	304961	36613	1032256	-63	0	0	0	0	0.6691	0.295432	0.0354689
191	0	0	0	0	0	681042	324531	26683	1032256	-62	0	0	0	0	0.659761	0.31439	0.0258492
192	0	0	0	0	0	671202	343647	17407	1032256	-61	0	0	0	0	0.650228	0.332909	0.0168631
193	0	0	0	0	0	655783	365466	11007	1032256	-60	0	0	0	0	0.635291	0.354046	0.0106631
194	0	0	0	0	0	639233	385753	7270	1032256	-59	0	0	0	0	0.619258	0.373699	0.00704283
195	0	0	0	0	0	622192	405098	4966	1032256	-58	0	0	0	0	0.60275	0.392439	0.00481082
196	0	0	0	0	0	603503	425239	3514	1032256	-57	0	0	0	0	0.584645	0.411951	0.00340419
197	0	0	0	0	0	582719	446984	2553	1032256	-56	0	0	0	0	0.56451	0.433017	0.00247322
198	0	0	0	0	0	559839	471373	1044	1032256	-55	0	0	0	0	0.542345	0.456644	0.00101138
199	0	1	0	0	0	542839	488988	428	1032256	-54	9.68752e-07	0	0	0	0.525876	0.473708	0.000414626
200	0	3	0	0	0	524827	506920	506	1032256	-53	2.90626e-06	0	0	0	0.508427	0.49108	0.000490188
201	0	8	0	0	0	504972	526539	737	1032256	-52	7.75002e-06	0	0	0	0.489193	0.510086	0.00071397
202	0	37	0	0	0	482208	547304	2707	1032256	-51	3.58438e-05	0	0	0	0.46714	0.530202	0.00262241
203	0	281	0	0	0	455939	572725	3311	1032256	-50	0.000272219	0	0	0	0.441692	0.554828	0.00320754
204	0	931	0	0	0	428895	598938	3492	1032256	-49	0.000901908	0	0	0	0.415493	0.580222	0.00338288
205	0	2886	0	0	0	404013	621428	3929	1032256	-48	0.00279582	0	0	0	0.391388	0.60201	0.00380623
206	0	9578	0	0	0	378028	642091	2559	1032256	-47	0.00927871	0	0	0	0.366215	0.622027	0.00247904
207	0	16704	0	0	0	350989	663560	1003	1032256	-46	0.016182	0	0	0	0.340021	0.642825	0.000971658
208	0	24350	0	0	0	320690	685944	1272	1032256	-45	0.0235891	0	0	0	0.310669	0.66451	0.00123225
209	0	32168	0	0	0	292878	706027	1183	1032256	-44	0.0311628	0	0	0	0.283726	0.683965	0.00114603
210	0	43598	0	0	0	265989	722144	525	1032256	-43	0.0422356	0	0	0	0.257677	0.699578	0.000508595
211	0	57288	0	0	0	242068	732638	262	1032256	-42	0.0554979	0	0	0	0.234504	0.709744	0.000253813
212	0	76818	0	0	0	217134	737768	536	1032256	-41	0.0744176	0	0	0	0.210349	0.714714	0.000519251
213	0	96904	0	0	0	198808	734982	1562	1032256	-40	0.0938759	0	0	0	0.192596	0.712015	0.00151319
214	0	115055	0	0	0	181864	732722	2615	1032256	-39	0.11146	0	0	0	0.176181	0.709826	0.00253329
215	0	134759	0	0	0	168218	725083	4196	1032256	-38	0.130548	0	0	0	0.162962	0.702426	0.00406488
216	0	156057	0	0	0	151893	719719	4587	1032256	-37	0.151181	0	0	0	0.147147	0.697229	0.00444367
217	0	179766	0	0	0	131921	717199	3370	1032256	-36	0.174149	0	0	0	0.127799	0.694788	0.00326469
218	0	203927	0	0	0	112678	713654	1997	1032256	-35	0.197555	0	0	0	0.109157	0.691354	0.0019346
219	0	228899	0	0	0	91521	710892	944	1032256	-34	0.221746	0	0	0	0.0886611	0.688678	0.000914502
220	0	258689	0	0	0	72213	699587	1767	1032256	-33	0.250605	0	0	0	0.0699565	0.677726	0.00171178
221	0	293161	0	0	0	60140	676359	2596	1032256	-32	0.284	0	0	0	0.0582607	0.655224	0.00251488
222	0	334974	0	0	0	52287	643374	1621	1032256	-31	0.324507	0	0	0	0.0506531	0.62327	0.00157035
223	0	394779	0	0	0	46918	589387	1172	1032256	-30	0.382443	0	0	0	0.0454519	0.57097	0.00113538
224	0	462553	0	0	0	43237	526069	397	1032256	-29	0.448099	0	0	0	0.0418859	0.50963	0.000384595
225	0	535960	0	0	0	34087	462209	0	1032256	-28	0.519212	0	0	0	0.0330218	0.447766	0
226	0	610377	0	0	0	24311	397568	0	1032256	-27	0.591304	0	0	0	0.0235513	0.385145	0
227	0	689330	0	0	0	19246	323680	0	1032256	-26	0.66779	0	0	0	0.0186446	0.313566	0
228	0	766004	0	0	0	14803	251449	0	1032256	-25	0.742068	0	0	0	0.0143404	0.243592	0
229	0	827945	0	0	0	9679	194632	0	1032256	-24	0.802073	0	0	0	0.00937655	0.18855	0
230	0	874471	0	0	0	4837	152948	0	1032256	-23	0.847145	0	0	0	0.00468585	0.148169	0
231	0	909237	0	0	0	3245	119774	0	1032256	-22	0.880825	0	0	0	0.0031436	0.116031	0
232	0	946428	0	0	0	3005	82823	0	1032256	-21	0.916854	0	0	0	0.0029111	0.0802349	0
233	0	986367	0	0	0	2615	43274	0	1032256	-20	0.955545	0	0	0	0.00253329	0.0419218	0
234	0	1017563	0	0	0	795	13898	0	1032256	-19	0.985766	0	0	0	0.000770158	0.0134637	0
235	0	1030229	0	0	0	231	1796	0	1032256	-18	0.998036	0	0	0	0.000223782	0.00173988	0
236	0	1031745	0	0	0	152	359	0	1032256	-17	0.999505	0	0	0	0.00014725	0.000347782	0
237	0	1031879	0	0	0	116	261	0	1032256	-16	0.999635	0	0	0	0.000112375	0.000252844	0
238	0	1031989	0	0	0	69	198	0	1032256	-15	0.999741	0	0	0	6.68439e-05	0.000191813	0
239	0	1032078	0	0	0	61	117	0	1032256	-14	0.999828	0	0	0	5.90939e-05	0.000113344	0
240	0	1032142	0	0	0	90	24	0	1032256	-13	0.99989	0	0	0	8.71877e-05	2.325e-05	0
241	0	1032204	0	0	0	52	0	0	1032256	-12	0.99995	0	0	0	5.03751e-05	0	0
242	0	1032254	0	0	0	2	0	0	1032256	-11	0.999998	0	0	0	1.9375e-06	0	0
243	0	1032256	0	0	0	0	0	0	1032256	-10	1	0	0	0	0	0	0
244	0	1032256	0	0	0	0	0	0	1032256	-9	1	0	0	0	0	0	0
245	0	1032256	0	0	0	0	0	0	1032256	-8	1	0	0	0	0	0	0
246	0	1032256	0	0	0	0	0	0	1032256	-7	1	0	0	0	0	0	0
247	0	1032256	0	0	0	0	0	0	1032256	-6	1	0	0	0	0	0	0
248	0	1032256	0	0	0	0	0	0	1032256	-5	1	0	0	0	0	0	0
249	0	1032256	0	0	0	0	0	0	1032256	-4	1	0	0	0	0	0	0
250	0	1032256	0	0	0	0	0	0	1032256	-3	1	0	0	0	0	0	0
251	0	1032249	0	7	0	0	0	0	1032256	-2	0.999993	0	6.78126e-06	0	0	0	0
252	0	1032243	0	13	0	0	0	0	1032256	-1	0.999987	0	1.25938e-05	0	0	0	0
253	0	1032095	0	8	153	0	0	0	1032256	0	0.999844	0	7.75002e-06	0.000148219	0	0	0
254	0	1029510	0	0	2746	0	0	0	1032256	1	0.99734	0	0	0.00266019	0	0	0
255	0	1026796	0	20	5430	10	0	0	1032256	2	0.994711	0	1.9375e-05	0.00526032	9.68752e-06	0	0
256	0	1023615	0	76	8541	24	0	0	1032256	3	0.991629	0	7.36251e-05	0.00827411	2.325e-05	0	0
257	0	1019538	0	209	12476	33	0	0	1032256	4	0.987679	0	0.000202469	0.0120861	3.19688e-05	0	0
258	0	1013014	0	1115	18127	0	0	0	1032256	5	0.981359	0	0.00108016	0.0175606	0	0	0
259	0	998051	0	2181	32024	0	0	0	1032256	6	0.966864	0	0.00211285	0.0310233	0	0	0
260	0	980177	0	2076	50003	0	0	0	1032256	7	0.949548	0	0.00201113	0.0484405	0	0	0
261	0	964060	0	2437	65759	0	0	0	1032256	8	0.933935	0	0.00236085	0.0637042	0	0	0
262	0	943970	0	2190	86096	0	0	0	1032256	9	0.914473	0	0.00212157	0.0834057	0	0	0
263	0	921346	0	3457	107453	0	0	0	1032256	10	0.892556	0	0.00334898	0.104095	0	0	0
264	0	897460	0	5921	128875	0	0	0	1032256	11	0.869416	0	0.00573598	0.124848	0	0	0
265	0	876015	95	8285	147861	0	0	0	1032256	12	0.848641	9.20314e-05	0.00802611	0.143241	0	0	0
266	0	853628	987	10637	167004	0	0	0	1032256	13	0.826954	0.000956158	0.0103046	0.161785	0	0	0
267	0	824836	1125	14244	192051	0	0	0	1032256	14	0.799061	0.00108985	0.0137989	0.18605	0	0	0
268	0	790430	1336	18862	221628	0	0	0	1032256	15	0.765731	0.00129425	0.0182726	0.214703	0	0	0
269	0	748887	1443	22488	259438	0	0	0	1032256	16	0.725486	0.00139791	0.0217853	0.251331	0	0	0
270	0	692863	870	26373	312150	0	0	0	1032256	17	0.671212	0.000842814	0.0255489	0.302396	0	0	0
271	0	632237	542	32361	367116	0	0	0	1032256	18	0.612481	0.000525064	0.0313498	0.355644	0	0	0
272	0	556150	719	46171	429216	0	0	0	1032256	19	0.538771	0.000696533	0.0447282	0.415804	0	0	0
273	0	479171	1181	58638	493266	0	0	0	1032256	20	0.464198	0.0011441	0.0568057	0.477852	0	0	0
274	0	404038	1558	77254	549406	0	0	0	1032256	21	0.391413	0.00150932	0.07484	0.532238	0	0	0
275	0	327051	2230	90815	612160	0	0	0	1032256	22	0.316831	0.00216032	0.0879772	0.593031	0	0	0
276	0	260377	3428	100163	668288	0	0	0	1032256	23	0.252241	0.00332088	0.0970331	0.647405	0	0	0
277	0	206778	2951	112662	709865	0	0	0	1032256	24	0.200317	0.00285879	0.109142	0.687683	0	0	0
278	0	168401	2860	122561	738434	0	0	0	1032256	25	0.163139	0.00277063	0.118731	0.715359	0	0	0
279	0	136553	4570	136842	754291	0	0	0	1032256	26	0.132286	0.0044272	0.132566	0.730721	0	0	0
280	0	103561	7097	152133	769465	0	0	0	1032256	27	0.100325	0.00687523	0.147379	0.745421	0	0	0
281	0	74698	7538	168087	781933	0	0	0	1032256	28	0.0723638	0.00730245	0.162835	0.757499	0	0	0
282	0	49970	7099	186748	788439	0	0	0	1032256	29	0.0484085	0.00687717	0.180912	0.763802	0	0	0
283	0	31189	7171	205787	788109	0	0	0	1032256	30	0.0302144	0.00694692	0.199357	0.763482	0	0	0
284	0	15864	7399	223088	785905	0	0	0	1032256	31	0.0153683	0.0071678	0.216117	0.761347	0	0	0
285	0	6147	7669	245728	772712	0	0	0	1032256	32	0.00595492	0.00742936	0.238049	0.748566	0	0	0
286	0	2180	6452	267406	756218	0	0	0	1032256	33	0.00211188	0.00625039	0.25905	0.732588	0	0	0
287	0	656	5014	293074	733512	0	0	0	1032256	34	0.000635501	0.00485732	0.283916	0.710591	0	0	0
288	0	26	3129	319153	709948	0	0	0	1032256	35	2.51876e-05	0.00303122	0.30918	0.687764	0	0	0
289	0	0	1881	346280	684095	0	0	0	1032256	36	0	0.00182222	0.335459	0.662718	0	0	0
290	0	0	1011	378358	652887	0	0	0	1032256	37	0	0.000979408	0.366535	0.632486	0	0	0
291	0	0	937	411555	619764	0	0	0	1032256	38	0	0.000907721	0.398695	0.600398	0	0	0
292	0	0	1128	439565	591563	0	0	0	1032256	39	0	0.00109275	0.425829	0.573078	0	0	0
293	0	0	819	471397	560040	0	0	0	1032256	40	0	0.000793408	0.456667	0.54254	0	0	0
294	0	0	380	506240	525636	0	0	0	1032256	41	0	0.000368126	0.490421	0.509211	0	0	0
295	0	0	48	542746	489462	0	0	0	1032256	42	0	4.65001e-05	0.525786	0.474167	0	0	0
296	0	0	25	578671	453560	0	0	0	1032256	43	0	2.42188e-05	0.560589	0.439387	0	0	0
297	0	0	2	612379	419875	0	0	0	1032256	44	0	1.9375e-06	0.593243	0.406755	0	0	0
298	0	0	12	641323	390921	0	0	0	1032256	45	0	1.1625e-05	0.621283	0.378705	0	0	0
299	0	0	24	665145	367087	0	0	0	1032256	46	0	2.325e-05	0.644361	0.355616	0	0	0
300	0	0	149	686788	345319	0	0	0	1032256	47	0	0.000144344	0.665327	0.334528	0	0	0
301	0	0	435	709205	322616	0	0	0	1032256	48	0	0.000421407	0.687044	0.312535	0	0	0
302	0	0	475	728520	303261	0	0	0	1032256	49	0	0.000460157	0.705755	0.293785	0	0	0
303	0	0	973	748401	282882	0	0	0	1032256	50	0	0.000942596	0.725015	0.274042	0	0	0
304	0	0	1944	767489	262823	0	0	0	1032256	51	0	0.00188325	0.743506	0.25461	0	0	0
305	0	0	2813	782384	247059	0	0	0	1032256	52	0	0.0027251	0.757936	0.239339	0	0	0
306	0	0	4187	796982	231087	0	0	0	1032256	53	0	0.00405616	0.772078	0.223866	0	0	0
307	0	0	5364	808925	217967	0	0	0	1032256	54	0	0.00519639	0.783648	0.211156	0	0	0
308	0	0	7070	821881	203305	0	0	0	1032256	55	0	0.00684908	0.796199	0.196952	0	0	0
309	0	0	10703	828418	193135	0	0	0	1032256	56	0	0.0103686	0.802532	0.1871	0	0	0
310	0	0	16501	830555	185200	0	0	0	1032256	57	0	0.0159854	0.804602	0.179413	0	0	0
311	0	0	20794	839641	171821	0	0	0	1032256	58	0	0.0201442	0.813404	0.166452	0	0	0
312	0	0	25335	844514	162407	0	0	0	1032256	59	0	0.0245433	0.818125	0.157332	0	0	0
313	0	0	31435	847254	153567	0	0	0	1032256	60	0	0.0304527	0.820779	0.148768	0	0	0
314	0	0	39854	845981	146421	0	0	0	1032256	61	0	0.0386086	0.819546	0.141846	0	0	0
315	0	0	52292	840561	139403	0	0	0	1032256	62	0	0.050658	0.814295	0.135047	0	0	0
316	0	0	66641	832289	133326	0	0	0	1032256	63	0	0.0645586	0.806282	0.12916	0	0	0
317	0	0	81222	823696	127338	0	0	0	1032256	64	0	0.078684	0.797957	0.123359	0	0	0
318	0	0	98289	816060	117907	0	0	0	1032256	65	0	0.0952177	0.79056	0.114223	0	0	0
319	0	0	119863	802677	109716	0	0	0	1032256	66	0	0.116118	0.777595	0.106288	0	0	0
320	0	0	141397	789607	101252	0	0	0	1032256	67	0	0.136979	0.764933	0.0980881	0	0	0
321	0	0	165681	773508	93067	0	0	0	1032256	68	0	0.160504	0.749337	0.0901588	0	0	0
322	0	0	194091	752889	85276	0	0	0	1032256	69	0	0.188026	0.729363	0.0826113	0	0	0
323	0	0	224972	729456	77828	0	0	0	1032256	70	0	0.217942	0.706662	0.075396	0	0	0
324	0	0	253507	706982	71767	0	0	0	1032256	71	0	0.245585	0.68489	0.0695244	0	0	0
325	0	0	279840	688191	64225	0	0	0	1032256	72	0	0.271096	0.666686	0.0622181	0	0	0
326	0	0	310326	664568	57362	0	0	0	1032256	73	0	0.300629	0.643802	0.0555695	0	0	0
327	0	0	331492	648556	52208	0	0	0	1032256	74	0	0.321134	0.62829	0.0505766	0	0	0
328	0	0	352463	632966	46827	0	0	0	1032256	75	0	0.341449	0.613187	0.0453637	0	0	0
329	0	0	368724	621592	41940	0	0	0	1032256	76	0	0.357202	0.602168	0.0406295	0	0	0
330	0	0	377946	615863	38447	0	0	0	1032256	77	0	0.366136	0.596618	0.0372456	0	0	0
331	0	0	382487	615438	34331	0	0	0	1032256	78	0	0.370535	0.596207	0.0332582	0	0	0
332	0	0	386366	613743	32147	0	0	0	1032256	79	0	0.374293	0.594565	0.0311425	0	0	0
333	0	0	394787	607172	30297	0	0	0	1032256	80	0	0.382451	0.588199	0.0293503	0	0	0
334	0	0	399047	605348	27861	0	0	0	1032256	81	0	0.386578	0.586432	0.0269904	0	0	0
335	0	0	403359	603008	25889	0	0	0	1032256	82	0	0.390755	0.584165	0.02508	0	0	0
336	0	0	415132	592738	24386	0	0	0	1032256	83	0	0.40216	0.574216	0.023624	0	0	0
337	0	0	423756	585849	22651	0	0	0	1032256	84	0	0.410514	0.567542	0.0219432	0	0	0
338	0	0	432497	576811	22948	0	0	0	1032256	85	0	0.418982	0.558787	0.0222309	0	0	0
339	0	0	432778	577963	21515	0	0	0	1032256	86	0	0.419255	0.559903	0.0208427	0	0	0
340	0	0	440461	571496	20299	0	0	0	1032256	87	0	0.426697	0.553638	0.0196647	0	0	0
341	0	0	448903	563828	19525	0	0	0	1032256	88	0	0.434876	0.546209	0.0189149	0	0	0
342	0	0	459025	554198	19033	0	0	0	1032256	89	0	0.444681	0.53688	0.0184383	0	0	0
343	0	0	466106	547504	18646	0	0	0	1032256	90	0	0.451541	0.530396	0.0180633	0	0	0
344	0	0	472219	542904	17133	0	0	0	1032256	91	0	0.457463	0.525939	0.0165976	0	0	0
345	0	0	477977	538575	15704	0	0	0	1032256	92	0	0.463041	0.521746	0.0152133	0	0	0
346	0	0	483662	534010	14584	0	0	0	1032256	93	0	0.468548	0.517323	0.0141283	0	0	0
347	0	0	488363	530476	13417	0	0	0	1032256	94	0	0.473103	0.5139	0.0129977	0	0	0
348	0	0	496396	523321	12539	0	0	0	1032256	95	0	0.480885	0.506968	0.0121472	0	0	0
349	0	0	505144	515270	11842	0	0	0	1032256	96	0	0.489359	0.499169	0.011472	0	0	0
350	0	0	510847	510173	11236	0	0	0	1032256	97	0	0.494884	0.494231	0.0108849	0	0	0
351	0	0	508835	512038	11383	0	0	0	1032256	98	0	0.492935	0.496038	0.0110273	0	0	0
352	0	0	511430	509016	11810	0	0	0	1032256	99	0	0.495449	0.49311	0.011441	0	0	0
353	0	0	514490	506003	11763	0	0	0	1032256	100	0	0.498413	0.490191	0.0113954	0	0	0
354	0	0	522836	498030	11390	0	0	0	1032256	101	0	0.506498	0.482468	0.0110341	0	0	0
355	0	0	529489	491291	11476	0	0	0	1032256	102	0	0.512943	0.475939	0.0111174	0	0	0
356	0	0	538832	482622	10802	0	0	0	1032256	103	0	0.521995	0.467541	0.0104645	0	0	0
357	0	0	550646	471090	10520	0	0	0	1032256	104	0	0.533439	0.456369	0.0101913	0	0	0
358	0	0	560231	461550	10475	0	0	0	1032256	105	0	0.542725	0.447127	0.0101477	0	0	0
359	0	0	569592	452293	10371	0	0	0	1032256	106	0	0.551793	0.43816	0.0100469	0	0	0
360	0	0	571521	450194	10541	0	0	0	1032256	107	0	0.553662	0.436126	0.0102116	0	0	0
361	0	0	572852	448844	10560	0	0	0	1032256	108	0	0.554951	0.434818	0.01023	0	0	0
362	0	0	574675	447011	10570	0	0	0	1032256	109	0	0.556718	0.433043	0.0102397	0	0	0
363	0	0	574061	447914	10281	0	0	0	1032256	110	0	0.556123	0.433918	0.00995974	0	0	0
364	0	0	570143	452405	9708	0	0	0	1032256	111	0	0.552327	0.438268	0.00940464	0	0	0
365	0	0	573555	449872	8829	0	0	0	1032256	112	0	0.555633	0.435814	0.00855311	0	0	0
366	0	0	579242	445064	7950	0	0	0	1032256	113	0	0.561142	0.431157	0.00770158	0	0	0
367	0	0	583536	441370	7350	0	0	0	1032256	114	0	0.565302	0.427578	0.00712033	0	0	0
368	0	0	588540	437073	6643	0	0	0	1032256	115	0	0.570149	0.423415	0.00643542	0	0	0
369	0	0	591257	435246	5753	0	0	0	1032256	116	0	0.572781	0.421645	0.00557323	0	0	0
370	0	0	595789	431400	5067	0	0	0	1032256	117	0	0.577172	0.41792	0.00490867	0	0	0
371	0	0	601552	426121	4583	0	0	0	1032256	118	0	0.582755	0.412806	0.00443979	0	0	0
372	0	0	609471	418605	4180	0	0	0	1032256	119	0	0.590426	0.405524	0.00404938	0	0	0
373	0	0	617633	411134	3489	0	0	0	1032256	120	0	0.598333	0.398287	0.00337998	0	0	0
374	0	0	625057	404478	2721	0	0	0	1032256	121	0	0.605525	0.391839	0.00263597	0	0	0
375	0	0	630474	399533	2249	0	0	0	1032256	122	0	0.610773	0.387048	0.00217872	0	0	0
376	0	0	637500	393104	1652	0	0	0	1032256	123	0	0.617579	0.38082	0.00160038	0	0	0
377	0	0	640890	390127	1239	0	0	0	1032256	124	0	0.620863	0.377936	0.00120028	0	0	0
378	0	0	644294	387098	864	0	0	0	1032256	125	0	0.624161	0.375002	0.000837002	0	0	0
379	0	0	650884	380707	665	0	0	0	1032256	126	0	0.630545	0.368811	0.00064422	0	0	0
380	0	0	658316	373327	613	0	0	0	1032256	127	0	0.637745	0.361661	0.000593845	0	0	0
381	0	0	664657	367080	519	0	0	0	1032256	128	0	0.643888	0.355609	0.000502782	0	0	0
382	0	0	664671	367183	402	0	0	0	1032256	129	0	0.643901	0.355709	0.000389438	0	0	0
383	0	0	665725	366257	274	0	0	0	1032256	130	0	0.644922	0.354812	0.000265438	0	0	0
384	0	0	668519	363303	434	0	0	0	1032256	131	0	0.647629	0.35195	0.000420438	0	0	0
385	0	0	671451	360391	414	0	0	0	1032256	132	0	0.650469	0.349129	0.000401063	0	0	0
386	0	0	677143	354832	281	0	0	0	1032256	133	0	0.655984	0.343744	0.000272219	0	0	0
387	0	0	681264	350795	197	0	0	0	1032256	134	0	0.659976	0.339833	0.000190844	0	0	0
388	0	0	685922	346305	29	0	0	0	1032256	135	0	0.664488	0.335484	2.80938e-05	0	0	0
389	0	0	689204	343048	4	0	0	0	1032256	136	0	0.667668	0.332328	3.87501e-06	0	0	0
390	0	0	694555	337698	3	0	0	0	1032256	137	0	0.672852	0.327146	2.90626e-06	0	0	0
391	0	0	700879	331373	4	0	0	0	1032256	138	0	0.678978	0.321018	3.87501e-06	0	0	0
392	0	0	705824	326422	10	0	0	0	1032256	139	0	0.683768	0.316222	9.68752e-06	0	0	0
393	0	0	711117	321126	13	0	0	0	1032256	140	0	0.688896	0.311091	1.25938e-05	0	0	0
394	0	0	714553	317700	3	0	0	0	1032256	141	0	0.692225	0.307772	2.90626e-06	0	0	0
395	0	0	718160	314095	1	0	0	0	1032256	142	0	0.695719	0.30428	9.68752e-07	0	0	0
396	0	0	718347	313908	1	0	0	0	1032256	143	0	0.6959	0.304099	9.68752e-07	0	0	0
397	0	0	718470	313786	0	0	0	0	1032256	144	0	0.696019	0.303981	0	0	0	0
398	0	0	718527	313725	4	0	0	0	1032256	145	0	0.696074	0.303922	3.87501e-06	0	0	0
399	0	0	718984	313268	4	0	0	0	1032256	146	0	0.696517	0.303479	3.87501e-06	0	0	0
400	0	0	720247	312006	3	0	0	0	1032256	147	0	0.697741	0.302256	2.90626e-06	0	0	0
401	0	0	722235	310018	3	0	0	0	1032256	148	0	0.699667	0.300331	2.90626e-06	0	0	0
402	0	0	720719	311530	7	0	0	0	1032256	149	0	0.698198	0.301795	6.78126e-06	0	0	0
403	0	0	726180	306068	8	0	0	0	1032256	150	0	0.703488	0.296504	7.75002e-06	0	0	0
404	0	0	735579	296672	5	0	0	0	1032256	151	0	0.712594	0.287402	4.84376e-06	0	0	0
405	0	0	745965	286291	0	0	0	0	1032256	152	0	0.722655	0.277345	0	0	0	0
406	0	0	749838	282416	2	0	0	0	1032256	153	0	0.726407	0.273591	1.9375e-06	0	0	0
407	0	0	753775	278479	2	0	0	0	1032256	154	0	0.730221	0.269777	1.9375e-06	0	0	0
408	0	0	755655	276599	2	0	0	0	1032256	155	0	0.732042	0.267956	1.9375e-06	0	0	0
409	0	0	753822	278434	0	0	0	0	1032256	156	0	0.730267	0.269733	0	0	0	0
410	0	0	758220	274032	4	0	0	0	1032256	157	0	0.734527	0.265469	3.87501e-06	0	0	0
411	0	0	758674	273581	1	0	0	0	1032256	158	0	0.734967	0.265032	9.68752e-07	0	0	0
412	0	0	761321	270930	5	0	0	0	1032256	159	0	0.737531	0.262464	4.84376e-06	0	0	0
413	0	0	764441	267809	6	0	0	0	1032256	160	0	0.740554	0.25944	5.81251e-06	0	0	0
414	0	0	769311	262938	7	0	0	0	1032256	161	0	0.745272	0.254722	6.78126e-06	0	0	0
415	0	0	771837	260417	2	0	0	0	1032256	162	0	0.747719	0.252279	1.9375e-06	0	0	0
416	0	0	773510	258742	4	0	0	0	1032256	163	0	0.749339	0.250657	3.87501e-06	0	0	0
417	0	0	772055	260197	4	0	0	0	1032256	164	0	0.74793	0.252066	3.87501e-06	0	0	0
418	0	0	773224	259026	6	0	0	0	1032256	165	0	0.749062	0.250932	5.81251e-06	0	0	0
419	0	0	771441	260797	18	0	0	0	1032256	166	0	0.747335	0.252648	1.74375e-05	0	0	0
420	0	0	770310	261926	20	0	0	0	1032256	167	0	0.746239	0.253741	1.9375e-05	0	0	0
421	0	0	770353	261894	9	0	0	0	1032256	168	0	0.746281	0.25371	8.71877e-06	0	0	0
422	0	0	769776	262477	3	0	0	0	1032256	169	0	0.745722	0.254275	2.90626e-06	0	0	0
423	0	0	768202	264051	3	0	0	0	1032256	170	0	0.744197	0.2558	2.90626e-06	0	0	0
424	0	0	766092	266164	0	0	0	0	1032256	171	0	0.742153	0.257847	0	0	0	0
425	0	0	765850	266406	0	0	0	0	1032256	172	0	0.741919	0.258081	0	0	0	0
426	0	0	768733	263521	2	0	0	0	1032256	173	0	0.744712	0.255286	1.9375e-06	0	0	0
427	0	0	769436	262820	0	0	0	0	1032256	174	0	0.745393	0.254607	0	0	0	0
428	0	0	768906	263347	3	0	0	0	1032256	175	0	0.744879	0.255118	2.90626e-06	0	0	0
429	0	0	772901	259345	10	0	0	0	1032256	176	0	0.748749	0.251241	9.68752e-06	0	0	0
430	0	0	779596	252649	11	0	0	0	1032256	177	0	0.755235	0.244754	1.06563e-05	0	0	0
431	0	0	786327	245928	1	0	0	0	1032256	178	0	0.761756	0.238243	9.68752e-07	0	0	0
432	0	0	789478	242775	3	0	0	0	1032256	179	0	0.764808	0.235189	2.90626e-06	0	0	0
433	0	0	792319	239931	6	0	0	0	1032256	180	0	0.767561	0.232434	5.81251e-06	0	0	0
434	0	0	795032	237223	1	0	0	0	1032256	181	0	0.770189	0.22981	9.68752e-07	0	0	0
435	0	0	796536	235720	0	0	0	0	1032256	182	0	0.771646	0.228354	0	0	0	0
436	0	0	791515	240741	0	0	0	0	1032256	183	0	0.766782	0.233218	0	0	0	0
437	0	0	787611	244645	0	0	0	0	1032256	184	0	0.763	0.237	0	0	0	0
438	0	0	788334	243921	1	0	0	0	1032256	185	0	0.7637	0.236299	9.68752e-07	0	0	0
439	0	0	791532	240724	0	0	0	0	1032256	186	0	0.766798	0.233202	0	0	0	0
440	0	0	798007	234249	0	0	0	0	1032256	187	0	0.773071	0.226929	0	0	0	0
441	0	0	802932	229324	0	0	0	0	1032256	188	0	0.777842	0.222158	0	0	0	0
442	0	0	804444	227812	0	0	0	0	1032256	189	0	0.779307	0.220693	0	0	0	0
443	0	0	802028	230227	1	0	0	0	1032256	190	0	0.776966	0.223033	9.68752e-07	0	0	0
444	0	0	796153	236099	4	0	0	0	1032256	191	0	0.771275	0.228721	3.87501e-06	0	0	0
445	0	0	790860	241393	3	0	0	0	1032256	192	0	0.766147	0.23385	2.90626e-06	0	0	0
446	0	0	785089	247158	9	0	0	0	1032256	193	0	0.760556	0.239435	8.71877e-06	0	0	0
447	0	0	772347	259900	9	0	0	0	1032256	194	0	0.748213	0.251779	8.71877e-06	0	0	0
448	0	0	759901	272351	4	0	0	0	1032256	195	0	0.736156	0.263841	3.87501e-06	0	0	0
449	0	0	749284	282971	1	0	0	0	1032256	196	0	0.72587	0.274129	9.68752e-07	0	0	0
450	0	0	744077	288178	1	0	0	0	1032256	197	0	0.720826	0.279173	9.68752e-07	0	0	0
451	0	0	736837	295417	2	0	0	0	1032256	198	0	0.713812	0.286186	1.9375e-06	0	0	0
452	0	0	730348	301905	3	0	0	0	1032256	199	0	0.707526	0.292471	2.90626e-06	0	0	0
453	0	0	725956	306297	3	0	0	0	1032256	200	0	0.703271	0.296726	2.90626e-06	0	0	0
454	0	0	722865	309386	5	0	0	0	1032256	201	0	0.700277	0.299718	4.84376e-06	0	0	0
455	0	0	717486	314768	2	0	0	0	1032256	202	0	0.695066	0.304932	1.9375e-06	0	0	0
456	0	0	716491	315763	2	0	0	0	1032256	203	0	0.694102	0.305896	1.9375e-06	0	0	0
457	0	0	714738	317518	0	0	0	0	1032256	204	0	0.692404	0.307596	0	0	0	0
458	0	0	710750	321503	3	0	0	0	1032256	205	0	0.68854	0.311457	2.90626e-06	0	0	0
459	0	0	707063	325191	2	0	0	0	1032256	206	0	0.684969	0.315029	1.9375e-06	0	0	0
460	0	0	699396	332860	0	0	0	0	1032256	207	0	0.677541	0.322459	0	0	0	0
461	0	0	692751	339505	0	0	0	0	1032256	208	0	0.671104	0.328896	0	0	0	0
462	0	0	684768	347488	0	0	0	0	1032256	209	0	0.66337	0.33663	0	0	0	0
463	0	0	683336	348920	0	0	0	0	1032256	210	0	0.661983	0.338017	0	0	0	0
464	0	0	679071	353185	0	0	0	0	1032256	211	0	0.657851	0.342149	0	0	0	0
465	0	0	675697	356559	0	0	0	0	1032256	212	0	0.654583	0.345417	0	0	0	0
466	0	0	676325	355931	0	0	0	0	1032256	213	0	0.655191	0.344809	0	0	0	0
467	0	0	679751	352505	0	0	0	0	1032256	214	0	0.65851	0.34149	0	0	0	0
468	0	0	682747	349509	0	0	0	0	1032256	215	0	0.661412	0.338588	0	0	0	0
469	0	0	689541	342715	0	0	0	0	1032256	216	0	0.667994	0.332006	0	0	0	0
470	0	0	698638	333618	0	0	0	0	1032256	217	0	0.676807	0.323193	0	0	0	0
471	0	0	706860	325396	0	0	0	0	1032256	218	0	0.684772	0.315228	0	0	0	0
472	0	0	715452	316804	0	0	0	0	1032256	219	0	0.693096	0.306904	0	0	0	0
473	0	0	723318	308938	0	0	0	0	1032256	220	0	0.700716	0.299284	0	0	0	0
474	0	0	717203	315053	0	0	0	0	1032256	221	0	0.694792	0.305208	0	0	0	0
475	0	0	716022	316234	0	0	0	0	1032256	222	0	0.693648	0.306352	0	0	0	0
476	0	0	713138	319118	0	0	0	0	1032256	223	0	0.690854	0.309146	0	0	0	0
477	0	0	713703	318553	0	0	0	0	1032256	224	0	0.691401	0.308599	0	0	0	0
478	0	0	712712	319544	0	0	0	0	1032256	225	0	0.690441	0.309559	0	0	0	0
479	0	0	716684	315569	3	0	0	0	1032256	226	0	0.694289	0.305708	2.90626e-06	0	0	0
480	0	0	720097	312157	2	0	0	0	1032256	227	0	0.697595	0.302403	1.9375e-06	0	0	0
481	0	0	722160	310096	0	0	0	0	1032256	228	0	0.699594	0.300406	0	0	0	0
482	0	0	726586	305670	0	0	0	0	1032256	229	0	0.703882	0.296118	0	0	0	0
483	0	0	730066	302183	7	0	0	0	1032256	230	0	0.707253	0.29274	6.78126e-06	0	0	0
484	0	0	730523	301725	8	0	0	0	1032256	231	0	0.707696	0.292297	7.75002e-06	0	0	0
485	0	0	728039	304210	7	0	0	0	1032256	232	0	0.705289	0.294704	6.78126e-06	0	0	0
486	0	0	730768	301481	7	0	0	0	1032256	233	0	0.707933	0.29206	6.78126e-06	0	0	0
487	0	0	733961	298295	0	0	0	0	1032256	234	0	0.711026	0.288974	0	0	0	0
488	0	0	740920	291336	0	0	0	0	1032256	235	0	0.717768	0.282232	0	0	0	0
489	0	0	742201	290055	0	0	0	0	1032256	236	0	0.719009	0.280991	0	0	0	0
490	0	0	745497	286752	7	0	0	0	1032256	237	0	0.722202	0.277792	6.78126e-06	0	0	0
491	0	0	749947	282304	5	0	0	0	1032256	238	0	0.726513	0.273483	4.84376e-06	0	0	0
492	0	0	757331	274925	0	0	0	0	1032256	239	0	0.733666	0.266334	0	0	0	0
493	0	0	763956	268294	6	0	0	0	1032256	240	0	0.740084	0.25991	5.81251e-06	0	0	0
494	0	0	772020	260227	9	0	0	0	1032256	241	0	0.747896	0.252095	8.71877e-06	0	0	0
495	0	0	777315	254932	9	0	0	0	1032256	242	0	0.753025	0.246966	8.71877e-06	0	0	0
496	0	0	781913	250338	5	0	0	0	1032256	243	0	0.75748	0.242515	4.84376e-06	0	0	0
497	0	0	784068	248186	2	0	0	0	1032256	244	0	0.759567	0.240431	1.9375e-06	0	0	0
498	0	0	781225	251031	0	0	0	0	1032256	245	0	0.756813	0.243187	0	0	0	0
499	0	0	777247	255009	0	0	0	0	1032256	246	0	0.75296	0.24704	0	0	0	0
500	0	0	777057	255198	1	0	0	0	1032256	247	0	0.752775	0.247224	9.68752e-07	0	0	0
501	0	0	777603	254644	9	0	0	0	1032256	248	0	0.753304	0.246687	8.71877e-06	0	0	0
502	0	0	779220	253023	13	0	0	0	1032256	249	0	0.754871	0.245117	1.25938e-05	0	0	0
503	0	0	783931	248272	53	0	0	0	1032256	250	0	0.759435	0.240514	5.13439e-05	0	0	0
504	0	0	791644	240523	89	0	0	0	1032256	251	0	0.766907	0.233007	8.62189e-05	0	0	0
505	0	0	796879	235279	98	0	0	0	1032256	252	0	0.771978	0.227927	9.49377e-05	0	0	0
506	0	0	801733	230414	109	0	0	0	1032256	253	0	0.77668	0.223214	0.000105594	0	0	0
507	0	0	803187	229059	10	0	0	0	1032256	254	0	0.778089	0.221901	9.68752e-06	0	0	0

## Sheet: c_Lc
Slice	Exterior	Membrane	Anode_pore	Anode_solid	Anode_CL	Cathode_solid	Cathode_CL	Cathod_pore			Membrane	Anode_pore	Anode_solid	Anode_CL	Cathode_solid	Cathode_CL	Cathode_pore
0	0	0	0	3	6	242382	3572	786293	1032256	-253	0	0	2.90626e-06	5.81251e-06	0.234808	0.00346038	0.761723
1	0	0	0	0	0	253807	771	777678	1032256	-252	0	0	0	0	0.245876	0.000746908	0.753377
2	0	0	0	0	4	261079	54	771119	1032256	-251	0	0	0	3.87501e-06	0.252921	5.23126e-05	0.747023
3	0	0	0	0	0	265626	0	766630	1032256	-250	0	0	0	0	0.257326	0	0.742674
4	0	0	0	0	0	268624	0	763632	1032256	-249	0	0	0	0	0.26023	0	0.73977
5	0	0	0	0	0	267720	0	764536	1032256	-248	0	0	0	0	0.259354	0	0.740646
6	0	0	0	0	0	267237	0	765019	1032256	-247	0	0	0	0	0.258886	0	0.741114
7	0	0	0	0	0	267109	0	765147	1032256	-246	0	0	0	0	0.258762	0	0.741238
8	0	0	0	0	0	265345	0	766911	1032256	-245	0	0	0	0	0.257053	0	0.742947
9	0	0	0	0	0	266191	0	766065	1032256	-244	0	0	0	0	0.257873	0	0.742127
10	0	0	0	0	0	269724	0	762532	1032256	-243	0	0	0	0	0.261296	0	0.738704
11	0	0	0	0	0	277553	0	754703	1032256	-242	0	0	0	0	0.26888	0	0.73112
12	0	0	0	0	0	280046	0	752210	1032256	-241	0	0	0	0	0.271295	0	0.728705
13	0	0	0	0	0	281828	0	750428	1032256	-240	0	0	0	0	0.273021	0	0.726979
14	0	0	0	0	0	281934	0	750322	1032256	-239	0	0	0	0	0.273124	0	0.726876
15	0	0	0	0	0	284662	0	747594	1032256	-238	0	0	0	0	0.275767	0	0.724233
16	0	0	0	0	0	281575	0	750681	1032256	-237	0	0	0	0	0.272776	0	0.727224
17	0	0	0	0	0	280540	3	751713	1032256	-236	0	0	0	0	0.271774	2.90626e-06	0.728223
18	0	0	0	0	0	278729	3	753524	1032256	-235	0	0	0	0	0.270019	2.90626e-06	0.729978
19	0	0	0	0	0	279175	0	753081	1032256	-234	0	0	0	0	0.270451	0	0.729549
20	0	0	0	0	0	273267	0	758989	1032256	-233	0	0	0	0	0.264728	0	0.735272
21	0	0	0	0	0	273497	0	758759	1032256	-232	0	0	0	0	0.264951	0	0.735049
22	0	0	0	0	0	273790	0	758466	1032256	-231	0	0	0	0	0.265235	0	0.734765
23	0	0	0	0	0	274933	0	757323	1032256	-230	0	0	0	0	0.266342	0	0.733658
24	0	0	0	0	1	275161	0	757094	1032256	-229	0	0	0	9.68752e-07	0.266563	0	0.733436
25	0	0	0	0	0	278849	4	753403	1032256	-228	0	0	0	0	0.270136	3.87501e-06	0.729861
26	0	0	0	0	0	282077	4	750175	1032256	-227	0	0	0	0	0.273263	3.87501e-06	0.726733
27	0	0	0	0	0	282474	0	749782	1032256	-226	0	0	0	0	0.273647	0	0.726353
28	0	0	0	0	0	286686	0	745570	1032256	-225	0	0	0	0	0.277728	0	0.722272
29	0	0	0	0	0	292759	0	739497	1032256	-224	0	0	0	0	0.283611	0	0.716389
30	0	0	0	0	0	296020	0	736236	1032256	-223	0	0	0	0	0.28677	0	0.71323
31	0	0	0	0	0	298358	0	733898	1032256	-222	0	0	0	0	0.289035	0	0.710965
32	0	0	0	0	0	299899	0	732357	1032256	-221	0	0	0	0	0.290528	0	0.709472
33	0	0	0	0	0	298471	0	733785	1032256	-220	0	0	0	0	0.289144	0	0.710856
34	0	0	0	0	0	292021	0	740235	1032256	-219	0	0	0	0	0.282896	0	0.717104
35	0	0	0	0	0	287436	0	744820	1032256	-218	0	0	0	0	0.278454	0	0.721546
36	0	0	0	0	0	283012	0	749244	1032256	-217	0	0	0	0	0.274168	0	0.725832
37	0	0	0	0	0	276532	0	755724	1032256	-216	0	0	0	0	0.267891	0	0.732109
38	0	0	0	0	0	269394	0	762862	1032256	-215	0	0	0	0	0.260976	0	0.739024
39	0	0	0	0	0	267449	0	764807	1032256	-214	0	0	0	0	0.259092	0	0.740908
40	0	0	0	0	0	262669	0	769587	1032256	-213	0	0	0	0	0.254461	0	0.745539
41	0	0	0	0	0	260141	0	772115	1032256	-212	0	0	0	0	0.252012	0	0.747988
42	0	0	0	0	0	255075	0	777181	1032256	-211	0	0	0	0	0.247104	0	0.752896
43	0	0	0	0	0	250236	0	782020	1032256	-210	0	0	0	0	0.242417	0	0.757583
44	0	0	0	0	0	245707	0	786549	1032256	-209	0	0	0	0	0.238029	0	0.761971
45	0	0	0	0	1	239607	0	792648	1032256	-208	0	0	0	9.68752e-07	0.23212	0	0.767879
46	0	0	0	0	0	231707	0	800549	1032256	-207	0	0	0	0	0.224467	0	0.775533
47	0	0	0	0	0	226682	0	805574	1032256	-206	0	0	0	0	0.219599	0	0.780401
48	0	0	0	0	0	223835	0	808421	1032256	-205	0	0	0	0	0.216841	0	0.783159
49	0	0	0	0	0	221896	0	810360	1032256	-204	0	0	0	0	0.214962	0	0.785038
50	0	0	0	0	0	217753	0	814503	1032256	-203	0	0	0	0	0.210949	0	0.789051
51	0	0	0	0	0	216727	0	815529	1032256	-202	0	0	0	0	0.209955	0	0.790045
52	0	0	0	0	0	212510	0	819746	1032256	-201	0	0	0	0	0.205869	0	0.794131
53	0	0	0	0	0	212059	0	820197	1032256	-200	0	0	0	0	0.205433	0	0.794567
54	0	0	0	0	0	212430	5	819821	1032256	-199	0	0	0	0	0.205792	4.84376e-06	0.794203
55	0	0	0	0	0	210707	7	821542	1032256	-198	0	0	0	0	0.204123	6.78126e-06	0.79587
56	0	0	0	0	0	212217	11	820028	1032256	-197	0	0	0	0	0.205586	1.06563e-05	0.794404
57	0	0	0	0	0	215680	6	816570	1032256	-196	0	0	0	0	0.20894	5.81251e-06	0.791054
58	0	0	0	0	0	213556	0	818700	1032256	-195	0	0	0	0	0.206883	0	0.793117
59	0	0	0	0	0	213443	0	818813	1032256	-194	0	0	0	0	0.206773	0	0.793227
60	0	0	0	0	0	212670	0	819586	1032256	-193	0	0	0	0	0.206024	0	0.793976
61	0	0	0	0	0	213489	0	818767	1032256	-192	0	0	0	0	0.206818	0	0.793182
62	0	0	0	0	0	217638	0	814618	1032256	-191	0	0	0	0	0.210837	0	0.789163
63	0	0	0	0	0	219821	0	812435	1032256	-190	0	0	0	0	0.212952	0	0.787048
64	0	0	0	0	0	222542	0	809714	1032256	-189	0	0	0	0	0.215588	0	0.784412
65	0	0	0	0	0	223555	0	808701	1032256	-188	0	0	0	0	0.216569	0	0.783431
66	0	0	0	0	0	229911	0	802345	1032256	-187	0	0	0	0	0.222727	0	0.777273
67	0	0	0	0	0	235877	0	796379	1032256	-186	0	0	0	0	0.228506	0	0.771494
68	0	0	0	0	0	243599	0	788657	1032256	-185	0	0	0	0	0.235987	0	0.764013
69	0	0	0	0	0	251859	0	780397	1032256	-184	0	0	0	0	0.243989	0	0.756011
70	0	0	0	0	0	262555	0	769701	1032256	-183	0	0	0	0	0.254351	0	0.745649
71	0	0	0	0	0	270877	0	761379	1032256	-182	0	0	0	0	0.262413	0	0.737587
72	0	0	0	0	0	272151	0	760105	1032256	-181	0	0	0	0	0.263647	0	0.736353
73	0	0	0	0	0	270610	0	761646	1032256	-180	0	0	0	0	0.262154	0	0.737846
74	0	0	0	0	0	270710	0	761546	1032256	-179	0	0	0	0	0.262251	0	0.737749
75	0	0	0	0	0	275504	0	756752	1032256	-178	0	0	0	0	0.266895	0	0.733105
76	0	0	0	0	0	280119	0	752137	1032256	-177	0	0	0	0	0.271366	0	0.728634
77	0	0	0	0	0	285848	0	746408	1032256	-176	0	0	0	0	0.276916	0	0.723084
78	0	0	0	0	0	293974	0	738282	1032256	-175	0	0	0	0	0.284788	0	0.715212
79	0	0	0	0	0	303180	0	729076	1032256	-174	0	0	0	0	0.293706	0	0.706294
80	0	0	0	0	0	312893	10	719353	1032256	-173	0	0	0	0	0.303116	9.68752e-06	0.696875
81	0	0	0	0	0	316949	12	715295	1032256	-172	0	0	0	0	0.307045	1.1625e-05	0.692943
82	0	0	0	0	0	323134	1	709121	1032256	-171	0	0	0	0	0.313037	9.68752e-07	0.686962
83	0	0	0	0	0	327290	0	704966	1032256	-170	0	0	0	0	0.317063	0	0.682937
84	0	0	0	0	1	330555	0	701700	1032256	-169	0	0	0	9.68752e-07	0.320226	0	0.679773
85	0	0	0	0	11	331865	0	700380	1032256	-168	0	0	0	1.06563e-05	0.321495	0	0.678494
86	0	0	0	0	1	336792	0	695463	1032256	-167	0	0	0	9.68752e-07	0.326268	0	0.673731
87	0	0	0	0	12	337892	0	694352	1032256	-166	0	0	0	1.1625e-05	0.327334	0	0.672655
88	0	0	0	0	63	341699	0	690494	1032256	-165	0	0	0	6.10314e-05	0.331022	0	0.668917
89	0	0	0	0	162	348350	0	683744	1032256	-164	0	0	0	0.000156938	0.337465	0	0.662378
90	0	0	0	0	262	347840	0	684154	1032256	-163	0	0	0	0.000253813	0.336971	0	0.662776
91	0	0	0	0	337	352655	0	679264	1032256	-162	0	0	0	0.000326469	0.341635	0	0.658038
92	0	0	0	0	0	355801	375	676080	1032256	-161	0	0	0	0	0.344683	0.000363282	0.654954
93	0	0	0	0	0	361086	352	670818	1032256	-160	0	0	0	0	0.349803	0.000341001	0.649856
94	0	0	0	0	0	364144	514	667598	1032256	-159	0	0	0	0	0.352765	0.000497938	0.646737
95	0	0	0	0	0	361737	860	669659	1032256	-158	0	0	0	0	0.350433	0.000833127	0.648733
96	0	0	0	0	0	363046	1071	668139	1032256	-157	0	0	0	0	0.351702	0.00103753	0.647261
97	0	0	0	0	0	363880	1231	667145	1032256	-156	0	0	0	0	0.352509	0.00119253	0.646298
98	0	0	0	0	0	368548	1387	662321	1032256	-155	0	0	0	0	0.357032	0.00134366	0.641625
99	0	0	0	0	0	369420	1593	661243	1032256	-154	0	0	0	0	0.357876	0.00154322	0.64058
100	0	0	0	0	0	371585	1985	658686	1032256	-153	0	0	0	0	0.359974	0.00192297	0.638103
101	0	0	0	0	0	378702	2543	651011	1032256	-152	0	0	0	0	0.366868	0.00246354	0.630668
102	0	0	0	0	0	383297	3021	645938	1032256	-151	0	0	0	0	0.37132	0.0029266	0.625754
103	0	0	0	0	0	380767	3390	648099	1032256	-150	0	0	0	0	0.368869	0.00328407	0.627847
104	0	0	0	0	0	385966	3806	642484	1032256	-149	0	0	0	0	0.373905	0.00368707	0.622408
105	0	0	0	0	0	381668	4040	646548	1032256	-148	0	0	0	0	0.369742	0.00391376	0.626345
106	0	0	0	0	0	379478	4330	648448	1032256	-147	0	0	0	0	0.36762	0.0041947	0.628185
107	0	0	0	0	0	378701	4495	649060	1032256	-146	0	0	0	0	0.366867	0.00435454	0.628778
108	0	0	0	0	0	378042	4639	649575	1032256	-145	0	0	0	0	0.366229	0.00449404	0.629277
109	0	0	0	0	0	377517	5225	649514	1032256	-144	0	0	0	0	0.36572	0.00506173	0.629218
110	0	0	0	0	0	382063	5687	644506	1032256	-143	0	0	0	0	0.370124	0.00550929	0.624366
111	0	0	0	0	0	384625	6082	641549	1032256	-142	0	0	0	0	0.372606	0.00589195	0.621502
112	0	0	0	0	0	385997	6430	639829	1032256	-141	0	0	0	0	0.373935	0.00622907	0.619836
113	0	0	0	0	0	391772	6433	634051	1032256	-140	0	0	0	0	0.37953	0.00623198	0.614238
114	0	0	0	0	0	395512	6365	630379	1032256	-139	0	0	0	0	0.383153	0.00616611	0.610681
115	0	0	0	0	0	400385	6313	625558	1032256	-138	0	0	0	0	0.387874	0.00611573	0.606011
116	0	0	0	0	0	404465	6311	621480	1032256	-137	0	0	0	0	0.391826	0.00611379	0.60206
117	0	0	0	0	0	409000	6320	616936	1032256	-136	0	0	0	0	0.39622	0.00612251	0.597658
118	0	0	0	0	0	419767	5972	606517	1032256	-135	0	0	0	0	0.40665	0.00578539	0.587565
119	0	0	0	0	0	428234	5478	598544	1032256	-134	0	0	0	0	0.414853	0.00530682	0.579841
120	0	0	0	0	0	438392	4866	588998	1032256	-133	0	0	0	0	0.424693	0.00471395	0.570593
121	0	0	0	0	0	445240	4690	582326	1032256	-132	0	0	0	0	0.431327	0.00454345	0.564129
122	0	0	0	0	0	455015	4552	572689	1032256	-131	0	0	0	0	0.440797	0.00440976	0.554794
123	0	0	0	0	0	458447	4456	569353	1032256	-130	0	0	0	0	0.444121	0.00431676	0.551562
124	0	0	0	0	0	461582	4470	566204	1032256	-129	0	0	0	0	0.447158	0.00433032	0.548511
125	0	0	0	0	0	466876	4385	560995	1032256	-128	0	0	0	0	0.452287	0.00424798	0.543465
126	0	0	0	0	0	472696	4254	555306	1032256	-127	0	0	0	0	0.457925	0.00412107	0.537954
127	0	0	0	0	0	480794	4282	547180	1032256	-126	0	0	0	0	0.46577	0.0041482	0.530082
128	0	0	0	0	0	488662	4393	539201	1032256	-125	0	0	0	0	0.473392	0.00425573	0.522352
129	0	0	0	0	0	490718	4807	536731	1032256	-124	0	0	0	0	0.475384	0.00465679	0.519959
130	0	0	0	0	0	488207	5174	538875	1032256	-123	0	0	0	0	0.472951	0.00501232	0.522036
131	0	0	0	0	0	488137	5245	538874	1032256	-122	0	0	0	0	0.472884	0.0050811	0.522035
132	0	0	0	0	0	487842	5160	539254	1032256	-121	0	0	0	0	0.472598	0.00499876	0.522403
133	0	0	0	0	0	495287	5175	531794	1032256	-120	0	0	0	0	0.47981	0.00501329	0.515176
134	0	0	0	0	0	496665	5355	530236	1032256	-119	0	0	0	0	0.481145	0.00518767	0.513667
135	0	0	0	0	0	502420	6224	523612	1032256	-118	0	0	0	0	0.48672	0.00602951	0.50725
136	0	0	0	0	0	502698	7159	522399	1032256	-117	0	0	0	0	0.48699	0.0069353	0.506075
137	0	0	0	0	0	507257	8067	516932	1032256	-116	0	0	0	0	0.491406	0.00781492	0.500779
138	0	0	0	0	0	507480	9040	515736	1032256	-115	0	0	0	0	0.491622	0.00875752	0.49962
139	0	0	0	0	0	510153	9536	512567	1032256	-114	0	0	0	0	0.494212	0.00923802	0.49655
140	0	0	0	0	0	514147	10000	508109	1032256	-113	0	0	0	0	0.498081	0.00968752	0.492232
141	0	0	0	0	0	517641	10118	504497	1032256	-112	0	0	0	0	0.501466	0.00980183	0.488732
142	0	0	0	0	0	520235	10317	501704	1032256	-111	0	0	0	0	0.503979	0.00999461	0.486027
143	0	0	0	0	0	522151	10313	499792	1032256	-110	0	0	0	0	0.505835	0.00999074	0.484174
144	0	0	0	0	0	520531	10942	500783	1032256	-109	0	0	0	0	0.504265	0.0106001	0.485135
145	0	0	0	0	0	517621	11333	503302	1032256	-108	0	0	0	0	0.501446	0.0109789	0.487575
146	0	0	0	0	0	513143	11661	507452	1032256	-107	0	0	0	0	0.497108	0.0112966	0.491595
147	0	0	0	0	0	508736	12432	511088	1032256	-106	0	0	0	0	0.492839	0.0120435	0.495117
148	0	0	0	0	0	502311	13316	516629	1032256	-105	0	0	0	0	0.486615	0.0128999	0.500485
149	0	0	0	0	0	492140	14067	526049	1032256	-104	0	0	0	0	0.476762	0.0136274	0.509611
150	0	0	0	0	0	482409	14508	535339	1032256	-103	0	0	0	0	0.467335	0.0140547	0.518611
151	0	0	0	0	0	478454	15076	538726	1032256	-102	0	0	0	0	0.463503	0.0146049	0.521892
152	0	0	0	0	0	473509	15678	543069	1032256	-101	0	0	0	0	0.458713	0.0151881	0.526099
153	0	0	0	0	0	464782	16652	550822	1032256	-100	0	0	0	0	0.450258	0.0161317	0.53361
154	0	0	0	0	0	457781	17852	556623	1032256	-99	0	0	0	0	0.443476	0.0172942	0.53923
155	0	0	0	0	0	454444	18645	559167	1032256	-98	0	0	0	0	0.440244	0.0180624	0.541694
156	0	0	0	0	0	457248	19560	555448	1032256	-97	0	0	0	0	0.44296	0.0189488	0.538091
157	0	0	0	0	0	464329	19730	548197	1032256	-96	0	0	0	0	0.44982	0.0191135	0.531067
158	0	0	0	0	0	476347	20273	535636	1032256	-95	0	0	0	0	0.461462	0.0196395	0.518898
159	0	0	0	0	0	489544	21656	521056	1032256	-94	0	0	0	0	0.474247	0.0209793	0.504774
160	0	0	0	0	0	508439	23382	500435	1032256	-93	0	0	0	0	0.492551	0.0226514	0.484797
161	0	0	0	0	0	532316	24670	475270	1032256	-92	0	0	0	0	0.515682	0.0238991	0.460419
162	0	0	0	0	0	556517	25675	450064	1032256	-91	0	0	0	0	0.539127	0.0248727	0.436
163	0	0	0	0	0	572279	27974	432003	1032256	-90	0	0	0	0	0.554396	0.0270999	0.418504
164	0	0	0	0	0	595366	31218	405672	1032256	-89	0	0	0	0	0.576762	0.0302425	0.392996
165	0	0	0	0	0	617580	34665	380011	1032256	-88	0	0	0	0	0.598282	0.0335818	0.368136
166	0	0	0	0	0	641465	36756	354035	1032256	-87	0	0	0	0	0.62142	0.0356074	0.342972
167	0	0	0	0	0	661576	39956	330724	1032256	-86	0	0	0	0	0.640903	0.0387075	0.32039
168	0	0	0	0	0	681994	42957	307305	1032256	-85	0	0	0	0	0.660683	0.0416147	0.297702
169	0	0	0	0	0	704957	47506	279793	1032256	-84	0	0	0	0	0.682928	0.0460215	0.27105
170	0	0	0	0	0	733401	51321	247534	1032256	-83	0	0	0	0	0.710484	0.0497173	0.239799
171	0	0	0	0	0	761248	54902	216106	1032256	-82	0	0	0	0	0.73746	0.0531864	0.209353
172	0	0	0	0	0	787297	59253	185706	1032256	-81	0	0	0	0	0.762695	0.0574015	0.179903
173	0	0	0	0	0	809848	64371	158037	1032256	-80	0	0	0	0	0.784542	0.0623595	0.153099
174	0	0	0	0	0	829366	69354	133536	1032256	-79	0	0	0	0	0.80345	0.0671868	0.129363
175	0	0	0	0	0	852834	72482	106940	1032256	-78	0	0	0	0	0.826185	0.0702171	0.103598
176	0	0	0	0	0	872302	76909	83045	1032256	-77	0	0	0	0	0.845044	0.0745057	0.08045
177	0	0	0	0	0	887337	81198	63721	1032256	-76	0	0	0	0	0.859609	0.0786607	0.0617298
178	0	0	0	0	0	894918	87236	50102	1032256	-75	0	0	0	0	0.866954	0.08451	0.0485364
179	0	0	0	0	0	899007	94171	39078	1032256	-74	0	0	0	0	0.870915	0.0912283	0.0378569
180	0	0	0	0	0	899858	100512	31886	1032256	-73	0	0	0	0	0.871739	0.0973712	0.0308896
181	0	0	0	0	0	898401	107330	26525	1032256	-72	0	0	0	0	0.870328	0.103976	0.0256961
182	0	0	0	0	0	897037	114371	20848	1032256	-71	0	0	0	0	0.869006	0.110797	0.0201965
183	0	0	0	0	0	896365	119956	15935	1032256	-70	0	0	0	0	0.868355	0.116208	0.0154371
184	0	0	0	0	0	893574	125175	13507	1032256	-69	0	0	0	0	0.865652	0.121264	0.0130849
185	0	0	0	0	0	890458	131225	10573	1032256	-68	0	0	0	0	0.862633	0.127124	0.0102426
186	0	0	0	0	0	885463	138256	8537	1032256	-67	0	0	0	0	0.857794	0.133936	0.00827024
187	0	0	0	0	0	880410	145383	6463	1032256	-66	0	0	0	0	0.852899	0.14084	0.00626104
188	0	0	0	0	0	874939	152947	4370	1032256	-65	0	0	0	0	0.847599	0.148168	0.00423345
189	0	0	0	0	0	865507	164176	2573	1032256	-64	0	0	0	0	0.838462	0.159046	0.0024926
190	0	0	0	0	0	856333	173790	2133	1032256	-63	0	0	0	0	0.829574	0.168359	0.00206635
191	0	0	0	0	0	845588	185017	1651	1032256	-62	0	0	0	0	0.819165	0.179236	0.00159941
192	0	0	0	0	0	831437	199266	1553	1032256	-61	0	0	0	0	0.805456	0.193039	0.00150447
193	0	0	0	0	0	816659	214071	1526	1032256	-60	0	0	0	0	0.79114	0.207382	0.00147832
194	0	0	0	0	0	801797	229060	1399	1032256	-59	0	0	0	0	0.776742	0.221902	0.00135528
195	0	0	0	0	0	784737	245702	1817	1032256	-58	0	0	0	0	0.760215	0.238024	0.00176022
196	0	0	0	0	0	764738	265606	1912	1032256	-57	0	0	0	0	0.740841	0.257306	0.00185225
197	0	0	0	0	0	743662	286476	2118	1032256	-56	0	0	0	0	0.720424	0.277524	0.00205182
198	0	0	0	0	0	717490	312134	2632	1032256	-55	0	0	0	0	0.69507	0.30238	0.00254976
199	0	0	0	0	0	689153	339640	3463	1032256	-54	0	0	0	0	0.667618	0.329027	0.00335479
200	0	0	0	0	0	658930	369173	4153	1032256	-53	0	0	0	0	0.63834	0.357637	0.00402323
201	0	0	0	0	0	624837	402352	5067	1032256	-52	0	0	0	0	0.605312	0.389779	0.00490867
202	0	0	0	0	0	590525	434589	7142	1032256	-51	0	0	0	0	0.572072	0.421009	0.00691883
203	0	0	0	0	0	551861	470148	10247	1032256	-50	0	0	0	0	0.534616	0.455457	0.0099268
204	0	0	0	0	0	515057	502341	14858	1032256	-49	0	0	0	0	0.498962	0.486644	0.0143937
205	0	0	0	0	0	473369	540696	18191	1032256	-48	0	0	0	0	0.458577	0.5238	0.0176226
206	0	0	0	0	0	433064	577545	21647	1032256	-47	0	0	0	0	0.419532	0.559498	0.0209706
207	0	0	0	0	0	390619	615186	26451	1032256	-46	0	0	0	0	0.378413	0.595963	0.0256245
208	0	0	0	0	0	345374	653211	33671	1032256	-45	0	0	0	0	0.334582	0.632799	0.0326188
209	0	0	0	0	0	302084	688318	41854	1032256	-44	0	0	0	0	0.292644	0.666809	0.0405461
210	0	0	0	0	0	265731	719580	46945	1032256	-43	0	0	0	0	0.257427	0.697095	0.0454781
211	0	0	0	0	0	232406	748532	51318	1032256	-42	0	0	0	0	0.225144	0.725142	0.0497144
212	0	75	0	0	0	204323	775097	52761	1032256	-41	7.26564e-05	0	0	0	0.197938	0.750877	0.0511123
213	0	314	0	0	0	177660	800494	53788	1032256	-40	0.000304188	0	0	0	0.172108	0.77548	0.0521072
214	0	643	0	0	0	155036	823640	52937	1032256	-39	0.000622907	0	0	0	0.150191	0.797903	0.0512828
215	0	2105	0	0	0	138715	842149	49287	1032256	-38	0.00203922	0	0	0	0.13438	0.815833	0.0477469
216	0	5610	0	0	0	123781	859455	43410	1032256	-37	0.0054347	0	0	0	0.119913	0.832599	0.0420535
217	0	14574	0	0	0	111621	869630	36431	1032256	-36	0.0141186	0	0	0	0.108133	0.842456	0.0352926
218	0	34624	0	0	0	98984	865806	32842	1032256	-35	0.0335421	0	0	0	0.0958909	0.838751	0.0318158
219	0	67053	0	0	0	90635	843248	31320	1032256	-34	0.0649577	0	0	0	0.0878028	0.816898	0.0303413
220	0	112733	0	0	0	82116	809087	28320	1032256	-33	0.10921	0	0	0	0.07955	0.783805	0.0274351
221	0	164435	0	0	0	76255	769230	22336	1032256	-32	0.159297	0	0	0	0.0738722	0.745193	0.021638
222	0	220162	0	0	0	69850	727627	14617	1032256	-31	0.213282	0	0	0	0.0676673	0.70489	0.0141602
223	0	280348	0	0	0	60405	683277	8226	1032256	-30	0.271588	0	0	0	0.0585175	0.661926	0.00796895
224	0	353198	0	0	0	47434	626585	5039	1032256	-29	0.342161	0	0	0	0.0459518	0.607005	0.00488154
225	0	437617	0	0	0	37995	553861	2783	1032256	-28	0.423942	0	0	0	0.0368077	0.536554	0.00269604
226	0	527177	0	0	0	30044	473326	1709	1032256	-27	0.510704	0	0	0	0.0291052	0.458535	0.0016556
227	0	627898	0	0	0	27561	376096	701	1032256	-26	0.608277	0	0	0	0.0266998	0.364344	0.000679095
228	0	739676	0	0	0	24220	268094	266	1032256	-25	0.716563	0	0	0	0.0234632	0.259717	0.000257688
229	0	845694	0	0	0	16444	170118	0	1032256	-24	0.819268	0	0	0	0.0159302	0.164802	0
230	0	915976	0	0	0	9459	106821	0	1032256	-23	0.887354	0	0	0	0.00916342	0.103483	0
231	0	960776	0	0	0	8026	63454	0	1032256	-22	0.930754	0	0	0	0.0077752	0.0614712	0
232	0	998152	0	0	0	5798	28306	0	1032256	-21	0.966962	0	0	0	0.00561682	0.0274215	0
233	0	1025652	0	0	0	2255	4349	0	1032256	-20	0.993602	0	0	0	0.00218454	0.0042131	0
234	0	1032068	0	0	0	117	71	0	1032256	-19	0.999818	0	0	0	0.000113344	6.87814e-05	0
235	0	1032256	0	0	0	0	0	0	1032256	-18	1	0	0	0	0	0	0
236	0	1032256	0	0	0	0	0	0	1032256	-17	1	0	0	0	0	0	0
237	0	1032256	0	0	0	0	0	0	1032256	-16	1	0	0	0	0	0	0
238	0	1032256	0	0	0	0	0	0	1032256	-15	1	0	0	0	0	0	0
239	0	1032256	0	0	0	0	0	0	1032256	-14	1	0	0	0	0	0	0
240	0	1032256	0	0	0	0	0	0	1032256	-13	1	0	0	0	0	0	0
241	0	1032256	0	0	0	0	0	0	1032256	-12	1	0	0	0	0	0	0
242	0	1032256	0	0	0	0	0	0	1032256	-11	1	0	0	0	0	0	0
243	0	1032256	0	0	0	0	0	0	1032256	-10	1	0	0	0	0	0	0
244	0	1032256	0	0	0	0	0	0	1032256	-9	1	0	0	0	0	0	0
245	0	1032256	0	0	0	0	0	0	1032256	-8	1	0	0	0	0	0	0
246	0	1032256	0	0	0	0	0	0	1032256	-7	1	0	0	0	0	0	0
247	0	1032256	0	0	0	0	0	0	1032256	-6	1	0	0	0	0	0	0
248	0	1032256	0	0	0	0	0	0	1032256	-5	1	0	0	0	0	0	0
249	0	1032256	0	0	0	0	0	0	1032256	-4	1	0	0	0	0	0	0
250	0	1032256	0	0	0	0	0	0	1032256	-3	1	0	0	0	0	0	0
251	0	1032256	0	0	0	0	0	0	1032256	-2	1	0	0	0	0	0	0
252	0	1032256	0	0	0	0	0	0	1032256	-1	1	0	0	0	0	0	0
253	0	1032256	0	0	0	0	0	0	1032256	0	1	0	0	0	0	0	0
254	0	1032256	0	0	0	0	0	0	1032256	1	1	0	0	0	0	0	0
255	0	1032256	0	0	0	0	0	0	1032256	2	1	0	0	0	0	0	0
256	0	1032256	0	0	0	0	0	0	1032256	3	1	0	0	0	0	0	0
257	0	1032256	0	0	0	0	0	0	1032256	4	1	0	0	0	0	0	0
258	0	1032256	0	0	0	0	0	0	1032256	5	1	0	0	0	0	0	0
259	0	1032256	0	0	0	0	0	0	1032256	6	1	0	0	0	0	0	0
260	0	1032256	0	0	0	0	0	0	1032256	7	1	0	0	0	0	0	0
261	0	1032256	0	0	0	0	0	0	1032256	8	1	0	0	0	0	0	0
262	0	1032256	0	0	0	0	0	0	1032256	9	1	0	0	0	0	0	0
263	0	1032256	0	0	0	0	0	0	1032256	10	1	0	0	0	0	0	0
264	0	1032256	0	0	0	0	0	0	1032256	11	1	0	0	0	0	0	0
265	0	1031989	0	71	196	0	0	0	1032256	12	0.999741	0	6.87814e-05	0.000189875	0	0	0
266	0	1029688	0	514	2054	0	0	0	1032256	13	0.997512	0	0.000497938	0.00198982	0	0	0
267	0	1023489	0	884	7883	0	0	0	1032256	14	0.991507	0	0.000856377	0.00763667	0	0	0
268	0	1013241	0	505	18510	0	0	0	1032256	15	0.981579	0	0.00048922	0.0179316	0	0	0
269	0	1002407	0	216	29633	0	0	0	1032256	16	0.971084	0	0.00020925	0.028707	0	0	0
270	0	981473	0	752	50031	0	0	0	1032256	17	0.950804	0	0.000728501	0.0484676	0	0	0
271	0	953347	155	3136	75618	0	0	0	1032256	18	0.923557	0.000150157	0.00303801	0.0732551	0	0	0
272	0	917968	451	9059	104778	0	0	0	1032256	19	0.889283	0.000436907	0.00877592	0.101504	0	0	0
273	0	874458	988	17453	139357	0	0	0	1032256	20	0.847133	0.000957127	0.0169076	0.135002	0	0	0
274	0	817405	2108	28615	184128	0	0	0	1032256	21	0.791863	0.00204213	0.0277208	0.178374	0	0	0
275	0	742774	2992	42930	243560	0	0	0	1032256	22	0.719564	0.00289851	0.0415885	0.235949	0	0	0
276	0	654923	3452	56116	317765	0	0	0	1032256	23	0.634458	0.00334413	0.0543625	0.307835	0	0	0
277	0	543890	5322	67824	415220	0	0	0	1032256	24	0.526894	0.0051557	0.0657046	0.402245	0	0	0
278	0	442039	7250	83615	499352	0	0	0	1032256	25	0.428226	0.00702345	0.0810022	0.483748	0	0	0
279	0	327715	10976	110486	583079	0	0	0	1032256	26	0.317475	0.010633	0.107034	0.564859	0	0	0
280	0	226362	16606	138484	650804	0	0	0	1032256	27	0.219289	0.0160871	0.134157	0.630468	0	0	0
281	0	152580	27882	151011	700783	0	0	0	1032256	28	0.147812	0.0270107	0.146292	0.678885	0	0	0
282	0	101897	39121	153464	737774	0	0	0	1032256	29	0.0987129	0.0378985	0.148669	0.71472	0	0	0
283	0	68747	47699	146462	769348	0	0	0	1032256	30	0.0665988	0.0462085	0.141885	0.745307	0	0	0
284	0	44026	53140	138353	796737	0	0	0	1032256	31	0.0426503	0.0514795	0.13403	0.771841	0	0	0
285	0	23517	52279	137693	818767	0	0	0	1032256	32	0.0227821	0.0506454	0.13339	0.793182	0	0	0
286	0	8899	48437	138232	836688	0	0	0	1032256	33	0.00862092	0.0469234	0.133913	0.810543	0	0	0
287	0	2002	43295	137988	848971	0	0	0	1032256	34	0.00193944	0.0419421	0.133676	0.822442	0	0	0
288	0	134	37942	144971	849209	0	0	0	1032256	35	0.000129813	0.0367564	0.140441	0.822673	0	0	0
289	0	0	32462	159140	840654	0	0	0	1032256	36	0	0.0314476	0.154167	0.814385	0	0	0
290	0	0	27604	180677	823975	0	0	0	1032256	37	0	0.0267414	0.175031	0.798227	0	0	0
291	0	0	23763	207521	800972	0	0	0	1032256	38	0	0.0230205	0.201036	0.775943	0	0	0
292	0	0	21407	239356	771493	0	0	0	1032256	39	0	0.0207381	0.231877	0.747385	0	0	0
293	0	0	18705	277590	735961	0	0	0	1032256	40	0	0.0181205	0.268916	0.712964	0	0	0
294	0	0	14764	317779	699713	0	0	0	1032256	41	0	0.0143027	0.307849	0.677848	0	0	0
295	0	0	11470	360813	659973	0	0	0	1032256	42	0	0.0111116	0.349538	0.63935	0	0	0
296	0	0	8521	406945	616790	0	0	0	1032256	43	0	0.00825474	0.394229	0.597517	0	0	0
297	0	0	6040	452665	573551	0	0	0	1032256	44	0	0.00585126	0.43852	0.555629	0	0	0
298	0	0	3603	500509	528144	0	0	0	1032256	45	0	0.00349041	0.484869	0.511641	0	0	0
299	0	0	1722	545984	484550	0	0	0	1032256	46	0	0.00166819	0.528923	0.469409	0	0	0
300	0	0	1083	590308	440865	0	0	0	1032256	47	0	0.00104916	0.571862	0.427089	0	0	0
301	0	0	964	631736	399556	0	0	0	1032256	48	0	0.000933877	0.611995	0.387071	0	0	0
302	0	0	803	669845	361608	0	0	0	1032256	49	0	0.000777908	0.648914	0.350308	0	0	0
303	0	0	646	705682	325928	0	0	0	1032256	50	0	0.000625814	0.683631	0.315743	0	0	0
304	0	0	437	737342	294477	0	0	0	1032256	51	0	0.000423345	0.714301	0.285275	0	0	0
305	0	0	251	764073	267932	0	0	0	1032256	52	0	0.000243157	0.740197	0.25956	0	0	0
306	0	0	72	785442	246742	0	0	0	1032256	53	0	6.97501e-05	0.760898	0.239032	0	0	0
307	0	0	47	805694	226515	0	0	0	1032256	54	0	4.55313e-05	0.780518	0.219437	0	0	0
308	0	0	120	825030	207106	0	0	0	1032256	55	0	0.00011625	0.799249	0.200634	0	0	0
309	0	0	173	838857	193226	0	0	0	1032256	56	0	0.000167594	0.812644	0.187188	0	0	0
310	0	0	306	853947	178003	0	0	0	1032256	57	0	0.000296438	0.827263	0.172441	0	0	0
311	0	0	458	866319	165479	0	0	0	1032256	58	0	0.000443688	0.839248	0.160308	0	0	0
312	0	0	496	875960	155800	0	0	0	1032256	59	0	0.000480501	0.848588	0.150932	0	0	0
313	0	0	518	884842	146896	0	0	0	1032256	60	0	0.000501814	0.857192	0.142306	0	0	0
314	0	0	799	893115	138342	0	0	0	1032256	61	0	0.000774033	0.865207	0.134019	0	0	0
315	0	0	1244	899224	131788	0	0	0	1032256	62	0	0.00120513	0.871125	0.12767	0	0	0
316	0	0	1712	903774	126770	0	0	0	1032256	63	0	0.0016585	0.875533	0.122809	0	0	0
317	0	0	3153	909068	120035	0	0	0	1032256	64	0	0.00305447	0.880661	0.116284	0	0	0
318	0	0	4537	912248	115471	0	0	0	1032256	65	0	0.00439523	0.883742	0.111863	0	0	0
319	0	0	6507	915628	110121	0	0	0	1032256	66	0	0.00630367	0.887016	0.10668	0	0	0
320	0	0	8848	918933	104475	0	0	0	1032256	67	0	0.00857152	0.890218	0.10121	0	0	0
321	0	2	12601	919018	100635	0	0	0	1032256	68	1.9375e-06	0.0122072	0.8903	0.0974904	0	0	0
322	0	0	16697	917625	97934	0	0	0	1032256	69	0	0.0161753	0.888951	0.0948738	0	0	0
323	0	0	19320	918618	94318	0	0	0	1032256	70	0	0.0187163	0.889913	0.0913707	0	0	0
324	0	0	23032	917206	92018	0	0	0	1032256	71	0	0.0223123	0.888545	0.0891426	0	0	0
325	0	0	27382	915291	89583	0	0	0	1032256	72	0	0.0265264	0.88669	0.0867837	0	0	0
326	0	0	32219	912815	87222	0	0	0	1032256	73	0	0.0312122	0.884291	0.0844965	0	0	0
327	0	0	37783	909453	85020	0	0	0	1032256	74	0	0.0366024	0.881034	0.0823633	0	0	0
328	0	0	45073	903945	83238	0	0	0	1032256	75	0	0.0436646	0.875698	0.080637	0	0	0
329	0	0	55586	896091	80579	0	0	0	1032256	76	0	0.053849	0.86809	0.0780611	0	0	0
330	0	0	68082	887168	77006	0	0	0	1032256	77	0	0.0659546	0.859446	0.0745997	0	0	0
331	0	0	83726	873900	74630	0	0	0	1032256	78	0	0.0811097	0.846592	0.072298	0	0	0
332	0	0	100078	859508	72670	0	0	0	1032256	79	0	0.0969508	0.83265	0.0703992	0	0	0
333	0	0	120620	841179	70457	0	0	0	1032256	80	0	0.116851	0.814894	0.0682554	0	0	0
334	0	0	144727	820446	67083	0	0	0	1032256	81	0	0.140205	0.794809	0.0649868	0	0	0
335	0	0	165935	802222	64099	0	0	0	1032256	82	0	0.16075	0.777154	0.062096	0	0	0
336	0	0	186847	784409	61000	0	0	0	1032256	83	0	0.181008	0.759898	0.0590939	0	0	0
337	0	0	203938	768937	59381	0	0	0	1032256	84	0	0.197565	0.744909	0.0575255	0	0	0
338	0	0	217988	754821	59447	0	0	0	1032256	85	0	0.211176	0.731234	0.0575894	0	0	0
339	0	0	229061	744533	58662	0	0	0	1032256	86	0	0.221903	0.721268	0.0568289	0	0	0
340	0	0	246414	728987	56855	0	0	0	1032256	87	0	0.238714	0.706208	0.0550784	0	0	0
341	0	0	261314	716457	54485	0	0	0	1032256	88	0	0.253148	0.694069	0.0527824	0	0	0
342	0	0	277404	703238	51614	0	0	0	1032256	89	0	0.268736	0.681263	0.0500012	0	0	0
343	0	0	289557	693318	49381	0	0	0	1032256	90	0	0.280509	0.671653	0.0478379	0	0	0
344	0	0	302679	683204	46373	0	0	0	1032256	91	0	0.293221	0.661855	0.0449239	0	0	0
345	0	0	316376	672810	43070	0	0	0	1032256	92	0	0.30649	0.651786	0.0417241	0	0	0
346	0	0	331297	661067	39892	0	0	0	1032256	93	0	0.320945	0.64041	0.0386455	0	0	0
347	0	0	346941	648207	37108	0	0	0	1032256	94	0	0.3361	0.627952	0.0359484	0	0	0
348	0	0	359351	638525	34380	0	0	0	1032256	95	0	0.348122	0.618572	0.0333057	0	0	0
349	0	0	371120	628313	32823	0	0	0	1032256	96	0	0.359523	0.608679	0.0317973	0	0	0
350	0	0	383645	617171	31440	0	0	0	1032256	97	0	0.371657	0.597886	0.0304576	0	0	0
351	0	0	387348	616327	28581	0	0	0	1032256	98	0	0.375244	0.597068	0.0276879	0	0	0
352	0	0	391970	614199	26087	0	0	0	1032256	99	0	0.379722	0.595006	0.0252718	0	0	0
353	0	0	399610	608346	24300	0	0	0	1032256	100	0	0.387123	0.589336	0.0235407	0	0	0
354	0	0	405062	604088	23106	0	0	0	1032256	101	0	0.392405	0.585211	0.022384	0	0	0
355	0	0	410438	600001	21817	0	0	0	1032256	102	0	0.397613	0.581252	0.0211353	0	0	0
356	0	0	411516	600061	20679	0	0	0	1032256	103	0	0.398657	0.58131	0.0200328	0	0	0
357	0	0	419801	592430	20025	0	0	0	1032256	104	0	0.406683	0.573918	0.0193993	0	0	0
358	0	0	429428	583997	18831	0	0	0	1032256	105	0	0.416009	0.565748	0.0182426	0	0	0
359	0	0	436396	579064	16796	0	0	0	1032256	106	0	0.422759	0.560969	0.0162712	0	0	0
360	0	0	443574	573120	15562	0	0	0	1032256	107	0	0.429713	0.555211	0.0150757	0	0	0
361	0	0	452935	565287	14034	0	0	0	1032256	108	0	0.438782	0.547623	0.0135955	0	0	0
362	0	0	457716	561872	12668	0	0	0	1032256	109	0	0.443413	0.544315	0.0122721	0	0	0
363	0	0	464833	555560	11863	0	0	0	1032256	110	0	0.450308	0.5382	0.0114923	0	0	0
364	0	0	473953	547188	11115	0	0	0	1032256	111	0	0.459143	0.530089	0.0107677	0	0	0
365	0	0	485397	536743	10116	0	0	0	1032256	112	0	0.470229	0.519971	0.00979989	0	0	0
366	0	0	495882	526937	9437	0	0	0	1032256	113	0	0.480387	0.510471	0.00914211	0	0	0
367	0	0	501635	522189	8432	0	0	0	1032256	114	0	0.48596	0.505872	0.00816852	0	0	0
368	0	0	509094	515960	7202	0	0	0	1032256	115	0	0.493186	0.499837	0.00697695	0	0	0
369	0	0	514191	511670	6395	0	0	0	1032256	116	0	0.498124	0.495681	0.00619517	0	0	0
370	0	0	518557	507273	6426	0	0	0	1032256	117	0	0.502353	0.491422	0.0062252	0	0	0
371	0	0	528781	496876	6599	0	0	0	1032256	118	0	0.512258	0.48135	0.00639279	0	0	0
372	0	0	536038	489954	6264	0	0	0	1032256	119	0	0.519288	0.474644	0.00606826	0	0	0
373	0	0	548553	477471	6232	0	0	0	1032256	120	0	0.531412	0.462551	0.00603726	0	0	0
374	0	0	561406	464935	5915	0	0	0	1032256	121	0	0.543863	0.450407	0.00573017	0	0	0
375	0	0	569879	456699	5678	0	0	0	1032256	122	0	0.552071	0.442428	0.00550057	0	0	0
376	0	0	577116	449581	5559	0	0	0	1032256	123	0	0.559082	0.435532	0.00538529	0	0	0
377	0	0	580914	445874	5468	0	0	0	1032256	124	0	0.562762	0.431941	0.00529714	0	0	0
378	0	0	584758	441993	5505	0	0	0	1032256	125	0	0.566485	0.428182	0.00533298	0	0	0
379	0	0	591869	434631	5756	0	0	0	1032256	126	0	0.573374	0.42105	0.00557614	0	0	0
380	0	0	599362	427086	5808	0	0	0	1032256	127	0	0.580633	0.41374	0.00562651	0	0	0
381	0	0	608988	417311	5957	0	0	0	1032256	128	0	0.589958	0.404271	0.00577086	0	0	0
382	0	0	608322	417808	6126	0	0	0	1032256	129	0	0.589313	0.404752	0.00593457	0	0	0
383	0	0	606587	419252	6417	0	0	0	1032256	130	0	0.587632	0.406151	0.00621648	0	0	0
384	0	0	605033	420547	6676	0	0	0	1032256	131	0	0.586127	0.407406	0.00646739	0	0	0
385	0	0	601282	424018	6956	0	0	0	1032256	132	0	0.582493	0.410768	0.00673864	0	0	0
386	0	0	605379	419382	7495	0	0	0	1032256	133	0	0.586462	0.406277	0.0072608	0	0	0
387	0	0	616647	407770	7839	0	0	0	1032256	134	0	0.597378	0.395028	0.00759405	0	0	0
388	0	0	619499	404597	8160	0	0	0	1032256	135	0	0.600141	0.391954	0.00790502	0	0	0
389	0	0	623488	400345	8423	0	0	0	1032256	136	0	0.604005	0.387835	0.0081598	0	0	0
390	0	0	620863	402785	8608	0	0	0	1032256	137	0	0.601462	0.390199	0.00833902	0	0	0
391	0	0	618002	405469	8785	0	0	0	1032256	138	0	0.598691	0.392799	0.00851049	0	0	0
392	0	0	614142	409693	8421	0	0	0	1032256	139	0	0.594951	0.396891	0.00815786	0	0	0
393	0	0	613838	410247	8171	0	0	0	1032256	140	0	0.594657	0.397428	0.00791567	0	0	0
394	0	0	614269	409948	8039	0	0	0	1032256	141	0	0.595074	0.397138	0.0077878	0	0	0
395	0	0	617051	407472	7733	0	0	0	1032256	142	0	0.597769	0.394739	0.00749136	0	0	0
396	0	0	618577	406507	7172	0	0	0	1032256	143	0	0.599248	0.393804	0.00694789	0	0	0
397	0	0	619792	405805	6659	0	0	0	1032256	144	0	0.600425	0.393124	0.00645092	0	0	0
398	0	0	623475	402595	6186	0	0	0	1032256	145	0	0.603993	0.390015	0.0059927	0	0	0
399	0	0	621425	405148	5683	0	0	0	1032256	146	0	0.602007	0.392488	0.00550542	0	0	0
400	0	0	618281	408880	5095	0	0	0	1032256	147	0	0.598961	0.396103	0.00493579	0	0	0
401	0	0	620119	407728	4409	0	0	0	1032256	148	0	0.600741	0.394987	0.00427123	0	0	0
402	0	0	617167	410989	4100	0	0	0	1032256	149	0	0.597882	0.398146	0.00397188	0	0	0
403	0	0	620802	407599	3855	0	0	0	1032256	150	0	0.601403	0.394862	0.00373454	0	0	0
404	0	0	621839	407043	3374	0	0	0	1032256	151	0	0.602408	0.394324	0.00326857	0	0	0
405	0	0	619889	409579	2788	0	0	0	1032256	152	0	0.600519	0.39678	0.00270088	0	0	0
406	0	0	618103	411915	2238	0	0	0	1032256	153	0	0.598788	0.399043	0.00216807	0	0	0
407	0	0	614070	416434	1752	0	0	0	1032256	154	0	0.594882	0.403421	0.00169725	0	0	0
408	0	0	606568	424418	1270	0	0	0	1032256	155	0	0.587614	0.411156	0.00123031	0	0	0
409	0	0	605306	426157	793	0	0	0	1032256	156	0	0.586391	0.41284	0.00076822	0	0	0
410	0	0	601996	429722	538	0	0	0	1032256	157	0	0.583185	0.416294	0.000521189	0	0	0
411	0	0	608250	423815	191	0	0	0	1032256	158	0	0.589243	0.410572	0.000185032	0	0	0
412	0	0	612982	419260	14	0	0	0	1032256	159	0	0.593828	0.406159	1.35625e-05	0	0	0
413	0	0	619006	413246	4	0	0	0	1032256	160	0	0.599663	0.400333	3.87501e-06	0	0	0
414	0	0	623414	408842	0	0	0	0	1032256	161	0	0.603934	0.396066	0	0	0	0
415	0	0	631426	400830	0	0	0	0	1032256	162	0	0.611695	0.388305	0	0	0	0
416	0	0	643164	389091	1	0	0	0	1032256	163	0	0.623066	0.376933	9.68752e-07	0	0	0
417	0	0	660744	371507	5	0	0	0	1032256	164	0	0.640097	0.359898	4.84376e-06	0	0	0
418	0	0	677267	354985	4	0	0	0	1032256	165	0	0.656104	0.343892	3.87501e-06	0	0	0
419	0	0	685874	346382	0	0	0	0	1032256	166	0	0.664442	0.335558	0	0	0	0
420	0	0	693794	338462	0	0	0	0	1032256	167	0	0.672114	0.327886	0	0	0	0
421	0	0	697444	334812	0	0	0	0	1032256	168	0	0.67565	0.32435	0	0	0	0
422	0	0	704088	328168	0	0	0	0	1032256	169	0	0.682087	0.317913	0	0	0	0
423	0	0	712948	319308	0	0	0	0	1032256	170	0	0.69067	0.30933	0	0	0	0
424	0	0	717081	315175	0	0	0	0	1032256	171	0	0.694674	0.305326	0	0	0	0
425	0	0	725946	306310	0	0	0	0	1032256	172	0	0.703262	0.296738	0	0	0	0
426	0	0	736806	295450	0	0	0	0	1032256	173	0	0.713782	0.286218	0	0	0	0
427	0	0	740150	292106	0	0	0	0	1032256	174	0	0.717022	0.282978	0	0	0	0
428	0	0	743689	288567	0	0	0	0	1032256	175	0	0.72045	0.27955	0	0	0	0
429	0	0	748834	283422	0	0	0	0	1032256	176	0	0.725434	0.274566	0	0	0	0
430	0	0	746594	285661	1	0	0	0	1032256	177	0	0.723264	0.276735	9.68752e-07	0	0	0
431	0	0	747987	284269	0	0	0	0	1032256	178	0	0.724614	0.275386	0	0	0	0
432	0	0	749456	282800	0	0	0	0	1032256	179	0	0.726037	0.273963	0	0	0	0
433	0	0	751427	280829	0	0	0	0	1032256	180	0	0.727946	0.272054	0	0	0	0
434	0	0	755635	276621	0	0	0	0	1032256	181	0	0.732023	0.267977	0	0	0	0
435	0	0	762517	269738	1	0	0	0	1032256	182	0	0.73869	0.261309	9.68752e-07	0	0	0
436	0	0	769406	262850	0	0	0	0	1032256	183	0	0.745364	0.254636	0	0	0	0
437	0	0	773690	258566	0	0	0	0	1032256	184	0	0.749514	0.250486	0	0	0	0
438	0	0	778644	253612	0	0	0	0	1032256	185	0	0.754313	0.245687	0	0	0	0
439	0	0	780163	252093	0	0	0	0	1032256	186	0	0.755784	0.244216	0	0	0	0
440	0	0	781968	250288	0	0	0	0	1032256	187	0	0.757533	0.242467	0	0	0	0
441	0	0	788090	244166	0	0	0	0	1032256	188	0	0.763464	0.236536	0	0	0	0
442	0	0	790890	241366	0	0	0	0	1032256	189	0	0.766176	0.233824	0	0	0	0
443	0	0	791443	240811	2	0	0	0	1032256	190	0	0.766712	0.233286	1.9375e-06	0	0	0
444	0	0	795637	236616	3	0	0	0	1032256	191	0	0.770775	0.229222	2.90626e-06	0	0	0
445	0	0	796353	235903	0	0	0	0	1032256	192	0	0.771469	0.228531	0	0	0	0
446	0	0	797123	235133	0	0	0	0	1032256	193	0	0.772214	0.227786	0	0	0	0
447	0	0	795706	236547	3	0	0	0	1032256	194	0	0.770842	0.229155	2.90626e-06	0	0	0
448	0	0	794512	237744	0	0	0	0	1032256	195	0	0.769685	0.230315	0	0	0	0
449	0	0	793167	239089	0	0	0	0	1032256	196	0	0.768382	0.231618	0	0	0	0
450	0	0	789260	242996	0	0	0	0	1032256	197	0	0.764597	0.235403	0	0	0	0
451	0	0	783888	248368	0	0	0	0	1032256	198	0	0.759393	0.240607	0	0	0	0
452	0	0	777945	254311	0	0	0	0	1032256	199	0	0.753636	0.246364	0	0	0	0
453	0	0	770970	261286	0	0	0	0	1032256	200	0	0.746879	0.253121	0	0	0	0
454	0	0	763632	268624	0	0	0	0	1032256	201	0	0.73977	0.26023	0	0	0	0
455	0	0	761247	271009	0	0	0	0	1032256	202	0	0.73746	0.26254	0	0	0	0
456	0	0	755942	276314	0	0	0	0	1032256	203	0	0.73232	0.26768	0	0	0	0
457	0	0	746629	285627	0	0	0	0	1032256	204	0	0.723298	0.276702	0	0	0	0
458	0	0	735156	297100	0	0	0	0	1032256	205	0	0.712184	0.287816	0	0	0	0
459	0	0	724117	308139	0	0	0	0	1032256	206	0	0.70149	0.29851	0	0	0	0
460	0	0	716293	315963	0	0	0	0	1032256	207	0	0.69391	0.30609	0	0	0	0
461	0	0	711279	320977	0	0	0	0	1032256	208	0	0.689053	0.310947	0	0	0	0
462	0	0	704129	328127	0	0	0	0	1032256	209	0	0.682126	0.317874	0	0	0	0
463	0	0	696042	336214	0	0	0	0	1032256	210	0	0.674292	0.325708	0	0	0	0
464	0	0	689484	342772	0	0	0	0	1032256	211	0	0.667939	0.332061	0	0	0	0
465	0	0	686914	345342	0	0	0	0	1032256	212	0	0.665449	0.334551	0	0	0	0
466	0	0	684315	347941	0	0	0	0	1032256	213	0	0.662931	0.337069	0	0	0	0
467	0	0	682998	349258	0	0	0	0	1032256	214	0	0.661656	0.338344	0	0	0	0
468	0	0	680018	352236	2	0	0	0	1032256	215	0	0.658769	0.341229	1.9375e-06	0	0	0
469	0	0	682190	350066	0	0	0	0	1032256	216	0	0.660873	0.339127	0	0	0	0
470	0	0	686817	345439	0	0	0	0	1032256	217	0	0.665355	0.334645	0	0	0	0
471	0	0	688061	344195	0	0	0	0	1032256	218	0	0.66656	0.33344	0	0	0	0
472	0	0	683987	348269	0	0	0	0	1032256	219	0	0.662614	0.337386	0	0	0	0
473	0	0	686224	346032	0	0	0	0	1032256	220	0	0.664781	0.335219	0	0	0	0
474	0	0	685437	346819	0	0	0	0	1032256	221	0	0.664018	0.335982	0	0	0	0
475	0	0	684918	347338	0	0	0	0	1032256	222	0	0.663516	0.336484	0	0	0	0
476	0	0	690374	341882	0	0	0	0	1032256	223	0	0.668801	0.331199	0	0	0	0
477	0	0	692889	339367	0	0	0	0	1032256	224	0	0.671238	0.328762	0	0	0	0
478	0	0	696682	335574	0	0	0	0	1032256	225	0	0.674912	0.325088	0	0	0	0
479	0	0	702595	329661	0	0	0	0	1032256	226	0	0.68064	0.31936	0	0	0	0
480	0	0	706486	325770	0	0	0	0	1032256	227	0	0.68441	0.31559	0	0	0	0
481	0	0	709482	322774	0	0	0	0	1032256	228	0	0.687312	0.312688	0	0	0	0
482	0	0	710920	321336	0	0	0	0	1032256	229	0	0.688705	0.311295	0	0	0	0
483	0	0	715633	316623	0	0	0	0	1032256	230	0	0.693271	0.306729	0	0	0	0
484	0	0	719098	313158	0	0	0	0	1032256	231	0	0.696628	0.303372	0	0	0	0
485	0	0	723301	308955	0	0	0	0	1032256	232	0	0.700699	0.299301	0	0	0	0
486	0	0	727920	304336	0	0	0	0	1032256	233	0	0.705174	0.294826	0	0	0	0
487	0	0	734630	297626	0	0	0	0	1032256	234	0	0.711674	0.288326	0	0	0	0
488	0	0	742287	289969	0	0	0	0	1032256	235	0	0.719092	0.280908	0	0	0	0
489	0	0	745462	286794	0	0	0	0	1032256	236	0	0.722168	0.277832	0	0	0	0
490	0	0	743251	289005	0	0	0	0	1032256	237	0	0.720026	0.279974	0	0	0	0
491	0	0	743127	289129	0	0	0	0	1032256	238	0	0.719906	0.280094	0	0	0	0
492	0	0	746101	286155	0	0	0	0	1032256	239	0	0.722787	0.277213	0	0	0	0
493	0	0	751466	280790	0	0	0	0	1032256	240	0	0.727984	0.272016	0	0	0	0
494	0	0	751755	280501	0	0	0	0	1032256	241	0	0.728264	0.271736	0	0	0	0
495	0	0	753756	278500	0	0	0	0	1032256	242	0	0.730203	0.269797	0	0	0	0
496	0	0	751552	280704	0	0	0	0	1032256	243	0	0.728067	0.271933	0	0	0	0
497	0	0	759687	272567	2	0	0	0	1032256	244	0	0.735948	0.26405	1.9375e-06	0	0	0
498	0	0	761478	270775	3	0	0	0	1032256	245	0	0.737683	0.262314	2.90626e-06	0	0	0
499	0	0	763398	268854	4	0	0	0	1032256	246	0	0.739543	0.260453	3.87501e-06	0	0	0
500	0	0	763481	268773	2	0	0	0	1032256	247	0	0.739624	0.260374	1.9375e-06	0	0	0
501	0	0	766573	265683	0	0	0	0	1032256	248	0	0.742619	0.257381	0	0	0	0
502	0	0	768240	264016	0	0	0	0	1032256	249	0	0.744234	0.255766	0	0	0	0
503	0	0	773048	259207	1	0	0	0	1032256	250	0	0.748892	0.251107	9.68752e-07	0	0	0
504	0	0	776629	255627	0	0	0	0	1032256	251	0	0.752361	0.247639	0	0	0	0
505	0	0	787422	244832	2	0	0	0	1032256	252	0	0.762817	0.237181	1.9375e-06	0	0	0
506	0	0	791595	240660	1	0	0	0	1032256	253	0	0.766859	0.23314	9.68752e-07	0	0	0
507	0	0	794054	238202	0	0	0	0	1032256	254	0	0.769241	0.230759	0	0	0	0

## Sheet: c_Lac
Slice	Exterior	Membrane	Anode_pore	Anode_solid	Anode_CL	Cathod_solid	Cathode_CL	Cathode_pore			Membrane	Anode_pore	Anode_solid	Anode_CL	Cathode_solid	Cathode_CL	Cathode_pore
0	0	0	0	0	38	236802	2231	793185	1032256	-253	0	0	0	3.68126e-05	0.229402	0.00216129	0.7684
1	0	0	0	0	0	237917	1338	793001	1032256	-252	0	0	0	0	0.230483	0.00129619	0.768221
2	0	0	0	0	0	241689	25	790542	1032256	-251	0	0	0	0	0.234137	2.42188e-05	0.765839
3	0	0	0	0	0	242009	13	790234	1032256	-250	0	0	0	0	0.234447	1.25938e-05	0.765541
4	0	0	0	0	0	244242	0	788014	1032256	-249	0	0	0	0	0.23661	0	0.76339
5	0	0	0	0	0	249567	15	782674	1032256	-248	0	0	0	0	0.241769	1.45313e-05	0.758217
6	0	0	0	0	0	256794	10	775452	1032256	-247	0	0	0	0	0.24877	9.68752e-06	0.751221
7	0	0	0	0	0	262145	8	770103	1032256	-246	0	0	0	0	0.253953	7.75002e-06	0.746039
8	0	0	0	0	0	273684	6	758566	1032256	-245	0	0	0	0	0.265132	5.81251e-06	0.734862
9	0	0	0	0	0	276532	0	755724	1032256	-244	0	0	0	0	0.267891	0	0.732109
10	0	0	0	0	0	278657	0	753599	1032256	-243	0	0	0	0	0.26995	0	0.73005
11	0	0	0	0	0	276373	0	755883	1032256	-242	0	0	0	0	0.267737	0	0.732263
12	0	0	0	0	0	272401	0	759855	1032256	-241	0	0	0	0	0.263889	0	0.736111
13	0	0	0	0	0	273484	0	758772	1032256	-240	0	0	0	0	0.264938	0	0.735062
14	0	0	0	0	0	273415	0	758841	1032256	-239	0	0	0	0	0.264871	0	0.735129
15	0	0	0	0	0	278577	0	753679	1032256	-238	0	0	0	0	0.269872	0	0.730128
16	0	0	0	0	0	286336	0	745920	1032256	-237	0	0	0	0	0.277389	0	0.722611
17	0	0	0	0	0	291234	1	741021	1032256	-236	0	0	0	0	0.282134	9.68752e-07	0.717866
18	0	0	0	0	0	294552	2	737702	1032256	-235	0	0	0	0	0.285348	1.9375e-06	0.71465
19	0	0	0	0	0	293673	5	738578	1032256	-234	0	0	0	0	0.284496	4.84376e-06	0.715499
20	0	0	0	0	0	290663	4	741589	1032256	-233	0	0	0	0	0.28158	3.87501e-06	0.718416
21	0	0	0	0	0	295657	0	736599	1032256	-232	0	0	0	0	0.286418	0	0.713582
22	0	0	0	0	0	296884	0	735372	1032256	-231	0	0	0	0	0.287607	0	0.712393
23	0	0	0	0	0	300134	0	732122	1032256	-230	0	0	0	0	0.290755	0	0.709245
24	0	0	0	0	0	304422	0	727834	1032256	-229	0	0	0	0	0.294909	0	0.705091
25	0	0	0	0	0	299383	0	732873	1032256	-228	0	0	0	0	0.290028	0	0.709972
26	0	0	0	0	0	290786	0	741470	1032256	-227	0	0	0	0	0.2817	0	0.7183
27	0	0	0	0	0	287705	0	744551	1032256	-226	0	0	0	0	0.278715	0	0.721285
28	0	0	0	0	0	286897	0	745359	1032256	-225	0	0	0	0	0.277932	0	0.722068
29	0	0	0	0	0	287495	0	744761	1032256	-224	0	0	0	0	0.278511	0	0.721489
30	0	0	0	0	0	288490	0	743766	1032256	-223	0	0	0	0	0.279475	0	0.720525
31	0	0	0	0	0	287188	0	745068	1032256	-222	0	0	0	0	0.278214	0	0.721786
32	0	0	0	0	0	287660	0	744596	1032256	-221	0	0	0	0	0.278671	0	0.721329
33	0	0	0	0	0	287327	0	744929	1032256	-220	0	0	0	0	0.278349	0	0.721651
34	0	0	0	0	0	278170	0	754086	1032256	-219	0	0	0	0	0.269478	0	0.730522
35	0	0	0	0	0	269419	0	762837	1032256	-218	0	0	0	0	0.261	0	0.739
36	0	0	0	0	0	263657	0	768599	1032256	-217	0	0	0	0	0.255418	0	0.744582
37	0	0	0	0	0	261365	0	770891	1032256	-216	0	0	0	0	0.253198	0	0.746802
38	0	0	0	0	0	258625	0	773631	1032256	-215	0	0	0	0	0.250543	0	0.749457
39	0	0	0	0	0	255851	0	776405	1032256	-214	0	0	0	0	0.247856	0	0.752144
40	0	0	0	0	0	251458	0	780798	1032256	-213	0	0	0	0	0.2436	0	0.7564
41	0	0	0	0	0	249093	0	783163	1032256	-212	0	0	0	0	0.241309	0	0.758691
42	0	0	0	0	0	247338	0	784918	1032256	-211	0	0	0	0	0.239609	0	0.760391
43	0	0	0	0	0	251851	0	780405	1032256	-210	0	0	0	0	0.243981	0	0.756019
44	0	0	0	0	0	261036	0	771220	1032256	-209	0	0	0	0	0.252879	0	0.747121
45	0	0	0	0	0	261121	1	771134	1032256	-208	0	0	0	0	0.252961	9.68752e-07	0.747038
46	0	0	0	0	0	261180	1	771075	1032256	-207	0	0	0	0	0.253019	9.68752e-07	0.74698
47	0	0	0	0	0	261712	1	770543	1032256	-206	0	0	0	0	0.253534	9.68752e-07	0.746465
48	0	0	0	0	0	261892	0	770364	1032256	-205	0	0	0	0	0.253708	0	0.746292
49	0	0	0	0	0	258281	0	773975	1032256	-204	0	0	0	0	0.25021	0	0.74979
50	0	0	0	0	0	257473	0	774783	1032256	-203	0	0	0	0	0.249427	0	0.750573
51	0	0	0	0	0	253977	0	778279	1032256	-202	0	0	0	0	0.246041	0	0.753959
52	0	0	0	0	0	250076	0	782180	1032256	-201	0	0	0	0	0.242262	0	0.757738
53	0	0	0	0	0	251893	0	780363	1032256	-200	0	0	0	0	0.244022	0	0.755978
54	0	0	0	0	0	256082	0	776174	1032256	-199	0	0	0	0	0.24808	0	0.75192
55	0	0	0	0	0	261415	0	770841	1032256	-198	0	0	0	0	0.253246	0	0.746754
56	0	0	0	0	0	263371	0	768885	1032256	-197	0	0	0	0	0.255141	0	0.744859
57	0	0	0	0	0	262337	0	769919	1032256	-196	0	0	0	0	0.254139	0	0.745861
58	0	0	0	0	0	260888	0	771368	1032256	-195	0	0	0	0	0.252736	0	0.747264
59	0	0	0	0	0	255481	0	776775	1032256	-194	0	0	0	0	0.247498	0	0.752502
60	0	0	0	0	0	250274	0	781982	1032256	-193	0	0	0	0	0.242453	0	0.757547
61	0	0	0	0	0	247166	0	785090	1032256	-192	0	0	0	0	0.239443	0	0.760557
62	0	0	0	0	0	246881	1	785374	1032256	-191	0	0	0	0	0.239166	9.68752e-07	0.760833
63	0	0	0	0	0	245809	1	786446	1032256	-190	0	0	0	0	0.238128	9.68752e-07	0.761871
64	0	0	0	0	0	244002	0	788254	1032256	-189	0	0	0	0	0.236377	0	0.763623
65	0	0	0	0	0	240820	0	791436	1032256	-188	0	0	0	0	0.233295	0	0.766705
66	0	0	0	0	0	232188	0	800068	1032256	-187	0	0	0	0	0.224933	0	0.775067
67	0	0	0	0	0	224519	0	807737	1032256	-186	0	0	0	0	0.217503	0	0.782497
68	0	0	0	0	0	224198	0	808058	1032256	-185	0	0	0	0	0.217192	0	0.782808
69	0	0	0	0	0	223909	0	808347	1032256	-184	0	0	0	0	0.216912	0	0.783088
70	0	0	0	0	0	227498	0	804758	1032256	-183	0	0	0	0	0.220389	0	0.779611
71	0	0	0	0	0	231005	0	801251	1032256	-182	0	0	0	0	0.223787	0	0.776213
72	0	0	0	0	0	231147	0	801109	1032256	-181	0	0	0	0	0.223924	0	0.776076
73	0	0	0	0	0	230709	0	801547	1032256	-180	0	0	0	0	0.2235	0	0.7765
74	0	0	0	0	0	230225	0	802031	1032256	-179	0	0	0	0	0.223031	0	0.776969
75	0	0	0	0	0	228168	1	804087	1032256	-178	0	0	0	0	0.221038	9.68752e-07	0.778961
76	0	0	0	0	0	229636	0	802620	1032256	-177	0	0	0	0	0.22246	0	0.77754
77	0	0	0	0	0	231512	0	800744	1032256	-176	0	0	0	0	0.224278	0	0.775722
78	0	0	0	0	0	237728	0	794528	1032256	-175	0	0	0	0	0.230299	0	0.769701
79	0	0	0	0	0	243152	0	789104	1032256	-174	0	0	0	0	0.235554	0	0.764446
80	0	0	0	0	0	248321	8	783927	1032256	-173	0	0	0	0	0.240561	7.75002e-06	0.759431
81	0	0	0	0	0	253884	0	778372	1032256	-172	0	0	0	0	0.245951	0	0.754049
82	0	0	0	0	0	258982	4	773270	1032256	-171	0	0	0	0	0.250889	3.87501e-06	0.749107
83	0	0	0	0	0	262070	4	770182	1032256	-170	0	0	0	0	0.253881	3.87501e-06	0.746115
84	0	0	0	0	0	265926	4	766326	1032256	-169	0	0	0	0	0.257616	3.87501e-06	0.74238
85	0	0	0	0	0	264009	4	768243	1032256	-168	0	0	0	0	0.255759	3.87501e-06	0.744237
86	0	0	0	0	0	267643	0	764613	1032256	-167	0	0	0	0	0.25928	0	0.74072
87	0	0	0	0	0	271228	0	761028	1032256	-166	0	0	0	0	0.262753	0	0.737247
88	0	0	0	0	0	278358	0	753898	1032256	-165	0	0	0	0	0.26966	0	0.73034
89	0	0	0	0	0	284535	0	747721	1032256	-164	0	0	0	0	0.275644	0	0.724356
90	0	0	0	0	0	286654	0	745602	1032256	-163	0	0	0	0	0.277697	0	0.722303
91	0	0	0	0	0	286468	0	745788	1032256	-162	0	0	0	0	0.277516	0	0.722484
92	0	0	0	0	0	296019	0	736237	1032256	-161	0	0	0	0	0.286769	0	0.713231
93	0	0	0	0	0	303313	0	728943	1032256	-160	0	0	0	0	0.293835	0	0.706165
94	0	0	0	0	0	308777	0	723479	1032256	-159	0	0	0	0	0.299128	0	0.700872
95	0	0	0	0	0	310814	0	721442	1032256	-158	0	0	0	0	0.301102	0	0.698898
96	0	0	0	0	0	306256	2	725998	1032256	-157	0	0	0	0	0.296686	1.9375e-06	0.703312
97	0	0	0	0	0	300060	1	732195	1032256	-156	0	0	0	0	0.290684	9.68752e-07	0.709315
98	0	0	0	0	0	297566	0	734690	1032256	-155	0	0	0	0	0.288268	0	0.711732
99	0	0	0	0	0	300965	0	731291	1032256	-154	0	0	0	0	0.29156	0	0.70844
100	0	0	0	0	0	303770	0	728486	1032256	-153	0	0	0	0	0.294278	0	0.705722
101	0	0	0	0	0	309966	0	722290	1032256	-152	0	0	0	0	0.30028	0	0.69972
102	0	0	0	0	0	318800	0	713456	1032256	-151	0	0	0	0	0.308838	0	0.691162
103	0	0	0	0	0	321245	1	711010	1032256	-150	0	0	0	0	0.311207	9.68752e-07	0.688792
104	0	0	0	0	0	324038	44	708174	1032256	-149	0	0	0	0	0.313912	4.26251e-05	0.686045
105	0	0	0	0	0	323968	123	708165	1032256	-148	0	0	0	0	0.313845	0.000119156	0.686036
106	0	0	0	0	0	319604	189	712463	1032256	-147	0	0	0	0	0.309617	0.000183094	0.6902
107	0	0	0	0	0	313941	252	718063	1032256	-146	0	0	0	0	0.304131	0.000244125	0.695625
108	0	0	0	0	0	310467	329	721460	1032256	-145	0	0	0	0	0.300766	0.000318719	0.698916
109	0	0	0	0	0	309307	394	722555	1032256	-144	0	0	0	0	0.299642	0.000381688	0.699977
110	0	0	0	0	0	309818	481	721957	1032256	-143	0	0	0	0	0.300137	0.00046597	0.699397
111	0	0	0	0	0	312255	524	719477	1032256	-142	0	0	0	0	0.302498	0.000507626	0.696995
112	0	0	0	0	0	311608	414	720234	1032256	-141	0	0	0	0	0.301871	0.000401063	0.697728
113	0	0	0	0	0	311866	354	720036	1032256	-140	0	0	0	0	0.302121	0.000342938	0.697536
114	0	0	0	0	0	307668	308	724280	1032256	-139	0	0	0	0	0.298054	0.000298376	0.701648
115	0	0	0	0	0	308635	274	723347	1032256	-138	0	0	0	0	0.298991	0.000265438	0.700744
116	0	0	0	0	0	309802	268	722186	1032256	-137	0	0	0	0	0.300121	0.000259626	0.699619
117	0	0	0	0	0	311916	291	720049	1032256	-136	0	0	0	0	0.302169	0.000281907	0.697549
118	0	0	0	0	0	312327	366	719563	1032256	-135	0	0	0	0	0.302567	0.000354563	0.697078
119	0	0	0	0	0	309339	456	722461	1032256	-134	0	0	0	0	0.299673	0.000441751	0.699885
120	0	0	0	0	0	307956	489	723811	1032256	-133	0	0	0	0	0.298333	0.00047372	0.701193
121	0	0	0	0	0	305999	519	725738	1032256	-132	0	0	0	0	0.296437	0.000502782	0.70306
122	0	0	0	0	0	304210	568	727478	1032256	-131	0	0	0	0	0.294704	0.000550251	0.704746
123	0	0	0	0	0	308077	674	723505	1032256	-130	0	0	0	0	0.29845	0.000652939	0.700897
124	0	0	0	0	0	314519	750	716987	1032256	-129	0	0	0	0	0.304691	0.000726564	0.694583
125	0	0	0	0	0	315992	812	715452	1032256	-128	0	0	0	0	0.306118	0.000786627	0.693096
126	0	0	0	0	0	317856	832	713568	1032256	-127	0	0	0	0	0.307924	0.000806002	0.69127
127	0	0	0	0	0	319545	898	711813	1032256	-126	0	0	0	0	0.30956	0.000869939	0.68957
128	0	0	0	0	0	325119	1009	706128	1032256	-125	0	0	0	0	0.31496	0.000977471	0.684063
129	0	0	0	0	0	324781	1265	706210	1032256	-124	0	0	0	0	0.314632	0.00122547	0.684142
130	0	0	0	0	0	324728	1477	706051	1032256	-123	0	0	0	0	0.314581	0.00143085	0.683988
131	0	0	0	0	0	328088	1784	702384	1032256	-122	0	0	0	0	0.317836	0.00172825	0.680436
132	0	0	0	0	0	338021	2177	692058	1032256	-121	0	0	0	0	0.327458	0.00210897	0.670433
133	0	0	0	0	0	346919	2629	682708	1032256	-120	0	0	0	0	0.336078	0.00254685	0.661375
134	0	0	0	0	0	354257	3090	674909	1032256	-119	0	0	0	0	0.343187	0.00299344	0.653819
135	0	0	0	0	0	356906	3381	671969	1032256	-118	0	0	0	0	0.345753	0.00327535	0.650971
136	0	0	0	0	0	362780	3423	666053	1032256	-117	0	0	0	0	0.351444	0.00331604	0.64524
137	0	0	0	0	0	365404	3434	663418	1032256	-116	0	0	0	0	0.353986	0.00332669	0.642687
138	0	0	0	0	0	364926	3611	663719	1032256	-115	0	0	0	0	0.353523	0.00349816	0.642979
139	0	0	0	0	0	365421	3983	662852	1032256	-114	0	0	0	0	0.354002	0.00385854	0.642139
140	0	0	0	0	0	368305	4122	659829	1032256	-113	0	0	0	0	0.356796	0.0039932	0.639211
141	0	0	0	0	0	372823	4254	655179	1032256	-112	0	0	0	0	0.361173	0.00412107	0.634706
142	0	0	0	0	0	374077	4478	653701	1032256	-111	0	0	0	0	0.362388	0.00433807	0.633274
143	0	0	0	0	0	374416	4819	653021	1032256	-110	0	0	0	0	0.362716	0.00466842	0.632615
144	0	0	0	0	0	378389	5239	648628	1032256	-109	0	0	0	0	0.366565	0.00507529	0.62836
145	0	0	0	0	0	385211	5310	641735	1032256	-108	0	0	0	0	0.373174	0.00514407	0.621682
146	0	0	0	0	0	395892	5077	631287	1032256	-107	0	0	0	0	0.383521	0.00491835	0.611561
147	0	0	0	0	0	405054	5105	622097	1032256	-106	0	0	0	0	0.392397	0.00494548	0.602658
148	0	0	0	0	0	413916	5042	613298	1032256	-105	0	0	0	0	0.400982	0.00488445	0.594134
149	0	0	0	0	0	421660	5074	605522	1032256	-104	0	0	0	0	0.408484	0.00491545	0.586601
150	0	0	0	0	0	426882	5398	599976	1032256	-103	0	0	0	0	0.413543	0.00522932	0.581228
151	0	0	0	0	0	426454	5702	600100	1032256	-102	0	0	0	0	0.413128	0.00552382	0.581348
152	0	0	0	0	0	427766	5914	598576	1032256	-101	0	0	0	0	0.414399	0.0057292	0.579872
153	0	0	0	0	0	439285	6284	586687	1032256	-100	0	0	0	0	0.425558	0.00608764	0.568354
154	0	0	0	0	0	449439	6317	576500	1032256	-99	0	0	0	0	0.435395	0.00611961	0.558485
155	0	0	0	0	0	463173	6718	562365	1032256	-98	0	0	0	0	0.4487	0.00650808	0.544792
156	0	0	0	0	0	469728	7028	555500	1032256	-97	0	0	0	0	0.45505	0.00680839	0.538142
157	0	0	0	0	0	475930	7183	549143	1032256	-96	0	0	0	0	0.461058	0.00695855	0.531983
158	0	0	0	0	0	477954	7458	546844	1032256	-95	0	0	0	0	0.463019	0.00722495	0.529756
159	0	0	0	0	0	482713	7618	541925	1032256	-94	0	0	0	0	0.467629	0.00737995	0.524991
160	0	0	0	0	0	486684	7877	537695	1032256	-93	0	0	0	0	0.471476	0.00763086	0.520893
161	0	0	0	0	0	496081	7966	528209	1032256	-92	0	0	0	0	0.480579	0.00771708	0.511703
162	0	0	0	0	0	504105	8517	519634	1032256	-91	0	0	0	0	0.488353	0.00825086	0.503396
163	0	0	0	0	0	509850	9097	513309	1032256	-90	0	0	0	0	0.493918	0.00881274	0.497269
164	0	0	0	0	0	514658	9793	507805	1032256	-89	0	0	0	0	0.498576	0.00948699	0.491937
165	0	0	0	0	0	517576	10681	503999	1032256	-88	0	0	0	0	0.501403	0.0103472	0.48825
166	0	0	0	0	0	526556	11294	494406	1032256	-87	0	0	0	0	0.510102	0.0109411	0.478957
167	0	0	0	0	0	541716	11993	478547	1032256	-86	0	0	0	0	0.524788	0.0116182	0.463593
168	0	0	0	0	0	555638	12999	463619	1032256	-85	0	0	0	0	0.538275	0.0125928	0.449132
169	0	0	0	0	0	566401	13500	452355	1032256	-84	0	0	0	0	0.548702	0.0130782	0.43822
170	0	0	0	0	0	575158	13522	443576	1032256	-83	0	0	0	0	0.557185	0.0130995	0.429715
171	0	0	0	0	0	579484	13435	439337	1032256	-82	0	0	0	0	0.561376	0.0130152	0.425609
172	0	0	0	0	0	587243	13174	431839	1032256	-81	0	0	0	0	0.568893	0.0127623	0.418345
173	0	0	0	0	0	596249	14011	421996	1032256	-80	0	0	0	0	0.577617	0.0135732	0.408809
174	0	0	0	0	0	604155	16281	411820	1032256	-79	0	0	0	0	0.585276	0.0157723	0.398951
175	0	0	0	0	0	608023	19741	404492	1032256	-78	0	0	0	0	0.589023	0.0191241	0.391852
176	0	0	0	0	0	610653	23131	398472	1032256	-77	0	0	0	0	0.591571	0.0224082	0.386021
177	0	0	0	0	0	618172	26347	387737	1032256	-76	0	0	0	0	0.598855	0.0255237	0.375621
178	0	0	0	0	0	622908	30653	378695	1032256	-75	0	0	0	0	0.603443	0.0296952	0.366862
179	0	0	0	0	0	633708	37300	361248	1032256	-74	0	0	0	0	0.613906	0.0361344	0.34996
180	0	0	0	0	0	644649	46498	341109	1032256	-73	0	0	0	0	0.624505	0.045045	0.33045
181	0	0	0	0	0	654782	56006	321468	1032256	-72	0	0	0	0	0.634321	0.0542559	0.311423
182	0	0	0	0	0	667868	65763	298625	1032256	-71	0	0	0	0	0.646998	0.063708	0.289294
183	0	0	0	0	0	680148	76050	276058	1032256	-70	0	0	0	0	0.658895	0.0736736	0.267432
184	0	0	0	0	0	693086	85559	253611	1032256	-69	0	0	0	0	0.671428	0.0828854	0.245686
185	0	0	0	0	0	702852	95572	233832	1032256	-68	0	0	0	0	0.680889	0.0925856	0.226525
186	0	0	0	0	0	713747	104892	213617	1032256	-67	0	0	0	0	0.691444	0.101614	0.206942
187	0	0	0	0	0	722445	117421	192390	1032256	-66	0	0	0	0	0.69987	0.113752	0.186378
188	0	0	0	0	0	734798	129675	167783	1032256	-65	0	0	0	0	0.711837	0.125623	0.16254
189	0	0	0	0	0	743619	143349	145288	1032256	-64	0	0	0	0	0.720382	0.13887	0.140748
190	0	0	0	0	0	753838	157799	120619	1032256	-63	0	0	0	0	0.730282	0.152868	0.11685
191	0	0	0	0	0	762090	173238	96928	1032256	-62	0	0	0	0	0.738276	0.167825	0.0938992
192	0	0	0	0	0	765821	192894	73541	1032256	-61	0	0	0	0	0.741891	0.186866	0.071243
193	0	0	0	0	0	766858	210491	54907	1032256	-60	0	0	0	0	0.742895	0.203914	0.0531913
194	0	0	0	0	0	760774	227868	43614	1032256	-59	0	0	0	0	0.737001	0.220748	0.0422511
195	0	0	0	0	0	751852	245622	34782	1032256	-58	0	0	0	0	0.728358	0.237947	0.0336951
196	0	0	0	0	0	744282	261643	26331	1032256	-57	0	0	0	0	0.721025	0.253467	0.0255082
197	0	0	0	0	0	735219	276858	20179	1032256	-56	0	0	0	0	0.712245	0.268207	0.0195484
198	0	0	0	0	0	721997	293563	16696	1032256	-55	0	0	0	0	0.699436	0.28439	0.0161743
199	0	0	0	0	0	704000	313996	14260	1032256	-54	0	0	0	0	0.682001	0.304184	0.0138144
200	0	0	0	0	0	682703	336774	12779	1032256	-53	0	0	0	0	0.66137	0.32625	0.0123797
201	0	0	0	0	0	661799	357924	12533	1032256	-52	0	0	0	0	0.641119	0.34674	0.0121414
202	0	0	0	0	0	638114	381116	13026	1032256	-51	0	0	0	0	0.618174	0.369207	0.012619
203	0	0	0	0	0	612378	405264	14614	1032256	-50	0	0	0	0	0.593242	0.3926	0.0141573
204	0	0	0	0	0	586245	429160	16851	1032256	-49	0	0	0	0	0.567926	0.41575	0.0163244
205	0	0	0	0	0	556566	455085	20605	1032256	-48	0	0	0	0	0.539174	0.440864	0.0199611
206	0	0	0	0	0	520266	487207	24783	1032256	-47	0	0	0	0	0.504009	0.471983	0.0240086
207	0	0	0	0	0	485228	518506	28522	1032256	-46	0	0	0	0	0.470066	0.502304	0.0276307
208	0	0	0	0	0	450895	550628	30733	1032256	-45	0	0	0	0	0.436805	0.533422	0.0297727
209	0	0	0	0	0	417263	582534	32459	1032256	-44	0	0	0	0	0.404224	0.564331	0.0314447
210	0	0	0	0	0	381927	616879	33450	1032256	-43	0	0	0	0	0.369993	0.597603	0.0324048
211	0	9	0	0	0	347097	651620	33530	1032256	-42	8.71877e-06	0	0	0	0.336251	0.631258	0.0324823
212	0	57	0	0	0	311828	685797	34574	1032256	-41	5.52189e-05	0	0	0	0.302084	0.664367	0.0334936
213	0	1316	0	0	0	279846	715936	35158	1032256	-40	0.00127488	0	0	0	0.271101	0.693564	0.0340594
214	0	5157	0	0	0	246667	745054	35378	1032256	-39	0.00499585	0	0	0	0.238959	0.721773	0.0342725
215	0	10081	0	0	0	219063	764810	38302	1032256	-38	0.00976599	0	0	0	0.212218	0.740911	0.0371051
216	0	18412	0	0	0	188598	781104	44142	1032256	-37	0.0178367	0	0	0	0.182705	0.756696	0.0427626
217	0	28406	0	0	0	161194	792596	50060	1032256	-36	0.0275184	0	0	0	0.156157	0.767829	0.0484957
218	0	43047	0	0	0	140920	793523	54766	1032256	-35	0.0417019	0	0	0	0.136517	0.768727	0.0530547
219	0	62639	0	0	0	121653	790724	57240	1032256	-34	0.0606817	0	0	0	0.117852	0.766015	0.0554514
220	0	87861	0	0	0	108690	774129	61576	1032256	-33	0.0851155	0	0	0	0.105294	0.749939	0.0596519
221	0	120591	0	0	0	101062	749348	61255	1032256	-32	0.116823	0	0	0	0.097904	0.725932	0.0593409
222	0	158958	0	0	0	100420	713438	59440	1032256	-31	0.153991	0	0	0	0.0972821	0.691144	0.0575826
223	0	202813	0	0	1	102169	670903	56370	1032256	-30	0.196475	0	0	9.68752e-07	0.0989764	0.649939	0.0546085
224	0	258624	0	0	7	97198	624230	52197	1032256	-29	0.250543	0	0	6.78126e-06	0.0941608	0.604724	0.0505659
225	0	330034	0	0	0	93442	562474	46306	1032256	-28	0.319721	0	0	0	0.0905221	0.544898	0.044859
226	0	417206	0	0	0	84625	491117	39308	1032256	-27	0.404169	0	0	0	0.0819806	0.475771	0.0380797
227	0	510686	0	0	0	78338	407130	36102	1032256	-26	0.494728	0	0	0	0.0758901	0.394408	0.0349739
228	0	601559	0	0	0	67598	329902	33197	1032256	-25	0.582761	0	0	0	0.0654857	0.319593	0.0321597
229	0	686412	0	0	0	60301	257428	28115	1032256	-24	0.664963	0	0	0	0.0584167	0.249384	0.0272365
230	0	757639	0	0	0	50471	202191	21955	1032256	-23	0.733964	0	0	0	0.0488939	0.195873	0.0212689
231	0	822304	0	0	0	42462	153600	13890	1032256	-22	0.796609	0	0	0	0.0411351	0.1488	0.013456
232	0	879189	0	0	0	32602	112844	7621	1032256	-21	0.851716	0	0	0	0.0315833	0.109318	0.00738286
233	0	929088	0	0	0	24330	75802	3036	1032256	-20	0.900056	0	0	0	0.0235697	0.0734333	0.00294113
234	0	973354	0	0	0	16728	41312	862	1032256	-19	0.942939	0	0	0	0.0162053	0.0400211	0.000835064
235	0	1002704	0	0	0	9950	19257	345	1032256	-18	0.971371	0	0	0	0.00963908	0.0186553	0.000334219
236	0	1018958	0	0	0	3812	9426	60	1032256	-17	0.987118	0	0	0	0.00369288	0.00913146	5.81251e-05
237	0	1025440	0	0	0	1752	5064	0	1032256	-16	0.993397	0	0	0	0.00169725	0.00490576	0
238	0	1029559	0	0	0	395	2302	0	1032256	-15	0.997387	0	0	0	0.000382657	0.00223007	0
239	0	1031556	0	0	0	38	662	0	1032256	-14	0.999322	0	0	0	3.68126e-05	0.000641314	0
240	0	1032201	0	0	0	23	32	0	1032256	-13	0.999947	0	0	0	2.22813e-05	3.10001e-05	0
241	0	1032256	0	0	0	0	0	0	1032256	-12	1	0	0	0	0	0	0
242	0	1032256	0	0	0	0	0	0	1032256	-11	1	0	0	0	0	0	0
243	0	1032256	0	0	0	0	0	0	1032256	-10	1	0	0	0	0	0	0
244	0	1032256	0	0	0	0	0	0	1032256	-9	1	0	0	0	0	0	0
245	0	1032256	0	0	0	0	0	0	1032256	-8	1	0	0	0	0	0	0
246	0	1032256	0	0	0	0	0	0	1032256	-7	1	0	0	0	0	0	0
247	0	1032256	0	0	0	0	0	0	1032256	-6	1	0	0	0	0	0	0
248	0	1032239	17	0	0	0	0	0	1032256	-5	0.999984	1.64688e-05	0	0	0	0	0
249	0	1032245	11	0	0	0	0	0	1032256	-4	0.999989	1.06563e-05	0	0	0	0	0
250	0	1032256	0	0	0	0	0	0	1032256	-3	1	0	0	0	0	0	0
251	0	1032256	0	0	0	0	0	0	1032256	-2	1	0	0	0	0	0	0
252	0	1032256	0	0	0	0	0	0	1032256	-1	1	0	0	0	0	0	0
253	0	1032256	0	0	0	0	0	0	1032256	0	1	0	0	0	0	0	0
254	0	1032256	0	0	0	0	0	0	1032256	1	1	0	0	0	0	0	0
255	0	1032256	0	0	0	0	0	0	1032256	2	1	0	0	0	0	0	0
256	0	1032256	0	0	0	0	0	0	1032256	3	1	0	0	0	0	0	0
257	0	1032256	0	0	0	0	0	0	1032256	4	1	0	0	0	0	0	0
258	0	1032256	0	0	0	0	0	0	1032256	5	1	0	0	0	0	0	0
259	0	1032237	0	19	0	0	0	0	1032256	6	0.999982	0	1.84063e-05	0	0	0	0
260	0	1031608	0	215	433	0	0	0	1032256	7	0.999372	0	0.000208282	0.00041947	0	0	0
261	0	1029948	0	841	1467	0	0	0	1032256	8	0.997764	0	0.00081472	0.00142116	0	0	0
262	0	1024741	381	2907	4227	0	0	0	1032256	9	0.99272	0.000369094	0.00281616	0.00409491	0	0	0
263	0	1011441	1413	6405	12997	0	0	0	1032256	10	0.979835	0.00136885	0.00620486	0.0125909	0	0	0
264	0	992172	6997	11142	21945	0	0	0	1032256	11	0.961169	0.00677836	0.0107938	0.0212593	0	0	0
265	0	968330	12193	19931	31802	0	0	0	1032256	12	0.938072	0.011812	0.0193082	0.0308082	0	0	0
266	0	935067	18051	28238	50900	0	0	0	1032256	13	0.905848	0.0174869	0.0273556	0.0493095	0	0	0
267	0	882106	24563	35634	89953	0	0	0	1032256	14	0.854542	0.0237955	0.0345205	0.0871421	0	0	0
268	0	817855	28789	49383	136229	0	0	0	1032256	15	0.792299	0.0278894	0.0478399	0.131972	0	0	0
269	0	741191	38488	63354	189223	0	0	0	1032256	16	0.71803	0.0372853	0.0613743	0.18331	0	0	0
270	0	658561	47505	81659	244531	0	0	0	1032256	17	0.637982	0.0460206	0.0791073	0.23689	0	0	0
271	0	573151	50940	104752	303413	0	0	0	1032256	18	0.555241	0.0493482	0.101479	0.293932	0	0	0
272	0	488871	60661	122684	360040	0	0	0	1032256	19	0.473595	0.0587655	0.11885	0.348789	0	0	0
273	0	412661	76379	127843	415373	0	0	0	1032256	20	0.399766	0.0739923	0.123848	0.402393	0	0	0
274	0	340530	88138	133767	469821	0	0	0	1032256	21	0.329889	0.0853839	0.129587	0.45514	0	0	0
275	0	278381	96867	130243	526765	0	0	0	1032256	22	0.269682	0.0938401	0.126173	0.510305	0	0	0
276	0	223276	105432	121856	581692	0	0	0	1032256	23	0.216299	0.102137	0.118048	0.563515	0	0	0
277	0	168309	109323	124322	630302	0	0	0	1032256	24	0.16305	0.105907	0.120437	0.610606	0	0	0
278	0	116296	109991	135570	670399	0	0	0	1032256	25	0.112662	0.106554	0.131334	0.64945	0	0	0
279	0	74826	109676	146539	701215	0	0	0	1032256	26	0.0724878	0.106249	0.14196	0.679303	0	0	0
280	0	40243	109331	156937	725745	0	0	0	1032256	27	0.0389855	0.105915	0.152033	0.703067	0	0	0
281	0	18517	108245	160071	745423	0	0	0	1032256	28	0.0179384	0.104863	0.155069	0.72213	0	0	0
282	0	5299	102617	163390	760950	0	0	0	1032256	29	0.00513342	0.0994104	0.158284	0.737172	0	0	0
283	0	1153	92374	168227	770502	0	0	0	1032256	30	0.00111697	0.0894875	0.16297	0.746425	0	0	0
284	0	126	85794	170517	775819	0	0	0	1032256	31	0.000122063	0.0831131	0.165189	0.751576	0	0	0
285	0	54	79204	178752	774246	0	0	0	1032256	32	5.23126e-05	0.076729	0.173166	0.750052	0	0	0
286	0	14	73160	192860	766222	0	0	0	1032256	33	1.35625e-05	0.0708739	0.186833	0.742279	0	0	0
287	0	0	67276	215873	749107	0	0	0	1032256	34	0	0.0651738	0.209127	0.725699	0	0	0
288	0	0	64182	244290	723784	0	0	0	1032256	35	0	0.0621764	0.236656	0.701167	0	0	0
289	0	0	59018	278162	695076	0	0	0	1032256	36	0	0.0571738	0.26947	0.673356	0	0	0
290	0	0	51614	313045	667597	0	0	0	1032256	37	0	0.0500012	0.303263	0.646736	0	0	0
291	0	0	44059	349123	639074	0	0	0	1032256	38	0	0.0426822	0.338214	0.619104	0	0	0
292	0	0	38367	386231	607658	0	0	0	1032256	39	0	0.0371681	0.374162	0.58867	0	0	0
293	0	0	31863	428311	572082	0	0	0	1032256	40	0	0.0308673	0.414927	0.554206	0	0	0
294	0	0	25766	469923	536567	0	0	0	1032256	41	0	0.0249609	0.455239	0.5198	0	0	0
295	0	0	21452	504921	505883	0	0	0	1032256	42	0	0.0207817	0.489143	0.490075	0	0	0
296	0	0	18732	532775	480749	0	0	0	1032256	43	0	0.0181467	0.516127	0.465727	0	0	0
297	0	0	17496	563707	451053	0	0	0	1032256	44	0	0.0169493	0.546092	0.436958	0	0	0
298	0	0	14813	592424	425019	0	0	0	1032256	45	0	0.0143501	0.573912	0.411738	0	0	0
299	0	0	11969	620089	400198	0	0	0	1032256	46	0	0.011595	0.600712	0.387693	0	0	0
300	0	0	10212	646447	375597	0	0	0	1032256	47	0	0.00989289	0.626247	0.36386	0	0	0
301	0	0	9945	669481	352830	0	0	0	1032256	48	0	0.00963424	0.648561	0.341805	0	0	0
302	0	0	8484	692994	330778	0	0	0	1032256	49	0	0.00821889	0.671339	0.320442	0	0	0
303	0	0	6507	718974	306775	0	0	0	1032256	50	0	0.00630367	0.696507	0.297189	0	0	0
304	0	0	5000	741027	286229	0	0	0	1032256	51	0	0.00484376	0.717871	0.277285	0	0	0
305	0	0	4589	759843	267824	0	0	0	1032256	52	0	0.0044456	0.736099	0.259455	0	0	0
306	0	0	5814	773557	252885	0	0	0	1032256	53	0	0.00563232	0.749385	0.244983	0	0	0
307	0	0	7840	786737	237679	0	0	0	1032256	54	0	0.00759502	0.762153	0.230252	0	0	0
308	0	0	10453	799915	221888	0	0	0	1032256	55	0	0.0101264	0.774919	0.214954	0	0	0
309	0	0	14287	810701	207268	0	0	0	1032256	56	0	0.0138406	0.785368	0.200791	0	0	0
310	0	0	17443	821305	193508	0	0	0	1032256	57	0	0.0168979	0.795641	0.187461	0	0	0
311	0	0	22859	827182	182215	0	0	0	1032256	58	0	0.0221447	0.801334	0.176521	0	0	0
312	0	0	29715	830781	171760	0	0	0	1032256	59	0	0.0287865	0.804821	0.166393	0	0	0
313	0	0	36353	834520	161383	0	0	0	1032256	60	0	0.035217	0.808443	0.15634	0	0	0
314	0	0	43730	837440	151086	0	0	0	1032256	61	0	0.0423635	0.811272	0.146365	0	0	0
315	0	0	48927	841625	141704	0	0	0	1032256	62	0	0.0473981	0.815326	0.137276	0	0	0
316	0	0	54352	845693	132211	0	0	0	1032256	63	0	0.0526536	0.819267	0.12808	0	0	0
317	0	0	64162	843469	124625	0	0	0	1032256	64	0	0.0621571	0.817112	0.120731	0	0	0
318	0	0	73815	840976	117465	0	0	0	1032256	65	0	0.0715084	0.814697	0.113794	0	0	0
319	0	0	84764	837749	109743	0	0	0	1032256	66	0	0.0821153	0.811571	0.106314	0	0	0
320	0	0	99823	830763	101670	0	0	0	1032256	67	0	0.0967037	0.804803	0.098493	0	0	0
321	0	0	115872	821069	95315	0	0	0	1032256	68	0	0.112251	0.795412	0.0923366	0	0	0
322	0	0	133739	810273	88244	0	0	0	1032256	69	0	0.12956	0.784954	0.0854865	0	0	0
323	0	0	151107	801232	79917	0	0	0	1032256	70	0	0.146385	0.776195	0.0774197	0	0	0
324	0	0	168290	792786	71180	0	0	0	1032256	71	0	0.163031	0.768013	0.0689558	0	0	0
325	0	0	182963	785347	63946	0	0	0	1032256	72	0	0.177246	0.760806	0.0619478	0	0	0
326	0	0	202959	771160	58137	0	0	0	1032256	73	0	0.196617	0.747063	0.0563203	0	0	0
327	0	0	226838	751837	53581	0	0	0	1032256	74	0	0.21975	0.728344	0.0519067	0	0	0
328	0	0	250029	732788	49439	0	0	0	1032256	75	0	0.242216	0.70989	0.0478941	0	0	0
329	0	0	270795	716369	45092	0	0	0	1032256	76	0	0.262333	0.693984	0.043683	0	0	0
330	0	0	288349	703452	40455	0	0	0	1032256	77	0	0.279339	0.68147	0.0391909	0	0	0
331	0	0	307590	686781	37885	0	0	0	1032256	78	0	0.297978	0.66532	0.0367012	0	0	0
332	0	0	327275	670621	34360	0	0	0	1032256	79	0	0.317048	0.649665	0.0332863	0	0	0
333	0	0	348364	653421	30471	0	0	0	1032256	80	0	0.337478	0.633003	0.0295188	0	0	0
334	0	0	369574	636460	26222	0	0	0	1032256	81	0	0.358026	0.616572	0.0254026	0	0	0
335	0	0	385874	623612	22770	0	0	0	1032256	82	0	0.373816	0.604125	0.0220585	0	0	0
336	0	0	396088	615691	20477	0	0	0	1032256	83	0	0.383711	0.596452	0.0198371	0	0	0
337	0	0	402849	610718	18689	0	0	0	1032256	84	0	0.390261	0.591634	0.018105	0	0	0
338	0	0	406548	609128	16580	0	0	0	1032256	85	0	0.393844	0.590094	0.0160619	0	0	0
339	0	0	407680	609642	14934	0	0	0	1032256	86	0	0.394941	0.590592	0.0144673	0	0	0
340	0	0	413673	605854	12729	0	0	0	1032256	87	0	0.400747	0.586922	0.0123312	0	0	0
341	0	0	420653	600142	11461	0	0	0	1032256	88	0	0.407508	0.581389	0.0111029	0	0	0
342	0	0	429392	592385	10479	0	0	0	1032256	89	0	0.415974	0.573874	0.0101516	0	0	0
343	0	0	437046	586828	8382	0	0	0	1032256	90	0	0.423389	0.568491	0.00812008	0	0	0
344	0	0	443159	581778	7319	0	0	0	1032256	91	0	0.429311	0.563599	0.0070903	0	0	0
345	0	0	452816	572667	6773	0	0	0	1032256	92	0	0.438666	0.554772	0.00656136	0	0	0
346	0	0	465191	560802	6263	0	0	0	1032256	93	0	0.450655	0.543278	0.00606729	0	0	0
347	0	0	472992	553947	5317	0	0	0	1032256	94	0	0.458212	0.536637	0.00515085	0	0	0
348	0	0	483574	544084	4598	0	0	0	1032256	95	0	0.468463	0.527082	0.00445432	0	0	0
349	0	0	489869	538181	4206	0	0	0	1032256	96	0	0.474562	0.521364	0.00407457	0	0	0
350	0	0	495268	532978	4010	0	0	0	1032256	97	0	0.479792	0.516323	0.0038847	0	0	0
351	0	0	500382	528227	3647	0	0	0	1032256	98	0	0.484746	0.511721	0.00353304	0	0	0
352	0	0	507791	521614	2851	0	0	0	1032256	99	0	0.491924	0.505315	0.00276191	0	0	0
353	0	0	518021	512046	2189	0	0	0	1032256	100	0	0.501834	0.496046	0.0021206	0	0	0
354	0	0	515952	514740	1564	0	0	0	1032256	101	0	0.499829	0.498655	0.00151513	0	0	0
355	0	0	512144	518939	1173	0	0	0	1032256	102	0	0.49614	0.502723	0.00113635	0	0	0
356	0	0	511032	520436	788	0	0	0	1032256	103	0	0.495063	0.504173	0.000763377	0	0	0
357	0	0	516719	514991	546	0	0	0	1032256	104	0	0.500573	0.498899	0.000528939	0	0	0
358	0	0	526827	504946	483	0	0	0	1032256	105	0	0.510365	0.489167	0.000467907	0	0	0
359	0	0	538177	493553	526	0	0	0	1032256	106	0	0.52136	0.47813	0.000509564	0	0	0
360	0	0	544691	487034	531	0	0	0	1032256	107	0	0.52767	0.471815	0.000514407	0	0	0
361	0	0	552968	478755	533	0	0	0	1032256	108	0	0.535689	0.463795	0.000516345	0	0	0
362	0	0	562340	469377	539	0	0	0	1032256	109	0	0.544768	0.45471	0.000522157	0	0	0
363	0	0	573694	458064	498	0	0	0	1032256	110	0	0.555767	0.44375	0.000482438	0	0	0
364	0	0	583136	448744	376	0	0	0	1032256	111	0	0.564914	0.434722	0.000364251	0	0	0
365	0	0	596501	435572	183	0	0	0	1032256	112	0	0.577861	0.421961	0.000177282	0	0	0
366	0	0	607063	425182	11	0	0	0	1032256	113	0	0.588093	0.411896	1.06563e-05	0	0	0
367	0	0	619429	412827	0	0	0	0	1032256	114	0	0.600073	0.399927	0	0	0	0
368	0	0	627009	405247	0	0	0	0	1032256	115	0	0.607416	0.392584	0	0	0	0
369	0	0	639461	392795	0	0	0	0	1032256	116	0	0.619479	0.380521	0	0	0	0
370	0	0	652809	379447	0	0	0	0	1032256	117	0	0.63241	0.36759	0	0	0	0
371	0	0	658492	373764	0	0	0	0	1032256	118	0	0.637915	0.362085	0	0	0	0
372	0	0	664578	367678	0	0	0	0	1032256	119	0	0.643811	0.356189	0	0	0	0
373	0	0	666700	365556	0	0	0	0	1032256	120	0	0.645867	0.354133	0	0	0	0
374	0	0	666367	365889	0	0	0	0	1032256	121	0	0.645544	0.354456	0	0	0	0
375	0	0	665932	366324	0	0	0	0	1032256	122	0	0.645123	0.354877	0	0	0	0
376	0	0	669861	362395	0	0	0	0	1032256	123	0	0.648929	0.351071	0	0	0	0
377	0	0	672547	359709	0	0	0	0	1032256	124	0	0.651531	0.348469	0	0	0	0
378	0	0	677683	354573	0	0	0	0	1032256	125	0	0.656507	0.343493	0	0	0	0
379	0	0	684684	347572	0	0	0	0	1032256	126	0	0.663289	0.336711	0	0	0	0
380	0	0	692062	340194	0	0	0	0	1032256	127	0	0.670436	0.329564	0	0	0	0
381	0	0	699606	332650	0	0	0	0	1032256	128	0	0.677745	0.322255	0	0	0	0
382	0	0	705573	326683	0	0	0	0	1032256	129	0	0.683525	0.316475	0	0	0	0
383	0	0	712501	319755	0	0	0	0	1032256	130	0	0.690237	0.309763	0	0	0	0
384	0	0	718232	314021	3	0	0	0	1032256	131	0	0.695789	0.304208	2.90626e-06	0	0	0
385	0	0	721281	310972	3	0	0	0	1032256	132	0	0.698742	0.301255	2.90626e-06	0	0	0
386	0	0	723083	309173	0	0	0	0	1032256	133	0	0.700488	0.299512	0	0	0	0
387	0	0	727126	305130	0	0	0	0	1032256	134	0	0.704405	0.295595	0	0	0	0
388	0	0	734162	298094	0	0	0	0	1032256	135	0	0.711221	0.288779	0	0	0	0
389	0	0	742747	289509	0	0	0	0	1032256	136	0	0.719538	0.280462	0	0	0	0
390	0	0	752721	279535	0	0	0	0	1032256	137	0	0.7292	0.2708	0	0	0	0
391	0	1	760041	272214	0	0	0	0	1032256	138	9.68752e-07	0.736291	0.263708	0	0	0	0
392	0	8	766369	265879	0	0	0	0	1032256	139	7.75002e-06	0.742421	0.257571	0	0	0	0
393	0	9	768746	263501	0	0	0	0	1032256	140	8.71877e-06	0.744724	0.255267	0	0	0	0
394	0	4	775451	256800	1	0	0	0	1032256	141	3.87501e-06	0.75122	0.248775	9.68752e-07	0	0	0
395	0	0	778805	253447	4	0	0	0	1032256	142	0	0.754469	0.245527	3.87501e-06	0	0	0
396	0	0	782053	250200	3	0	0	0	1032256	143	0	0.757615	0.242382	2.90626e-06	0	0	0
397	0	0	784329	247927	0	0	0	0	1032256	144	0	0.75982	0.24018	0	0	0	0
398	0	0	785674	246582	0	0	0	0	1032256	145	0	0.761123	0.238877	0	0	0	0
399	0	0	789589	242667	0	0	0	0	1032256	146	0	0.764916	0.235084	0	0	0	0
400	0	0	791167	241089	0	0	0	0	1032256	147	0	0.766445	0.233555	0	0	0	0
401	0	0	795367	236889	0	0	0	0	1032256	148	0	0.770513	0.229487	0	0	0	0
402	0	0	795318	236938	0	0	0	0	1032256	149	0	0.770466	0.229534	0	0	0	0
403	0	0	800440	231816	0	0	0	0	1032256	150	0	0.775428	0.224572	0	0	0	0
404	0	0	807603	224653	0	0	0	0	1032256	151	0	0.782367	0.217633	0	0	0	0
405	0	0	811460	220796	0	0	0	0	1032256	152	0	0.786103	0.213897	0	0	0	0
406	0	0	815151	217105	0	0	0	0	1032256	153	0	0.789679	0.210321	0	0	0	0
407	0	0	817269	214987	0	0	0	0	1032256	154	0	0.791731	0.208269	0	0	0	0
408	0	0	818557	213699	0	0	0	0	1032256	155	0	0.792979	0.207021	0	0	0	0
409	0	0	821076	211180	0	0	0	0	1032256	156	0	0.795419	0.204581	0	0	0	0
410	0	0	826612	205644	0	0	0	0	1032256	157	0	0.800782	0.199218	0	0	0	0
411	0	0	831217	201039	0	0	0	0	1032256	158	0	0.805243	0.194757	0	0	0	0
412	0	0	830288	201968	0	0	0	0	1032256	159	0	0.804343	0.195657	0	0	0	0
413	0	0	825586	206667	3	0	0	0	1032256	160	0	0.799788	0.200209	2.90626e-06	0	0	0
414	0	0	823388	208865	3	0	0	0	1032256	161	0	0.797659	0.202338	2.90626e-06	0	0	0
415	0	0	821240	211015	1	0	0	0	1032256	162	0	0.795578	0.204421	9.68752e-07	0	0	0
416	0	0	819300	212956	0	0	0	0	1032256	163	0	0.793698	0.206302	0	0	0	0
417	0	0	823171	209085	0	0	0	0	1032256	164	0	0.797449	0.202551	0	0	0	0
418	0	0	824985	207271	0	0	0	0	1032256	165	0	0.799206	0.200794	0	0	0	0
419	0	0	822923	209333	0	0	0	0	1032256	166	0	0.797208	0.202792	0	0	0	0
420	0	0	822440	209816	0	0	0	0	1032256	167	0	0.79674	0.20326	0	0	0	0
421	0	0	825292	206964	0	0	0	0	1032256	168	0	0.799503	0.200497	0	0	0	0
422	0	0	825048	207206	2	0	0	0	1032256	169	0	0.799267	0.200731	1.9375e-06	0	0	0
423	0	0	825008	207246	2	0	0	0	1032256	170	0	0.799228	0.20077	1.9375e-06	0	0	0
424	0	0	825799	206457	0	0	0	0	1032256	171	0	0.799994	0.200006	0	0	0	0
425	0	0	821888	210366	2	0	0	0	1032256	172	0	0.796206	0.203792	1.9375e-06	0	0	0
426	0	0	819138	213116	2	0	0	0	1032256	173	0	0.793542	0.206457	1.9375e-06	0	0	0
427	0	0	815435	216819	2	0	0	0	1032256	174	0	0.789954	0.210044	1.9375e-06	0	0	0
428	0	0	813665	218590	1	0	0	0	1032256	175	0	0.78824	0.211759	9.68752e-07	0	0	0
429	0	0	813115	219135	6	0	0	0	1032256	176	0	0.787707	0.212287	5.81251e-06	0	0	0
430	0	0	811347	220903	6	0	0	0	1032256	177	0	0.785994	0.214	5.81251e-06	0	0	0
431	0	0	814583	217671	2	0	0	0	1032256	178	0	0.789129	0.210869	1.9375e-06	0	0	0
432	0	0	823573	208683	0	0	0	0	1032256	179	0	0.797838	0.202162	0	0	0	0
433	0	0	830596	201660	0	0	0	0	1032256	180	0	0.804641	0.195359	0	0	0	0
434	0	0	829498	202758	0	0	0	0	1032256	181	0	0.803578	0.196422	0	0	0	0
435	0	0	827827	204425	4	0	0	0	1032256	182	0	0.801959	0.198037	3.87501e-06	0	0	0
436	0	0	829054	203194	8	0	0	0	1032256	183	0	0.803148	0.196845	7.75002e-06	0	0	0
437	0	0	831968	200284	4	0	0	0	1032256	184	0	0.805971	0.194026	3.87501e-06	0	0	0
438	0	0	827294	204962	0	0	0	0	1032256	185	0	0.801443	0.198557	0	0	0	0
439	0	0	823374	208882	0	0	0	0	1032256	186	0	0.797645	0.202355	0	0	0	0
440	0	0	820770	211486	0	0	0	0	1032256	187	0	0.795123	0.204877	0	0	0	0
441	0	0	816934	215322	0	0	0	0	1032256	188	0	0.791406	0.208594	0	0	0	0
442	0	0	817837	214419	0	0	0	0	1032256	189	0	0.792281	0.207719	0	0	0	0
443	0	0	820827	211426	3	0	0	0	1032256	190	0	0.795178	0.204819	2.90626e-06	0	0	0
444	0	0	823524	208730	2	0	0	0	1032256	191	0	0.79779	0.202208	1.9375e-06	0	0	0
445	0	0	823165	209090	1	0	0	0	1032256	192	0	0.797443	0.202556	9.68752e-07	0	0	0
446	0	0	826036	206220	0	0	0	0	1032256	193	0	0.800224	0.199776	0	0	0	0
447	0	0	822802	209454	0	0	0	0	1032256	194	0	0.797091	0.202909	0	0	0	0
448	0	0	816820	215436	0	0	0	0	1032256	195	0	0.791296	0.208704	0	0	0	0
449	0	0	813681	218572	3	0	0	0	1032256	196	0	0.788255	0.211742	2.90626e-06	0	0	0
450	0	0	812096	220159	1	0	0	0	1032256	197	0	0.78672	0.213279	9.68752e-07	0	0	0
451	0	0	815848	216407	1	0	0	0	1032256	198	0	0.790354	0.209645	9.68752e-07	0	0	0
452	0	0	815418	216834	4	0	0	0	1032256	199	0	0.789938	0.210058	3.87501e-06	0	0	0
453	0	0	817364	214888	4	0	0	0	1032256	200	0	0.791823	0.208173	3.87501e-06	0	0	0
454	0	0	822228	210028	0	0	0	0	1032256	201	0	0.796535	0.203465	0	0	0	0
455	0	0	825006	207250	0	0	0	0	1032256	202	0	0.799226	0.200774	0	0	0	0
456	0	0	827380	204876	0	0	0	0	1032256	203	0	0.801526	0.198474	0	0	0	0
457	0	0	830058	202197	1	0	0	0	1032256	204	0	0.80412	0.195879	9.68752e-07	0	0	0
458	0	0	831381	200874	1	0	0	0	1032256	205	0	0.805402	0.194597	9.68752e-07	0	0	0
459	0	0	829755	202500	1	0	0	0	1032256	206	0	0.803827	0.196172	9.68752e-07	0	0	0
460	0	0	825476	206780	0	0	0	0	1032256	207	0	0.799681	0.200319	0	0	0	0
461	0	0	819431	212825	0	0	0	0	1032256	208	0	0.793825	0.206175	0	0	0	0
462	0	0	810981	221275	0	0	0	0	1032256	209	0	0.785639	0.214361	0	0	0	0
463	0	0	807029	225227	0	0	0	0	1032256	210	0	0.781811	0.218189	0	0	0	0
464	0	0	800722	231534	0	0	0	0	1032256	211	0	0.775701	0.224299	0	0	0	0
465	0	0	799228	233026	2	0	0	0	1032256	212	0	0.774254	0.225744	1.9375e-06	0	0	0
466	0	0	801825	230431	0	0	0	0	1032256	213	0	0.77677	0.22323	0	0	0	0
467	0	0	808039	224215	2	0	0	0	1032256	214	0	0.782789	0.217209	1.9375e-06	0	0	0
468	0	0	814842	217410	4	0	0	0	1032256	215	0	0.78938	0.210616	3.87501e-06	0	0	0
469	0	0	819590	212665	1	0	0	0	1032256	216	0	0.793979	0.20602	9.68752e-07	0	0	0
470	0	0	826090	206166	0	0	0	0	1032256	217	0	0.800276	0.199724	0	0	0	0
471	0	0	829269	202986	1	0	0	0	1032256	218	0	0.803356	0.196643	9.68752e-07	0	0	0
472	0	0	832960	199290	6	0	0	0	1032256	219	0	0.806932	0.193063	5.81251e-06	0	0	0
473	0	0	835789	196462	5	0	0	0	1032256	220	0	0.809672	0.190323	4.84376e-06	0	0	0
474	0	0	833193	199063	0	0	0	0	1032256	221	0	0.807157	0.192843	0	0	0	0
475	0	0	833276	198980	0	0	0	0	1032256	222	0	0.807238	0.192762	0	0	0	0
476	0	0	835187	197069	0	0	0	0	1032256	223	0	0.809089	0.190911	0	0	0	0
477	0	0	828637	203619	0	0	0	0	1032256	224	0	0.802744	0.197256	0	0	0	0
478	0	0	821528	210728	0	0	0	0	1032256	225	0	0.795857	0.204143	0	0	0	0
479	0	0	814985	217271	0	0	0	0	1032256	226	0	0.789518	0.210482	0	0	0	0
480	0	0	805260	226996	0	0	0	0	1032256	227	0	0.780097	0.219903	0	0	0	0
481	0	0	800344	231912	0	0	0	0	1032256	228	0	0.775335	0.224665	0	0	0	0
482	0	0	798871	233385	0	0	0	0	1032256	229	0	0.773908	0.226092	0	0	0	0
483	0	0	800946	231310	0	0	0	0	1032256	230	0	0.775918	0.224082	0	0	0	0
484	0	0	805588	226668	0	0	0	0	1032256	231	0	0.780415	0.219585	0	0	0	0
485	0	0	812533	219723	0	0	0	0	1032256	232	0	0.787143	0.212857	0	0	0	0
486	0	0	816373	215883	0	0	0	0	1032256	233	0	0.790863	0.209137	0	0	0	0
487	0	0	818766	213490	0	0	0	0	1032256	234	0	0.793181	0.206819	0	0	0	0
488	0	0	820777	211479	0	0	0	0	1032256	235	0	0.795129	0.204871	0	0	0	0
489	0	0	819441	212815	0	0	0	0	1032256	236	0	0.793835	0.206165	0	0	0	0
490	0	0	819840	212416	0	0	0	0	1032256	237	0	0.794222	0.205778	0	0	0	0
491	0	0	821070	211186	0	0	0	0	1032256	238	0	0.795413	0.204587	0	0	0	0
492	0	0	824025	208231	0	0	0	0	1032256	239	0	0.798276	0.201724	0	0	0	0
493	0	0	826103	206153	0	0	0	0	1032256	240	0	0.800289	0.199711	0	0	0	0
494	0	0	829284	202969	3	0	0	0	1032256	241	0	0.80337	0.196627	2.90626e-06	0	0	0
495	0	0	829154	203101	1	0	0	0	1032256	242	0	0.803245	0.196754	9.68752e-07	0	0	0
496	0	0	830370	201886	0	0	0	0	1032256	243	0	0.804423	0.195577	0	0	0	0
497	0	0	830012	202244	0	0	0	0	1032256	244	0	0.804076	0.195924	0	0	0	0
498	0	0	826703	205553	0	0	0	0	1032256	245	0	0.80087	0.19913	0	0	0	0
499	0	0	823626	208630	0	0	0	0	1032256	246	0	0.797889	0.202111	0	0	0	0
500	0	0	824100	208156	0	0	0	0	1032256	247	0	0.798348	0.201652	0	0	0	0
501	0	0	825147	207109	0	0	0	0	1032256	248	0	0.799363	0.200637	0	0	0	0
502	0	0	829219	203037	0	0	0	0	1032256	249	0	0.803308	0.196692	0	0	0	0
503	0	0	830903	201353	0	0	0	0	1032256	250	0	0.804939	0.195061	0	0	0	0
504	0	0	832759	199494	3	0	0	0	1032256	251	0	0.806737	0.19326	2.90626e-06	0	0	0
505	0	0	833150	199089	17	0	0	0	1032256	252	0	0.807116	0.192868	1.64688e-05	0	0	0
506	0	0	836720	195499	37	0	0	0	1032256	253	0	0.810574	0.18939	3.58438e-05	0	0	0
507	0	0	835801	196402	53	0	0	0	1032256	254	0	0.809684	0.190265	5.13439e-05	0	0	0
