# Supplementary material for: Laser scribed proton exchange membranes for enhanced fuel cell performance and stability
Source: Nat Commun. 2024 Dec 30;15:10811. doi: 10.1038/s41467-024-55070-8 (PMC11685907; doi:10.1038/s41467-024-55070-8)
Supplement: Supplementary file 5 — Source Data [file 41467_2024_55070_MOESM5_ESM.zip › source data/Figure 1.xlsx]

## Sheet: d
#FORMAT	:	EMSA/MAS Spectral Data File
#VERSION	:	1
#TITLE	:	Map Sum Spectrum
#DATE	:	2022-04-21
#TIME	:	11:04:00
#OWNER	:
#NPOINTS	:	2048
#NCOLUMNS	:	1
#XUNITS	:	keV
#YUNITS	:	counts
#DATATYPE	:	XY
#XPERCHAN	:	0.01
#OFFSET	:	-0.2
#SIGNALTY	PE :	EDS
#CHOFFSET	:	20
#LIVETIME	:	296.282
#REALTIME	:	336.214
#BEAMKV	:	20
#PROBECUR	:	1000000000
#MAGCAM	:	1001
#XTILTSTG	E :	0
#AZIMANGL	E :	0
#ELEVANGL	E :	35
#XPOSITIO	N mm:	3.3811
#YPOSITIO	N mm:	-13.9431
#ZPOSITIO	N mm:	23.5688
##OXINSTP	T :	3
##OXINSTS	TROB:	54.46
##OXINSTN	DET :	1
##OXINSTE	LEMS:	8 7 6
##OXINSTL	ABEL:	8 0.525 O
##OXINSTL	ABEL:	7 0.392 N
##OXINSTL	ABEL:	6 0.277 C
#SPECTRUM	:	Spectral Data Starts Here
-0.2	0
-0.19	0
-0.18	0
-0.17	0
-0.16	0
-0.15	0
-0.14	0
-0.13	0
-0.12	0
-0.11	0
-0.1	1
-0.09	2
-0.08	23
-0.07	79
-0.06	282
-0.05	879
-0.04	2122	0
-0.03	4268	0
-0.02	7344	0
-0.01	10730	0
0	13773	0
0.01	15589	0
0.02	16210	0
0.03	16516	0
0.04	16459	0
0.05	15855	0
0.06	14279	0
0.07	11199	0
0.08	7387
0.09	4724
0.1	3188
0.11	2778
0.12	2837
0.13	3147
0.14	3830
0.15	5268
0.16	8187
0.17	12924	0
0.18	21299	0
0.19	33948	0
0.2	51257	0
0.21	72004	0
0.22	93581	0
0.23	113871	0
0.24	127694	0
0.25	132134	0
0.26	127754	0
0.27	113416	0
0.28	92139	0
0.29	68125	0
0.3	46185	0
0.31	28198	0
0.32	16029	0
0.33	8996
0.34	5321
0.35	4063
0.36	3725
0.37	3750
0.38	3796
0.39	3723
0.4	3516
0.41	3037
0.42	2715
0.43	2426
0.44	2359
0.45	2361
0.46	2503
0.47	2709
0.48	3113
0.49	3580
0.5	3921
0.51	4148
0.52	4234
0.53	3976
0.54	3447
0.55	2965
0.56	2361
0.57	1859
0.58	1649
0.59	1506
0.6	1458
0.61	1497
0.62	1499
0.63	1505
0.64	1606
0.65	1578
0.66	1653
0.67	1710
0.68	1762
0.69	1736
0.7	1802
0.71	1799
0.72	1858
0.73	1925
0.74	2024
0.75	2026
0.76	2062
0.77	2096
0.78	2099
0.79	2143
0.8	2256
0.81	2337
0.82	2260
0.83	2333
0.84	2401
0.85	2475
0.86	2406
0.87	2435
0.88	2461
0.89	2643
0.9	2653
0.91	2654
0.92	2662
0.93	2660
0.94	2698
0.95	2715
0.96	2801
0.97	2878
0.98	2948
0.99	2880
1	2946
1.01	2997
1.02	3092
1.03	3083
1.04	3135
1.05	3115
1.06	3124
1.07	3107
1.08	3231
1.09	3147
1.1	3138
1.11	3203
1.12	3250
1.13	3321
1.14	3292
1.15	3289
1.16	3373
1.17	3288
1.18	3353
1.19	3338
1.2	3293
1.21	3428
1.22	3402
1.23	3500
1.24	3475
1.25	3422
1.26	3411
1.27	3476
1.28	3527
1.29	3509
1.3	3510
1.31	3483
1.32	3488
1.33	3512
1.34	3510
1.35	3475
1.36	3512
1.37	3460
1.38	3606
1.39	3523
1.4	3588
1.41	3510
1.42	3555
1.43	3516
1.44	3547
1.45	3610
1.46	3572
1.47	3674
1.48	3667
1.49	3569
1.5	3686
1.51	3714
1.52	3700
1.53	3837
1.54	3926
1.55	4195
1.56	4361
1.57	4531
1.58	4739
1.59	4902
1.6	4969
1.61	4860
1.62	4748
1.63	4540
1.64	4361
1.65	4180
1.66	4034
1.67	3892
1.68	3913
1.69	3894
1.7	3964
1.71	4093
1.72	4188
1.73	4196
1.74	4298
1.75	4252
1.76	4202
1.77	4160
1.78	4180
1.79	4147
1.8	4100
1.81	4210
1.82	4144
1.83	4050
1.84	4091
1.85	4098
1.86	4136
1.87	4135
1.88	4100
1.89	4084
1.9	4169
1.91	4248
1.92	4296
1.93	4378
1.94	4523
1.95	4720
1.96	5177
1.97	6009
1.98	7025
1.99	8508
2	10572	0
2.01	12919	0
2.02	15226	0
2.03	17543	0
2.04	19413	0
2.05	20294	0
2.06	20519	0
2.07	20048	0
2.08	19399	0
2.09	18439	0
2.1	17352	0
2.11	16305	0
2.12	15234	0
2.13	14111	0
2.14	12812	0
2.15	11344	0
2.16	9726
2.17	8212
2.18	6673
2.19	5355
2.2	4337
2.21	3649
2.22	3202
2.23	2939
2.24	2811
2.25	2777
2.26	2780
2.27	2875
2.28	3005
2.29	3057
2.3	3227
2.31	3357
2.32	3330
2.33	3279
2.34	3229
2.35	3168
2.36	3100
2.37	2867
2.38	2680
2.39	2608
2.4	2540
2.41	2387
2.42	2263
2.43	2279
2.44	2258
2.45	2232
2.46	2103
2.47	2108
2.48	2140
2.49	2163
2.5	2154
2.51	2123
2.52	2095
2.53	2057
2.54	2140
2.55	2214
2.56	2229
2.57	2193
2.58	2163
2.59	2320
2.6	2370
2.61	2321
2.62	2314
2.63	2376
2.64	2449
2.65	2379
2.66	2342
2.67	2329
2.68	2288
2.69	2233
2.7	2265
2.71	2201
2.72	2194
2.73	2062
2.74	2002
2.75	2026
2.76	1994
2.77	1960
2.78	1993
2.79	1918
2.8	1859
2.81	1908
2.82	1921
2.83	1895
2.84	1886
2.85	1856
2.86	1826
2.87	1828
2.88	1847
2.89	1864
2.9	1839
2.91	1854
2.92	1826
2.93	1751
2.94	1795
2.95	1764
2.96	1787
2.97	1784
2.98	1771
2.99	1708
3	1709
3.01	1767
3.02	1825
3.03	1743
3.04	1726
3.05	1733
3.06	1733
3.07	1811
3.08	1668
3.09	1757
3.1	1757
3.11	1694
3.12	1596
3.13	1678
3.14	1603
3.15	1641
3.16	1709
3.17	1619
3.18	1635
3.19	1585
3.2	1662
3.21	1679
3.22	1621
3.23	1605
3.24	1621
3.25	1630
3.26	1651
3.27	1585
3.28	1612
3.29	1666
3.3	1651
3.31	1633
3.32	1536
3.33	1624
3.34	1646
3.35	1564
3.36	1559
3.37	1514
3.38	1508
3.39	1515
3.4	1474
3.41	1515
3.42	1555
3.43	1431
3.44	1504
3.45	1460
3.46	1496
3.47	1522
3.48	1420
3.49	1457
3.5	1478
3.51	1409
3.52	1423
3.53	1418
3.54	1482
3.55	1442
3.56	1435
3.57	1422
3.58	1402
3.59	1375
3.6	1393
3.61	1402
3.62	1404
3.63	1449
3.64	1421
3.65	1359
3.66	1415
3.67	1355
3.68	1451
3.69	1371
3.7	1345
3.71	1303
3.72	1333
3.73	1348
3.74	1329
3.75	1402
3.76	1257
3.77	1346
3.78	1287
3.79	1320
3.8	1404
3.81	1283
3.82	1307
3.83	1292
3.84	1302
3.85	1254
3.86	1285
3.87	1251
3.88	1315
3.89	1305
3.9	1243
3.91	1256
3.92	1303
3.93	1293
3.94	1278
3.95	1280
3.96	1279
3.97	1262
3.98	1244
3.99	1234
4	1182
4.01	1239
4.02	1197
4.03	1193
4.04	1270
4.05	1253
4.06	1280
4.07	1240
4.08	1178
4.09	1127
4.1	1184
4.11	1224
4.12	1245
4.13	1234
4.14	1198
4.15	1135
4.16	1190
4.17	1213
4.18	1176
4.19	1175
4.2	1170
4.21	1173
4.22	1166
4.23	1129
4.24	1135
4.25	1143
4.26	1149
4.27	1129
4.28	1196
4.29	1165
4.3	1116
4.31	1135
4.32	1106
4.33	1106
4.34	1145
4.35	1106
4.36	1081
4.37	1089
4.38	1049
4.39	1093
4.4	1087
4.41	1077
4.42	1132
4.43	1089
4.44	1038
4.45	1043
4.46	1054
4.47	1100
4.48	1088
4.49	1042
4.5	1061
4.51	1089
4.52	1053
4.53	1042
4.54	1041
4.55	1020
4.56	1029
4.57	1028
4.58	1036
4.59	1045
4.6	1056
4.61	1031
4.62	1020
4.63	1021
4.64	1005
4.65	1008
4.66	1014
4.67	1015
4.68	976
4.69	995
4.7	1015
4.71	1004
4.72	972
4.73	955
4.74	980
4.75	992
4.76	998
4.77	974
4.78	986
4.79	989
4.8	963
4.81	994
4.82	966
4.83	952
4.84	967
4.85	925
4.86	917
4.87	943
4.88	947
4.89	938
4.9	966
4.91	992
4.92	963
4.93	950
4.94	945
4.95	912
4.96	882
4.97	914
4.98	945
4.99	889
5	891
5.01	914
5.02	892
5.03	930
5.04	954
5.05	916
5.06	907
5.07	882
5.08	882
5.09	880
5.1	862
5.11	875
5.12	888
5.13	882
5.14	880
5.15	872
5.16	894
5.17	867
5.18	801
5.19	816
5.2	843
5.21	861
5.22	865
5.23	851
5.24	826
5.25	848
5.26	873
5.27	856
5.28	850
5.29	829
5.3	813
5.31	813
5.32	826
5.33	844
5.34	833
5.35	839
5.36	818
5.37	828
5.38	824
5.39	824
5.4	807
5.41	808
5.42	796
5.43	796
5.44	793
5.45	812
5.46	793
5.47	784
5.48	783
5.49	787
5.5	775
5.51	771
5.52	752
5.53	758
5.54	785
5.55	782
5.56	760
5.57	724
5.58	767
5.59	777
5.6	761
5.61	755
5.62	725
5.63	757
5.64	725
5.65	721
5.66	753
5.67	731
5.68	720
5.69	746
5.7	731
5.71	780
5.72	730
5.73	763
5.74	722
5.75	721
5.76	741
5.77	713
5.78	724
5.79	751
5.8	736
5.81	723
5.82	672
5.83	716
5.84	690
5.85	649
5.86	720
5.87	685
5.88	719
5.89	689
5.9	710
5.91	666
5.92	698
5.93	699
5.94	721
5.95	690
5.96	665
5.97	667
5.98	719
5.99	714
6	673
6.01	741
6.02	714
6.03	692
6.04	639
6.05	642
6.06	612
6.07	669
6.08	641
6.09	696
6.1	705
6.11	646
6.12	649
6.13	662
6.14	685
6.15	721
6.16	642
6.17	690
6.18	646
6.19	631
6.2	684
6.21	654
6.22	650
6.23	680
6.24	615
6.25	625
6.26	645
6.27	610
6.28	600
6.29	646
6.3	653
6.31	628
6.32	653
6.33	632
6.34	605
6.35	638
6.36	581
6.37	645
6.38	553
6.39	638
6.4	641
6.41	663
6.42	633
6.43	658
6.44	643
6.45	638
6.46	626
6.47	633
6.48	631
6.49	563
6.5	606
6.51	564
6.52	597
6.53	593
6.54	598
6.55	575
6.56	595
6.57	574
6.58	575
6.59	609
6.6	571
6.61	548
6.62	562
6.63	534
6.64	588
6.65	559
6.66	547
6.67	584
6.68	572
6.69	605
6.7	582
6.71	561
6.72	594
6.73	599
6.74	559
6.75	563
6.76	561
6.77	539
6.78	524
6.79	531
6.8	560
6.81	548
6.82	539
6.83	540
6.84	531
6.85	526
6.86	552
6.87	537
6.88	523
6.89	527
6.9	539
6.91	537
6.92	527
6.93	568
6.94	556
6.95	535
6.96	512
6.97	501
6.98	512
6.99	540
7	539
7.01	511
7.02	515
7.03	538
7.04	504
7.05	505
7.06	547
7.07	547
7.08	515
7.09	540
7.1	494
7.11	485
7.12	509
7.13	501
7.14	488
7.15	465
7.16	502
7.17	527
7.18	494
7.19	484
7.2	510
7.21	545
7.22	505
7.23	504
7.24	506
7.25	512
7.26	499
7.27	483
7.28	478
7.29	472
7.3	475
7.31	509
7.32	527
7.33	492
7.34	471
7.35	466
7.36	479
7.37	491
7.38	504
7.39	510
7.4	469
7.41	456
7.42	487
7.43	477
7.44	457
7.45	475
7.46	474
7.47	488
7.48	495
7.49	475
7.5	481
7.51	479
7.52	465
7.53	468
7.54	457
7.55	461
7.56	468
7.57	454
7.58	467
7.59	456
7.6	435
7.61	465
7.62	470
7.63	449
7.64	452
7.65	450
7.66	455
7.67	455
7.68	451
7.69	462
7.7	466
7.71	455
7.72	451
7.73	434
7.74	420
7.75	447
7.76	461
7.77	435
7.78	424
7.79	455
7.8	447
7.81	411
7.82	430
7.83	445
7.84	449
7.85	437
7.86	430
7.87	443
7.88	467
7.89	453
7.9	430
7.91	415
7.92	463
7.93	491
7.94	479
7.95	515
7.96	547
7.97	538
7.98	547
7.99	575
8	568
8.01	585
8.02	560
8.03	537
8.04	576
8.05	564
8.06	565
8.07	548
8.08	541
8.09	527
8.1	497
8.11	464
8.12	468
8.13	478
8.14	466
8.15	456
8.16	468
8.17	488
8.18	490
8.19	502
8.2	479
8.21	472
8.22	495
8.23	502
8.24	495
8.25	519
8.26	525
8.27	533
8.28	506
8.29	513
8.3	487
8.31	436
8.32	437
8.33	428
8.34	435
8.35	412
8.36	416
8.37	423
8.38	407
8.39	382
8.4	383
8.41	415
8.42	368
8.43	390
8.44	397
8.45	357
8.46	359
8.47	368
8.48	358
8.49	400
8.5	366
8.51	388
8.52	401
8.53	360
8.54	348
8.55	379
8.56	373
8.57	356
8.58	375
8.59	360
8.6	376
8.61	377
8.62	368
8.63	356
8.64	321
8.65	348
8.66	367
8.67	368
8.68	364
8.69	378
8.7	330
8.71	358
8.72	351
8.73	358
8.74	356
8.75	368
8.76	339
8.77	350
8.78	370
8.79	378
8.8	401
8.81	359
8.82	374
8.83	371
8.84	354
8.85	330
8.86	363
8.87	354
8.88	338
8.89	326
8.9	384
8.91	379
8.92	356
8.93	361
8.94	373
8.95	343
8.96	368
8.97	336
8.98	346
8.99	359
9	338
9.01	351
9.02	324
9.03	359
9.04	337
9.05	347
9.06	334
9.07	303
9.08	338
9.09	336
9.1	336
9.11	343
9.12	362
9.13	390
9.14	334
9.15	333
9.16	364
9.17	303
9.18	338
9.19	337
9.2	384
9.21	369
9.22	409
9.23	436
9.24	460
9.25	509
9.26	544
9.27	665
9.28	737
9.29	782
9.3	956
9.31	1109
9.32	1216
9.33	1332
9.34	1444
9.35	1638
9.36	1899
9.37	2044
9.38	2162
9.39	2335
9.4	2409
9.41	2428
9.42	2471
9.43	2388
9.44	2368
9.45	2225
9.46	2114
9.47	1882
9.48	1743
9.49	1559
9.5	1358
9.51	1235
9.52	1100
9.53	919
9.54	792
9.55	704
9.56	616
9.57	516
9.58	500
9.59	440
9.6	405
9.61	385
9.62	377
9.63	340
9.64	309
9.65	330
9.66	308
9.67	306
9.68	294
9.69	309
9.7	310
9.71	301
9.72	301
9.73	312
9.74	297
9.75	289
9.76	285
9.77	275
9.78	284
9.79	299
9.8	299
9.81	298
9.82	291
9.83	274
9.84	289
9.85	304
9.86	299
9.87	266
9.88	269
9.89	277
9.9	271
9.91	294
9.92	321
9.93	302
9.94	272
9.95	293
9.96	315
9.97	285
9.98	267
9.99	283
10	262
10.01	259
10.02	279
10.03	288
10.04	270
10.05	272
10.06	279
10.07	255
10.08	250
10.09	276
10.1	267
10.11	267
10.12	274
10.13	270
10.14	250
10.15	238
10.16	237
10.17	242
10.18	257
10.19	266
10.2	263
10.21	259
10.22	253
10.23	247
10.24	241
10.25	221
10.26	238
10.27	262
10.28	266
10.29	257
10.3	236
10.31	238
10.32	241
10.33	239
10.34	241
10.35	243
10.36	244
10.37	237
10.38	239
10.39	244
10.4	254
10.41	260
10.42	258
10.43	271
10.44	254
10.45	247
10.46	258
10.47	253
10.48	252
10.49	249
10.5	242
10.51	239
10.52	227
10.53	237
10.54	238
10.55	221
10.56	237
10.57	236
10.58	241
10.59	240
10.6	241
10.61	240
10.62	225
10.63	230
10.64	248
10.65	247
10.66	238
10.67	241
10.68	252
10.69	262
10.7	247
10.71	267
10.72	272
10.73	269
10.74	278
10.75	276
10.76	294
10.77	309
10.78	282
10.79	288
10.8	330
10.81	303
10.82	312
10.83	330
10.84	342
10.85	313
10.86	322
10.87	334
10.88	341
10.89	365
10.9	366
10.91	383
10.92	428
10.93	453
10.94	480
10.95	515
10.96	577
10.97	656
10.98	679
10.99	724
11	758
11.01	772
11.02	865
11.03	854
11.04	882
11.05	879
11.06	868
11.07	868
11.08	836
11.09	825
11.1	773
11.11	789
11.12	759
11.13	722
11.14	758
11.15	774
11.16	763
11.17	738
11.18	735
11.19	714
11.2	706
11.21	698
11.22	676
11.23	634
11.24	633
11.25	639
11.26	610
11.27	566
11.28	525
11.29	508
11.3	482
11.31	422
11.32	402
11.33	343
11.34	310
11.35	306
11.36	292
11.37	272
11.38	263
11.39	245
11.4	230
11.41	266
11.42	227
11.43	230
11.44	220
11.45	216
11.46	221
11.47	226
11.48	240
11.49	236
11.5	210
11.51	211
11.52	212
11.53	236
11.54	206
11.55	249
11.56	233
11.57	203
11.58	223
11.59	236
11.6	236
11.61	207
11.62	200
11.63	195
11.64	188
11.65	173
11.66	189
11.67	188
11.68	170
11.69	151
11.7	185
11.71	167
11.72	184
11.73	145
11.74	198
11.75	169
11.76	178
11.77	190
11.78	181
11.79	167
11.8	184
11.81	151
11.82	177
11.83	185
11.84	182
11.85	158
11.86	148
11.87	175
11.88	192
11.89	165
11.9	155
11.91	159
11.92	156
11.93	163
11.94	156
11.95	169
11.96	167
11.97	167
11.98	162
11.99	168
12	176
12.01	150
12.02	162
12.03	157
12.04	153
12.05	153
12.06	169
12.07	162
12.08	138
12.09	141
12.1	163
12.11	143
12.12	155
12.13	159
12.14	168
12.15	189
12.16	172
12.17	177
12.18	149
12.19	166
12.2	156
12.21	165
12.22	155
12.23	158
12.24	145
12.25	135
12.26	140
12.27	139
12.28	145
12.29	146
12.3	146
12.31	155
12.32	149
12.33	139
12.34	163
12.35	131
12.36	154
12.37	146
12.38	134
12.39	141
12.4	157
12.41	161
12.42	149
12.43	142
12.44	144
12.45	149
12.46	155
12.47	152
12.48	157
12.49	144
12.5	152
12.51	136
12.52	146
12.53	134
12.54	131
12.55	139
12.56	146
12.57	152
12.58	147
12.59	133
12.6	126
12.61	135
12.62	131
12.63	140
12.64	157
12.65	144
12.66	136
12.67	140
12.68	147
12.69	151
12.7	148
12.71	133
12.72	133
12.73	138
12.74	163
12.75	160
12.76	148
12.77	143
12.78	163
12.79	175
12.8	165
12.81	188
12.82	192
12.83	200
12.84	216
12.85	218
12.86	225
12.87	226
12.88	233
12.89	250
12.9	227
12.91	231
12.92	251
12.93	239
12.94	223
12.95	220
12.96	220
12.97	218
12.98	212
12.99	201
13	206
13.01	180
13.02	161
13.03	166
13.04	149
13.05	157
13.06	163
13.07	152
13.08	147
13.09	145
13.1	155
13.11	150
13.12	142
13.13	145
13.14	137
13.15	137
13.16	151
13.17	159
13.18	146
13.19	145
13.2	154
13.21	133
13.22	124
13.23	150
13.24	169
13.25	148
13.26	140
13.27	150
13.28	150
13.29	148
13.3	149
13.31	135
13.32	128
13.33	137
13.34	143
13.35	135
13.36	135
13.37	147
13.38	125
13.39	106
13.4	124
13.41	133
13.42	135
13.43	126
13.44	110
13.45	117
13.46	116
13.47	114
13.48	120
13.49	107
13.5	110
13.51	117
13.52	115
13.53	113
13.54	103
13.55	104
13.56	101
13.57	113
13.58	113
13.59	101
13.6	108
13.61	122
13.62	103
13.63	106
13.64	106
13.65	104
13.66	112
13.67	107
13.68	109
13.69	104
13.7	87
13.71	96
13.72	104
13.73	106
13.74	110
13.75	99
13.76	110
13.77	109
13.78	112
13.79	102
13.8	115
13.81	106
13.82	105
13.83	111
13.84	106
13.85	97
13.86	104
13.87	108
13.88	96
13.89	102
13.9	98
13.91	113
13.92	99
13.93	91
13.94	100
13.95	93
13.96	106
13.97	97
13.98	110
13.99	93
14	102
14.01	113
14.02	98
14.03	91
14.04	106
14.05	87
14.06	96
14.07	107
14.08	96
14.09	84
14.1	67
14.11	81
14.12	100
14.13	94
14.14	82
14.15	71
14.16	85
14.17	91
14.18	82
14.19	82
14.2	83
14.21	88
14.22	105
14.23	104
14.24	84
14.25	90
14.26	81
14.27	90
14.28	78
14.29	99
14.3	83
14.31	93
14.32	88
14.33	98
14.34	77
14.35	84
14.36	86
14.37	99
14.38	105
14.39	92
14.4	83
14.41	90
14.42	97
14.43	76
14.44	81
14.45	73
14.46	84
14.47	86
14.48	96
14.49	104
14.5	84
14.51	106
14.52	63
14.53	71
14.54	82
14.55	88
14.56	70
14.57	77
14.58	86
14.59	89
14.6	87
14.61	92
14.62	80
14.63	72
14.64	65
14.65	81
14.66	88
14.67	83
14.68	77
14.69	75
14.7	73
14.71	74
14.72	75
14.73	70
14.74	66
14.75	78
14.76	77
14.77	79
14.78	82
14.79	72
14.8	65
14.81	83
14.82	83
14.83	73
14.84	83
14.85	77
14.86	68
14.87	64
14.88	77
14.89	69
14.9	81
14.91	65
14.92	74
14.93	76
14.94	74
14.95	75
14.96	64
14.97	79
14.98	72
14.99	73
15	75
15.01	79
15.02	71
15.03	66
15.04	73
15.05	66
15.06	64
15.07	65
15.08	67
15.09	70
15.1	83
15.11	71
15.12	66
15.13	60
15.14	65
15.15	64
15.16	67
15.17	67
15.18	60
15.19	65
15.2	69
15.21	63
15.22	70
15.23	58
15.24	56
15.25	67
15.26	74
15.27	69
15.28	71
15.29	70
15.3	74
15.31	63
15.32	67
15.33	66
15.34	61
15.35	62
15.36	74
15.37	69
15.38	74
15.39	68
15.4	63
15.41	72
15.42	64
15.43	64
15.44	71
15.45	69
15.46	76
15.47	67
15.48	58
15.49	61
15.5	64
15.51	59
15.52	65
15.53	69
15.54	58
15.55	63
15.56	65
15.57	65
15.58	65
15.59	63
15.6	61
15.61	61
15.62	56
15.63	62
15.64	68
15.65	62
15.66	60
15.67	61
15.68	62
15.69	59
15.7	57
15.71	54
15.72	47
15.73	52
15.74	56
15.75	57
15.76	66
15.77	60
15.78	58
15.79	56
15.8	54
15.81	55
15.82	53
15.83	51
15.84	53
15.85	61
15.86	61
15.87	58
15.88	62
15.89	62
15.9	58
15.91	52
15.92	51
15.93	49
15.94	57
15.95	62
15.96	56
15.97	58
15.98	69
15.99	62
16	54
16.01	61
16.02	56
16.03	49
16.04	52
16.05	51
16.06	47
16.07	56
16.08	53
16.09	50
16.1	51
16.11	44
16.12	45
16.13	44
16.14	49
16.15	47
16.16	51
16.17	53
16.18	54
16.19	51
16.2	52
16.21	44
16.22	46
16.23	47
16.24	57
16.25	43
16.26	42
16.27	53
16.28	46
16.29	37
16.3	50
16.31	53
16.32	53
16.33	45
16.34	42
16.35	43
16.36	46
16.37	43
16.38	46
16.39	48
16.4	43
16.41	49
16.42	51
16.43	47
16.44	42
16.45	49
16.46	40
16.47	41
16.48	51
16.49	53
16.5	50
16.51	48
16.52	47
16.53	44
16.54	49
16.55	50
16.56	55
16.57	49
16.58	33
16.59	49
16.6	53
16.61	42
16.62	51
16.63	51
16.64	47
16.65	44
16.66	48
16.67	45
16.68	38
16.69	46
16.7	48
16.71	45
16.72	56
16.73	44
16.74	52
16.75	51
16.76	38
16.77	46
16.78	42
16.79	32
16.8	37
16.81	45
16.82	40
16.83	35
16.84	32
16.85	35
16.86	30
16.87	43
16.88	42
16.89	39
16.9	48
16.91	34
16.92	39
16.93	51
16.94	35
16.95	53
16.96	40
16.97	44
16.98	46
16.99	41
17	31
17.01	37
17.02	38
17.03	46
17.04	43
17.05	43
17.06	48
17.07	43
17.08	39
17.09	43
17.1	36
17.11	29
17.12	41
17.13	45
17.14	42
17.15	38
17.16	38
17.17	45
17.18	36
17.19	44
17.2	32
17.21	39
17.22	33
17.23	42
17.24	48
17.25	30
17.26	41
17.27	34
17.28	37
17.29	43
17.3	38
17.31	31
17.32	37
17.33	27
17.34	35
17.35	39
17.36	37
17.37	34
17.38	43
17.39	42
17.4	35
17.41	40
17.42	36
17.43	38
17.44	35
17.45	34
17.46	38
17.47	38
17.48	27
17.49	38
17.5	33
17.51	31
17.52	46
17.53	34
17.54	32
17.55	44
17.56	33
17.57	35
17.58	33
17.59	37
17.6	38
17.61	34
17.62	26
17.63	36
17.64	34
17.65	30
17.66	34
17.67	37
17.68	38
17.69	37
17.7	30
17.71	36
17.72	30
17.73	36
17.74	34
17.75	26
17.76	36
17.77	30
17.78	34
17.79	40
17.8	29
17.81	29
17.82	36
17.83	27
17.84	29
17.85	32
17.86	41
17.87	40
17.88	31
17.89	37
17.9	35
17.91	34
17.92	27
17.93	32
17.94	27
17.95	25
17.96	26
17.97	34
17.98	38
17.99	27
18	23
18.01	26
18.02	31
18.03	34
18.04	30
18.05	31
18.06	35
18.07	29
18.08	25
18.09	30
18.1	34
18.11	31
18.12	25
18.13	26
18.14	32
18.15	31
18.16	22
18.17	23
18.18	30
18.19	32
18.2	26
18.21	28
18.22	31
18.23	26
18.24	27
18.25	27
18.26	27
18.27	23
18.28	25
18.29	31
18.3	28
18.31	24
18.32	25
18.33	24
18.34	29
18.35	27
18.36	26
18.37	29
18.38	25
18.39	25
18.4	25
18.41	22
18.42	28
18.43	28
18.44	32
18.45	32
18.46	30
18.47	27
18.48	23
18.49	24
18.5	25
18.51	21
18.52	28
18.53	34
18.54	24
18.55	20
18.56	21
18.57	18
18.58	19
18.59	24
18.6	26
18.61	23
18.62	28
18.63	25
18.64	17
18.65	18
18.66	21
18.67	21
18.68	23
18.69	25
18.7	23
18.71	24
18.72	25
18.73	22
18.74	23
18.75	27
18.76	24
18.77	26
18.78	27
18.79	25
18.8	23
18.81	21
18.82	19
18.83	21
18.84	21
18.85	22
18.86	22
18.87	20
18.88	21
18.89	22
18.9	20
18.91	18
18.92	19
18.93	16
18.94	22
18.95	21
18.96	21
18.97	20
18.98	22
18.99	24
19	19
19.01	20
19.02	17
19.03	14
19.04	20
19.05	20
19.06	22
19.07	20
19.08	18
19.09	18
19.1	15
19.11	13
19.12	16
19.13	16
19.14	19
19.15	20
19.16	21
19.17	21
19.18	20
19.19	22
19.2	19
19.21	16
19.22	14
19.23	14
19.24	21
19.25	23
19.26	24
19.27	17
19.28	18
19.29	19
19.3	15
19.31	20
19.32	22
19.33	21
19.34	18
19.35	26
19.36	13
19.37	7
19.38	19
19.39	20
19.4	19
19.41	17
19.42	17
19.43	17
19.44	20
19.45	17
[truncated: 82 more rows]

## Sheet: e
PBI					Laser induced PBI
#Acq. time (s)=	3				#Acq. time (s)=	3
#Accumulations=	2				#Accumulations=	2
#Range (cm-ｹ)=	1000...3000				#Range (cm-ｹ)=	1000...3000
#Windows=	5				#Windows=	5
#Auto scanning=	Off				#Auto scanning=	Off
#Autofocus=	Off				#Autofocus=	Off
#Macrospot=	Off				#Macrospot=	Off
#AutoExposure=	Off				#AutoExposure=	Off
#Spike filter=	Multiple accum.				#Spike filter=	Multiple accum.
#Delay time (s)=	0				#Delay time (s)=	0
#Binning=	1				#Binning=	1
#Readout mode=	Signal				#Readout mode=	Signal
#DeNoise=	Standard				#DeNoise=	Standard
#ICS correction=	Off				#ICS correction=	Off
#Dark correction=	Off				#Dark correction=	Off
#Inst. Process=	Off				#Inst. Process=	Off
#Detector temperature (ｰC)=	-60.1				#Detector temperature (ｰC)=	-60.1
#Instrument=	LabRAM HR Evol				#Instrument=	LabRAM HR Evol
#Detector=	Syncerity				#Detector=	Syncerity
#Objective=	x50 SLWD VIS				#Objective=	x50 SLWD VIS
#Grating=	1800 gr/mm				#Grating=	1800 gr/mm
#ND Filter=	0.25				#ND Filter=	0.25
#Laser (nm)=	488				#Laser (nm)=	488
#Hole=	100.021				#Hole=	100.021
#Range=	Visible				#Range=	Visible
#StageXY=	Marzhauser				#StageXY=	Marzhauser
#StageZ=	Marzhauser				#StageZ=	Marzhauser
#X (ｵm)=	307.7				#X (ｵm)=	329.8
#Y (ｵm)=	-168.1				#Y (ｵm)=	-176.2
#Z (ｵm)=	1214.2				#Z (ｵm)=	1214.3
#Full time(mm:ss)=	01:02:00				#Full time(mm:ss)=	01:02:00
#Project=					#Project=
#Sample=	APS Map				#Sample=	APS Map
#Site=					#Site=
#Title=					#Title=	GO_34
#Remark=					#Remark=
#Date=	24.02.2022 15:59				#Date=	24.02.2022 16:01
#Acquired=	24.02.2022 15:59:05				#Acquired=	24.02.2022 16:01:03
1003.02	5131.42				1003.02	1220.83
1003.59	5105.22				1003.59	1219.76
1004.17	5089.49				1004.17	1218.84
1004.75	5081.5				1004.75	1218.4
1005.33	5079.51				1005.33	1219.56
1005.9	5082.75				1005.9	1221
1006.48	5089.73				1006.48	1222.89
1007.06	5096.62				1007.06	1224.31
1007.63	5102.01				1007.63	1224.54
1008.21	5101.32				1008.21	1223.57
1008.79	5096.82				1008.79	1225.37
1009.36	5091.02				1009.36	1226.87
1009.94	5085.13				1009.94	1227.79
1010.52	5079.61				1010.52	1227.96
1011.1	5074.41				1011.1	1228.31
1011.67	5069.57				1011.67	1228.09
1012.25	5065.01				1012.25	1229.55
1012.83	5061.33				1012.83	1228.71
1013.4	5058.05				1013.4	1224.74
1013.98	5055.1				1013.98	1216.7
1014.56	5052.92				1014.56	1209.11
1015.13	5051.07				1015.13	1205.42
1015.71	5050.04				1015.71	1205.53
1016.28	5050.1				1016.28	1207.68
1016.86	5055.23				1016.86	1205.85
1017.44	5062.36				1017.44	1209.83
1018.01	5070.11				1018.01	1214.64
1018.59	5074.9				1018.59	1221.16
1019.16	5078.68				1019.16	1223.85
1019.74	5080.42				1019.74	1221.56
1020.32	5080.73				1020.32	1214.18
1020.89	5079.95				1020.89	1214.29
1021.47	5076.82				1021.47	1214.4
1022.04	5072.47				1022.04	1214.6
1022.62	5067.09				1022.62	1214.88
1023.2	5061.29				1023.2	1215.39
1023.77	5055.7				1023.77	1216.04
1024.35	5051.07				1024.35	1216.7
1024.92	5046.74				1024.92	1217.48
1025.5	5044.53				1025.5	1218.02
1026.07	5043.78				1026.07	1219.02
1026.65	5043.15				1026.65	1220.05
1027.22	5045.6				1027.22	1221.39
1027.8	5049.07				1027.8	1222.9
1028.37	5052.78				1028.37	1224.32
1028.95	5055.62				1028.95	1226.19
1029.52	5057.31				1029.52	1227.46
1030.1	5056.71				1030.1	1225.95
1030.68	5056.39				1030.68	1222.33
1031.25	5055.53				1031.25	1218.66
1031.82	5057.52				1031.82	1214.02
1032.4	5059.32				1032.4	1210.12
1032.98	5062.26				1032.98	1206.7
1033.55	5064.14				1033.55	1204.04
1034.12	5064.9				1034.12	1202.68
1034.7	5062.51				1034.7	1204.97
1035.28	5057.89				1035.28	1207.6
1035.85	5052.97				1035.85	1210.44
1036.42	5048.88				1036.42	1209.11
1037	5045.3				1037	1206.62
1037.57	5044.39				1037.57	1204.5
1038.15	5042.37				1038.15	1203.75
1038.72	5040.22				1038.72	1203.21
1039.3	5037.07				1039.3	1201.96
1039.87	5033.72				1039.87	1200.48
1040.44	5028.4				1040.44	1199.39
1041.02	5022.92				1041.02	1199.14
1041.59	5016.07				1041.59	1199.2
1042.17	5010.1				1042.17	1201.61
1042.74	4986.69				1042.74	1204.65
1043.32	5009.52				1043.32	1207.7
1043.89	5029.23				1043.89	1210.38
1044.46	5047.55				1044.46	1211.71
1045.04	5060.94				1045.04	1212.88
1045.61	5063.82				1045.61	1213.67
1046.19	5061.96				1046.19	1213.64
1046.76	5058.84				1046.76	1212.65
1047.33	5058.21				1047.33	1210.11
1047.91	5058.67				1047.91	1207.15
1048.48	5053.9				1048.48	1204.26
1049.05	5045.36				1049.05	1201.97
1049.63	5036.53				1049.63	1201.92
1050.2	5026.39				1050.2	1202.76
1050.78	5015.93				1050.78	1204.54
1051.35	5005.9				1051.35	1207.91
1051.92	4995.83				1051.92	1211.93
1052.5	4984.25				1052.5	1216.12
1053.07	4973.5				1053.07	1220.19
1053.64	4964.51				1053.64	1222.21
1054.21	4957.56				1054.21	1222.5
1054.79	4955.13				1054.79	1222.01
1055.36	4954.09				1055.36	1221.82
1055.93	4954.78				1055.93	1221.38
1056.51	4956.9				1056.51	1221.76
1057.08	4964.14				1057.08	1220.89
1057.65	4972.27				1057.65	1217.84
1058.23	4980.84				1058.23	1213.45
1058.8	4989.74				1058.8	1210.23
1059.37	4996.11				1059.37	1207.4
1059.95	5002.38				1059.95	1205.85
1060.52	5008.06				1060.52	1204.88
1061.09	5013.12				1061.09	1204.37
1061.66	5017.35				1061.66	1204.34
1062.24	5021.04				1062.24	1204.78
1062.81	5024.65				1062.81	1204.73
1063.38	5027.21				1063.38	1204.07
1063.95	5029.37				1063.95	1203.82
1064.53	5031.28				1064.53	1203.74
1065.1	5033.3				1065.1	1204
1065.67	5034.98				1065.67	1205.46
1066.24	5038.21				1066.24	1207.69
1066.82	5040.71				1066.82	1210.09
1067.39	5044.41				1067.39	1212.1
1067.96	5048.08				1067.96	1213.87
1068.53	5050.92				1068.53	1214.83
1069.1	5052.53				1069.1	1215.44
1069.68	5053.97				1069.68	1215.5
1070.25	5051.28				1070.25	1215.29
1070.82	5046.45				1070.82	1214.67
1071.39	5039.33				1071.39	1213.84
1071.96	5031.57				1071.96	1212.77
1072.53	5024.14				1072.53	1210.79
1073.11	5018.08				1073.11	1208.62
1073.68	5016.46				1073.68	1206.17
1074.25	5015.78				1074.25	1203.9
1074.82	5018.24				1074.82	1203.5
1075.39	5020.38				1075.39	1205.04
1075.97	5022.55				1075.97	1207.14
1076.54	5025				1076.54	1209.16
1077.11	5024.32				1077.11	1210.03
1077.68	5022.07				1077.68	1210.13
1078.25	5017.22				1078.25	1209.17
1078.82	5005.53				1078.82	1207.6
1079.39	4992.06				1079.39	1204.52
1079.96	4982.9				1079.96	1201.27
1080.54	4974.63				1080.54	1198.19
1081.11	4967.12				1081.11	1195.89
1081.68	4960.34				1081.68	1195.57
1082.25	4953.81				1082.25	1196.06
1082.82	4948.22				1082.82	1196.91
1083.39	4943.26				1083.39	1199.69
1083.96	4939.22				1083.96	1203.22
1084.53	4936.74				1084.53	1207.05
1085.1	4936.79				1085.1	1211.27
1085.68	4936.43				1085.68	1215.21
1086.25	4937.03				1086.25	1218.77
1086.82	4938.22				1086.82	1220.49
1087.39	4941.18				1087.39	1222.59
1087.96	4934.47				1087.96	1223.88
1088.53	4916.86				1088.53	1224.44
1089.1	4919.83				1089.1	1224.63
1089.67	4924.25				1089.67	1224.68
1090.24	4930.77				1090.24	1224.64
1090.81	4939.11				1090.81	1225.82
1091.38	4947.44				1091.38	1228.77
1091.95	4957.65				1091.95	1231.84
1092.52	4970.48				1092.52	1234.58
1093.09	4985.78				1093.09	1236.95
1093.66	4970.32				1093.66	1238.47
1094.23	4953.66				1094.23	1239.37
1094.8	4932.16				1094.8	1239.46
1095.37	4909.91				1095.37	1238.78
1095.94	4881.51				1095.94	1237.18
1096.51	4857.3				1096.51	1235.28
1097.08	4857.39				1097.08	1231.99
1097.65	4863.35				1097.65	1227.83
1098.22	4975.08				1098.22	1222.84
1098.79	4988.01				1098.79	1217.82
1099.36	4903				1099.36	1212.92
1099.93	4896.85				1099.93	1209.21
1100.5	4911.08				1100.5	1207.82
1101.07	4930.62				1101.07	1207.1
1101.64	4934.79				1101.64	1207.89
1102.21	4936.09				1102.21	1209.78
1102.78	4923.56				1102.78	1212.22
1103.34	4915.25				1103.34	1215.46
1103.92	4908.7				1103.92	1219.16
1104.48	4903.96				1104.48	1222.89
1105.05	4899.62				1105.05	1227.47
1105.62	4899.57				1105.62	1233.83
1106.19	4900.79				1106.19	1240.02
1106.76	4902.01				1106.76	1245.01
1107.33	4902.03				1107.33	1245.72
1107.9	4901.32				1107.9	1244.3
1108.47	4898.97				1108.47	1241.57
1109.04	4896.21				1109.04	1238
1109.61	4893.11				1109.61	1233.95
1110.17	4889.79				1110.17	1230.89
1110.74	4886.02				1110.74	1228.32
1111.31	4882.31				1111.31	1224.7
1111.88	4878.23				1111.88	1221.45
1112.45	4873.58				1112.45	1218.71
1113.02	4868.48				1113.02	1219.03
1113.59	4862.33				1113.59	1223.31
1114.15	4856.25				1114.15	1228.01
1114.72	4851.12				1114.72	1229.66
1115.29	4847.59				1115.29	1230.9
1115.86	4846.65				1115.86	1231.77
1116.43	4847.53				1116.43	1231.86
1117	4851.05				1117	1231.47
1117.56	4859.89				1117.56	1230.64
1118.13	4869.43				1118.13	1228.31
1118.7	4878.19				1118.7	1225.31
1119.27	4883.96				1119.27	1221.07
1119.84	4886.95				1119.84	1216.16
1120.4	4887.23				1120.4	1210.75
1120.97	4886.06				1120.97	1204.27
1121.54	4882.85				1121.54	1201.16
1122.11	4878.65				1122.11	1200.84
1122.68	4870.99				1122.68	1201.32
1123.24	4862.85				1123.24	1202.86
1123.81	4854.82				1123.81	1205.23
1124.38	4849.4				1124.38	1207.99
1124.95	4845.54				1124.95	1210.97
1125.51	4844.08				1125.51	1213.97
1126.08	4847.64				1126.08	1216.3
1126.65	4852.2				1126.65	1218.51
1127.22	4857.33				1127.22	1220.4
1127.79	4862.12				1127.79	1222.27
1128.35	4864.46				1128.35	1224.21
1128.92	4866.26				1128.92	1226.32
1129.49	4867.16				1129.49	1228.46
1130.05	4867.7				1130.05	1230.94
1130.62	4867.58				1130.62	1233.52
1131.19	4866.9				1131.19	1236.07
1131.76	4865.41				1131.76	1238.6
1132.32	4862.8				1132.32	1240.86
1132.89	4860.12				1132.89	1242.67
1133.46	4855.41				1133.46	1244.5
1134.02	4850.73				1134.02	1246.19
1134.59	4845.62				1134.59	1247.6
1135.16	4841.16				1135.16	1248.83
1135.72	4839.03				1135.72	1249.53
1136.29	4839.34				1136.29	1249.84
1136.86	4840.81				1136.86	1248.64
1137.42	4841.83				1137.42	1247.16
1137.99	4842.65				1137.99	1245.03
1138.56	4843.4				1138.56	1241.97
1139.12	4843.16				1139.12	1237.41
1139.69	4841.05				1139.69	1231.61
1140.26	4838.58				1140.26	1225.9
1140.82	4834.26				1140.82	1225.79
1141.39	4828.97				1141.39	1227.02
1141.96	4823.16				1141.96	1228.41
1142.52	4817.48				1142.52	1229.18
1143.09	4813.18				1143.09	1229.65
1143.66	4811.76				1143.66	1229.97
1144.22	4810.53				1144.22	1229.79
1144.79	4809.59				1144.79	1229.69
1145.35	4808.25				1145.35	1229.59
1145.92	4807.07				1145.92	1229.45
1146.48	4804.58				1146.48	1229.46
1147.05	4801.82				1147.05	1229.16
1147.62	4799.8				1147.62	1228.86
1148.18	4797.38				1148.18	1227.98
1148.75	4795.23				1148.75	1226.17
1149.31	4792.6				1149.31	1222.26
1149.88	4788.4				1149.88	1218.22
1150.44	4782.46				1150.44	1214.54
1151.01	4773.22				1151.01	1212.49
1151.58	4763.99				1151.58	1213.49
1152.14	4754.95				1152.14	1215.41
1152.71	4747.17				1152.71	1217.64
1153.27	4741.57				1153.27	1219.89
1153.84	4739.97				1153.84	1221.25
1154.4	4740.58				1154.4	1222.62
1154.97	4742.27				1154.97	1224.11
1155.53	4743.84				1155.53	1225.56
1156.1	4745.98				1156.1	1226.93
1156.66	4746.36				1156.66	1228.38
1157.23	4745.52				1157.23	1229.45
1157.79	4745.13				1157.79	1230.27
1158.36	4745.89				1158.36	1230.77
1158.92	4746.26				1158.92	1231.14
1159.49	4747.41				1159.49	1231.7
1160.05	4746.37				1160.05	1232.57
1160.62	4743.81				1160.62	1233.52
1161.18	4738.51				1161.18	1234.76
1161.75	4734.17				1161.75	1236.77
1162.31	4730.03				1162.31	1238.37
1162.88	4727.63				1162.88	1239.46
1163.44	4725.16				1163.44	1239.72
1164.01	4722.55				1164.01	1238.25
1164.57	4719.93				1164.57	1233.64
1165.13	4717.37				1165.13	1229.07
1165.7	4715.02				1165.7	1224.76
1166.26	4712.89				1166.26	1221.68
1166.83	4711.37				1166.83	1219.12
1167.39	4709.74				1167.39	1217.15
1167.96	4708.21				1167.96	1215.63
1168.52	4706.7				1168.52	1214.7
1169.08	4704.58				1169.08	1214.54
1169.65	4702.12				1169.65	1214.89
1170.21	4699.51				1170.21	1216.07
1170.78	4693.79				1170.78	1217.7
1171.34	4687.6				1171.34	1219.9
1171.91	4680.97				1171.91	1222.56
1172.47	4674.17				1172.47	1225.41
1173.03	4670.86				1173.03	1228.63
1173.6	4670.72				1173.6	1231.54
1174.16	4670.54				1174.16	1233.74
1174.72	4670.71				1174.72	1235.27
1175.29	4671.38				1175.29	1237.25
1175.85	4672.44				1175.85	1238.96
1176.41	4673.32				1176.41	1240.73
1176.98	4674.5				1176.98	1242.85
1177.54	4675.73				1177.54	1244.3
1178.1	4677.23				1178.1	1245.45
1178.67	4678.86				1178.67	1246.3
1179.23	4680.6				1179.23	1246.88
1179.8	4682.33				1179.8	1247.19
1180.36	4683.88				1180.36	1248.05
1180.92	4685.32				1180.92	1250.53
1181.48	4686.6				1181.48	1252.85
1182.05	4687.1				1182.05	1255.62
1182.61	4687.09				1182.61	1258.13
1183.17	4684.57				1183.17	1258.36
1183.74	4682.07				1183.74	1256.61
1184.3	4678.6				1184.3	1249.26
1184.86	4674.49				1184.86	1245.81
1185.43	4669.75				1185.43	1241.81
1185.99	4664.07				1185.99	1237.27
1186.55	4658.52				1186.55	1229.99
1187.11	4653.46				1187.11	1220.59
1187.68	4649.79				1187.68	1210.93
1188.24	4647.63				1188.24	1202.39
1188.8	4648.62				1188.8	1196.55
1189.36	4651.86				1189.36	1233.33
1189.93	4656.29				1189.93	1237.79
1190.49	4663.66				1190.49	1241.51
1191.05	4672.06				1191.05	1244.87
1191.61	4681.02				1191.61	1248.34
1192.18	4690.06				1192.18	1251.87
1192.74	4698.45				1192.74	1255.06
1193.3	4704.46				1193.3	1259
1193.86	4708.59				1193.86	1262.71
1194.42	4712.08				1194.42	1266.25
1194.99	4714.36				1194.99	1269.21
1195.55	4715.08				1195.55	1270.51
1196.11	4713.17				1196.11	1269.33
1196.67	4709.92				1196.67	1268.21
1197.23	4705.77				1197.23	1266.59
1197.8	4701.26				1197.8	1265.01
1198.36	4697.81				1198.36	1264.14
1198.92	4695.95				1198.92	1263.57
1199.48	4693.46				1199.48	1264.36
1200.04	4690.95				1200.04	1266.55
1200.61	4688.13				1200.61	1264.76
1201.17	4684.67				1201.17	1262.68
1201.73	4680.7				1201.73	1260.74
1202.29	4675.75				1202.29	1259.06
1202.85	4669.79				1202.85	1258.42
1203.41	4663.31				1203.41	1257.85
1203.97	4656.77				1203.97	1258.46
1204.54	4650.87				1204.54	1259.27
1205.1	4647.12				1205.1	1260.22
1205.66	4646.49				1205.66	1261.44
1206.22	4648.44				1206.22	1261.08
1206.78	4655.37				1206.78	1260.02
1207.34	4663.59				1207.34	1259.36
1207.9	4672.4				1207.9	1259.21
1208.46	4677.78				1208.46	1260.19
1209.03	4682.5				1209.03	1261.89
1209.59	4684.57				1209.59	1264
1210.15	4682.85				1210.15	1267.81
1210.71	4678.73				1210.71	1272.26
1211.27	4679.68				1211.27	1276.75
1211.83	4677.31				1211.83	1281.15
1212.39	4673.45				1212.39	1285.54
1212.95	4669.04				1212.95	1287.65
1213.51	4665.05				1213.51	1290.35
1214.07	4662.17				1214.07	1293.07
1214.63	4660.46				1214.63	1295.75
1215.19	4659.25				1215.19	1297.98
1215.75	4658.1				1215.75	1299.85
1216.31	4657.21				1216.31	1301.03
1216.87	4656.69				1216.87	1301.16
1217.43	4656.11				1217.43	1300.45
1217.99	4655.53				1217.99	1299.24
1218.55	4655.64				1218.55	1297.71
1219.11	4654.16				1219.11	1295.83
1219.67	4652.8				1219.67	1293.79
1220.23	4651.27				1220.23	1291.64
1220.79	4649.39				1220.79	1289.47
1221.35	4647.73				1221.35	1286.99
1221.91	4646.88				1221.91	1284.44
1222.47	4649.14				1222.47	1281.51
1223.03	4650.99				1223.03	1278.45
1223.59	4654.26				1223.59	1275.32
1224.15	4657.73				1224.15	1272.38
1224.71	4662.3				1224.71	1270.07
1225.27	4668.8				1225.27	1268.04
1225.83	4674.57				1225.83	1266.67
1226.39	4678.71				1226.39	1266.44
1226.95	4673.41				1226.95	1268.7
1227.51	4668.1				1227.51	1272.15
1228.07	4662.58				1228.07	1276.92
1228.63	4657.81				1228.63	1279.33
1229.19	4655.21				1229.19	1281.14
1229.75	4653.93				1229.75	1283.71
1230.31	4655.05				1230.31	1287.25
1230.87	4657.09				1230.87	1291.1
1231.43	4660.58				1231.43	1294.35
1231.98	4664.94				1231.98	1297.04
1232.54	4671.98				1232.54	1298.96
1233.1	4679.64				1233.1	1299.77
1233.66	4687.08				1233.66	1299.6
1234.22	4692.49				1234.22	1298.84
1234.78	4693.41				1234.78	1298.28
1235.34	4690.59				1235.34	1298.14
1235.9	4685.72				1235.9	1301.21
1236.46	4676.77				1236.46	1306.2
1237.02	4662.38				1237.02	1309.37
1237.58	4635.93				1237.58	1314.27
1238.13	4617.44				1238.13	1318.84
1238.69	4571.31				1238.69	1322.31
1239.25	4501.39				1239.25	1324.04
1239.81	4531.63				1239.81	1322.08
1240.37	4602.39				1240.37	1319.76
1240.93	4652.86				1240.93	1317.27
1241.48	4682.96				1241.48	1316.55
1242.04	4693.53				1242.04	1314.64
1242.6	4689.22				1242.6	1313.09
1243.16	4679.92				1243.16	1311.79
1243.72	4662.3				1243.72	1311.18
1244.28	4641.53				1244.28	1311.02
1244.83	4621.27				1244.83	1311.41
1245.39	4607.11				1245.39	1312.56
1245.95	4595.24				1245.95	1314.34
1246.51	4595.06				1246.51	1317.09
1247.07	4590.28				1247.07	1319.96
1247.62	4590.4				1247.62	1322.96
1248.18	4589.56				1248.18	1326.04
1248.74	4588.63				1248.74	1328.62
1249.3	4587.4				1249.3	1329.92
1249.85	4587.96				1249.85	1329.34
1250.41	4602.15				1250.41	1327.02
1250.97	4611.44				1250.97	1323.33
1251.53	4621.51				1251.53	1319.8
1252.08	4630.26				1252.08	1316.26
1252.64	4638.02				1252.64	1313.06
1253.2	4642.97				1253.2	1310.69
1253.76	4646.09				1253.76	1308.72
1254.31	4646.88				1254.31	1308.84
1254.87	4642.95				1254.87	1310.95
1255.43	4639.15				1255.43	1312.84
1255.99	4637.56				1255.99	1315.1
1256.54	4638.55				1256.54	1315.09
1257.1	4638.63				1257.1	1316.88
1257.66	4637.54				1257.66	1319.64
1258.22	4632.88				1258.22	1323.38
1258.77	4626.38				1258.77	1325.58
1259.33	4616.06				1259.33	1327.93
1259.89	4606.21				1259.89	1330.34
1260.44	4597.26				1260.44	1332.77
1261	4591.5				1261	1336.26
1261.56	4587.18				1261.56	1339.84
1262.11	4586.31				1262.11	1343.61
1262.67	4589.76				1262.67	1345.81
1263.23	4595.14				1263.23	1346.83
1263.78	4601.69				1263.78	1346.52
1264.34	4610.11				1264.34	1345.94
1264.9	4618.69				1264.9	1345.06
1265.45	4625.56				1265.45	1344.06
1266.01	4632.43				1266.01	1342.89
1266.57	4638.09				1266.57	1341.38
1267.12	4642.71				1267.12	1339.82
1267.68	4646.53				1267.68	1338.63
1268.23	4649.13				1268.23	1338.11
1268.79	4649.98				1268.79	1339.35
1269.35	4649.58				1269.35	1340.41
1269.9	4648.62				1269.9	1336.79
1270.46	4646.63				1270.46	1334.06
1271.01	4644.19				1271.01	1332.28
1271.57	4638.36				1271.57	1330.07
1272.13	4629.49				1272.13	1327.6
1272.68	4621.66				1272.68	1324.9
1273.24	4614.33				1273.24	1321.58
1273.79	4608.64				1273.79	1318.83
1274.35	4600.7				1274.35	1317.05
1274.91	4589.81				1274.91	1317.73
1275.46	4578.41				1275.46	1319.11
1276.02	4567.75				1276.02	1321.84
1276.57	4558.18				1276.57	1325.22
1277.13	4550.86				1277.13	1329.62
1277.68	4547				1277.68	1334.78
1278.24	4544.95				1278.24	1340.28
1278.8	4546.3				1278.8	1345.87
1279.35	4550.93				1279.35	1351.48
1279.91	4556.93				1279.91	1357.82
1280.46	4568.06				1280.46	1358.9
1281.02	4580.51				1281.02	1357.97
1281.57	4592.72				1281.57	1356.52
1282.13	4601.17				1282.13	1354.83
1282.68	4606.06				1282.68	1351.97
1283.24	4609.08				1283.24	1349.15
1283.79	4609.35				1283.79	1346.82
1284.35	4607.06				1284.35	1345.25
1284.9	4602.52				1284.9	1346.57
1285.46	4592.75				1285.46	1348.51
1286.01	4580.65				1286.01	1350.2
1286.57	4566.69				1286.57	1351.76
1287.12	4551.42				1287.12	1352.59
1287.68	4536.94				1287.68	1353.29
1288.23	4524.34				1288.23	1354.12
1288.78	4511.35				1288.78	1355.07
1289.34	4498.8				1289.34	1355.81
1289.89	4488.41				1289.89	1357.65
1290.45	4479.93				1290.45	1359.78
1291	4475.78				1291	1361.86
1291.56	4472.45				1291.56	1362.31
1292.11	4470.59				1292.11	1360.8
1292.67	4470.14				1292.67	1359.92
1293.22	4470.85				1293.22	1358.88
1293.78	4472.18				1293.78	1358.33
1294.33	4473.43				1294.33	1358.74
1294.88	4474.9				1294.88	1359.32
1295.44	4475.3				1295.44	1359.11
1295.99	4474.94				1295.99	1358.33
1296.55	4473.97				1296.55	1356.76
1297.1	4472.32				1297.1	1354.4
1297.65	4470.23				1297.65	1352.67
1298.21	4468.2				1298.21	1351.45
1298.76	4465.96				1298.76	1351.46
1299.31	4463.71				1299.31	1352.01
1299.87	4460.95				1299.87	1355.46
1300.42	4459.21				1300.42	1359.14
1300.98	4456.2				1300.98	1362.62
1301.53	4452.34				1301.53	1365.45
1302.08	4447.4				1302.08	1366.05
1302.64	4441.19				1302.64	1365.88
1303.19	4435.88				1303.19	1364.93
1303.74	4434.38				1303.74	1363.2
1304.3	4430.56				1304.3	1360.61
1304.85	4426.88				1304.85	1357.21
1305.4	4423.26				1305.4	1353.04
1305.96	4419.91				1305.96	1348.18
1306.51	4419.34				1306.51	1342.51
1307.06	4421.69				1307.06	1335.5
1307.62	4425.91				1307.62	1329.32
1308.17	4430.3				1308.17	1327.26
1308.72	4434.3				1308.72	1327.19
1309.28	4437.94				1309.28	1327.85
1309.83	4435.97				1309.83	1329.67
1310.38	4432.81				1310.38	1332.78
1310.94	4405.91				1310.94	1338.05
1311.49	4396.93				1311.49	1343.7
1312.04	4387.51				1312.04	1349.04
1312.59	4378.94				1312.59	1353.85
1313.14	4371.3				1313.14	1357.38
1313.7	4365.21				1313.7	1359.4
1314.25	4358.97				1314.25	1359.84
1314.8	4356.53				1314.8	1359.76
1315.36	4354.59				1315.36	1358.97
1315.91	4353.63				1315.91	1357.7
1316.46	4353.24				1316.46	1356.16
1317.01	4353.6				1317.01	1354.55
1317.57	4354.41				1317.57	1353.25
1318.12	4355.23				1318.12	1351.51
1318.67	4355.29				1318.67	1349.66
1319.22	4354.53				1319.22	1348.06
1319.77	4354.72				1319.77	1346.51
1320.33	4354.72				1320.33	1345.25
1320.88	4354.96				1320.88	1344.34
1321.43	4355.46				1321.43	1344.27
1321.98	4356.02				1321.98	1344.93
1322.54	4356.58				1322.54	1345.98
1323.09	4356.66				1323.09	1347.41
1323.64	4356.82				1323.64	1347.76
1324.19	4357.35				1324.19	1347.11
1324.74	4357.91				1324.74	1345.8
1325.29	4358.6				1325.29	1344.98
1325.85	4358.75				1325.85	1344.99
1326.4	4358.35				1326.4	1346.85
1326.95	4357.03				1326.95	1349.73
1327.5	4351.99				1327.5	1352.02
1328.05	4343.12				1328.05	1353.66
1328.6	4334.03				1328.6	1353.39
1329.15	4324.69				1329.15	1350.4
1329.71	4315.94				1329.71	1345.7
1330.26	4308.94				1330.26	1340.18
1330.81	4301.76				1330.81	1333.97
1331.36	4293.55				1331.36	1327.85
1331.91	4285.25				1331.91	1322.18
1332.46	4277.56				1332.46	1316.3
1333.01	4269.76				1333.01	1311.97
1333.56	4262.62				1333.56	1308.76
1334.11	4255.94				1334.11	1307.49
1334.67	4251.04				1334.67	1306.3
1335.22	4246.72				1335.22	1305.56
1335.77	4243.62				1335.77	1305.64
1336.32	4240.84				1336.32	1306.64
1336.87	4237.74				1336.87	1308.31
1337.42	4232.78				1337.42	1311.83
1337.97	4224.82				1337.97	1315.49
1338.52	4217.08				1338.52	1319.52
1339.07	4209.55				1339.07	1320.99
1339.62	4204.58				1339.62	1320.81
1340.17	4203.43				1340.17	1320.27
1340.72	4204.17				1340.72	1319.21
1341.27	4205.25				1341.27	1317.79
1341.82	4207.44				1341.82	1316.45
1342.38	4206.36				1342.38	1315.73
1342.93	4210.47				1342.93	1313.8
1343.48	4214.06				1343.48	1311.9
1344.03	4215.94				1344.03	1309.99
1344.58	4213.22				1344.58	1309.27
1345.13	4209.49				1345.13	1309.38
1345.68	4203.64				1345.68	1310.52
1346.23	4196.63				1346.23	1310.67
1346.78	4184.65				1346.78	1310.88
1347.33	4171.47				1347.33	1310.71
1347.88	4158.85				1347.88	1309.73
1348.43	4151.18				1348.43	1309.34
1348.98	4145.09				1348.98	1309.63
1349.53	4141.46				1349.53	1309.9
1350.08	4139.87				1350.08	1310.26
1350.63	4142.21				1350.63	1310.48
1351.18	4148.41				1351.18	1310.89
1351.72	4157				1351.72	1311.18
1352.27	4167.13				1352.27	1310.93
1352.82	4187.22				1352.82	1309.64
1353.37	4195.68				1353.37	1305.27
1353.92	4199.08				1353.92	1298.53
1354.47	4193.79				1354.47	1293.88
1355.02	4185.76				1355.02	1291.53
1355.57	4176.39				1355.57	1290.06
1356.12	4167.02				1356.12	1289.15
1356.67	4158.95				1356.67	1288.57
1357.22	4151.75				1357.22	1288.58
1357.77	4144.01				1357.77	1288.91
1358.32	4135.62				1358.32	1289.27
1358.86	4126.7				1358.86	1290.59
1359.41	4118.73				1359.41	1291.9
1359.96	4111.7				1359.96	1293
1360.51	4106.31				1360.51	1293.98
1361.06	4102.95				1361.06	1293.67
1361.61	4104.69				1361.61	1291.81
1362.16	4108.54				1362.16	1289.4
1362.71	4114.63				1362.71	1286.61
1363.26	4115.21				1363.26	1283.7
1363.81	4113.85				1363.81	1280.52
1364.35	4111.8				1364.35	1277.16
1364.9	4108.25				1364.9	1274.39
1365.45	4106.23				1365.45	1272.1
1366	4106.17				1366	1270.48
1366.55	4105.63				1366.55	1271.35
1367.1	4104.5				1367.1	1275.42
1367.64	4102.85				1367.64	1277.26
1368.19	4100.81				1368.19	1279.64
1368.74	4098.23				1368.74	1276.7
1369.29	4095.07				1369.29	1264.76
1369.84	4092.79				1369.84	1267.14
1370.38	4090.07				1370.38	1269.73
1370.93	4087.04				1370.93	1271.97
1371.48	4083.6				1371.48	1274.37
1372.03	4079.62				1372.03	1283.54
1372.58	4073.97				1372.58	1283.22
1373.12	4067.24				1373.12	1280.81
1373.67	4060.96				1373.67	1277.64
1374.22	4054.46				1374.22	1273.64
1374.77	4048.41				1374.77	1269.61
1375.32	4044.87				1375.32	1265.24
1375.86	4043.46				1375.86	1260.96
1376.41	4044.94				1376.41	1256.48
1376.96	4047.26				1376.96	1251.84
1377.51	4049.61				1377.51	1247.69
1378.05	4053.15				1378.05	1243.8
1378.6	4055.73				1378.6	1239.92
1379.15	4058.08				1379.15	1235.5
1379.7	4060.02				1379.7	1231.33
1380.25	4061.14				1380.25	1227.84
1380.79	4061.18				1380.79	1230.21
1381.34	4059.05				1381.34	1232.75
1381.89	4055.2				1381.89	1234.18
1382.43	4049.68				1382.43	1234.47
1382.98	4043.65				1382.98	1233.02
1383.53	4037.27				1383.53	1230.02
1384.07	4030.31				1384.07	1226.08
1384.62	4022.95				1384.62	1221.92
1385.17	4015.18				1385.17	1218.64
1385.71	4008.67				1385.71	1216.39
1386.26	4001.11				1386.26	1214.99
1386.81	3992.84				1386.81	1213.68
1387.36	3984.03				1387.36	1220.31
1387.9	3974.94				1387.9	1219.02
1388.45	3965.77				1388.45	1217.19
1389	3956.96				1389	1215.34
1389.54	3948.52				1389.54	1213.21
1390.09	3940.27				1390.09	1210.7
1390.64	3933.25				1390.64	1208.12
1391.18	3927.07				1391.18	1205.14
1391.73	3921.9				1391.73	1201.74
1392.28	3917.26				1392.28	1198.24
1392.82	3913.19				1392.82	1194.28
1393.37	3910.72				1393.37	1190.59
1393.92	3909.54				1393.92	1187.19
1394.46	3909.35				1394.46	1184.55
1395.01	3909.77				1395.01	1183.01
1395.55	3909.75				1395.55	1182.85
1396.1	3909.2				1396.1	1183.69
1396.64	3908.03				1396.64	1186.13
1397.19	3905.82				1397.19	1188.76
1397.74	3903.4				1397.74	1191.39
1398.28	3901.11				1398.28	1193.73
1398.83	3900.59				1398.83	1194.9
1399.37	3901.18				1399.37	1195.89
1399.92	3900.88				1399.92	1196.55
1400.47	3899.12				1400.47	1196.45
1401.01	3895.19				1401.01	1195.8
1401.56	3886.82				1401.56	1194.77
1402.1	3877.18				1402.1	1193.41
1402.65	3867.6				1402.65	1191.76
1403.19	3858.56				1403.19	1188.74
1403.74	3853.14				1403.74	1185.4
1404.29	3852.85				1404.29	1181.54
1404.83	3854.58				1404.83	1177.94
1405.38	3857.1				1405.38	1174.55
1405.92	3860.14				1405.92	1171.7
1406.47	3862.36				1406.47	1168.99
1407.01	3863.21				1407.01	1166.38
1407.56	3863.94				1407.56	1163.98
1408.1	3863.79				1408.1	1162.12
1408.65	3862.99				1408.65	1159.41
1409.19	3856.94				1409.19	1156.91
1409.74	3847.57				1409.74	1154.46
1410.28	3836.95				1410.28	1152.21
1410.83	3826.51				1410.83	1150.74
1411.37	3816.41				1411.37	1150.22
1411.92	3808.98				1411.92	1151.57
1412.46	3802.41				1412.46	1152.69
1413.01	3798.65				1413.01	1153.86
1413.55	3798.01				1413.55	1155.04
1414.1	3798.98				1414.1	1155.49
1414.64	3802.64				1414.64	1154.34
1415.18	3806.53				1415.18	1152.34
1415.73	3809.8				1415.73	1149.3
1416.27	3812.47				1416.27	1145.72
1416.82	3817.6				1416.82	1141.79
1417.36	3822.63				1417.36	1137.99
1417.91	3826.8				1417.91	1134.04
1418.45	3830.91				1418.45	1130.38
1419	3831.96				1419	1127.64
1419.54	3830.61				1419.54	1122.77
1420.08	3824.92				1420.08	1116.66
1420.63	3819.49				1420.63	1111.83
1421.17	3813.21				1421.17	1110.28
1421.72	3805.9				1421.72	1110.67
1422.26	3798.26				1422.26	1111.7
1422.8	3790.7				1422.8	1114.28
1423.35	3783.83				1423.35	1117.14
1423.89	3776.92				1423.89	1119.77
1424.44	3771.08				1424.44	1121.27
1424.98	3766.44				1424.98	1122.21
1425.52	3762.86				1425.52	1122.38
1426.07	3760.02				1426.07	1121.8
1426.61	3757.72				1426.61	1121.19
1427.15	3755.69				1427.15	1120.4
1427.7	3753.9				1427.7	1119.31
1428.24	3752.16				1428.24	1118.04
1428.78	3751.05				1428.78	1117.2
1429.33	3750.1				1429.33	1116.28
1429.87	3749.27				1429.87	1115.09
1430.41	3749.06				1430.41	1113.78
1430.96	3749.25				1430.96	1112.43
1431.5	3750.19				1431.5	1111.23
1432.04	3750.9				1432.04	1110.26
1432.59	3750.53				1432.59	1110.04
1433.13	3748.94				1433.13	1110.23
1433.67	3743.2				1433.67	1110.03
1434.22	3733.77				1434.22	1109.19
1434.76	3716.7				1434.76	1108.31
1435.3	3697.87				1435.3	1106.1
1435.85	3679.6				1435.85	1102.56
1436.39	3666.98				1436.39	1098.69
1436.93	3656.65				1436.93	1095.04
1437.47	3648.95				1437.47	1091.16
1438.02	3642.99				1438.02	1088
1438.56	3638.55				1438.56	1085.12
1439.1	3637.13				1439.1	1082.79
1439.65	3639.51				1439.65	1081.45
1440.19	3656.16				1440.19	1081.33
1440.73	3654.03				1440.73	1081.6
1441.27	3643.14				1441.27	1082.49
1441.81	3639.54				1441.81	1084.24
1442.36	3637.27				1442.36	1086.51
1442.9	3636.16				1442.9	1089.64
1443.44	3635.28				1443.44	1092.77
1443.98	3635				1443.98	1095.64
1444.53	3634.28				1444.53	1098.29
1445.07	3634.74				1445.07	1099.86
1445.61	3634.1				1445.61	1099.8
1446.15	3634.93				1446.15	1098.53
1446.7	3636.26				1446.7	1096.16
1447.24	3637.12				1447.24	1092.85
1447.78	3637.63				1447.78	1089.14
1448.32	3637.48				1448.32	1084.63
1448.86	3636.54				1448.86	1079.56
1449.4	3631.13				1449.4	1074.28
1449.95	3623.71				1449.95	1068.86
1450.49	3613.56				1450.49	1063.39
1451.03	3602.9				1451.03	1058.4
1451.57	3592.12				1451.57	1055.49
1452.11	3583.56				1452.11	1053.66
1452.66	3575.31				1452.66	1054.48
1453.2	3568.75				1453.2	1057.6
1453.74	3564.98				1453.74	1061.95
1454.28	3564.08				1454.28	1067.6
1454.82	3567.04				1454.82	1073.41
1455.36	3570.86				1455.36	1078.72
1455.9	3576.47				1455.9	1082.89
1456.44	3582.36				1456.44	1086.49
1456.99	3588.15				1456.99	1089.46
1457.53	3593.03				1457.53	1091.21
1458.07	3595.96				1458.07	1092.14
1458.61	3596.7				1458.61	1092.5
1459.15	3595.41				1459.15	1092.24
1459.69	3592.68				1459.69	1091.41
1460.23	3587.28				1460.23	1089.52
1460.77	3581.16				1460.77	1087.27
1461.32	3574.52				1461.32	1084.72
1461.85	3567.22				1461.85	1082.22
1462.4	3560.37				1462.4	1080.45
1462.94	3553.14				1462.94	1079.87
1463.48	3546.96				1463.48	1079.54
1464.02	3542.78				1464.02	1079.17
1464.56	3539.64				1464.56	1078.65
1465.1	3537.7				1465.1	1078.04
1465.64	3536.28				1465.64	1077.13
1466.18	3535.14				1466.18	1075.38
1466.72	3533.83				1466.72	1073.61
1467.26	3532.38				1467.26	1071.54
1467.8	3530.28				1467.8	1068.75
1468.34	3527.91				1468.34	1067.11
1468.88	3526.44				1468.88	1065.64
1469.42	3527.57				1469.42	1065.67
1469.96	3528.74				1469.96	1064.9
1470.5	3530.75				1470.5	1063.21
1471.04	3532.15				1471.04	1061.59
1471.58	3530.66				1471.58	1059.3
1472.12	3525.43				1472.12	1056.84
1472.66	3519.77				1472.66	1054.41
1473.2	3511.97				1473.2	1051.83
1473.74	3504.27				1473.74	1049.5
1474.28	3495.76				1474.28	1046
1474.82	3490.06				1474.82	1042.73
1475.36	3479.67				1475.36	1040.86
1475.9	3467.44				1475.9	1042.27
1476.44	3456.41				1476.44	1044.44
1476.98	3450.45				1476.98	1047.98
1477.52	3448.03				1477.52	1052.27
1478.06	3453.11				1478.06	1057.28
1478.6	3464.87				1478.6	1061.9
1479.14	3475.79				1479.14	1067.36
1479.68	3481.67				1479.68	1072.02
1480.22	3485.32				1480.22	1074.39
1480.76	3487.1				1480.76	1075.58
1481.3	3487.8				1481.3	1077.27
1481.84	3486.8				1481.84	1077.46
1482.38	3486.16				1482.38	1073.92
1482.91	3485.03				1482.91	1067.5
1483.45	3483.27				1483.45	1054.96
1483.99	3481.67				1483.99	1049.2
1484.53	3480.37				1484.53	1043.14
1485.07	3474.58				1485.07	1037.24
1485.61	3467.3				1485.61	1032.87
1486.15	3458.31				1486.15	1032.16
1486.69	3448.53				1486.69	1035.54
1487.23	3440.14				1487.23	1034.09
1487.76	3435.42				1487.76	1031.89
1488.3	3431.39				1488.3	1029.53
1488.84	3426.1				1488.84	1027.35
1489.38	3419.15				1489.38	1025.18
1489.92	3413.02				1489.92	1023.44
1490.46	3405.88				1490.46	1021.77
1491	3401.24				1491	1020.3
1491.53	3401.21				1491.53	1018.97
1492.07	3401.2				1492.07	1017.85
1492.61	3405.63				1492.61	1016.92
1493.15	3411.28				1493.15	1016.33
1493.69	3416.93				1493.69	1015.83
1494.23	3422				1494.23	1015.55
1494.76	3424.46				1494.76	1015.67
1495.3	3423.31				1495.3	1016.33
1495.84	3418.76				1495.84	1017.72
1496.38	3413.93				1496.38	1021.86
1496.92	3409.16				1496.92	1026.96
1497.46	3403.57				1497.46	1031.68
1497.99	3399.63				1497.99	1035.67
1498.53	3395.67				1498.53	1038.14
1499.07	3390.45				1499.07	1039.33
1499.61	3386.95				1499.61	1038.82
1500.14	3385.35				1500.14	1037.45
1500.68	3382.17				1500.68	1035.17
1501.22	3381.76				1501.22	1032.51
1501.76	3383.62				1501.76	1030.26
1502.29	3385.63				1502.29	1028.29
1502.83	3382.9				1502.83	1026.44
1503.37	3383.27				1503.37	1025.45
1503.91	3383.11				1503.91	1025.97
1504.44	3383.46				1504.44	1026.81
1504.98	3383.32				1504.98	1030.68
1505.52	3382.49				1505.52	1035.12
1506.06	3383.31				1506.06	1039.79
1506.59	3386.3				1506.59	1044.26
1507.13	3389.2				1507.13	1048.38
1507.67	3392.21				1507.67	1052.01
1508.21	3395.05				1508.21	1054.69
1508.74	3397.51				1508.74	1057.63
1509.28	3399.65				1509.28	1060.27
1509.82	3400.76				1509.82	1062.6
1510.36	3397.07				1510.36	1064.48
1510.89	3393.8				1510.89	1066.14
1511.43	3388.89				1511.43	1067.5
1511.96	3386.17				1511.96	1068.46
1512.5	3380.57				1512.5	1069.02
1513.04	3374.33				1513.04	1069.19
1513.58	3366.73				1513.58	1068.91
1514.11	3358				1514.11	1068.29
1514.65	3348.38				1514.65	1067.1
1515.19	3337.18				1515.19	1065.48
1515.72	3325.88				1515.72	1062.86
1516.26	3314.64				1516.26	1059.34
1516.79	3304.13				1516.79	1055.68
1517.33	3298.77				1517.33	1051.92
1517.87	3296.89				1517.87	1048.49
1518.4	3296.77				1518.4	1045.85
1518.94	3297.84				1518.94	1043.88
1519.48	3299.37				1519.48	1042.21
1520.01	3300.99				1520.01	1041.06
1520.55	3300.72				1520.55	1039.99
1521.09	3299.55				1521.09	1039.52
1521.62	3297.32				1521.62	1040.25
1522.16	3294.2				1522.16	1044.96
1522.69	3290.81				1522.69	1047.36
1523.23	3286.23				1523.23	1048.67
1523.76	3280.87				1523.76	1049.83
1524.3	3275.28				1524.3	1053.1
1524.84	3269.57				1524.84	1055.03
1525.37	3265.36				1525.37	1057.08
1525.91	3259.31				1525.91	1058.11
1526.44	3253.74				1526.44	1058.65
1526.98	3248.35				1526.98	1057.82
1527.51	3243.53				1527.51	1056.46
1528.05	3240.48				1528.05	1055.32
1528.59	3241.07				1528.59	1053.8
1529.12	3243.48				1529.12	1052.05
1529.66	3246.06				1529.66	1049.89
1530.19	3249.37				1530.19	1047.18
1530.73	3251.12				1530.73	1044.4
1531.26	3249.88				1531.26	1041.04
1531.8	3247.03				1531.8	1037.66
1532.33	3243.06				1532.33	1033.22
1532.87	3238.41				1532.87	1029.37
1533.4	3234.11				1533.4	1025.85
1533.94	3228.54				1533.94	1022.6
1534.47	3222.93				1534.47	1020.9
1535.01	3217.15				1535.01	1019.44
1535.54	3210.41				1535.54	1018.56
1536.08	3202.55				1536.08	1018.58
1536.61	3183.91				1536.61	1019.3
1537.15	3175.57				1537.15	1020.17
1537.68	3171.38				1537.68	1020.52
1538.22	3168.51				1538.22	1021.88
1538.75	3166.48				1538.75	1024.12
1539.29	3163.82				1539.29	1026.39
1539.82	3160.6				1539.82	1028.32
1540.36	3156.24				1540.36	1030.13
1540.89	3152.09				1540.89	1032.03
1541.43	3148.1				1541.43	1033.73
1541.96	3144.45				1541.96	1034.09
1542.5	3141.19				1542.5	1033.61
1543.03	3138.38				1543.03	1033.08
1543.56	3135.86				1543.56	1032.48
1544.1	3134.2				1544.1	1031.97
1544.63	3133.01				1544.63	1031.52
1545.17	3132.45				1545.17	1031.07
1545.7	3132.51				1545.7	1030.76
1546.23	3133.34				1546.23	1030.75
1546.77	3134.21				1546.77	1031.02
1547.3	3136.2				1547.3	1031.48
1547.84	3138.06				1547.84	1032.3
1548.37	3139.52				1548.37	1033.68
1548.9	3140.34				1548.9	1035.72
1549.44	3139.77				1549.44	1038.03
1549.97	3138.67				1549.97	1040.52
1550.5	3135.89				1550.5	1043.23
1551.04	3131.78				1551.04	1045.63
1551.57	3127.45				1551.57	1047.41
1552.11	3121.83				1552.11	1048.58
1552.64	3116.35				1552.64	1049.14
1553.17	3111.28				1553.17	1049.17
1553.71	3107.05				1553.71	1048.62
1554.24	3104.6				1554.24	1047.58
1554.77	3103.46				1554.77	1046.21
1555.31	3102.31				1555.31	1044.94
1555.84	3102.74				1555.84	1043.94
1556.37	3105.03				1556.37	1042.6
1556.91	3107.9				1556.91	1040.14
1557.44	3110.64				1557.44	1037.81
1557.97	3112.98				1557.97	1035.99
1558.51	3114.79				1558.51	1034.88
1559.04	3116.16				1559.04	1034.33
1559.57	3116.41				1559.57	1034.41
1560.11	3116.1				1560.11	1035.53
1560.64	3114.27				1560.64	1036.8
1561.17	3110.37				1561.17	1038.26
1561.71	3106.11				1561.71	1040.02
1562.24	3102.2				1562.24	1042.17
1562.77	3098.89				1562.77	1044.74
1563.3	3096.09				1563.3	1047.79
1563.84	3094.37				1563.84	1050.65
1564.37	3094.04				1564.37	1052.89
1564.9	3094.99				1564.9	1054.2
1565.43	3096.38				1565.43	1055.08
1565.97	3097.86				1565.97	1055.4
1566.5	3098.44				1566.5	1055.1
1567.03	3096.94				1567.03	1053.04
1567.56	3094.69				1567.56	1049.29
1568.1	3092.28				1568.1	1047.18
1568.63	3090.8				1568.63	1046.73
1569.16	3088.94				1569.16	1047.8
1569.69	3088				1569.69	1048.44
1570.22	3087.17				1570.22	1048.57
1570.24	3085.03				1570.24	1048.06
1570.78	3083.95				1570.78	1050.33
1571.32	3080.42				1571.32	1052.72
1571.86	3076.8				1571.86	1054.86
1572.39	3073.84				1572.39	1056.73
1572.93	3071.64				1572.93	1059.41
1573.47	3069.7				1573.47	1062.55
1574.01	3067.79				1574.01	1070.49
1574.55	3065.53				1574.55	1071.54
1575.08	3062.61				1575.08	1070.46
1575.62	3059.65				1575.62	1068
1576.16	3056.93				1576.16	1061.75
1576.7	3055.04				1576.7	1057.85
1577.23	3054.76				1577.23	1054.6
1577.77	3056.19				1577.77	1051.68
1578.31	3061.34				1578.31	1048.69
1578.85	3066.71				1578.85	1045.89
1579.38	3069.29				1579.38	1043.51
1579.92	3070.53				1579.92	1044.07
1580.46	3070.59				1580.46	1049.1
1581	3069.23				1581	1051.04
1581.53	3066.68				1581.53	1052.7
1582.07	3062.67				1582.07	1053.99
1582.61	3056.86				1582.61	1054.87
1583.14	3050.3				1583.14	1055.28
1583.68	3047.16				1583.68	1055.29
1584.22	3043.41				1584.22	1054.76
1584.75	3038.97				1584.75	1053.85
1585.29	3035				1585.29	1052.23
1585.83	3031.64				1585.83	1050.23
1586.36	3028.97				1586.36	1047.89
1586.9	3027.4				1586.9	1045.29
1587.44	3026.61				1587.44	1043.02
1587.98	3026.32				1587.98	1040.4
1588.51	3026.81				1588.51	1037.66
1589.05	3027.2				1589.05	1034.93
1589.59	3024.19				1589.59	1032.33
1590.12	3020.03				1590.12	1030.56
1590.66	3014.92				1590.66	1030.12
1591.19	3009.02				1591.19	1029.86
1591.73	3003.06				1591.73	1030.35
1592.27	2998.46				1592.27	1031.09
1592.8	2990.99				1592.8	1031.69
1593.34	2983.06				1593.34	1031.91
1593.88	2975.56				1593.88	1031.85
1594.41	2968.58				1594.41	1031.42
1594.95	2960.49				1594.95	1030.62
1595.48	2951.53				1595.48	1029.54
1596.02	2944.36				1596.02	1028.17
1596.55	2938.01				1596.55	1026.64
1597.09	2933.34				1597.09	1025.05
1597.63	2929.69				1597.63	1024.32
1598.16	2926.53				1598.16	1021.09
1598.7	2923.39				1598.7	1017.39
1599.23	2921.83				1599.23	1013.8
1599.77	2920.9				1599.77	1010.21
1600.31	2920.47				1600.31	1006.65
1600.84	2920.09				1600.84	1003.11
1601.38	2919.5				1601.38	999.644
1601.91	2919.45				1601.91	996.199
1602.45	2918.89				1602.45	992.906
1602.99	2917.72				1602.99	989.633
1603.52	2913.7				1603.52	986.494
1604.05	2907.88				1604.05	983.462
1604.59	2901.4				1604.59	980.484
1605.13	2894.93				1605.13	977.406
1605.66	2889.4				1605.66	973.095
1606.2	2885.67				1606.2	970.17
1606.73	2881.7				1606.73	968.709
1607.27	2876.47				1607.27	968.915
1607.8	2870.6				1607.8	969.552
1608.34	2862.75				1608.34	970.023
1608.87	2854.38				1608.87	969.719
1609.41	2846.02				1609.41	969.055
1609.94	2839.98				1609.94	968.052
1610.48	2833.96				1610.48	967.222
1611.01	2827.38				1611.01	965.77
1611.55	2818.66				1611.55	963.214
1612.08	2810.15				1612.08	959.314
1612.62	2801.76				1612.62	954.599
1613.15	2794.41				1613.15	949.764
1613.68	2787.69				1613.68	944.87
1614.22	2781.88				1614.22	940.251
1614.75	2778.03				1614.75	935.944
1615.29	2775.96				1615.29	931.995
1615.82	2774.87				1615.82	928.636
1616.36	2772.3				1616.36	926.134
1616.89	2768.49				1616.89	925.418
1617.43	2761.67				1617.43	925.326
1617.96	2754.92				1617.96	925.227
1618.5	2749.57				1618.5	924.711
1619.03	2743.91				1619.03	924.121
1619.56	2738.22				1619.56	923.385
1620.1	2731.86				1620.1	922.897
1620.63	2723.9				1620.63	923.526
1621.17	2713.58				1621.17	924.787
1621.7	2705.96				1621.7	924.792
1622.23	2699.39				1622.23	923.48
1622.77	2695.78				1622.77	920.878
1623.3	2693.39				1623.3	916.985
1623.84	2691.68				1623.84	911.967
1624.37	2690.23				1624.37	906.115
1624.9	2688.47				1624.9	899.757
1625.44	2688.03				1625.44	893.009
1625.97	2687.32				1625.97	886.93
1626.51	2685.94				1626.51	882.685
1627.04	2682.5				1627.04	879.176
1627.57	2678.81				1627.57	875.948
1628.11	2674.54				1628.11	872.971
1628.64	2669.96				1628.64	870.18
1629.17	2664.48				1629.17	867.568
1629.71	2657.87				1629.71	865.093
1630.24	2647.75				1630.24	862.811
1630.77	2639.17				1630.77	860.661
1631.31	2631.71				1631.31	858.398
1631.84	2625.27				1631.84	855.427
1632.37	2619.47				1632.37	851.989
1632.9	2615.48				1632.9	848.641
1633.44	2612.26				1633.44	845.696
1633.97	2608.3				1633.97	843.465
1634.5	2603.15				1634.5	841.56
1635.04	2598.05				1635.04	839.849
1635.57	2592.84				1635.57	838.19
1636.1	2587.72				1636.1	836.529
1636.64	2582.53				1636.64	834.897
1637.17	2576.93				1637.17	832.64
1637.7	2571.46				1637.7	829.104
1638.23	2565.98				1638.23	824.955
1638.77	2560.43				1638.77	821.147
1639.3	2555.04				1639.3	817.664
1639.83	2548.77				1639.83	814.355
1640.36	2541.88				1640.36	811.17
1640.9	2534.99				1640.9	808.06
1641.43	2528.69				1641.43	805.151
1641.96	2522.61				1641.96	802.367
1642.49	2517.03				1642.49	799.971
1643.03	2511.48				1643.03	798.158
1643.56	2506.09				1643.56	797.151
1644.09	2500.8				1644.09	797.21
1644.62	2495.69				1644.62	797.833
1645.16	2490.65				1645.16	798.728
1645.69	2485.78				1645.69	799.161
1646.22	2480.7				1646.22	798.761
1646.75	2475.76				1646.75	797.783
1647.29	2471.1				1647.29	796.191
1647.82	2466.96				1647.82	794.059
1648.35	2462.84				1648.35	791.358
1648.88	2459.07				1648.88	788.144
1649.41	2455.35				1649.41	784.487
1649.95	2451.91				1649.95	780.373
1650.48	2447.29				1650.48	775.833
1651.01	2445.65				1651.01	771.15
1651.54	2441.03				1651.54	767.08
1652.07	2435.8				1652.07	763.69
1652.6	2430.43				1652.6	760.884
1653.13	2425.45				1653.13	758.573
1653.67	2419.92				1653.67	756.721
1654.2	2415.14				1654.2	755.331
1654.73	2410.57				1654.73	754.336
1655.26	2405.46				1655.26	753.735
1655.79	2397.74				1655.79	753.433
1656.32	2393.43				1656.32	753.39
1656.85	2390.94				1656.85	753.765
1657.39	2390.09				1657.39	756.186
1657.92	2390.13				1657.92	756.841
1658.45	2390.79				1658.45	756.927
1658.98	2391.04				1658.98	756.347
1659.51	2391.45				1659.51	755.168
1660.04	2391.24				1660.04	753.217
1660.57	2389.88				1660.57	750.825
1661.1	2385.59				1661.1	748.144
1661.63	2380.47				1661.63	745.977
1662.16	2374.52				1662.16	745.441
1662.7	2368.9				1662.7	744.27
1663.23	2363.39				1663.23	742.553
1663.76	2355.97				1663.76	740.363
1664.29	2349.99				1664.29	737.776
1664.82	2346.62				1664.82	735.29
1665.35	2344.2				1665.35	734.041
1665.88	2342.61				1665.88	734.314
1666.41	2341.96				1666.41	736.357
1666.94	2341.56				1666.94	736.482
1667.47	2341.94				1667.47	735.141
1668	2342.49				1668	731.907
1668.53	2342.01				1668.53	723.264
1669.06	2338.57				1669.06	713.575
1669.59	2333.93				1669.59	705.207
1670.12	2328.47				1670.12	697.757
1670.65	2321.07				1670.65	692.646
1671.18	2313.15				1671.18	691.293
1671.71	2305.91				1671.71	694.546
1672.24	2298.03				1672.24	696.781
1672.78	2289.53				1672.78	698.042
1673.3	2279.89				1673.3	698.847
1673.83	2270.58				1673.83	699.351
1674.36	2261.91				1674.36	699.693
1674.89	2255.8				1674.89	699.833
1675.43	2250.92				1675.43	699.663
1675.95	2247.25				1675.95	698.913
1676.48	2244.74				1676.48	695.113
1677.01	2243.27				1677.01	693.422
1677.54	2242.59				1677.54	692.818
1678.07	2242.96				1678.07	690.494
1678.6	2244.21				1678.6	688.876
1679.13	2246.18				1679.13	688.527
1679.66	2247.15				1679.66	688.278
1680.19	2246.32				1680.19	688.077
1680.72	2245.42				1680.72	687.784
1681.25	2243.97				1681.25	687.416
1681.78	2242.24				1681.78	686.964
1682.31	2240.02				1682.31	686.371
1682.84	2237.2				1682.84	685.681
1683.37	2233.96				1683.37	684.828
1683.9	2230.32				1683.9	683.866
1684.43	2226.18				1684.43	682.743
1684.95	2221.88				1684.95	681.508
1685.48	2216.83				1685.48	680.025
1686.01	2210.67				1686.01	678.406
1686.54	2205.44				1686.54	677.328
1687.07	2201.3				1687.07	677.996
1687.6	2199.96				1687.6	678.799
1688.13	2198.46				1688.13	679.764
1688.66	2197.11				1688.66	680.977
1689.18	2196.56				1689.18	682.668
1689.71	2196.59				1689.71	684.515
1690.24	2200.63				1690.24	686.178
1690.77	2201.3				1690.77	687.335
1691.3	2200.27				1691.3	688.117
1691.83	2197.97				1691.83	688.431
1692.36	2194.84				1692.36	688.134
1692.89	2190.77				1692.89	687.204
1693.42	2186.29				1693.42	685.569
1693.94	2181.47				1693.94	683.117
1694.47	2176.15				1694.47	679.929
1695	2171.2				1695	676.23
1695.53	2166.77				1695.53	671.527
1696.06	2163.78				1696.06	666.885
1696.58	2160.46				1696.58	662.645
1697.11	2157.78				1697.11	658.972
1697.64	2156.36				1697.64	655.737
1698.17	2153.48				1698.17	653.021
1698.7	2151.26				1698.7	650.981
1699.22	2149.75				1699.22	649.33
1699.75	2148.27				1699.75	648.253
1700.28	2146.79				1700.28	647.582
1700.81	2145.24				1700.81	647.342
1701.34	2143.61				1701.34	647.533
1701.86	2142.01				1701.86	648.049
1702.39	2140.6				1702.39	648.977
1702.92	2138.97				1702.92	649.89
1703.45	2137.36				1703.45	651.74
1703.97	2135.75				1703.97	653.651
1704.5	2134.13				1704.5	655.478
1705.03	2132.53				1705.03	656.882
1705.56	2130.9				1705.56	657.871
1706.08	2129.32				1706.08	658.543
1706.61	2127.49				1706.61	658.794
1707.14	2125.93				1707.14	658.703
1707.67	2124.38				1707.67	658.185
1708.19	2122.85				1708.19	657.305
1708.72	2121.29				1708.72	655.993
1709.25	2119.73				1709.25	654.3
1709.78	2118.33				1709.78	652.089
1710.3	2116.99				1710.3	649.493
1710.83	2115.17				1710.83	646.394
1711.36	2113.32				1711.36	643.583
1711.88	2111.59				1711.88	641.728
1712.41	2109.9				1712.41	640.573
1712.94	2108.24				1712.94	640.178
1713.47	2107.1				1713.47	640.365
1713.99	2106.35				1713.99	641.362
1714.52	2107.15				1714.52	641.726
1715.05	2107.13				1715.05	641.868
1715.57	2107.2				1715.57	641.743
1716.1	2106.78				1716.1	640.618
1716.62	2106.05				1716.62	639.3
1717.15	2104.79				1717.15	638.21
1717.68	2102.75				1717.68	637.388
1718.21	2099.49				1718.21	636.965
1718.73	2094.68				1718.73	636.931
1719.26	2089.29				1719.26	637.337
1719.78	2082.18				1719.78	638.05
1720.31	2078.9				1720.31	639.018
1720.84	2076.35				1720.84	640.07
1721.36	2074.98				1721.36	641.08
1721.89	2074.2				1721.89	642.129
1722.41	2074.94				1722.41	643.07
1722.94	2076.06				1722.94	643.953
1723.47	2077.6				1723.47	644.861
1723.99	2079.38				1723.99	645.58
1724.52	2081.14				1724.52	646.117
1725.05	2082.62				1725.05	646.436
1725.57	2083.95				1725.57	646.296
1726.1	2085.17				1726.1	645.746
1726.62	2085.86				1726.62	644.8
1727.15	2084.93				1727.15	643.26
1727.67	2080.41				1727.67	640.435
1728.2	2074.94				1728.2	636.286
1728.73	2068.81				1728.73	632.779
1729.25	2062.25				1729.25	630.519
1729.78	2054.89				1729.78	628.832
1730.3	2047.66				1730.3	627.385
1730.83	2041.01				1730.83	625.959
1731.35	2034.61				1731.35	624.496
1731.88	2029.23				1731.88	623.009
1732.41	2024.65				1732.41	621.31
1732.93	2020.98				1732.93	618.682
1733.46	2018.08				1733.46	615.807
1733.98	2015.56				1733.98	613.062
1734.51	2013.49				1734.51	613.722
1735.03	2011.83				1735.03	614.586
1735.56	2009.51				1735.56	615.461
1736.08	2006.84				1736.08	616.314
1736.61	2004.55				1736.61	617.036
1737.13	2002.4				1737.13	617.732
1737.66	2000.27				1737.66	618.249
1738.18	1999.07				1738.18	618.744
1738.71	1998.72				1738.71	619.07
1739.23	1998.7				1739.23	619.364
1739.76	1999.01				1739.76	619.515
1740.28	1999.55				1740.28	619.622
1740.81	2000.44				1740.81	619.614
1741.33	2001.47				1741.33	619.55
1741.86	2002.85				1741.86	619.406
1742.38	2004.48				1742.38	619.172
1742.91	2006.49				1742.91	618.898
1743.43	2008.82				1743.43	618.597
1743.95	2010.55				1743.95	618.278
1744.48	2009.74				1744.48	617.994
1745	2004.34				1745	618.362
1745.53	1997.56				1745.53	618.482
1746.05	1989.93				1746.05	618.346
1746.58	1982.89				1746.58	617.15
1747.1	1975.91				1747.1	614.907
1747.62	1969.08				1747.62	612.437
1748.15	1962.12				1748.15	609.69
1748.67	1955.3				1748.67	606.895
1749.2	1949.17				1749.2	604.39
1749.72	1944.44				1749.72	602.34
1750.24	1942.61				1750.24	600.853
1750.77	1941.61				1750.77	601.119
1751.29	1942.75				1751.29	602.871
1751.82	1950.3				1751.82	608.032
1752.34	1953.17				1752.34	609.163
1752.86	1956.06				1752.86	608.21
1753.39	1958.25				1753.39	608.78
1753.91	1959.32				1753.91	609.955
1754.43	1959.54				1754.43	611.442
1754.96	1959.09				1754.96	613.442
1755.48	1958.29				1755.48	615.343
1756.01	1958.57				1756.01	616.536
1756.53	1959.42				1756.53	616.98
1757.05	1958.42				1757.05	616.52
1757.58	1956.32				1757.58	615.032
1758.1	1950.96				1758.1	612.799
1758.62	1945.19				1758.62	609.954
1759.15	1939.16				1759.15	606.833
1759.67	1933.47				1759.67	603.514
1760.19	1929.76				1760.19	600.051
1760.72	1926.01				1760.72	597.457
1761.24	1922.77				1761.24	595.821
1761.76	1919.83				1761.76	594.421
1762.29	1916.85				1762.29	593.174
1762.81	1913.73				1762.81	592.029
1763.33	1910.28				1763.33	591.081
1763.85	1908.29				1763.85	590.247
1764.38	1910.94				1764.38	589.578
1764.9	1911.71				1764.9	589.026
1765.42	1911.15				1765.42	588.643
1765.95	1909.26				1765.95	588.275
1766.47	1906.19				1766.47	588.111
1766.99	1902.14				1766.99	588.017
1767.51	1896.96				1767.51	588.105
1768.04	1891.97				1768.04	588.285
1768.56	1886.56				1768.56	588.583
1769.08	1880.08				1769.08	588.917
1769.6	1873.04				1769.6	589.362
1770.13	1867.37				1770.13	589.87
1770.65	1864.44				1770.65	590.418
1771.17	1863.58				1771.17	590.995
1771.69	1863.2				1771.69	591.508
1772.22	1864.71				1772.22	592.015
1772.74	1867.99				1772.74	592.48
1773.26	1874.1				1773.26	592.686
1773.78	1877.1				1773.78	591.99
1774.3	1879.95				1774.3	591.33
1774.83	1881.88				1774.83	590.587
1775.35	1886.22				1775.35	589.718
1775.87	1885.99				1775.87	588.695
1776.39	1883.95				1776.39	587.609
1776.91	1880.56				1776.91	586.357
1777.44	1874.75				1777.44	584.88
1777.96	1868.35				1777.96	582.558
1778.48	1861.94				1778.48	580.756
1779	1856.76				1779	580.487
1779.52	1852.36				1779.52	580.816
1780.05	1847.99				1780.05	581.366
1780.57	1843.85				1780.57	582.064
1781.09	1840.16				1781.09	582.923
1781.61	1836.98				1781.61	583.804
1782.13	1834.65				1782.13	584.478
1782.65	1833.28				1782.65	584.786
1783.17	1832.41				1783.17	583.704
1783.69	1831.45				1783.69	582.364
1784.22	1830.19				1784.22	581.144
1784.74	1828.26				1784.74	580.01
1785.26	1826.07				1785.26	579.032
1785.78	1823.91				1785.78	578.073
1786.3	1820.47				1786.3	577.203
1786.82	1816.54				1786.82	576.36
1787.34	1812.12				1787.34	575.629
1787.87	1807.32				1787.87	574.903
1788.39	1802.77				1788.39	574.308
1788.91	1798.38				1788.91	573.634
1789.43	1794.35				1789.43	573.095
1789.95	1790.07				1789.95	572.541
1790.47	1785.61				1790.47	572.11
1790.99	1781.15				1790.99	571.913
1791.51	1776.31				1791.51	572.151
1792.03	1771.65				1792.03	572.614
1792.55	1767.03				1792.55	572.48
1793.07	1762.01				1793.07	572.321
1793.6	1757.31				1793.6	572.209
1794.12	1752.93				1794.12	572.159
1794.64	1749.49				1794.64	572.404
1795.16	1746.93				1795.16	572.859
1795.68	1747.58				1795.68	573.592
1796.2	1748.87				1796.2	574.35
1796.72	1749.95				1796.72	574.521
1797.24	1749.51				1797.24	574.443
1797.76	1748.72				1797.76	573.93
1798.28	1747.34				1798.28	573.336
1798.8	1745.78				1798.8	572.85
1799.32	1744.02				1799.32	572.564
1799.84	1741.84				1799.84	572.513
1800.36	1739.41				1800.36	572.547
1800.88	1736.45				1800.88	572.738
1801.4	1732.96				1801.4	573.061
1801.92	1728.8				1801.92	573.411
1802.44	1723.7				1802.44	572.237
1802.96	1716.39				1802.96	569.061
1803.48	1709.2				1803.48	569.259
1804	1702.13				1804	570.8
1804.52	1696.35				1804.52	573.324
1805.04	1691.96				1805.04	575.328
1805.56	1688.73				1805.56	577.959
1806.08	1686.47				1806.08	578.751
1806.6	1684.83				1806.6	578.072
1807.12	1684.72				1807.12	576.384
1807.64	1685.29				1807.64	573.89
1808.16	1686.39				1808.16	570.601
1808.67	1687.78				1808.67	566.711
1809.19	1689.45				1809.19	562.358
1809.71	1691.31				1809.71	560.338
1810.23	1692.85				1810.23	558.851
1810.75	1693.78				1810.75	557.793
1811.27	1693.59				1811.27	556.816
1811.79	1692.28				1811.79	555.842
1812.31	1688.27				1812.31	554.913
1812.83	1683.66				1812.83	553.902
1813.35	1679.23				1813.35	552.872
1813.87	1675.82				1813.87	551.759
1814.39	1672.99				1814.39	550.563
1814.91	1670.68				1814.91	549.306
1815.42	1669.39				1815.42	548.047
1815.94	1668.89				1815.94	546.692
1816.46	1671.28				1816.46	545.426
1816.98	1670.06				1816.98	544.299
1817.5	1667.58				1817.5	543.354
1818.02	1664.12				1818.02	543.196
1818.54	1660.53				1818.54	543.316
1819.05	1658.77				1819.05	543.88
1819.57	1657.65				1819.57	544.604
1820.09	1653.39				1820.09	545.445
1820.61	1649.11				1820.61	546.125
1821.13	1645.01				1821.13	546.568
1821.65	1641.11				1821.65	546.95
1822.17	1637.64				1822.17	547.328
1822.68	1634.49				1822.68	547.731
1823.2	1631.99				1823.2	548.234
1823.72	1629.89				1823.72	549.075
1824.24	1628.14				1824.24	550.076
1824.76	1626.75				1824.76	550.954
1825.28	1625.73				1825.28	551.21
1825.79	1624.92				1825.79	550.425
1826.31	1624.38				1826.31	549.378
1826.83	1624.03				1826.83	548.234
1827.35	1623.17				1827.35	546.995
1827.87	1623.36				1827.87	545.671
1828.38	1623.56				1828.38	544.397
1828.9	1623.79				1828.9	543.039
1829.42	1622.92				1829.42	541.712
1829.94	1619.76				1829.94	540.498
1830.45	1616.74				1830.45	539.526
1830.97	1615.98				1830.97	538.818
1831.49	1615.9				1831.49	538.433
1832.01	1615.1				1832.01	538.562
1832.52	1612.72				1832.52	539.018
1833.04	1609.69				1833.04	540.014
1833.56	1606.42				1833.56	541.619
1834.08	1602.85				1834.08	544.023
1834.6	1599.79				1834.6	546.206
1835.11	1596.06				1835.11	547.149
1835.63	1592.3				1835.63	545.139
1836.15	1587.71				1836.15	542.787
1836.67	1583.35				1836.67	539.972
1837.18	1579.81				1837.18	536.758
1837.7	1578.42				1837.7	533.111
1838.22	1578.35				1838.22	529.102
1838.73	1579.01				1838.73	525.507
1839.25	1580.34				1839.25	522.744
1839.77	1582.76				1839.77	520.93
1840.28	1586.45				1840.28	519.883
1840.8	1590.83				1840.8	519.598
1841.32	1594.81				1841.32	520.026
1841.83	1597.13				1841.83	521.179
1842.35	1597.29				1842.35	522.859
1842.87	1595.72				1842.87	525.215
1843.39	1592.24				1843.39	527.975
1843.9	1587.11				1843.9	532.354
1844.42	1579.36				1844.42	534.412
1844.93	1571.01				1844.93	535.221
1845.45	1563.68				1845.45	535.399
1845.97	1557.43				1845.97	534.96
1846.48	1551.97				1846.48	534.064
1847	1547.2				1847	532.282
1847.52	1544.35				1847.52	529.859
1848.03	1542.25				1848.03	527.037
1848.55	1541.12				1848.55	524.222
1849.07	1540.07				1849.07	521.416
1849.58	1539.33				1849.58	519.484
1850.1	1538.03				1850.1	517.597
1850.61	1537.76				1850.61	515.617
1851.13	1538.09				1851.13	514.088
1851.65	1539.86				1851.65	514.849
1852.16	1541.34				1852.16	517.284
1852.68	1541.87				1852.68	520.731
1853.2	1539.26				1853.2	523.786
1853.71	1535.82				1853.71	526.278
1854.23	1531.08				1854.23	528.196
1854.74	1526.45				1854.74	528.984
1855.26	1522.54				1855.26	525.297
1855.78	1519.82				1855.78	525.322
1856.29	1518.48				1856.29	526.321
1856.81	1518.33				1856.81	527.4
1857.32	1519.35				1857.32	527.903
1857.84	1521.3				1857.84	527.847
1858.35	1524.33				1858.35	526.697
1858.87	1527.87				1858.87	525.197
1859.38	1531.88				1859.38	523.9
1859.9	1535.13				1859.9	522.983
1860.41	1536.81				1860.41	523.134
1860.93	1537.14				1860.93	523.895
1861.44	1534.66				1861.44	525.364
1861.96	1533.61				1861.96	527.405
1862.48	1525.19				1862.48	529.698
1862.99	1515.46				1862.99	531.877
1863.51	1504.76				1863.51	533.613
1864.02	1495.28				1864.02	534.671
1864.54	1487.52				1864.54	534.787
1865.05	1482.96				1865.05	533.799
1865.57	1480.5				1865.57	531.948
1866.08	1479.66				1866.08	529.65
1866.6	1479.99				1866.6	527.62
1867.11	1481.25				1867.11	525.967
1867.63	1482.21				1867.63	524.427
1868.14	1483.76				1868.14	522.874
1868.65	1485.57				1868.65	521.373
1869.17	1487.24				1869.17	519.82
1869.69	1489.04				1869.69	518.273
1870.2	1491.75				1870.2	516.751
1870.71	1491.07				1870.71	515.26
1871.23	1484.89				1871.23	513.838
1871.74	1478.91				1871.74	512.428
1872.26	1475.6				1872.26	511.142
1872.77	1464.78				1872.77	509.851
1873.29	1463.34				1873.29	508.712
1873.8	1465.45				1873.8	507.563
1874.32	1470.01				1874.32	506.55
1874.83	1479.64				1874.83	505.579
1875.34	1484.84				1875.34	504.696
1875.86	1485.86				1875.86	503.766
1876.37	1483.93				1876.37	502.797
1876.89	1478.88				1876.89	501.678
1877.4	1470.18				1877.4	499.452
1877.91	1456.97				1877.91	497.039
1878.43	1451.92				1878.43	494.562
1878.94	1446.91				1878.94	492.469
1879.45	1445.51				1879.45	490.795
1879.97	1450.16				1879.97	489.7
1880.48	1456.27				1880.48	489.13
1881	1460.08				1881	489.22
1881.51	1462.34				1881.51	489.926
1882.03	1462.1				1882.03	491.241
1882.54	1457.36				1882.54	493.265
1883.05	1442.81				1883.05	495.954
1883.57	1436.91				1883.57	499.455
1884.08	1430.94				1884.08	503.516
1884.59	1425.85				1884.59	507.275
1885.1	1421.45				1885.1	510.119
1885.62	1418.28				1885.62	512.056
1886.13	1416.24				1886.13	512.89
1886.65	1415.54				1886.65	512.776
1887.16	1415.19				1887.16	511.804
1887.67	1414.03				1887.67	510.011
1888.19	1414.42				1888.19	507.468
1888.7	1415.27				1888.7	504.537
1889.21	1414.38				1889.21	501.602
1889.72	1414.35				1889.72	498.698
1890.24	1414.8				1890.24	496.13
1890.75	1416.75				1890.75	495.108
1891.26	1416.65				1891.26	495.446
1891.78	1410.36				1891.78	499.463
1892.29	1402.54				1892.29	499.63
1892.8	1395.42				1892.8	499.691
1893.31	1388.8				1893.31	499.553
1893.83	1383.66				1893.83	499.209
1894.34	1378.71				1894.34	498.309
1894.85	1375.82				1894.85	497.09
1895.37	1379.22				1895.37	495.757
1895.88	1378.14				1895.88	494.461
1896.39	1376.46				1896.39	493.494
1896.91	1374.09				1896.91	492.641
1897.42	1371.59				1897.42	491.927
1897.93	1368.95				1897.93	491.161
1898.44	1366.38				1898.44	490.46
1898.95	1363.51				1898.95	489.704
1899.47	1360.05				1899.47	488.915
1899.98	1356.85				1899.98	488.165
1900.49	1353.8				1900.49	487.534
1901	1351.18				1901	486.827
1901.52	1349.3				1901.52	486.19
1902.03	1348.75				1902.03	485.601
1902.54	1348.7				1902.54	485.078
1903.05	1349.97				1903.05	484.648
1903.56	1352.06				1903.56	484.282
1904.08	1353.96				1904.08	484.056
1904.59	1353.81				1904.59	483.882
1905.1	1352.64				1905.1	483.884
1905.61	1351.06				1905.61	483.923
1906.12	1348.87				1906.12	484.219
1906.64	1345.54				1906.64	484.563
1907.15	1341.6				1907.15	485.673
1907.66	1337.06				1907.66	486.565
1908.17	1332.39				1908.17	487.298
1908.68	1327.65				1908.68	487.832
1909.19	1322.74				1909.19	487.665
1909.7	1318.33				1909.7	487.148
1910.22	1314.64				1910.22	486.594
1910.73	1312.32				1910.73	485.981
1911.24	1311.22				1911.24	485.368
1911.75	1311.89				1911.75	484.756
1912.26	1313.66				1912.26	484.207
1912.77	1315.71				1912.77	483.707
1913.28	1316.08				1913.28	483.276
1913.79	1315.55				1913.79	482.914
1914.31	1314.23				1914.31	482.58
1914.82	1311.49				1914.82	482.298
1915.33	1308.33				1915.33	481.981
1915.84	1304.73				1915.84	481.751
1916.35	1300.87				1916.35	481.542
1916.86	1297.21				1916.86	481.39
1917.37	1293.97				1917.37	481.332
1917.88	1290.51				1917.88	481.354
1918.39	1286.79				1918.39	481.505
1918.91	1283.17				1918.91	481.778
1919.42	1279.55				1919.42	482.213
1919.93	1275.8				1919.93	483.277
1920.44	1272.87				1920.44	484.391
1920.95	1273.15				1920.95	485.112
1921.46	1275.15				1921.46	482.695
1921.97	1276.52				1921.97	480.3
1922.48	1278.02				1922.48	477.798
1922.99	1279.63				1922.99	475.231
1923.5	1280.8				1923.5	472.611
1924.01	1281.3				1924.01	469.914
1924.52	1281.17				1924.52	467.082
1925.03	1280.01				1925.03	464.221
1925.54	1278.11				1925.54	459.666
1926.05	1275.4				1926.05	456.241
1926.56	1271.75				1926.56	455.587
1927.07	1267.3				1927.07	457.865
1927.58	1261.5				1927.58	462.656
1928.09	1254.6				1928.09	466.313
1928.6	1247.1				1928.6	472.531
1929.11	1238.38				1929.11	475.627
1929.62	1231.9				1929.62	477.621
1930.13	1227.8				1930.13	478.646
1930.64	1225.09				1930.64	478.993
1931.15	1225.38				1931.15	477.627
1931.66	1226.09				1931.66	474.398
1932.17	1226.48				1932.17	466.51
1932.68	1225.78				1932.68	463.753
1933.19	1224.61				1933.19	460.781
1933.7	1221.8				1933.7	458.616
1934.21	1217.76				1934.21	457.011
1934.72	1213.59				1934.72	456.021
1935.23	1209.16				1935.23	455.734
1935.74	1204.69				1935.74	455.975
1936.25	1201.02				1936.25	456.653
1936.76	1197.38				1936.76	457.37
1937.27	1194.05				1937.27	457.244
1937.78	1191.26				1937.78	457.522
1938.29	1188.71				1938.29	458.051
1938.8	1186.75				1938.8	458.626
1939.31	1185.04				1939.31	459.268
1939.81	1183.98				1939.81	459.925
1940.32	1185.47				1940.32	460.62
1940.83	1185.97				1940.83	461.32
1941.34	1185.06				1941.34	462.071
1941.85	1183.43				1941.85	462.934
1942.36	1181.5				1942.36	463.713
1942.87	1178.7				1942.87	464.355
1943.38	1175.48				1943.38	464.814
1943.89	1170.32				1943.89	464.842
1944.39	1165.27				1944.39	464.29
1944.9	1160.48				1944.9	463.686
1945.41	1157.58				1945.41	463.037
1945.92	1155.78				1945.92	462.423
1946.43	1154.62				1946.43	461.794
1946.94	1154.87				1946.94	461.039
1947.45	1155.94				1947.45	460.106
1947.95	1157.77				1947.95	459.058
1948.46	1159.87				1948.46	457.893
1948.97	1162.23				1948.97	456.739
1949.48	1163.98				1949.48	455.65
1949.99	1164.92				1949.99	454.922
1950.5	1165.27				1950.5	454.871
1951.01	1164.39				1951.01	455.566
1951.51	1161.85				1951.51	456.531
1952.02	1157.31				1952.02	457.647
1952.53	1151.5				1952.53	458.03
1953.04	1145.02				1953.04	457.32
1953.55	1139.89				1953.55	456.493
1954.05	1136.41				1954.05	455.823
1954.56	1133.68				1954.56	455.161
1955.07	1131.37				1955.07	454.698
1955.58	1128.57				1955.58	454.29
1956.09	1125.96				1956.09	453.834
1956.59	1122.5				1956.59	453.341
1957.1	1119.43				1957.1	452.144
1957.61	1117.44				1957.61	449.883
1958.12	1116.12				1958.12	447.641
1958.63	1114.83				1958.63	445.531
1959.13	1113.34				1959.13	443.647
1959.64	1111.16				1959.64	441.998
1960.15	1108.88				1960.15	440.556
1960.65	1106.37				1960.65	439.33
1961.16	1103.64				1961.16	438.342
1961.67	1100.84				1961.67	437.504
1962.18	1098.27				1962.18	436.919
1962.69	1096.03				1962.69	436.511
1963.19	1095.89				1963.19	436.345
1963.7	1096.91				1963.7	436.482
1964.21	1097.66				1964.21	437.332
1964.71	1096.3				1964.71	439.492
1965.22	1093.38				1965.22	441.357
1965.73	1090.63				1965.73	442.93
1966.24	1090.41				1966.24	444.186
1966.74	1092.02				1966.74	445.174
1967.25	1093.15				1967.25	445.9
1967.76	1092.35				1967.76	446.306
1968.26	1089.39				1968.26	446.518
1968.77	1085.6				1968.77	446.413
1969.28	1085.92				1969.28	446.122
1969.78	1084.46				1969.78	445.525
1970.29	1081.19				1970.29	444.747
1970.8	1077.59				1970.8	443.78
1971.3	1073.96				1971.3	442.632
1971.81	1070.53				1971.81	441.416
1972.32	1066.5				1972.32	440.072
1972.82	1061.86				1972.82	439.053
1973.33	1056.93				1973.33	438.069
1973.84	1054.96				1973.84	437.935
1974.34	1053.94				1974.34	437.99
1974.85	1052.65				1974.85	438.115
1975.36	1050.51				1975.36	437.747
1975.86	1047.38				1975.86	436.881
1976.37	1043.69				1976.37	435.363
1976.88	1039.02				1976.88	433.414
1977.38	1034.61				1977.38	431.199
1977.89	1030.94				1977.89	428.922
1978.39	1028.96				1978.39	426.574
1978.9	1028				1978.9	424.503
1979.41	1027.8				1979.41	422.144
1979.91	1028.9				1979.91	420.656
1980.42	1030.98				1980.42	420.244
1980.92	1033.5				1980.92	420.647
1981.43	1035.75				1981.43	421.285
1981.94	1035.56				1981.94	422.176
1982.44	1035.64				1982.44	423.243
1982.95	1036.36				1982.95	424.649
1983.45	1036.9				1983.45	426.493
1983.96	1037.54				1983.96	428.729
1984.47	1035.78				1984.47	431.247
1984.97	1032.9				1984.97	433.433
1985.48	1029.57				1985.48	434.695
1985.98	1025.72				1985.98	435.132
1986.49	1021.7				1986.49	434.347
1986.99	1017.62				1986.99	432.273
1987.5	1013.43				1987.5	429.023
1988	1009.18				1988	425.136
1988.51	1005.05				1988.51	422.446
1989.01	1001.43				1989.01	419.151
1989.52	998.452				1989.52	406.352
1990.03	996.668				1990.03	410.325
1990.53	994.768				1990.53	414.637
1991.03	990.473				1991.03	422.131
1991.54	988.776				1991.54	433.781
1992.05	989.104				1992.05	439.605
1992.55	989.605				1992.55	441.301
1993.05	989.537				1993.05	437.163
1993.56	988.548				1993.56	431.821
1994.06	987.862				1994.06	425.517
1994.57	987.332				1994.57	419.38
1995.07	990.665				1995.07	414.876
1995.58	994.615				1995.58	411.427
1996.08	998.577				1996.08	413.908
1996.59	1001.25				1996.59	413.809
1997.09	1003.18				1997.09	412.954
1997.6	1004.04				1997.6	412.143
1998.1	1003.88				1998.1	411.571
1998.61	1003.15				1998.61	410.958
1999.11	1002.19				1999.11	410.241
1999.62	1000.49				1999.62	409.533
2000.12	998.085				2000.12	409.032
2000.62	992.219				2000.62	408.843
2001.13	986.206				2001.13	409.257
2001.63	980.611				2001.63	410.184
2002.14	975.061				2002.14	411.526
2002.64	969.697				2002.64	413.565
2003.15	964.228				2003.15	415.96
2003.65	957.439				2003.65	418.083
2004.15	951.005				2004.15	419.448
2004.66	945.271				2004.66	420.172
2005.16	940.986				2005.16	420.187
2005.67	937.525				2005.67	419.442
2006.17	934.704				2006.17	418.178
2006.67	932.783				2006.67	416.432
2007.18	931.836				2007.18	414.518
2007.68	932.428				2007.68	412.483
2008.19	932.982				2008.19	410.532
2008.69	933.268				2008.69	408.361
2009.19	933.443				2009.19	406.134
2009.7	931.376				2009.7	403.868
2010.2	929.183				2010.2	402.062
2010.7	926.258				2010.7	401.482
2011.21	922.847				2011.21	401.432
2011.71	918.782				2011.71	401.943
2012.22	913.69				2012.22	402.897
2012.72	908.928				2012.72	404.311
2013.22	904.335				2013.22	405.378
2013.73	902.281				2013.73	406.081
2014.23	900.749				2014.23	406.336
2014.73	899.32				2014.73	406.268
2015.24	898.147				2015.24	406.044
2015.74	897.619				2015.74	405.834
2016.24	897.175				2016.24	405.672
2016.74	896.888				2016.74	405.797
2017.25	896.583				2017.25	406.059
2017.75	895.797				2017.75	406.519
2018.25	894.68				2018.25	406.717
2018.76	893.051				2018.76	406.063
2019.26	890.83				2019.26	405.217
2019.76	888.449				2019.76	404.449
2020.27	886.045				2020.27	403.777
2020.77	883.925				2020.77	403.394
2021.27	882.863				2021.27	403.291
2021.77	882.293				2021.77	403.282
2022.28	881.675				2022.28	403.38
2022.78	881.3				2022.78	403.45
2023.28	882.031				2023.28	403.413
2023.79	882.878				2023.79	403.482
2024.29	883.649				2024.29	403.687
2024.79	884.094				2024.79	403.758
2025.29	883.864				2025.29	403.69
2025.79	883.191				2025.79	403.699
2026.3	881.841				2026.3	403.687
2026.8	880.5				2026.8	403.502
2027.3	878.677				2027.3	403.004
2027.8	876.235				2027.8	401.378
2028.31	873.216				2028.31	399.063
2028.81	868.927				2028.81	396.698
2029.31	864.77				2029.31	394.666
2029.81	860.601				2029.81	393.062
2030.31	856.488				2030.31	392.075
2030.82	852.996				2030.82	391.707
2031.32	850.484				2031.32	391.665
2031.82	849				2031.82	391.886
2032.32	848.939				2032.32	392.028
2032.82	851.467				2032.82	391.995
2033.33	853.66				2033.33	391.981
2033.83	854.204				2033.83	392.03
2034.33	854.639				2034.33	392.124
2034.83	854.935				2034.83	392.401
2035.33	854.429				2035.33	393.242
2035.83	853.439				2035.83	393.876
2036.34	852.494				2036.34	394.245
2036.84	851.128				2036.84	394.231
2037.34	849.288				2037.34	394.072
2037.84	846.678				2037.84	394.359
2038.34	844.018				2038.34	394.865
2038.84	840.973				2038.84	395.47
2039.35	838.212				2039.35	396.062
2039.85	835.769				2039.85	396.608
2040.35	833.861				2040.35	397.095
2040.85	832.567				2040.85	397.508
2041.35	831.819				2041.35	397.618
2041.85	831.718				2041.85	397.57
2042.35	832.43				2042.35	397.565
2042.85	833.861				2042.85	397.378
2043.35	836.128				2043.35	397.021
2043.86	839.741				2043.86	396.447
2044.36	844.514				2044.36	395.736
2044.86	847.523				2044.86	394.882
2045.36	849.187				2045.36	394.033
2045.86	849.259				2045.86	393.244
2046.36	849.452				2046.36	392.264
2046.86	849.508				2046.86	391.095
2047.36	849.175				2047.36	389.784
2047.86	848.487				2047.86	388.196
2048.36	847.472				2048.36	386.35
2048.86	846.332				2048.86	384.068
2049.36	845.202				2049.36	382.806
2049.86	844.098				2049.86	382.469
2050.36	843.124				2050.36	383.067
2050.86	842.252				2050.86	384.201
2051.31	841.392				2051.31	385.988
2051.82	840.403				2051.82	388.762
2052.32	839.769				2052.32	392.871
2052.83	839.261				2052.83	394.844
2053.33	839.187				2053.33	394.542
2053.84	839.36				2053.84	393.472
2054.35	839.903				2054.35	392.306
2054.85	840.54				2054.85	391.444
2055.36	841.467				2055.36	390.278
2055.86	842.36				2055.86	388.893
[truncated: 2,000 more rows]
