# Supplementary material for: Laser scribed proton exchange membranes for enhanced fuel cell performance and stability
Source: Nat Commun. 2024 Dec 30;15:10811. doi: 10.1038/s41467-024-55070-8 (PMC11685907; doi:10.1038/s41467-024-55070-8)
Supplement: Supplementary file 5 — Source Data [file 41467_2024_55070_MOESM5_ESM.zip › source data/Figure 2.xlsx]

## Sheet: a_PBI
Time (h)	Voltage (V)
0.00138889	0.97062
0.00277778	1.01234
0.00416667	1.0252
0.00555556	1.031
0.00694444	1.03419
0.00833333	1.03622
0.00972222	1.03769
0.0111111	1.0388
0.0125	1.03972
0.0138889	1.04046
0.0152778	1.0412
0.0166667	1.04186
0.0180556	1.04242
0.0194444	1.043
0.0208333	1.04354
0.0222222	1.04403
0.0236111	1.04456
0.025	1.04505
0.0263889	1.04545
0.0277778	1.04594
0.0291667	1.04634
0.0305556	1.04676
0.0319444	1.04712
0.0333333	1.04757
0.0347222	1.04794
0.0361111	1.04834
0.0375	1.04865
0.0388889	1.04906
0.0402778	1.04938
0.0416667	1.04974
0.0430556	1.05005
0.0444444	1.05038
0.0458333	1.05074
0.0472222	1.05103
0.0486111	1.05136
0.05	1.05165
0.0513889	1.05194
0.0527778	1.05227
0.0541667	1.05252
0.0555556	1.05283
0.0569444	1.05314
0.0583333	1.05336
0.0597222	1.05367
0.0611111	1.05397
0.0625	1.05421
0.0638889	1.05448
0.0652778	1.05477
0.0666667	1.05499
0.0680556	1.05525
0.0694444	1.05553
0.0708333	1.05574
0.0722222	1.056
0.0736111	1.05626
0.075	1.05647
0.0763889	1.05669
0.0777778	1.05694
0.0791667	1.05718
0.0805556	1.05737
0.0819444	1.05759
0.0833333	1.05781
0.0847222	1.05802
0.0861111	1.05821
0.0875	1.05842
0.0888889	1.05864
0.0902778	1.05882
0.0916667	1.059
0.0930556	1.0592
0.0944444	1.05941
0.0958333	1.0596
0.0972222	1.05977
0.0986111	1.05996
0.1	1.06016
0.101389	1.06035
0.102778	1.06052
0.104167	1.06069
0.105556	1.06087
0.106944	1.06107
0.108333	1.06124
0.109722	1.0614
0.111111	1.06156
0.1125	1.06175
0.113889	1.06192
0.115278	1.06207
0.116667	1.06222
0.118056	1.06243
0.119444	1.06264
0.120833	1.06278
0.122222	1.06285
0.123611	1.06294
0.125	1.06311
0.126389	1.06332
0.127778	1.06351
0.129167	1.06362
0.130556	1.06368
0.131944	1.06381
0.133333	1.06396
0.134722	1.0641
0.136111	1.06425
0.1375	1.06437
0.138889	1.06444
0.140278	1.06451
0.141667	1.06462
0.143056	1.06476
0.144444	1.06493
0.145833	1.06509
0.147222	1.0652
0.148611	1.06526
0.15	1.06534
0.151389	1.06548
0.152778	1.06561
0.154167	1.06575
0.155556	1.06589
0.156944	1.066
0.158333	1.06606
0.159722	1.06614
0.161111	1.06624
0.1625	1.06637
0.163889	1.06653
0.165278	1.06667
0.166667	1.06677
0.166944	0.41859
0.167222	0.42378
0.1675	0.42836
0.167778	0.4328
0.168056	0.43706
0.168333	0.44113
0.168611	0.44499
0.168889	0.44867
0.169167	0.45215
0.169444	0.45544
0.169722	0.45853
0.17	0.46145
0.170278	0.46429
0.170556	0.46695
0.170833	0.46951
0.171111	0.47194
0.171389	0.47425
0.171667	0.47653
0.171944	0.47868
0.172222	0.48061
0.1725	0.48265
0.172778	0.4845
0.173056	0.48626
0.173333	0.48799
0.173611	0.48965
0.173889	0.49126
0.174167	0.49279
0.174444	0.49429
0.174722	0.49573
0.175	0.49713
0.175278	0.49844
0.175556	0.49972
0.175833	0.50109
0.176111	0.5022
0.176389	0.50342
0.176667	0.50455
0.176944	0.50564
0.177222	0.50677
0.1775	0.50774
0.177778	0.50875
0.178056	0.50973
0.178333	0.51072
0.178611	0.51165
0.178889	0.5125
0.179167	0.51335
0.179444	0.51421
0.179722	0.515
0.18	0.51581
0.180278	0.5166
0.180556	0.51736
0.180833	0.51809
0.181111	0.51884
0.181389	0.51953
0.181667	0.5202
0.181944	0.52086
0.182222	0.5215
0.1825	0.52215
0.182778	0.52279
0.183056	0.52337
0.183333	0.52393
0.183611	0.52451
0.183889	0.52518
0.184167	0.52561
0.184444	0.52616
0.184722	0.52678
0.185	0.52717
0.185278	0.52771
0.185556	0.52825
0.185833	0.52862
0.186111	0.52921
0.186389	0.52964
0.186667	0.53009
0.186944	0.53052
0.187222	0.53091
0.1875	0.53138
0.187778	0.53172
0.188056	0.53219
0.188333	0.5326
0.188611	0.53301
0.188889	0.53334
0.189167	0.53376
0.189444	0.5341
0.189722	0.53448
0.19	0.53486
0.190278	0.53514
0.190556	0.53558
0.190833	0.53587
0.191111	0.53621
0.191389	0.53651
0.191667	0.53684
0.191944	0.53723
0.192222	0.53746
0.1925	0.53779
0.192778	0.53809
0.193056	0.53835
0.193333	0.53874
0.193611	0.53894
0.193889	0.53926
0.194167	0.53958
0.194444	0.53978
0.194722	0.54006
0.195	0.54038
0.195278	0.54055
0.195556	0.54085
0.195833	0.54115
0.196111	0.54132
0.196389	0.54159
0.196667	0.54189
0.196944	0.5421
0.197222	0.54232
0.1975	0.54255
0.197778	0.54282
0.198056	0.543
0.198333	0.54322
0.198611	0.54348
0.198889	0.54368
0.199167	0.54384
0.199444	0.54407
0.199722	0.54431
0.2	0.54449
0.200278	0.54467
0.200556	0.54487
0.200833	0.5451
0.201111	0.54529
0.201389	0.54548
0.201667	0.54566
0.201944	0.54588
0.202222	0.54606
0.2025	0.54622
0.202778	0.5464
0.203056	0.5466
0.203333	0.54678
0.203611	0.54693
0.203889	0.5471
0.204167	0.54729
0.204444	0.54747
0.204722	0.54766
0.205	0.54779
0.205278	0.54794
0.205556	0.54811
0.205833	0.54828
0.206111	0.54845
0.206389	0.54859
0.206667	0.54872
0.206944	0.54888
0.207222	0.54906
0.2075	0.54921
0.207778	0.54934
0.208056	0.54948
0.208333	0.5496
0.208611	0.54977
0.208889	0.5499
0.209167	0.55004
0.209444	0.55015
0.209722	0.55028
0.21	0.55043
0.210278	0.55063
0.210556	0.55078
0.210833	0.55087
0.211111	0.55092
0.211389	0.55101
0.211667	0.55113
0.211944	0.55132
0.212222	0.55151
0.2125	0.55164
0.212778	0.5517
0.213056	0.55176
0.213333	0.55192
0.213611	0.55203
0.213889	0.55216
0.214167	0.55232
0.214444	0.55243
0.214722	0.55249
0.215	0.55255
0.215278	0.55264
0.215556	0.55272
0.215833	0.55286
0.216111	0.55302
0.216389	0.55314
0.216667	0.55324
0.216944	0.55329
0.217222	0.55334
0.2175	0.55343
0.217778	0.55355
0.218056	0.55365
0.218333	0.55376
0.218611	0.5539
0.218889	0.55401
0.219167	0.55407
0.219444	0.55413
0.219722	0.5542
0.22	0.55428
0.220278	0.55437
0.220556	0.55449
0.220833	0.5546
0.221111	0.5547
0.221389	0.5548
0.221667	0.55488
0.221944	0.55496
0.222222	0.55503
0.2225	0.5551
0.222778	0.55518
0.223056	0.55527
0.223333	0.55539
0.223611	0.55551
0.223889	0.5556
0.224167	0.55566
0.224444	0.55571
0.224722	0.55577
0.225	0.55583
0.225278	0.55588
0.225556	0.55594
0.225833	0.55603
0.226111	0.55614
0.226389	0.55622
0.226667	0.55633
0.226944	0.55641
0.227222	0.55647
0.2275	0.55651
0.227778	0.55655
0.228056	0.55662
0.228333	0.55672
0.228611	0.5568
0.228889	0.55687
0.229167	0.55694
0.229444	0.55702
0.229722	0.55713
0.23	0.55721
0.230278	0.55726
0.230556	0.55729
0.230833	0.55732
0.231111	0.55737
0.231389	0.55743
0.231667	0.55749
0.231944	0.55757
0.232222	0.55763
0.2325	0.55771
0.232778	0.55779
0.233056	0.55787
0.233333	0.55795
0.233611	0.45828
0.233889	0.45689
0.234167	0.45652
0.234444	0.45654
0.234722	0.45671
0.235	0.45698
0.235278	0.45727
0.235556	0.45745
0.235833	0.45772
0.236111	0.45804
0.236389	0.45819
0.236667	0.45848
0.236944	0.4588
0.237222	0.45897
0.2375	0.45926
0.237778	0.45953
0.238056	0.45971
0.238333	0.45993
0.238611	0.4602
0.238889	0.46047
0.239167	0.46061
0.239444	0.46087
0.239722	0.46107
0.24	0.46128
0.240278	0.46144
0.240556	0.46166
0.240833	0.46192
0.241111	0.46209
0.241389	0.46224
0.241667	0.46246
0.241944	0.46266
0.242222	0.46286
0.2425	0.46298
0.242778	0.46315
0.243056	0.46337
0.243333	0.46358
0.243611	0.4637
0.243889	0.46382
0.244167	0.46403
0.244444	0.46417
0.244722	0.46438
0.245	0.4645
0.245278	0.46462
0.245556	0.46477
0.245833	0.46495
0.246111	0.46513
0.246389	0.46527
0.246667	0.46538
0.246944	0.46553
0.247222	0.46568
0.2475	0.46581
0.247778	0.466
0.248056	0.4661
0.248333	0.4662
0.248611	0.46633
0.248889	0.46648
0.249167	0.46662
0.249444	0.46676
0.249722	0.46689
0.25	0.46697
0.250278	0.46711
0.253056	0.46829
0.255833	0.46933
0.258611	0.47027
0.261389	0.47107
0.264167	0.47179
0.266944	0.47244
0.269722	0.47299
0.2725	0.47348
0.275278	0.47405
0.278056	0.47432
0.305833	0.47676
0.333611	0.47888
0.361389	0.48013
0.389167	0.4808
0.416944	0.48038
0.444722	0.48003
0.4725	0.48132
0.499722	0.48134
0.5	0.48134
0.500278	0.5734
0.500556	0.57421
0.500833	0.57439
0.501111	0.57441
0.501389	0.57437
0.501667	0.57431
0.501944	0.57426
0.502222	0.57418
0.5025	0.5741
0.502778	0.57398
0.503056	0.57389
0.503333	0.5738
0.503611	0.5737
0.503889	0.5736
0.504167	0.57351
0.504444	0.57344
0.504722	0.57335
0.505	0.57327
0.505278	0.57319
0.505556	0.57309
0.505833	0.57298
0.506111	0.57287
0.506389	0.57278
0.506667	0.57271
0.506944	0.57264
0.507222	0.57256
0.5075	0.57248
0.507778	0.57242
0.508056	0.57233
0.508333	0.57226
0.508611	0.57218
0.508889	0.5721
0.509167	0.57201
0.509444	0.57193
0.509722	0.57188
0.51	0.57182
0.510278	0.57176
0.510556	0.57171
0.510833	0.57165
0.511111	0.57158
0.511389	0.57152
0.511667	0.57145
0.511944	0.57138
0.512222	0.57131
0.5125	0.57125
0.512778	0.57117
0.513056	0.57112
0.513333	0.57108
0.513611	0.57102
0.513889	0.57098
0.514167	0.57092
0.514444	0.57086
0.514722	0.57082
0.515	0.57075
0.515278	0.57068
0.515556	0.57061
0.515833	0.57056
0.516111	0.5705
0.516389	0.57044
0.516667	0.57038
0.516944	0.57033
0.517222	0.57029
0.5175	0.57025
0.517778	0.5702
0.518056	0.57014
0.518333	0.57011
0.518611	0.57007
0.518889	0.57003
0.519167	0.56996
0.519444	0.56992
0.519722	0.56986
0.52	0.5698
0.520278	0.56975
0.520556	0.56971
0.520833	0.56967
0.521111	0.56962
0.521389	0.56957
0.521667	0.56953
0.521944	0.56949
0.522222	0.56945
0.5225	0.56941
0.522778	0.56937
0.523056	0.56934
0.523333	0.5693
0.523611	0.56928
0.523889	0.56926
0.524167	0.56923
0.524444	0.5692
0.524722	0.56916
0.525	0.56912
0.525278	0.56909
0.525556	0.56905
0.525833	0.569
0.526111	0.56896
0.526389	0.56892
0.526667	0.56888
0.526944	0.56884
0.527222	0.56879
0.5275	0.56875
0.527778	0.56872
0.528056	0.5687
0.528333	0.56867
0.528611	0.56863
0.528889	0.56859
0.529167	0.56856
0.529444	0.56853
0.529722	0.56851
0.53	0.56849
0.530278	0.56846
0.530556	0.56844
0.530833	0.56842
0.531111	0.56838
0.531389	0.56835
0.531667	0.56833
0.531944	0.56828
0.532222	0.56825
0.5325	0.56822
0.532778	0.56817
0.533056	0.56814
0.533333	0.5681
0.533611	0.56806
0.533889	0.56804
0.534167	0.56801
0.534444	0.56796
0.534722	0.56794
0.535	0.56791
0.535278	0.56789
0.535556	0.56786
0.535833	0.56784
0.536111	0.56781
0.536389	0.56778
0.536667	0.56776
0.536944	0.56773
0.537222	0.56771
0.5375	0.56769
0.537778	0.56767
0.538056	0.56763
0.538333	0.5676
0.538611	0.56757
0.538889	0.56753
0.539167	0.56751
0.539444	0.56748
0.539722	0.56745
0.54	0.56741
0.540278	0.56738
0.540556	0.56735
0.540833	0.56733
0.541111	0.56729
0.541389	0.56727
0.541667	0.56725
0.541944	0.56721
0.542222	0.56719
0.5425	0.56716
0.542778	0.56713
0.543056	0.56712
0.543333	0.5671
0.543611	0.56707
0.543889	0.56704
0.544167	0.56702
0.544444	0.567
0.544722	0.56697
0.545	0.56695
0.545278	0.56693
0.545556	0.56691
0.545833	0.56689
0.546111	0.56688
0.546389	0.56686
0.546667	0.56684
0.546944	0.56682
0.547222	0.5668
0.5475	0.56677
0.547778	0.56673
0.548056	0.5667
0.548333	0.56667
0.548611	0.56663
0.548889	0.56662
0.549167	0.56658
0.549444	0.56654
0.549722	0.56653
0.55	0.5665
0.550278	0.56649
0.550556	0.56647
0.550833	0.56645
0.551111	0.56643
0.551389	0.56641
0.551667	0.56638
0.551944	0.56637
0.552222	0.56635
0.5525	0.56632
0.552778	0.5663
0.553056	0.56628
0.553333	0.56626
0.553611	0.56624
0.553889	0.56621
0.554167	0.56619
0.554444	0.56618
0.554722	0.56616
0.555	0.56614
0.555278	0.56613
0.555556	0.56612
0.555833	0.56611
0.556111	0.5661
0.556389	0.56609
0.556667	0.56608
0.556944	0.56607
0.557222	0.56606
0.5575	0.56604
0.557778	0.56602
0.558056	0.56601
0.558333	0.56599
0.558611	0.56598
0.558889	0.56595
0.559167	0.56593
0.559444	0.56593
0.559722	0.56591
0.56	0.56589
0.560278	0.56587
0.560556	0.56583
0.560833	0.56582
0.561111	0.5658
0.561389	0.56578
0.561667	0.56576
0.561944	0.56574
0.562222	0.56572
0.5625	0.5657
0.562778	0.56568
0.563056	0.56565
0.563333	0.56564
0.563611	0.5656
0.563889	0.56558
0.564167	0.56556
0.564444	0.56554
0.564722	0.56553
0.565	0.56552
0.565278	0.56551
0.565556	0.5655
0.565833	0.56548
0.566111	0.56547
0.566389	0.56546
0.566667	0.56545
0.566944	0.47137
0.567222	0.47045
0.5675	0.4702
0.567778	0.47016
0.568056	0.47018
0.568333	0.47025
0.568611	0.47033
0.568889	0.47042
0.569167	0.47051
0.569444	0.47062
0.569722	0.47075
0.57	0.47086
0.570278	0.47094
0.570556	0.47104
0.570833	0.47112
0.571111	0.47123
0.571389	0.47135
0.571667	0.47144
0.571944	0.47154
0.572222	0.47164
0.5725	0.47172
0.572778	0.47182
0.573056	0.4719
0.573333	0.47198
0.573611	0.47208
0.573889	0.47217
0.574167	0.47226
0.574444	0.47235
0.574722	0.47244
0.575	0.47251
0.575278	0.47258
0.575556	0.47266
0.575833	0.47271
0.576111	0.47278
0.576389	0.47286
0.576667	0.47294
0.576944	0.47302
0.577222	0.4731
0.5775	0.47317
0.577778	0.47326
0.578056	0.47331
0.578333	0.47337
0.578611	0.47345
0.578889	0.47351
0.579167	0.47357
0.579444	0.47365
0.579722	0.47376
0.58	0.47385
0.580278	0.47396
0.580556	0.47403
0.580833	0.47407
0.581111	0.47409
0.581389	0.4741
0.581667	0.47412
0.581944	0.47416
0.582222	0.47422
0.5825	0.47427
0.582778	0.47434
0.583056	0.47442
0.583333	0.4745
0.583611	0.47458
0.586389	0.47503
0.589167	0.47555
0.591944	0.47581
0.594722	0.47624
0.5975	0.47655
0.600278	0.47684
0.603056	0.47719
0.605833	0.47732
0.608611	0.47749
0.611389	0.47774
0.639167	0.47929
0.666944	0.48037
0.694722	0.48038
0.7225	0.47968
0.750278	0.47967
0.778056	0.4803
0.805833	0.48016
0.833056	0.47986
0.833333	0.47986
0.833611	0.57214
0.833889	0.57298
0.834167	0.57323
0.834444	0.57325
0.834722	0.57322
0.835	0.57316
0.835278	0.57308
0.835556	0.57299
0.835833	0.5729
0.836111	0.57281
0.836389	0.57271
0.836667	0.57264
0.836944	0.57255
0.837222	0.57248
0.8375	0.57241
0.837778	0.57232
0.838056	0.57223
0.838333	0.57213
0.838611	0.57204
0.838889	0.57195
0.839167	0.57189
0.839444	0.57182
0.839722	0.57175
0.84	0.57168
0.840278	0.57161
0.840556	0.57154
0.840833	0.57147
0.841111	0.57138
0.841389	0.57132
0.841667	0.57124
0.841944	0.57116
0.842222	0.57111
0.8425	0.57106
0.842778	0.57098
0.843056	0.57094
0.843333	0.57088
0.843611	0.57082
0.843889	0.57074
0.844167	0.57068
0.844444	0.5706
0.844722	0.57054
0.845	0.57047
0.845278	0.57038
0.845556	0.57033
0.845833	0.57028
0.846111	0.57023
0.846389	0.57017
0.846667	0.57012
0.846944	0.57009
0.847222	0.57005
0.8475	0.57
0.847778	0.56994
0.848056	0.56989
0.848333	0.56982
0.848611	0.56976
0.848889	0.56971
0.849167	0.56966
0.849444	0.5696
0.849722	0.56954
0.85	0.56949
0.850278	0.56945
0.850556	0.56938
0.850833	0.56933
0.851111	0.5693
0.851389	0.56927
0.851667	0.56923
0.851944	0.56919
0.852222	0.56912
0.8525	0.56907
0.852778	0.56902
0.853056	0.56898
0.853333	0.56893
0.853611	0.56887
0.853889	0.56882
0.854167	0.56877
0.854444	0.56873
0.854722	0.5687
0.855	0.56867
0.855278	0.56863
0.855556	0.5686
0.855833	0.56856
0.856111	0.56852
0.856389	0.56849
0.856667	0.56845
0.856944	0.56842
0.857222	0.56838
0.8575	0.56834
0.857778	0.56829
0.858056	0.56823
0.858333	0.56818
0.858611	0.56814
0.858889	0.5681
0.859167	0.56807
0.859444	0.56803
0.859722	0.56798
0.86	0.56795
0.860278	0.56791
0.860556	0.56788
0.860833	0.56784
0.861111	0.56782
0.861389	0.56778
0.861667	0.56775
0.861944	0.56773
0.862222	0.5677
0.8625	0.56768
0.862778	0.56766
0.863056	0.56763
0.863333	0.5676
0.863611	0.56757
0.863889	0.56754
0.864167	0.56751
0.864444	0.56748
0.864722	0.56745
0.865	0.56741
0.865278	0.56738
0.865556	0.56735
0.865833	0.56732
0.866111	0.56729
0.866389	0.56726
0.866667	0.56722
0.866944	0.56719
0.867222	0.56717
0.8675	0.56714
0.867778	0.56712
0.868056	0.5671
0.868333	0.56708
0.868611	0.56706
0.868889	0.56703
0.869167	0.567
0.869444	0.56698
0.869722	0.56696
0.87	0.56694
0.870278	0.56692
0.870556	0.5669
0.870833	0.56689
0.871111	0.56688
0.871389	0.56686
0.871667	0.56684
0.871944	0.56682
0.872222	0.56681
0.8725	0.56677
0.872778	0.56674
0.873056	0.56671
0.873333	0.56668
0.873611	0.56664
0.873889	0.56661
0.874167	0.56659
0.874444	0.56656
0.874722	0.56654
0.875	0.56652
0.875278	0.5665
0.875556	0.56649
0.875833	0.56648
0.876111	0.56645
0.876389	0.56643
0.876667	0.56642
0.876944	0.56641
0.877222	0.56639
0.8775	0.56638
0.877778	0.56636
0.878056	0.56633
0.878333	0.56632
0.878611	0.56629
0.878889	0.56627
0.879167	0.56626
0.879444	0.56624
0.879722	0.56623
0.88	0.56621
0.880278	0.56619
0.880556	0.56619
0.880833	0.56616
0.881111	0.56615
0.881389	0.56615
0.881667	0.56613
0.881944	0.56613
0.882222	0.56612
0.8825	0.56611
0.882778	0.56611
0.883056	0.5661
0.883333	0.5661
0.883611	0.56609
0.883889	0.56608
0.884167	0.56608
0.884444	0.56607
0.884722	0.56606
0.885	0.56606
0.885278	0.56605
0.885556	0.56604
0.885833	0.56604
0.886111	0.56602
0.886389	0.56601
0.886667	0.566
0.886944	0.56598
0.887222	0.56597
0.8875	0.56596
0.887778	0.56594
0.888056	0.56593
0.888333	0.56593
0.888611	0.56592
0.888889	0.5659
0.889167	0.5659
0.889444	0.56588
0.889722	0.56587
0.89	0.56586
0.890278	0.56584
0.890556	0.56584
0.890833	0.56584
0.891111	0.56584
0.891389	0.56583
0.891667	0.56583
0.891944	0.56581
0.892222	0.5658
0.8925	0.56581
0.892778	0.5658
0.893056	0.56578
0.893333	0.56577
0.893611	0.56576
0.893889	0.56574
0.894167	0.56574
0.894444	0.56573
0.894722	0.56572
0.895	0.56572
0.895278	0.56571
0.895556	0.5657
0.895833	0.56569
0.896111	0.56568
0.896389	0.56567
0.896667	0.56566
0.896944	0.56565
0.897222	0.56564
0.8975	0.56563
0.897778	0.56562
0.898056	0.56561
0.898333	0.5656
0.898611	0.56559
0.898889	0.56559
0.899167	0.56559
0.899444	0.56558
0.899722	0.56557
0.9	0.56557
0.900278	0.47159
0.900556	0.4707
0.900833	0.47043
0.901111	0.47039
0.901389	0.47043
0.901667	0.4705
0.901944	0.4706
0.902222	0.47071
0.9025	0.47083
0.902778	0.47092
0.903056	0.47103
0.903333	0.47113
0.903611	0.47126
0.903889	0.47139
0.904167	0.4715
0.904444	0.47163
0.904722	0.47173
0.905	0.47184
0.905278	0.47194
0.905556	0.47205
0.905833	0.47216
0.906111	0.47228
0.906389	0.47239
0.906667	0.47249
0.906944	0.47258
0.907222	0.47268
0.9075	0.47277
0.907778	0.47288
0.908056	0.47298
0.908333	0.47307
0.908611	0.47318
0.908889	0.47327
0.909167	0.47335
0.909444	0.47344
0.909722	0.47352
0.91	0.47361
0.910278	0.47374
0.910556	0.47388
0.910833	0.47401
0.911111	0.47407
0.911389	0.4741
0.911667	0.47411
0.911944	0.47416
0.912222	0.47424
0.9125	0.47432
0.912778	0.47441
0.913056	0.47454
0.913333	0.47466
0.913611	0.47477
0.913889	0.47485
0.914167	0.47489
0.914444	0.47491
0.914722	0.47493
0.915	0.47501
0.915278	0.47511
0.915556	0.47519
0.915833	0.47525
0.916111	0.47531
0.916389	0.4754
0.916667	0.4755
0.916944	0.47558
0.919722	0.47599
0.9225	0.47653
0.925278	0.47688
0.928056	0.47728
0.930833	0.47748
0.933611	0.47786
0.936389	0.47809
0.939167	0.47829
0.941944	0.47848
0.944722	0.47864
0.9725	0.47923
1.00028	0.4801
1.02806	0.48003
1.05583	0.47962
1.08361	0.47905
1.11139	0.47893
1.13917	0.47959
1.16639	0.48055
1.16667	0.48056
1.16694	0.57272
1.16722	0.57359
1.1675	0.57384
1.16778	0.57389
1.16806	0.57387
1.16833	0.57382
1.16861	0.57377
1.16889	0.57369
1.16917	0.5736
1.16944	0.57352
1.16972	0.57347
1.17	0.57339
1.17028	0.57332
1.17056	0.57325
1.17083	0.57317
1.17111	0.57309
1.17139	0.57301
1.17167	0.57292
1.17194	0.57283
1.17222	0.57275
1.1725	0.57269
1.17278	0.57263
1.17306	0.57255
1.17333	0.57249
1.17361	0.57243
1.17389	0.57236
1.17417	0.57228
1.17444	0.57221
1.17472	0.57214
1.175	0.57205
1.17528	0.57198
1.17556	0.57192
1.17583	0.57187
1.17611	0.57182
1.17639	0.57175
1.17667	0.5717
1.17694	0.57165
1.17722	0.57159
1.1775	0.57153
1.17778	0.57147
1.17806	0.5714
1.17833	0.57133
1.17861	0.57129
1.17889	0.57123
1.17917	0.57117
1.17944	0.57111
1.17972	0.57107
1.18	0.57102
1.18028	0.57096
1.18056	0.57092
1.18083	0.57088
1.18111	0.57082
1.18139	0.57075
1.18167	0.57069
1.18194	0.57063
1.18222	0.57059
1.1825	0.57054
1.18278	0.57048
1.18306	0.57042
1.18333	0.57036
1.18361	0.57033
1.18389	0.57029
1.18417	0.57025
1.18444	0.5702
1.18472	0.57016
1.185	0.57012
1.18528	0.57008
1.18556	0.57005
1.18583	0.57002
1.18611	0.56998
1.18639	0.56993
1.18667	0.56987
1.18694	0.56982
1.18722	0.56978
1.1875	0.56973
1.18778	0.56969
1.18806	0.56965
1.18833	0.5696
1.18861	0.56956
1.18889	0.56951
1.18917	0.56946
1.18944	0.56942
1.18972	0.56937
1.19	0.56934
1.19028	0.5693
1.19056	0.56928
1.19083	0.56926
1.19111	0.56923
1.19139	0.56919
1.19167	0.56916
1.19194	0.56911
1.19222	0.56908
1.1925	0.56903
1.19278	0.569
1.19306	0.56895
1.19333	0.56891
1.19361	0.56886
1.19389	0.56881
1.19417	0.56877
1.19444	0.56873
1.19472	0.56871
1.195	0.56867
1.19528	0.56865
1.19556	0.56862
1.19583	0.56859
1.19611	0.56854
1.19639	0.56852
1.19667	0.56849
1.19694	0.56847
1.19722	0.56844
1.1975	0.5684
1.19778	0.56835
1.19806	0.56832
1.19833	0.56827
1.19861	0.56821
1.19889	0.56818
1.19917	0.56815
1.19944	0.56811
1.19972	0.56809
1.2	0.56805
1.20028	0.56802
1.20056	0.56799
1.20083	0.56795
1.20111	0.56792
1.20139	0.56789
1.20167	0.56787
1.20194	0.56784
1.20222	0.5678
1.2025	0.56777
1.20278	0.56775
1.20306	0.56773
1.20333	0.5677
1.20361	0.56768
1.20389	0.56765
1.20417	0.56762
1.20444	0.56759
1.20472	0.56754
1.205	0.56752
1.20528	0.56749
1.20556	0.56746
1.20583	0.56743
1.20611	0.56739
1.20639	0.56737
1.20667	0.56732
1.20694	0.56728
1.20722	0.56726
1.2075	0.56723
1.20778	0.5672
1.20806	0.56716
1.20833	0.56712
1.20861	0.56711
1.20889	0.56708
1.20917	0.56706
1.20944	0.56703
1.20972	0.567
1.21	0.56697
1.21028	0.56694
1.21056	0.56693
1.21083	0.56691
1.21111	0.56689
1.21139	0.56688
1.21167	0.56687
1.21194	0.56685
1.21222	0.56682
1.2125	0.56679
1.21278	0.56676
1.21306	0.56674
1.21333	0.5667
1.21361	0.56668
1.21389	0.56664
1.21417	0.56661
1.21444	0.56659
1.21472	0.56656
1.215	0.56654
1.21528	0.56652
1.21556	0.56649
1.21583	0.56647
1.21611	0.56645
1.21639	0.56643
1.21667	0.56641
1.21694	0.56638
1.21722	0.56637
1.2175	0.56634
1.21778	0.5663
1.21806	0.56629
1.21833	0.56626
1.21861	0.56623
1.21889	0.56622
1.21917	0.5662
1.21944	0.56618
1.21972	0.56616
1.22	0.56614
1.22028	0.56612
1.22056	0.56611
1.22083	0.5661
1.22111	0.56609
1.22139	0.56608
1.22167	0.56608
1.22194	0.56606
1.22222	0.56605
1.2225	0.56603
1.22278	0.56602
1.22306	0.566
1.22333	0.56598
1.22361	0.56597
1.22389	0.56594
1.22417	0.56591
1.22444	0.56588
1.22472	0.56585
1.225	0.56583
1.22528	0.56581
1.22556	0.56578
1.22583	0.56576
1.22611	0.56575
1.22639	0.56573
1.22667	0.56571
1.22694	0.56568
1.22722	0.56567
1.2275	0.56566
1.22778	0.56563
1.22806	0.56561
1.22833	0.56558
1.22861	0.56558
1.22889	0.56556
1.22917	0.56554
1.22944	0.56554
1.22972	0.56553
1.23	0.56552
1.23028	0.5655
1.23056	0.56549
1.23083	0.56548
1.23111	0.56547
1.23139	0.56545
1.23167	0.56544
1.23194	0.56542
1.23222	0.56541
1.2325	0.56539
1.23278	0.56538
1.23306	0.56537
1.23333	0.56536
1.23361	0.47121
1.23389	0.47028
1.23417	0.47006
1.23444	0.47002
1.23472	0.47004
1.235	0.47009
1.23528	0.47016
1.23556	0.47024
1.23583	0.47034
1.23611	0.47045
1.23639	0.47056
1.23667	0.47067
1.23694	0.4708
1.23722	0.47089
1.2375	0.47098
1.23778	0.47108
1.23806	0.47117
1.23833	0.47129
1.23861	0.47139
1.23889	0.47148
1.23917	0.47159
1.23944	0.47169
1.23972	0.47176
1.24	0.47185
1.24028	0.47193
1.24056	0.47202
1.24083	0.47211
1.24111	0.47221
1.24139	0.47229
1.24167	0.47238
1.24194	0.47246
1.24222	0.47252
1.2425	0.47259
1.24278	0.47268
1.24306	0.47273
1.24333	0.4728
1.24361	0.47289
1.24389	0.47296
1.24417	0.47302
1.24444	0.47309
1.24472	0.47316
1.245	0.47324
1.24528	0.47329
1.24556	0.47335
1.24583	0.47341
1.24611	0.47347
1.24639	0.47353
1.24667	0.47359
1.24694	0.47367
1.24722	0.47377
1.2475	0.47386
1.24778	0.47394
1.24806	0.47401
1.24833	0.47406
1.24861	0.47408
1.24889	0.47409
1.24917	0.4741
1.24944	0.47412
1.24972	0.47417
1.25	0.47421
1.25028	0.47427
1.25306	0.47487
1.25583	0.47523
1.25861	0.47567
1.26139	0.4759
1.26417	0.4763
1.26694	0.4766
1.26972	0.47687
1.2725	0.4772
1.27528	0.47732
1.27806	0.47751
1.30583	0.4789
1.33361	0.47882
1.36139	0.47871
1.38917	0.47941
1.41694	0.48003
1.44472	0.48004
1.4725	0.47963
1.49972	0.47975
1.5	0.47975
1.50028	0.57208
1.50056	0.57296
1.50083	0.57322
1.50111	0.57326
1.50139	0.57324
1.50167	0.57319
1.50194	0.57312
1.50222	0.57303
1.5025	0.57295
1.50278	0.57286
1.50306	0.57278
1.50333	0.57269
1.50361	0.57262
1.50389	0.57254
1.50417	0.57247
1.50444	0.5724
1.50472	0.5723
1.505	0.57222
1.50528	0.57211
1.50556	0.57203
1.50583	0.57194
1.50611	0.57189
1.50639	0.57183
1.50667	0.57176
1.50694	0.57171
1.50722	0.57164
1.5075	0.57157
1.50778	0.5715
1.50806	0.57144
1.50833	0.57136
1.50861	0.5713
1.50889	0.57123
1.50917	0.57116
1.50944	0.57111
1.50972	0.57106
1.51	0.57101
1.51028	0.57095
1.51056	0.57091
1.51083	0.57085
1.51111	0.57079
1.51139	0.57073
1.51167	0.57067
1.51194	0.5706
1.51222	0.57054
1.5125	0.57048
1.51278	0.57042
1.51306	0.57036
1.51333	0.57032
1.51361	0.57027
1.51389	0.57025
1.51417	0.57019
1.51444	0.57014
1.51472	0.57011
1.515	0.57008
1.51528	0.57005
1.51556	0.57001
1.51583	0.56997
1.51611	0.56992
1.51639	0.56987
1.51667	0.56981
1.51694	0.56977
1.51722	0.56972
1.5175	0.56969
1.51778	0.56964
1.51806	0.56961
1.51833	0.56956
1.51861	0.56952
1.51889	0.56947
1.51917	0.56942
1.51944	0.56938
1.51972	0.56934
1.52	0.56932
1.52028	0.5693
1.52056	0.56927
1.52083	0.56924
1.52111	0.56921
1.52139	0.56916
1.52167	0.56913
1.52194	0.5691
1.52222	0.56907
1.5225	0.56902
1.52278	0.569
1.52306	0.56896
1.52333	0.56892
1.52361	0.56888
1.52389	0.56885
1.52417	0.56881
1.52444	0.56877
1.52472	0.56874
1.525	0.56872
1.52528	0.56869
1.52556	0.56867
1.52583	0.56865
1.52611	0.56863
1.52639	0.56859
1.52667	0.56857
1.52694	0.56855
1.52722	0.56852
1.5275	0.56849
1.52778	0.56848
1.52806	0.56846
1.52833	0.56843
1.52861	0.5684
1.52889	0.56837
1.52917	0.56834
1.52944	0.5683
1.52972	0.56826
1.53	0.56823
1.53028	0.56818
1.53056	0.56817
1.53083	0.56813
1.53111	0.5681
1.53139	0.56807
1.53167	0.56804
1.53194	0.56802
1.53222	0.56799
1.5325	0.56796
1.53278	0.56793
1.53306	0.56791
1.53333	0.56788
1.53361	0.56785
1.53389	0.56784
1.53417	0.5678
1.53444	0.56777
1.53472	0.56775
1.535	0.56773
1.53528	0.5677
1.53556	0.56769
1.53583	0.56767
1.53611	0.56765
1.53639	0.56763
1.53667	0.5676
1.53694	0.56757
1.53722	0.56755
1.5375	0.56752
1.53778	0.5675
1.53806	0.56747
1.53833	0.56743
1.53861	0.56741
1.53889	0.56739
1.53917	0.56736
1.53944	0.56735
1.53972	0.56732
1.54	0.56729
1.54028	0.56726
1.54056	0.56722
1.54083	0.56719
1.54111	0.56717
1.54139	0.56714
1.54167	0.56712
1.54194	0.5671
1.54222	0.56709
1.5425	0.56706
1.54278	0.56704
1.54306	0.56702
1.54333	0.56699
1.54361	0.56697
1.54389	0.56695
1.54417	0.56693
1.54444	0.56691
1.54472	0.5669
1.545	0.5669
1.54528	0.56688
1.54556	0.56687
1.54583	0.56684
1.54611	0.56683
1.54639	0.56681
1.54667	0.56678
1.54694	0.56674
1.54722	0.56672
1.5475	0.56669
1.54778	0.56665
1.54806	0.56661
1.54833	0.56658
1.54861	0.56656
1.54889	0.56653
1.54917	0.56651
1.54944	0.56649
1.54972	0.56647
1.55	0.56645
1.55028	0.56643
1.55056	0.56641
1.55083	0.56638
1.55111	0.56636
1.55139	0.56633
1.55167	0.56629
1.55194	0.56627
1.55222	0.56624
1.5525	0.56622
1.55278	0.5662
1.55306	0.56618
1.55333	0.56616
1.55361	0.56614
1.55389	0.56613
1.55417	0.56612
1.55444	0.5661
1.55472	0.56609
1.555	0.56607
1.55528	0.56606
1.55556	0.56605
1.55583	0.56603
1.55611	0.56601
1.55639	0.56599
1.55667	0.56596
1.55694	0.56593
1.55722	0.5659
1.5575	0.56588
1.55778	0.56585
1.55806	0.56583
1.55833	0.56581
1.55861	0.56579
1.55889	0.56576
1.55917	0.56574
1.55944	0.56571
1.55972	0.5657
1.56	0.56566
1.56028	0.56562
1.56056	0.56559
1.56083	0.56557
1.56111	0.56554
1.56139	0.56552
1.56167	0.56551
1.56194	0.5655
1.56222	0.56548
1.5625	0.56547
1.56278	0.56546
1.56306	0.56544
1.56333	0.56542
1.56361	0.56541
1.56389	0.56541
1.56417	0.56538
1.56444	0.56538
1.56472	0.56536
1.565	0.56535
1.56528	0.56533
1.56556	0.56532
1.56583	0.56531
1.56611	0.5653
1.56639	0.5653
1.56667	0.56529
1.56694	0.47104
1.56722	0.47012
1.5675	0.46987
1.56778	0.46981
1.56806	0.46984
1.56833	0.4699
1.56861	0.46999
1.56889	0.47007
1.56917	0.47015
1.56944	0.47024
1.56972	0.47033
1.57	0.47045
1.57028	0.47055
1.57056	0.47067
1.57083	0.47079
1.57111	0.47089
1.57139	0.47096
1.57167	0.47106
1.57194	0.47114
1.57222	0.47125
1.5725	0.47136
1.57278	0.47145
1.57306	0.47154
1.57333	0.47164
1.57361	0.47171
1.57389	0.4718
1.57417	0.47188
1.57444	0.47195
1.57472	0.47204
1.575	0.47212
1.57528	0.47219
1.57556	0.47229
1.57583	0.47237
1.57611	0.47245
1.57639	0.4725
1.57667	0.47256
1.57694	0.47263
1.57722	0.4727
1.5775	0.47275
1.57778	0.47283
1.57806	0.47291
1.57833	0.47297
1.57861	0.47303
1.57889	0.4731
1.57917	0.47316
1.57944	0.47322
1.57972	0.47328
1.58	0.47333
1.58028	0.47338
1.58056	0.47344
1.58083	0.47348
1.58111	0.47354
1.58139	0.4736
1.58167	0.47367
1.58194	0.47375
1.58222	0.47384
1.5825	0.47392
1.58278	0.474
1.58306	0.47405
1.58333	0.47408
1.58361	0.47409
1.58639	0.47442
1.58917	0.47488
1.59194	0.47514
1.59472	0.47549
1.5975	0.47571
1.60028	0.47591
1.60306	0.47624
1.60583	0.47649
1.60861	0.47667
1.61139	0.47686
1.63917	0.47816
1.66694	0.47906
1.69472	0.47942
1.7225	0.47915
1.75028	0.47969
1.77806	0.48033
1.80583	0.47956
1.83306	0.4788
1.83333	0.4788
1.83361	0.57121
1.83389	0.5721
1.83417	0.57234
1.83444	0.5724
1.83472	0.57236
1.835	0.57231
1.83528	0.57223
1.83556	0.57215
1.83583	0.57204
1.83611	0.57194
1.83639	0.57188
1.83667	0.5718
1.83694	0.57172
1.83722	0.57164
1.8375	0.57155
1.83778	0.57147
1.83806	0.57137
1.83833	0.57128
1.83861	0.57119
1.83889	0.57111
1.83917	0.57104
1.83944	0.57096
1.83972	0.5709
1.84	0.57083
1.84028	0.57074
1.84056	0.57065
1.84083	0.57057
1.84111	0.57049
1.84139	0.57042
1.84167	0.57034
1.84194	0.57029
1.84222	0.57023
1.8425	0.57016
1.84278	0.57011
1.84306	0.57007
1.84333	0.57001
1.84361	0.56994
1.84389	0.56987
1.84417	0.5698
1.84444	0.56973
1.84472	0.56967
1.845	0.56961
1.84528	0.56956
1.84556	0.5695
1.84583	0.56943
1.84611	0.56938
1.84639	0.56933
1.84667	0.56929
1.84694	0.56925
1.84722	0.56921
1.8475	0.56914
1.84778	0.56909
1.84806	0.56904
1.84833	0.56898
1.84861	0.56892
1.84889	0.56885
1.84917	0.56879
1.84944	0.56873
1.84972	0.5687
1.85	0.56867
1.85028	0.56863
1.85056	0.56858
1.85083	0.56854
1.85111	0.5685
1.85139	0.56848
1.85167	0.56844
1.85194	0.5684
1.85222	0.56836
1.8525	0.5683
1.85278	0.56825
1.85306	0.5682
1.85333	0.56816
1.85361	0.56812
1.85389	0.56809
1.85417	0.56805
1.85444	0.568
1.85472	0.56796
1.855	0.56792
1.85528	0.56789
1.85556	0.56785
1.85583	0.56781
1.85611	0.56777
1.85639	0.56775
1.85667	0.56771
1.85694	0.56769
1.85722	0.56765
1.8575	0.56762
1.85778	0.56758
1.85806	0.56752
1.85833	0.56749
1.85861	0.56746
1.85889	0.56742
1.85917	0.56738
1.85944	0.56734
1.85972	0.5673
1.86	0.56726
1.86028	0.56723
1.86056	0.56719
1.86083	0.56715
1.86111	0.56712
1.86139	0.56711
1.86167	0.56708
1.86194	0.56705
1.86222	0.56701
1.8625	0.56699
1.86278	0.56696
1.86306	0.56693
1.86333	0.56691
1.86361	0.56689
1.86389	0.56687
1.86417	0.56686
1.86444	0.56683
1.86472	0.5668
1.865	0.56677
1.86528	0.56675
1.86556	0.56671
1.86583	0.56667
1.86611	0.56663
1.86639	0.56659
1.86667	0.56656
1.86694	0.56653
1.86722	0.5665
1.8675	0.56648
1.86778	0.56645
1.86806	0.56643
1.86833	0.56641
1.86861	0.56638
1.86889	0.56635
1.86917	0.56632
1.86944	0.56629
1.86972	0.56626
1.87	0.56622
1.87028	0.5662
1.87056	0.56619
1.87083	0.56616
1.87111	0.56614
1.87139	0.56612
1.87167	0.56611
1.87194	0.5661
1.87222	0.56609
1.8725	0.56607
1.87278	0.56607
1.87306	0.56605
1.87333	0.56603
1.87361	0.566
1.87389	0.56597
1.87417	0.56594
1.87444	0.56591
1.87472	0.56589
1.875	0.56585
1.87528	0.56582
1.87556	0.56581
1.87583	0.56577
1.87611	0.56574
1.87639	0.56572
1.87667	0.56571
1.87694	0.56567
1.87722	0.56565
1.8775	0.56562
1.87778	0.56559
1.87806	0.56557
1.87833	0.56555
1.87861	0.56554
1.87889	0.56552
1.87917	0.5655
1.87944	0.56548
1.87972	0.56547
1.88	0.56545
1.88028	0.56543
1.88056	0.56542
1.88083	0.56539
1.88111	0.56538
1.88139	0.56535
1.88167	0.56534
1.88194	0.56533
1.88222	0.56532
1.8825	0.56531
1.88278	0.5653
1.88306	0.5653
1.88333	0.5653
1.88361	0.56529
1.88389	0.56528
1.88417	0.56528
1.88444	0.56527
1.88472	0.56526
1.885	0.56525
1.88528	0.56523
1.88556	0.56522
1.88583	0.56522
1.88611	0.56519
1.88639	0.56517
1.88667	0.56516
1.88694	0.56515
1.88722	0.56513
1.8875	0.56511
1.88778	0.56509
1.88806	0.56508
1.88833	0.56506
1.88861	0.56504
1.88889	0.56502
1.88917	0.56501
1.88944	0.56499
1.88972	0.56497
1.89	0.56495
1.89028	0.56495
1.89056	0.56495
1.89083	0.56494
1.89111	0.56493
1.89139	0.56492
1.89167	0.5649
1.89194	0.5649
1.89222	0.56489
1.8925	0.56489
1.89278	0.56487
1.89306	0.56487
1.89333	0.56486
1.89361	0.56486
1.89389	0.56485
1.89417	0.56484
1.89444	0.56483
1.89472	0.56483
1.895	0.56482
1.89528	0.56482
1.89556	0.5648
1.89583	0.56479
1.89611	0.56478
1.89639	0.56478
1.89667	0.56476
1.89694	0.56476
1.89722	0.56475
1.8975	0.56474
1.89778	0.56473
1.89806	0.56473
1.89833	0.56473
1.89861	0.56473
1.89889	0.56474
1.89917	0.56474
1.89944	0.56473
1.89972	0.56473
1.9	0.56472
1.90028	0.47043
1.90056	0.46951
1.90083	0.46928
1.90111	0.46924
1.90139	0.46927
1.90167	0.46931
1.90194	0.46939
1.90222	0.46949
1.9025	0.46959
1.90278	0.46972
1.90306	0.46984
1.90333	0.46998
1.90361	0.47009
1.90389	0.47019
1.90417	0.47031
1.90444	0.47042
1.90472	0.47054
1.905	0.47066
1.90528	0.47079
1.90556	0.47089
1.90583	0.47098
1.90611	0.47109
1.90639	0.47119
1.90667	0.47131
1.90694	0.47142
1.90722	0.47151
1.9075	0.47163
1.90778	0.47171
1.90806	0.4718
1.90833	0.47189
1.90861	0.47199
1.90889	0.47208
1.90917	0.47217
1.90944	0.47228
1.90972	0.47237
1.91	0.47246
1.91028	0.47252
1.91056	0.4726
1.91083	0.47268
[truncated: 86,199 more rows]

## Sheet: a_LPAa
Time (h)	Voltage (V)
0.00138889	0.95566
0.00277778	0.98846
0.00416667	0.99677
0.00555556	1.00043
0.00694444	1.00261
0.00833333	1.00418
0.00972222	1.00542
0.0111111	1.00648
0.0125	1.00737
0.0138889	1.0082
0.0152778	1.00896
0.0166667	1.00966
0.0180556	1.01031
0.0194444	1.01091
0.0208333	1.01153
0.0222222	1.01205
0.0236111	1.01257
0.025	1.01309
0.0263889	1.0135
0.0277778	1.014
0.0291667	1.01441
0.0305556	1.01485
0.0319444	1.01522
0.0333333	1.01564
0.0347222	1.01596
0.0361111	1.01637
0.0375	1.01666
0.0388889	1.01704
0.0402778	1.01733
0.0416667	1.01764
0.0430556	1.01798
0.0444444	1.01819
0.0458333	1.0185
0.0472222	1.01881
0.0486111	1.01903
0.05	1.01928
0.0513889	1.01956
0.0527778	1.01973
0.0541667	1.01994
0.0555556	1.02019
0.0569444	1.02041
0.0583333	1.02056
0.0597222	1.02078
0.0611111	1.021
0.0625	1.02122
0.0638889	1.02134
0.0652778	1.02153
0.0666667	1.02175
0.0680556	1.02196
0.0694444	1.0221
0.0708333	1.02228
0.0722222	1.02246
0.0736111	1.02268
0.075	1.02284
0.0763889	1.02297
0.0777778	1.02315
0.0791667	1.02334
0.0805556	1.02354
0.0819444	1.02366
0.0833333	1.02379
0.0847222	1.02396
0.0861111	1.02409
0.0875	1.02427
0.0888889	1.02443
0.0902778	1.02454
0.0916667	1.02469
0.0930556	1.02485
0.0944444	1.02502
0.0958333	1.02517
0.0972222	1.02526
0.0986111	1.02535
0.1	1.0255
0.101389	1.02563
0.102778	1.02578
0.104167	1.02594
0.105556	1.02605
0.106944	1.02615
0.108333	1.02627
0.109722	1.02642
0.111111	1.02657
0.1125	1.02671
0.113889	1.02682
0.115278	1.0269
0.116667	1.02702
0.118056	1.02714
0.119444	1.02725
0.120833	1.02738
0.122222	1.02753
0.123611	1.02763
0.125	1.02771
0.126389	1.02782
0.127778	1.02793
0.129167	1.02805
0.130556	1.02817
0.131944	1.02828
0.133333	1.02839
0.134722	1.02848
0.136111	1.02857
0.1375	1.02869
0.138889	1.0288
0.140278	1.02891
0.141667	1.02903
0.143056	1.02914
0.144444	1.02924
0.145833	1.02932
0.147222	1.02941
0.148611	1.02952
0.15	1.02963
0.151389	1.02974
0.152778	1.02985
0.154167	1.02996
0.155556	1.03003
0.156944	1.03011
0.158333	1.0302
0.159722	1.0303
0.161111	1.0304
0.1625	1.03049
0.163889	1.03058
0.165278	1.03069
0.166667	1.03077
0.166944	0.38178
0.167222	0.38697
0.1675	0.39168
0.167778	0.3961
0.168056	0.40031
0.168333	0.40434
0.168611	0.40812
0.168889	0.41178
0.169167	0.4152
0.169444	0.41848
0.169722	0.42158
0.17	0.42458
0.170278	0.42739
0.170556	0.43009
0.170833	0.43261
0.171111	0.43506
0.171389	0.4374
0.171667	0.43964
0.171944	0.44176
0.172222	0.4438
0.1725	0.44574
0.172778	0.4476
0.173056	0.44935
0.173333	0.45101
0.173611	0.45267
0.173889	0.45417
0.174167	0.45572
0.174444	0.45716
0.174722	0.45844
0.175	0.45974
0.175278	0.46095
0.175556	0.46214
0.175833	0.46331
0.176111	0.46444
0.176389	0.46546
0.176667	0.46652
0.176944	0.46753
0.177222	0.46848
0.1775	0.46939
0.177778	0.47025
0.178056	0.47112
0.178333	0.47194
0.178611	0.47277
0.178889	0.47353
0.179167	0.47428
0.179444	0.47502
0.179722	0.47579
0.18	0.47652
0.180278	0.47723
0.180556	0.47785
0.180833	0.47843
0.181111	0.47906
0.181389	0.47969
0.181667	0.48033
0.181944	0.48084
0.182222	0.48142
0.1825	0.48204
0.182778	0.48251
0.183056	0.48298
0.183333	0.48361
0.183611	0.48405
0.183889	0.48454
0.184167	0.48507
0.184444	0.4855
0.184722	0.48604
0.185	0.48642
0.185278	0.48688
0.185556	0.4873
0.185833	0.48771
0.186111	0.48814
0.186389	0.48856
0.186667	0.48896
0.186944	0.48933
0.187222	0.48974
0.1875	0.49012
0.187778	0.49053
0.188056	0.49091
0.188333	0.49126
0.188611	0.49165
0.188889	0.49193
0.189167	0.49233
0.189444	0.4926
0.189722	0.49297
0.19	0.49331
0.190278	0.49362
0.190556	0.49398
0.190833	0.49426
0.191111	0.49457
0.191389	0.49489
0.191667	0.49516
0.191944	0.49549
0.192222	0.49575
0.1925	0.49604
0.192778	0.49635
0.193056	0.49661
0.193333	0.49688
0.193611	0.49717
0.193889	0.49744
0.194167	0.4977
0.194444	0.49798
0.194722	0.49823
0.195	0.49849
0.195278	0.49874
0.195556	0.49898
0.195833	0.49922
0.196111	0.49957
0.196389	0.4997
0.196667	0.49992
0.196944	0.50025
0.197222	0.50048
0.1975	0.5006
0.197778	0.50085
0.198056	0.50119
0.198333	0.50132
0.198611	0.50149
0.198889	0.50176
0.199167	0.50202
0.199444	0.50212
0.199722	0.50231
0.2	0.50254
0.200278	0.50282
0.200556	0.50295
0.200833	0.50312
0.201111	0.50336
0.201389	0.50355
0.201667	0.50376
0.201944	0.50389
0.202222	0.50404
0.2025	0.50429
0.202778	0.50449
0.203056	0.50462
0.203333	0.50475
0.203611	0.50499
0.203889	0.50518
0.204167	0.50531
0.204444	0.50545
0.204722	0.50563
0.205	0.50584
0.205278	0.50604
0.205556	0.50611
0.205833	0.50627
0.206111	0.50645
0.206389	0.50664
0.206667	0.50684
0.206944	0.50696
0.207222	0.50708
0.2075	0.50721
0.207778	0.50741
0.208056	0.5076
0.208333	0.50771
0.208611	0.50783
0.208889	0.50795
0.209167	0.50815
0.209444	0.50832
0.209722	0.50847
0.21	0.50853
0.210278	0.50867
0.210556	0.5088
0.210833	0.50894
0.211111	0.50912
0.211389	0.50927
0.211667	0.50932
0.211944	0.50944
0.212222	0.50957
0.2125	0.50973
0.212778	0.50988
0.213056	0.51003
0.213333	0.51012
0.213611	0.51022
0.213889	0.51035
0.214167	0.51048
0.214444	0.51061
0.214722	0.51079
0.215	0.51089
0.215278	0.51096
0.215556	0.51107
0.215833	0.51119
0.216111	0.51132
0.216389	0.51146
0.216667	0.5116
0.216944	0.51169
0.217222	0.51174
0.2175	0.51185
0.217778	0.51197
0.218056	0.51208
0.218333	0.5122
0.218611	0.51236
0.218889	0.51246
0.219167	0.51252
0.219444	0.5126
0.219722	0.5127
0.22	0.51281
0.220278	0.51294
0.220556	0.51306
0.220833	0.51318
0.221111	0.51327
0.221389	0.51332
0.221667	0.51338
0.221944	0.51349
0.222222	0.51359
0.2225	0.51369
0.222778	0.51381
0.223056	0.51396
0.223333	0.51406
0.223611	0.51411
0.223889	0.51418
0.224167	0.51427
0.224444	0.51433
0.224722	0.51444
0.225	0.51454
0.225278	0.51463
0.225556	0.51474
0.225833	0.51482
0.226111	0.51488
0.226389	0.51492
0.226667	0.51499
0.226944	0.51508
0.227222	0.51517
0.2275	0.51526
0.227778	0.51535
0.228056	0.51544
0.228333	0.51554
0.228611	0.51563
0.228889	0.51569
0.229167	0.51574
0.229444	0.51582
0.229722	0.5159
0.23	0.51597
0.230278	0.51607
0.230556	0.51616
0.230833	0.51623
0.231111	0.51631
0.231389	0.51639
0.231667	0.51648
0.231944	0.51652
0.232222	0.51659
0.2325	0.51666
0.232778	0.51672
0.233056	0.51679
0.233333	0.51686
0.233611	0.40859
0.233889	0.40828
0.234167	0.40852
0.234444	0.40895
0.234722	0.40935
0.235	0.40988
0.235278	0.41026
0.235556	0.4107
0.235833	0.41103
0.236111	0.41143
0.236389	0.41176
0.236667	0.41215
0.236944	0.41249
0.237222	0.41279
0.2375	0.41317
0.237778	0.41343
0.238056	0.41377
0.238333	0.41409
0.238611	0.41435
0.238889	0.41469
0.239167	0.41497
0.239444	0.41525
0.239722	0.41556
0.24	0.4158
0.240278	0.41609
0.240556	0.4164
0.240833	0.41664
0.241111	0.41692
0.241389	0.41719
0.241667	0.41744
0.241944	0.41768
0.242222	0.41796
0.2425	0.4182
0.242778	0.41844
0.243056	0.41869
0.243333	0.41894
0.243611	0.41915
0.243889	0.41942
0.244167	0.41967
0.244444	0.41988
0.244722	0.42012
0.245	0.42034
0.245278	0.42057
0.245556	0.42075
0.245833	0.421
0.246111	0.42123
0.246389	0.42142
0.246667	0.42163
0.246944	0.42184
0.247222	0.42206
0.2475	0.42225
0.247778	0.42243
0.248056	0.42271
0.248333	0.42291
0.248611	0.42304
0.248889	0.42326
0.249167	0.42349
0.249444	0.42369
0.249722	0.42377
0.25	0.42398
0.250278	0.42415
0.253056	0.42592
0.255833	0.42746
0.258611	0.42888
0.261389	0.43017
0.264167	0.43138
0.266944	0.4325
0.269722	0.43356
0.2725	0.4345
0.275278	0.43538
0.278056	0.43626
0.305833	0.44298
0.333611	0.44785
0.361389	0.45076
0.389167	0.45283
0.416944	0.45443
0.444722	0.45564
0.4725	0.45729
0.499722	0.45812
0.5	0.45812
0.500278	0.55466
0.500556	0.55497
0.500833	0.55486
0.501111	0.55465
0.501389	0.55442
0.501667	0.55424
0.501944	0.55411
0.502222	0.55393
0.5025	0.55369
0.502778	0.55352
0.503056	0.55335
0.503333	0.55329
0.503611	0.55315
0.503889	0.55297
0.504167	0.55275
0.504444	0.55264
0.504722	0.55252
0.505	0.55246
0.505278	0.55232
0.505556	0.55211
0.505833	0.55198
0.506111	0.55185
0.506389	0.55173
0.506667	0.55169
0.506944	0.55161
0.507222	0.55149
0.5075	0.55132
0.507778	0.55117
0.508056	0.55105
0.508333	0.55095
0.508611	0.5509
0.508889	0.55088
0.509167	0.55081
0.509444	0.55065
0.509722	0.55051
0.51	0.55037
0.510278	0.55029
0.510556	0.55021
0.510833	0.55013
0.511111	0.55006
0.511389	0.54996
0.511667	0.54988
0.511944	0.5498
0.512222	0.54971
0.5125	0.54961
0.512778	0.54952
0.513056	0.54946
0.513333	0.54938
0.513611	0.54931
0.513889	0.54923
0.514167	0.54916
0.514444	0.54908
0.514722	0.54901
0.515	0.54892
0.515278	0.54884
0.515556	0.54877
0.515833	0.54871
0.516111	0.54866
0.516389	0.54859
0.516667	0.54853
0.516944	0.54847
0.517222	0.54841
0.5175	0.54835
0.517778	0.54829
0.518056	0.54823
0.518333	0.54817
0.518611	0.54809
0.518889	0.54801
0.519167	0.54795
0.519444	0.5479
0.519722	0.54785
0.52	0.5478
0.520278	0.54775
0.520556	0.5477
0.520833	0.54766
0.521111	0.54761
0.521389	0.54754
0.521667	0.5475
0.521944	0.54743
0.522222	0.54736
0.5225	0.54729
0.522778	0.54725
0.523056	0.54719
0.523333	0.54714
0.523611	0.5471
0.523889	0.54707
0.524167	0.54702
0.524444	0.54697
0.524722	0.54693
0.525	0.5469
0.525278	0.54687
0.525556	0.54682
0.525833	0.54677
0.526111	0.54672
0.526389	0.54667
0.526667	0.54663
0.526944	0.54658
0.527222	0.54653
0.5275	0.54648
0.527778	0.54643
0.528056	0.54637
0.528333	0.54634
0.528611	0.54631
0.528889	0.54627
0.529167	0.54624
0.529444	0.54621
0.529722	0.54618
0.53	0.54614
0.530278	0.54612
0.530556	0.54609
0.530833	0.54606
0.531111	0.54602
0.531389	0.54598
0.531667	0.54594
0.531944	0.54591
0.532222	0.54587
0.5325	0.54583
0.532778	0.54579
0.533056	0.54575
0.533333	0.54571
0.533611	0.54567
0.533889	0.54564
0.534167	0.5456
0.534444	0.54557
0.534722	0.54554
0.535	0.5455
0.535278	0.54548
0.535556	0.54545
0.535833	0.54542
0.536111	0.54539
0.536389	0.54536
0.536667	0.54533
0.536944	0.54531
0.537222	0.54528
0.5375	0.54526
0.537778	0.54522
0.538056	0.54518
0.538333	0.54515
0.538611	0.54512
0.538889	0.54509
0.539167	0.54506
0.539444	0.54501
0.539722	0.54498
0.54	0.54495
0.540278	0.54491
0.540556	0.54487
0.540833	0.54485
0.541111	0.54481
0.541389	0.54478
0.541667	0.54475
0.541944	0.54472
0.542222	0.5447
0.5425	0.54467
0.542778	0.54465
0.543056	0.54463
0.543333	0.5446
0.543611	0.54457
0.543889	0.54455
0.544167	0.54453
0.544444	0.54451
0.544722	0.5445
0.545	0.54448
0.545278	0.54448
0.545556	0.54446
0.545833	0.54443
0.546111	0.54442
0.546389	0.54439
0.546667	0.54436
0.546944	0.54433
0.547222	0.5443
0.5475	0.54427
0.547778	0.54422
0.548056	0.5442
0.548333	0.54418
0.548611	0.54415
0.548889	0.54412
0.549167	0.54409
0.549444	0.54407
0.549722	0.54405
0.55	0.54403
0.550278	0.54401
0.550556	0.54398
0.550833	0.54395
0.551111	0.54392
0.551389	0.5439
0.551667	0.54387
0.551944	0.54385
0.552222	0.54382
0.5525	0.5438
0.552778	0.54378
0.553056	0.54375
0.553333	0.54373
0.553611	0.54372
0.553889	0.54371
0.554167	0.5437
0.554444	0.54368
0.554722	0.54368
0.555	0.54367
0.555278	0.54365
0.555556	0.54365
0.555833	0.54363
0.556111	0.54361
0.556389	0.54358
0.556667	0.54357
0.556944	0.54354
0.557222	0.54352
0.5575	0.54349
0.557778	0.54347
0.558056	0.54347
0.558333	0.54344
0.558611	0.54342
0.558889	0.54339
0.559167	0.54337
0.559444	0.54336
0.559722	0.54335
0.56	0.54334
0.560278	0.54332
0.560556	0.54329
0.560833	0.54327
0.561111	0.54326
0.561389	0.54324
0.561667	0.54322
0.561944	0.5432
0.562222	0.54318
0.5625	0.54318
0.562778	0.54316
0.563056	0.54315
0.563333	0.54314
0.563611	0.54312
0.563889	0.54309
0.564167	0.54308
0.564444	0.54308
0.564722	0.54306
0.565	0.54304
0.565278	0.54302
0.565556	0.543
0.565833	0.543
0.566111	0.54298
0.566389	0.54298
0.566667	0.54297
0.566944	0.44469
0.567222	0.44451
0.5675	0.4447
0.567778	0.445
0.568056	0.44531
0.568333	0.44558
0.568611	0.44588
0.568889	0.44613
0.569167	0.44636
0.569444	0.44661
0.569722	0.44686
0.57	0.44706
0.570278	0.44727
0.570556	0.44749
0.570833	0.44769
0.571111	0.44788
0.571389	0.44806
0.571667	0.44834
0.571944	0.44848
0.572222	0.44853
0.5725	0.44872
0.572778	0.44894
0.573056	0.44918
0.573333	0.44929
0.573611	0.44933
0.573889	0.44951
0.574167	0.44967
0.574444	0.44985
0.574722	0.45006
0.575	0.4501
0.575278	0.45018
0.575556	0.45033
0.575833	0.45048
0.576111	0.45063
0.576389	0.4508
0.576667	0.45089
0.576944	0.45092
0.577222	0.451
0.5775	0.45114
0.577778	0.45124
0.578056	0.45135
0.578333	0.45151
0.578611	0.45164
0.578889	0.4517
0.579167	0.45174
0.579444	0.45183
0.579722	0.45192
0.58	0.45204
0.580278	0.45215
0.580556	0.45225
0.580833	0.45235
0.581111	0.45245
0.581389	0.45252
0.581667	0.45257
0.581944	0.45264
0.582222	0.45272
0.5825	0.4528
0.582778	0.45289
0.583056	0.45299
0.583333	0.45311
0.583611	0.45322
0.586389	0.45394
0.589167	0.45452
0.591944	0.45506
0.594722	0.45566
0.5975	0.45601
0.600278	0.45645
0.603056	0.45674
0.605833	0.45718
0.608611	0.45742
0.611389	0.45776
0.639167	0.45978
0.666944	0.46092
0.694722	0.46169
0.7225	0.46286
0.750278	0.46313
0.778056	0.46338
0.805833	0.46372
0.833056	0.46446
0.833333	0.46447
0.833611	0.5591
0.833889	0.55952
0.834167	0.55943
0.834444	0.55922
0.834722	0.55904
0.835	0.5589
0.835278	0.55872
0.835556	0.5585
0.835833	0.55833
0.836111	0.5582
0.836389	0.55808
0.836667	0.55791
0.836944	0.55773
0.837222	0.55757
0.8375	0.55742
0.837778	0.55731
0.838056	0.55726
0.838333	0.55712
0.838611	0.55692
0.838889	0.55679
0.839167	0.55667
0.839444	0.55655
0.839722	0.5565
0.84	0.55643
0.840278	0.55628
0.840556	0.55617
0.840833	0.55603
0.841111	0.55592
0.841389	0.55583
0.841667	0.55576
0.841944	0.55569
0.842222	0.55562
0.8425	0.55551
0.842778	0.55538
0.843056	0.55525
0.843333	0.55516
0.843611	0.5551
0.843889	0.55505
0.844167	0.55499
0.844444	0.55493
0.844722	0.55484
0.845	0.55474
0.845278	0.55465
0.845556	0.55458
0.845833	0.55448
0.846111	0.55438
0.846389	0.5543
0.846667	0.55425
0.846944	0.55418
0.847222	0.55413
0.8475	0.55409
0.847778	0.55404
0.848056	0.55395
0.848333	0.55384
0.848611	0.55376
0.848889	0.55367
0.849167	0.5536
0.849444	0.55355
0.849722	0.55348
0.85	0.55341
0.850278	0.55335
0.850556	0.55332
0.850833	0.5533
0.851111	0.55327
0.851389	0.55322
0.851667	0.55315
0.851944	0.55308
0.852222	0.553
0.8525	0.55294
0.852778	0.55285
0.853056	0.55276
0.853333	0.55272
0.853611	0.55268
0.853889	0.55263
0.854167	0.55258
0.854444	0.55253
0.854722	0.5525
0.855	0.55248
0.855278	0.55245
0.855556	0.55241
0.855833	0.55233
0.856111	0.55226
0.856389	0.55218
0.856667	0.55211
0.856944	0.55205
0.857222	0.55199
0.8575	0.55194
0.857778	0.55189
0.858056	0.55183
0.858333	0.55179
0.858611	0.55175
0.858889	0.55173
0.859167	0.55171
0.859444	0.5517
0.859722	0.55169
0.86	0.55166
0.860278	0.55164
0.860556	0.55159
0.860833	0.55154
0.861111	0.55147
0.861389	0.55143
0.861667	0.55137
0.861944	0.55133
0.862222	0.55125
0.8625	0.55119
0.862778	0.55114
0.863056	0.5511
0.863333	0.55106
0.863611	0.551
0.863889	0.55097
0.864167	0.55094
0.864444	0.55092
0.864722	0.55091
0.865	0.5509
0.865278	0.55089
0.865556	0.55088
0.865833	0.55086
0.866111	0.55083
0.866389	0.55079
0.866667	0.55074
0.866944	0.55066
0.867222	0.55061
0.8675	0.55052
0.867778	0.55048
0.868056	0.55043
0.868333	0.55038
0.868611	0.55034
0.868889	0.55031
0.869167	0.55028
0.869444	0.55025
0.869722	0.55023
0.87	0.5502
0.870278	0.55017
0.870556	0.55013
0.870833	0.55011
0.871111	0.55008
0.871389	0.55006
0.871667	0.55002
0.871944	0.54999
0.872222	0.54996
0.8725	0.54993
0.872778	0.54991
0.873056	0.54987
0.873333	0.54985
0.873611	0.54983
0.873889	0.5498
0.874167	0.54977
0.874444	0.54973
0.874722	0.54971
0.875	0.54966
0.875278	0.54964
0.875556	0.5496
0.875833	0.54958
0.876111	0.54954
0.876389	0.54952
0.876667	0.5495
0.876944	0.54947
0.877222	0.54945
0.8775	0.54943
0.877778	0.5494
0.878056	0.54939
0.878333	0.54935
0.878611	0.54933
0.878889	0.54931
0.879167	0.54928
0.879444	0.54925
0.879722	0.54922
0.88	0.5492
0.880278	0.54916
0.880556	0.54915
0.880833	0.54912
0.881111	0.54909
0.881389	0.54906
0.881667	0.54903
0.881944	0.549
0.882222	0.54895
0.8825	0.54893
0.882778	0.54889
0.883056	0.54887
0.883333	0.54883
0.883611	0.54881
0.883889	0.54879
0.884167	0.54876
0.884444	0.54874
0.884722	0.54872
0.885	0.5487
0.885278	0.54869
0.885556	0.54867
0.885833	0.54866
0.886111	0.54864
0.886389	0.54862
0.886667	0.5486
0.886944	0.54857
0.887222	0.54855
0.8875	0.54853
0.887778	0.5485
0.888056	0.54849
0.888333	0.54847
0.888611	0.54845
0.888889	0.54841
0.889167	0.5484
0.889444	0.54837
0.889722	0.54834
0.89	0.54832
0.890278	0.5483
0.890556	0.54829
0.890833	0.54826
0.891111	0.54825
0.891389	0.54823
0.891667	0.54821
0.891944	0.54818
0.892222	0.54816
0.8925	0.54815
0.892778	0.54811
0.893056	0.54809
0.893333	0.54806
0.893611	0.54804
0.893889	0.54802
0.894167	0.54798
0.894444	0.54796
0.894722	0.54794
0.895	0.54791
0.895278	0.5479
0.895556	0.54788
0.895833	0.54786
0.896111	0.54785
0.896389	0.54782
0.896667	0.54779
0.896944	0.54778
0.897222	0.54775
0.8975	0.54774
0.897778	0.54773
0.898056	0.54771
0.898333	0.5477
0.898611	0.54768
0.898889	0.54768
0.899167	0.54766
0.899444	0.54765
0.899722	0.54763
0.9	0.5476
0.900278	0.45094
0.900556	0.45087
0.900833	0.45094
0.901111	0.45125
0.901389	0.45165
0.901667	0.45184
0.901944	0.45216
0.902222	0.45244
0.9025	0.45262
0.902778	0.45284
0.903056	0.45314
0.903333	0.45331
0.903611	0.45347
0.903889	0.45369
0.904167	0.45394
0.904444	0.45409
0.904722	0.45417
0.905	0.45441
0.905278	0.45456
0.905556	0.45481
0.905833	0.45489
0.906111	0.45498
0.906389	0.45517
0.906667	0.45532
0.906944	0.4555
0.907222	0.45566
0.9075	0.45574
0.907778	0.45583
0.908056	0.45595
0.908333	0.45607
0.908611	0.45621
0.908889	0.45638
0.909167	0.45648
0.909444	0.45653
0.909722	0.45662
0.91	0.45672
0.910278	0.45683
0.910556	0.45695
0.910833	0.45705
0.911111	0.45718
0.911389	0.45727
0.911667	0.4573
0.911944	0.45734
0.912222	0.45744
0.9125	0.45756
0.912778	0.45764
0.913056	0.45771
0.913333	0.45779
0.913611	0.45791
0.913889	0.45802
0.914167	0.45807
0.914444	0.4581
0.914722	0.45814
0.915	0.45821
0.915278	0.45829
0.915556	0.45837
0.915833	0.45845
0.916111	0.45852
0.916389	0.45859
0.916667	0.45867
0.916944	0.45875
0.919722	0.45929
0.9225	0.45982
0.925278	0.46035
0.928056	0.4607
0.930833	0.46104
0.933611	0.46138
0.936389	0.46172
0.939167	0.46205
0.941944	0.46218
0.944722	0.46245
0.9725	0.46411
1.00028	0.46561
1.02806	0.46579
1.05583	0.46628
1.08361	0.46645
1.11139	0.46669
1.13917	0.46663
1.16639	0.46697
1.16667	0.46697
1.16694	0.56057
1.16722	0.56097
1.1675	0.56087
1.16778	0.56068
1.16806	0.56051
1.16833	0.56039
1.16861	0.56012
1.16889	0.55996
1.16917	0.55976
1.16944	0.55968
1.16972	0.5595
1.17	0.55932
1.17028	0.55914
1.17056	0.55901
1.17083	0.55891
1.17111	0.55882
1.17139	0.55864
1.17167	0.55849
1.17194	0.55836
1.17222	0.55826
1.1725	0.55816
1.17278	0.55808
1.17306	0.55797
1.17333	0.55781
1.17361	0.55768
1.17389	0.55757
1.17417	0.55746
1.17444	0.55737
1.17472	0.55731
1.175	0.55728
1.17528	0.55719
1.17556	0.55703
1.17583	0.55693
1.17611	0.55684
1.17639	0.55675
1.17667	0.55665
1.17694	0.55657
1.17722	0.55651
1.1775	0.55648
1.17778	0.55641
1.17806	0.55631
1.17833	0.55622
1.17861	0.55615
1.17889	0.55605
1.17917	0.55596
1.17944	0.5559
1.17972	0.55584
1.18	0.55578
1.18028	0.55574
1.18056	0.55569
1.18083	0.55564
1.18111	0.55558
1.18139	0.55549
1.18167	0.55541
1.18194	0.55531
1.18222	0.55523
1.1825	0.55518
1.18278	0.55512
1.18306	0.55508
1.18333	0.55503
1.18361	0.555
1.18389	0.55496
1.18417	0.5549
1.18444	0.55484
1.18472	0.55477
1.185	0.55472
1.18528	0.55466
1.18556	0.55462
1.18583	0.55457
1.18611	0.55451
1.18639	0.55443
1.18667	0.55437
1.18694	0.55432
1.18722	0.55428
1.1875	0.55425
1.18778	0.5542
1.18806	0.55417
1.18833	0.55414
1.18861	0.55411
1.18889	0.55409
1.18917	0.55406
1.18944	0.55403
1.18972	0.55399
1.19	0.55394
1.19028	0.55388
1.19056	0.55383
1.19083	0.55378
1.19111	0.55372
1.19139	0.55368
1.19167	0.55363
1.19194	0.55359
1.19222	0.55356
1.1925	0.55353
1.19278	0.55348
1.19306	0.55344
1.19333	0.55339
1.19361	0.55337
1.19389	0.55335
1.19417	0.55333
1.19444	0.55331
1.19472	0.5533
1.195	0.55329
1.19528	0.55328
1.19556	0.55326
1.19583	0.55324
1.19611	0.55318
1.19639	0.55314
1.19667	0.55309
1.19694	0.55305
1.19722	0.55301
1.1975	0.55297
1.19778	0.55293
1.19806	0.55288
1.19833	0.55281
1.19861	0.55277
1.19889	0.55274
1.19917	0.55272
1.19944	0.55269
1.19972	0.55267
1.2	0.55265
1.20028	0.55262
1.20056	0.55259
1.20083	0.55256
1.20111	0.55254
1.20139	0.55252
1.20167	0.55251
1.20194	0.5525
1.20222	0.55249
1.2025	0.55248
1.20278	0.55247
1.20306	0.55244
1.20333	0.55242
1.20361	0.55239
1.20389	0.55232
1.20417	0.55229
1.20444	0.55225
1.20472	0.55221
1.205	0.55217
1.20528	0.55212
1.20556	0.5521
1.20583	0.55207
1.20611	0.55205
1.20639	0.55202
1.20667	0.55199
1.20694	0.55197
1.20722	0.55194
1.2075	0.5519
1.20778	0.55186
1.20806	0.55183
1.20833	0.5518
1.20861	0.55179
1.20889	0.55177
1.20917	0.55174
1.20944	0.55172
1.20972	0.55172
1.21	0.55171
1.21028	0.5517
1.21056	0.5517
1.21083	0.55169
1.21111	0.55167
1.21139	0.55166
1.21167	0.55164
1.21194	0.5516
1.21222	0.55157
1.2125	0.55153
1.21278	0.5515
1.21306	0.55146
1.21333	0.55142
1.21361	0.55138
1.21389	0.55135
1.21417	0.55132
1.21444	0.55129
1.21472	0.55126
1.215	0.55122
1.21528	0.55118
1.21556	0.55114
1.21583	0.55111
1.21611	0.55108
1.21639	0.55105
1.21667	0.55104
1.21694	0.551
1.21722	0.55097
1.2175	0.55095
1.21778	0.55092
1.21806	0.55092
1.21833	0.55091
1.21861	0.5509
1.21889	0.55089
1.21917	0.55089
1.21944	0.55089
1.21972	0.55088
1.22	0.55087
1.22028	0.55086
1.22056	0.55085
1.22083	0.55084
1.22111	0.55082
1.22139	0.55079
1.22167	0.55077
1.22194	0.55074
1.22222	0.5507
1.2225	0.55065
1.22278	0.5506
1.22306	0.55056
1.22333	0.55051
1.22361	0.5505
1.22389	0.55045
1.22417	0.55041
1.22444	0.55038
1.22472	0.55035
1.225	0.55032
1.22528	0.55031
1.22556	0.55029
1.22583	0.55027
1.22611	0.55025
1.22639	0.55023
1.22667	0.5502
1.22694	0.55017
1.22722	0.55015
1.2275	0.55012
1.22778	0.5501
1.22806	0.55009
1.22833	0.55006
1.22861	0.55004
1.22889	0.55001
1.22917	0.54999
1.22944	0.54996
1.22972	0.54994
1.23	0.54991
1.23028	0.5499
1.23056	0.54988
1.23083	0.54987
1.23111	0.54984
1.23139	0.54982
1.23167	0.5498
1.23194	0.54977
1.23222	0.54976
1.2325	0.54972
1.23278	0.54969
1.23306	0.54966
1.23333	0.54963
1.23361	0.45409
1.23389	0.45392
1.23417	0.45409
1.23444	0.45434
1.23472	0.45466
1.235	0.45491
1.23528	0.45515
1.23556	0.45543
1.23583	0.45571
1.23611	0.45587
1.23639	0.45609
1.23667	0.45636
1.23694	0.4565
1.23722	0.45665
1.2375	0.45686
1.23778	0.45705
1.23806	0.45727
1.23833	0.45732
1.23861	0.4575
1.23889	0.45767
1.23917	0.45779
1.23944	0.45801
1.23972	0.45809
1.24	0.45816
1.24028	0.4583
1.24056	0.45844
1.24083	0.45856
1.24111	0.45871
1.24139	0.45885
1.24167	0.45891
1.24194	0.45899
1.24222	0.45911
1.2425	0.45923
1.24278	0.45932
1.24306	0.45945
1.24333	0.45958
1.24361	0.45968
1.24389	0.45971
1.24417	0.45978
1.24444	0.45987
1.24472	0.45996
1.245	0.46006
1.24528	0.46016
1.24556	0.46025
1.24583	0.46037
1.24611	0.46046
1.24639	0.4605
1.24667	0.46052
1.24694	0.4606
1.24722	0.4607
1.2475	0.46079
1.24778	0.46086
1.24806	0.4609
1.24833	0.46095
1.24861	0.46105
1.24889	0.46116
1.24917	0.46124
1.24944	0.46128
1.24972	0.46132
1.25	0.46137
1.25028	0.46144
1.25306	0.46209
1.25583	0.46255
1.25861	0.463
1.26139	0.46346
1.26417	0.46377
1.26694	0.46415
1.26972	0.46451
1.2725	0.46484
1.27528	0.46518
1.27806	0.46545
1.30583	0.46719
1.33361	0.46787
1.36139	0.4681
1.38917	0.46823
1.41694	0.46825
1.44472	0.46835
1.4725	0.4691
1.49972	0.46994
1.5	0.46994
1.50028	0.56253
1.50056	0.56291
1.50083	0.56287
1.50111	0.56268
1.50139	0.56245
1.50167	0.56225
1.50194	0.5621
1.50222	0.56191
1.5025	0.56169
1.50278	0.56151
1.50306	0.56136
1.50333	0.56126
1.50361	0.56107
1.50389	0.56091
1.50417	0.56073
1.50444	0.56059
1.50472	0.5605
1.505	0.56042
1.50528	0.56024
1.50556	0.56009
1.50583	0.55997
1.50611	0.55985
1.50639	0.55973
1.50667	0.55969
1.50694	0.5596
1.50722	0.55947
1.5075	0.55935
1.50778	0.55921
1.50806	0.55911
1.50833	0.55903
1.50861	0.55895
1.50889	0.55889
1.50917	0.55882
1.50944	0.55869
1.50972	0.55856
1.51	0.55847
1.51028	0.55835
1.51056	0.55829
1.51083	0.55821
1.51111	0.55814
1.51139	0.55808
1.51167	0.558
1.51194	0.55789
1.51222	0.55779
1.5125	0.5577
1.51278	0.55762
1.51306	0.55753
1.51333	0.55745
1.51361	0.55737
1.51389	0.55732
1.51417	0.55729
1.51444	0.55726
1.51472	0.55719
1.515	0.55708
1.51528	0.55699
1.51556	0.55691
1.51583	0.55684
1.51611	0.55677
1.51639	0.5567
1.51667	0.55662
1.51694	0.55656
1.51722	0.55652
1.5175	0.5565
1.51778	0.55646
1.51806	0.5564
1.51833	0.55631
1.51861	0.55623
1.51889	0.55618
1.51917	0.5561
1.51944	0.55604
1.51972	0.55596
1.52	0.55593
1.52028	0.55588
1.52056	0.55583
1.52083	0.55578
1.52111	0.55574
1.52139	0.5557
1.52167	0.55567
1.52194	0.55561
1.52222	0.55555
1.5225	0.55549
1.52278	0.5554
1.52306	0.55533
1.52333	0.55525
1.52361	0.55519
1.52389	0.55515
1.52417	0.55511
1.52444	0.55508
1.52472	0.55505
1.525	0.55501
1.52528	0.55498
1.52556	0.55495
1.52583	0.55491
1.52611	0.55486
1.52639	0.5548
1.52667	0.55476
1.52694	0.5547
1.52722	0.55466
1.5275	0.55462
1.52778	0.55457
1.52806	0.55454
1.52833	0.55446
1.52861	0.55441
1.52889	0.55435
1.52917	0.5543
1.52944	0.55427
1.52972	0.55423
1.53	0.5542
1.53028	0.55417
1.53056	0.55414
1.53083	0.55412
1.53111	0.55409
1.53139	0.55407
1.53167	0.55402
1.53194	0.55397
1.53222	0.55391
1.5325	0.55386
1.53278	0.55379
1.53306	0.55371
1.53333	0.55367
1.53361	0.55363
1.53389	0.5536
1.53417	0.55356
1.53444	0.55353
1.53472	0.55348
1.535	0.55345
1.53528	0.5534
1.53556	0.55337
1.53583	0.55334
1.53611	0.55332
1.53639	0.55331
1.53667	0.5533
1.53694	0.55328
1.53722	0.55326
1.5375	0.55323
1.53778	0.55319
1.53806	0.55314
1.53833	0.55309
1.53861	0.55304
1.53889	0.553
1.53917	0.55298
1.53944	0.55292
1.53972	0.55287
1.54	0.55283
1.54028	0.55278
1.54056	0.55274
1.54083	0.55271
1.54111	0.55268
1.54139	0.55265
1.54167	0.55263
1.54194	0.55258
1.54222	0.55255
1.5425	0.55253
1.54278	0.55252
1.54306	0.5525
1.54333	0.55249
1.54361	0.55248
1.54389	0.55246
1.54417	0.55241
1.54444	0.55239
1.54472	0.55233
1.545	0.55227
1.54528	0.55221
1.54556	0.55217
1.54583	0.55213
1.54611	0.5521
1.54639	0.55207
1.54667	0.55203
1.54694	0.55199
1.54722	0.55196
1.5475	0.55193
1.54778	0.55191
1.54806	0.55187
1.54833	0.55184
1.54861	0.55181
1.54889	0.55177
1.54917	0.55174
1.54944	0.55173
1.54972	0.55172
1.55	0.55171
1.55028	0.5517
1.55056	0.5517
1.55083	0.55169
1.55111	0.55168
1.55139	0.55166
1.55167	0.55164
1.55194	0.5516
1.55222	0.55158
1.5525	0.55154
1.55278	0.55149
1.55306	0.55145
1.55333	0.55141
1.55361	0.55138
1.55389	0.55135
1.55417	0.55129
1.55444	0.55127
1.55472	0.55122
1.555	0.55119
1.55528	0.55116
1.55556	0.55113
1.55583	0.55108
1.55611	0.55106
1.55639	0.55105
1.55667	0.55102
1.55694	0.551
1.55722	0.55097
1.5575	0.55096
1.55778	0.55094
1.55806	0.55093
1.55833	0.55091
1.55861	0.5509
1.55889	0.5509
1.55917	0.55089
1.55944	0.55089
1.55972	0.55088
1.56	0.55088
1.56028	0.55087
1.56056	0.55086
1.56083	0.55084
1.56111	0.55082
1.56139	0.5508
1.56167	0.55076
1.56194	0.55074
1.56222	0.55072
1.5625	0.55069
1.56278	0.55065
1.56306	0.55062
1.56333	0.55057
1.56361	0.55054
1.56389	0.55052
1.56417	0.55049
1.56444	0.55046
1.56472	0.55043
1.565	0.55041
1.56528	0.55039
1.56556	0.55037
1.56583	0.55036
1.56611	0.55033
1.56639	0.55033
1.56667	0.55032
1.56694	0.45536
1.56722	0.45519
1.5675	0.4554
1.56778	0.45573
1.56806	0.45599
1.56833	0.45633
1.56861	0.45653
1.56889	0.45678
1.56917	0.45707
1.56944	0.4573
1.56972	0.45747
1.57	0.4577
1.57028	0.45796
1.57056	0.4581
1.57083	0.45826
1.57111	0.45847
1.57139	0.45867
1.57167	0.45886
1.57194	0.45896
1.57222	0.45917
1.5725	0.45931
1.57278	0.45949
1.57306	0.45968
1.57333	0.45974
1.57361	0.45987
1.57389	0.46003
1.57417	0.46015
1.57444	0.46032
1.57472	0.46046
1.575	0.46051
1.57528	0.46061
1.57556	0.46077
1.57583	0.46087
1.57611	0.46093
1.57639	0.46109
1.57667	0.46123
1.57694	0.4613
1.57722	0.46136
1.5775	0.46146
1.57778	0.46157
1.57806	0.46169
1.57833	0.46178
1.57861	0.46192
1.57889	0.46204
1.57917	0.46209
1.57944	0.46212
1.57972	0.46218
1.58	0.46229
1.58028	0.46239
1.58056	0.46247
1.58083	0.46254
1.58111	0.46263
1.58139	0.46275
1.58167	0.46283
1.58194	0.46288
1.58222	0.46291
1.5825	0.46297
1.58278	0.46305
1.58306	0.46312
1.58333	0.4632
1.58361	0.46328
1.58639	0.4639
1.58917	0.46449
1.59194	0.465
1.59472	0.46545
1.5975	0.46595
1.60028	0.46631
1.60306	0.46673
1.60583	0.46704
1.60861	0.46739
1.61139	0.46771
1.63917	0.46956
1.66694	0.46995
1.69472	0.46961
1.7225	0.46939
1.75028	0.47018
1.77806	0.47113
1.80583	0.47124
1.83306	0.47119
1.83333	0.47121
1.83361	0.56316
1.83389	0.56354
1.83417	0.56341
1.83444	0.56324
1.83472	0.56302
1.835	0.56288
1.83528	0.56268
1.83556	0.56246
1.83583	0.56228
1.83611	0.56212
1.83639	0.56202
1.83667	0.5618
1.83694	0.56164
1.83722	0.56149
1.8375	0.56134
1.83778	0.56126
1.83806	0.56111
1.83833	0.56096
1.83861	0.56082
1.83889	0.56068
1.83917	0.56056
1.83944	0.5605
1.83972	0.56043
1.84	0.56029
1.84028	0.56013
1.84056	0.56005
1.84083	0.55993
1.84111	0.55981
1.84139	0.55973
1.84167	0.55969
1.84194	0.55963
1.84222	0.55951
1.8425	0.5594
1.84278	0.5593
1.84306	0.5592
1.84333	0.55911
1.84361	0.55904
1.84389	0.55898
1.84417	0.55892
1.84444	0.55888
1.84472	0.55883
1.845	0.55873
1.84528	0.55862
1.84556	0.55853
1.84583	0.55845
1.84611	0.55837
1.84639	0.55831
1.84667	0.55826
1.84694	0.5582
1.84722	0.55815
1.8475	0.5581
1.84778	0.55806
1.84806	0.55798
1.84833	0.5579
1.84861	0.55781
1.84889	0.55774
1.84917	0.55768
1.84944	0.55761
1.84972	0.55754
1.85	0.55748
1.85028	0.55742
1.85056	0.55737
1.85083	0.55733
1.85111	0.5573
1.85139	0.55729
1.85167	0.55726
1.85194	0.55721
1.85222	0.55715
1.8525	0.55706
1.85278	0.55697
1.85306	0.5569
1.85333	0.55685
1.85361	0.55681
1.85389	0.55676
1.85417	0.55669
1.85444	0.55663
1.85472	0.55658
1.855	0.55654
1.85528	0.55651
1.85556	0.5565
1.85583	0.55647
1.85611	0.55642
1.85639	0.55637
1.85667	0.55631
1.85694	0.55625
1.85722	0.5562
1.8575	0.55615
1.85778	0.55609
1.85806	0.55603
1.85833	0.55598
1.85861	0.55594
1.85889	0.5559
1.85917	0.55587
1.85944	0.55584
1.85972	0.5558
1.86	0.55577
1.86028	0.55574
1.86056	0.55572
1.86083	0.5557
1.86111	0.55567
1.86139	0.55564
1.86167	0.55562
1.86194	0.55557
1.86222	0.55551
1.8625	0.55545
1.86278	0.5554
1.86306	0.55534
1.86333	0.55529
1.86361	0.55524
1.86389	0.55521
1.86417	0.55516
1.86444	0.55514
1.86472	0.5551
1.865	0.55507
1.86528	0.55504
1.86556	0.55503
1.86583	0.555
1.86611	0.55498
1.86639	0.55496
1.86667	0.55493
1.86694	0.5549
1.86722	0.55485
1.8675	0.55482
1.86778	0.55477
1.86806	0.55474
1.86833	0.55471
1.86861	0.55466
1.86889	0.55464
1.86917	0.55461
1.86944	0.55458
1.86972	0.55455
1.87	0.55451
1.87028	0.55447
1.87056	0.55442
1.87083	0.55438
1.87111	0.55434
1.87139	0.55431
1.87167	0.55428
1.87194	0.55426
1.87222	0.55422
1.8725	0.5542
1.87278	0.55417
1.87306	0.55415
1.87333	0.55414
1.87361	0.55412
1.87389	0.55411
1.87417	0.55409
1.87444	0.55407
1.87472	0.55404
1.875	0.55402
1.87528	0.554
1.87556	0.55396
1.87583	0.55391
1.87611	0.55387
1.87639	0.55382
1.87667	0.55378
1.87694	0.55375
1.87722	0.55372
1.8775	0.55368
1.87778	0.55365
1.87806	0.55361
1.87833	0.55359
1.87861	0.55357
1.87889	0.55354
1.87917	0.55352
1.87944	0.55348
1.87972	0.55345
1.88	0.55342
1.88028	0.55339
1.88056	0.55337
1.88083	0.55335
1.88111	0.55334
1.88139	0.55331
1.88167	0.55331
1.88194	0.5533
1.88222	0.5533
1.8825	0.55329
1.88278	0.55328
1.88306	0.55326
1.88333	0.55324
1.88361	0.55322
1.88389	0.55319
1.88417	0.55316
1.88444	0.55314
1.88472	0.5531
1.885	0.55306
1.88528	0.55304
1.88556	0.553
1.88583	0.55298
1.88611	0.55295
1.88639	0.55292
1.88667	0.55289
1.88694	0.55285
1.88722	0.5528
1.8875	0.55279
1.88778	0.55276
1.88806	0.55274
1.88833	0.55272
1.88861	0.5527
1.88889	0.55268
1.88917	0.55265
1.88944	0.55263
1.88972	0.55261
1.89	0.55259
1.89028	0.55256
1.89056	0.55254
1.89083	0.55253
1.89111	0.55252
1.89139	0.55251
1.89167	0.5525
1.89194	0.55249
1.89222	0.55249
1.8925	0.55247
1.89278	0.55246
1.89306	0.55245
1.89333	0.55242
1.89361	0.5524
1.89389	0.55238
1.89417	0.55236
1.89444	0.55233
1.89472	0.55229
1.895	0.55224
1.89528	0.5522
1.89556	0.55218
1.89583	0.55213
1.89611	0.55211
1.89639	0.55208
1.89667	0.55206
1.89694	0.55204
1.89722	0.55202
1.8975	0.552
1.89778	0.55198
1.89806	0.55196
1.89833	0.55194
1.89861	0.55193
1.89889	0.5519
1.89917	0.55188
1.89944	0.55185
1.89972	0.55184
1.9	0.55182
1.90028	0.45763
1.90056	0.45742
1.90083	0.45768
1.90111	0.45802
1.90139	0.4582
1.90167	0.45853
1.90194	0.45886
1.90222	0.45904
1.9025	0.4593
1.90278	0.4596
1.90306	0.45974
1.90333	0.45995
1.90361	0.46018
1.90389	0.46043
1.90417	0.46052
1.90444	0.46071
1.90472	0.46088
1.905	0.46103
1.90528	0.46125
1.90556	0.46134
1.90583	0.46149
1.90611	0.46166
1.90639	0.46182
1.90667	0.46202
1.90694	0.4621
1.90722	0.46219
1.9075	0.46235
1.90778	0.46248
1.90806	0.4626
1.90833	0.46276
1.90861	0.46287
1.90889	0.46293
1.90917	0.46303
1.90944	0.46314
1.90972	0.46327
1.91	0.46337
1.91028	0.46349
1.91056	0.46362
1.91083	0.46369
[truncated: 86,199 more rows]

## Sheet: a_LPAc
Time (h)	Voltage (V)
0.00138889	0.97189
0.00277778	1.01656
0.00416667	1.03116
0.00555556	1.03846
0.00694444	1.04271
0.00833333	1.04549
0.00972222	1.04745
0.0111111	1.04896
0.0125	1.05017
0.0138889	1.0512
0.0152778	1.0521
0.0166667	1.0529
0.0180556	1.05364
0.0194444	1.05432
0.0208333	1.05496
0.0222222	1.05556
0.0236111	1.05613
0.025	1.05666
0.0263889	1.0572
0.0277778	1.05769
0.0291667	1.05817
0.0305556	1.05864
0.0319444	1.05905
0.0333333	1.0595
0.0347222	1.0599
0.0361111	1.06031
0.0375	1.06068
0.0388889	1.06107
0.0402778	1.06142
0.0416667	1.06178
0.0430556	1.0621
0.0444444	1.06246
0.0458333	1.06277
0.0472222	1.063
0.0486111	1.06339
0.05	1.06365
0.0513889	1.06389
0.0527778	1.06422
0.0541667	1.06445
0.0555556	1.06465
0.0569444	1.06496
0.0583333	1.0652
0.0597222	1.06536
0.0611111	1.06559
0.0625	1.06587
0.0638889	1.06606
0.0652778	1.06621
0.0666667	1.06642
0.0680556	1.06667
0.0694444	1.06685
0.0708333	1.06699
0.0722222	1.06714
0.0736111	1.06734
0.075	1.06755
0.0763889	1.06768
0.0777778	1.0678
0.0791667	1.06794
0.0805556	1.06813
0.0819444	1.06831
0.0833333	1.06843
0.0847222	1.06851
0.0861111	1.06867
0.0875	1.06882
0.0888889	1.06898
0.0902778	1.06914
0.0916667	1.06923
0.0930556	1.06931
0.0944444	1.06944
0.0958333	1.06959
0.0972222	1.06974
0.0986111	1.0699
0.1	1.07002
0.101389	1.07012
0.102778	1.07024
0.104167	1.07034
0.105556	1.07047
0.106944	1.07063
0.108333	1.07076
0.109722	1.07085
0.111111	1.07093
0.1125	1.07103
0.113889	1.07115
0.115278	1.07129
0.116667	1.07142
0.118056	1.07154
0.119444	1.07162
0.120833	1.07168
0.122222	1.07178
0.123611	1.07191
0.125	1.07201
0.126389	1.07212
0.127778	1.07225
0.129167	1.07236
0.130556	1.07243
0.131944	1.07248
0.133333	1.07257
0.134722	1.07268
0.136111	1.07279
0.1375	1.0729
0.138889	1.07302
0.140278	1.07312
0.141667	1.07321
0.143056	1.07327
0.144444	1.07332
0.145833	1.07341
0.147222	1.0735
0.148611	1.07358
0.15	1.07364
0.151389	1.07372
0.152778	1.07382
0.154167	1.0739
0.155556	1.07397
0.156944	1.07402
0.158333	1.07407
0.159722	1.07412
0.161111	1.07418
0.1625	1.07424
0.163889	1.07431
0.165278	1.07439
0.166667	1.07447
0.166944	0.42221
0.167222	0.42854
0.1675	0.43394
0.167778	0.43826
0.168056	0.4423
0.168333	0.44616
0.168611	0.44976
0.168889	0.45318
0.169167	0.45643
0.169444	0.45955
0.169722	0.4625
0.17	0.46534
0.170278	0.46805
0.170556	0.4707
0.170833	0.47319
0.171111	0.4756
0.171389	0.47789
0.171667	0.48011
0.171944	0.48226
0.172222	0.48434
0.1725	0.48632
0.172778	0.48822
0.173056	0.49004
0.173333	0.49182
0.173611	0.49351
0.173889	0.49518
0.174167	0.49678
0.174444	0.49828
0.174722	0.49976
0.175	0.50118
0.175278	0.50257
0.175556	0.5039
0.175833	0.50518
0.176111	0.50645
0.176389	0.50764
0.176667	0.50883
0.176944	0.50997
0.177222	0.51106
0.1775	0.51211
0.177778	0.51314
0.178056	0.51413
0.178333	0.51509
0.178611	0.51603
0.178889	0.51695
0.179167	0.51784
0.179444	0.51868
0.179722	0.51954
0.18	0.52035
0.180278	0.52117
0.180556	0.52195
0.180833	0.52272
0.181111	0.52345
0.181389	0.52417
0.181667	0.52486
0.181944	0.52555
0.182222	0.52621
0.1825	0.52685
0.182778	0.52747
0.183056	0.52809
0.183333	0.5287
0.183611	0.52929
0.183889	0.52985
0.184167	0.53043
0.184444	0.53098
0.184722	0.53151
0.185	0.53204
0.185278	0.53255
0.185556	0.53306
0.185833	0.53355
0.186111	0.53406
0.186389	0.53451
0.186667	0.53497
0.186944	0.5354
0.187222	0.53583
0.1875	0.53626
0.187778	0.53667
0.188056	0.53707
0.188333	0.53746
0.188611	0.53786
0.188889	0.53822
0.189167	0.53861
0.189444	0.53896
0.189722	0.5393
0.19	0.53968
0.190278	0.54002
0.190556	0.54036
0.190833	0.54067
0.191111	0.54099
0.191389	0.54129
0.191667	0.54162
0.191944	0.54194
0.192222	0.54225
0.1925	0.54252
0.192778	0.54282
0.193056	0.54309
0.193333	0.54337
0.193611	0.54365
0.193889	0.54392
0.194167	0.54417
0.194444	0.54442
0.194722	0.54469
0.195	0.54494
0.195278	0.54519
0.195556	0.54542
0.195833	0.54566
0.196111	0.54589
0.196389	0.54611
0.196667	0.54635
0.196944	0.54658
0.197222	0.54679
0.1975	0.54702
0.197778	0.54722
0.198056	0.54744
0.198333	0.54763
0.198611	0.54784
0.198889	0.54802
0.199167	0.54822
0.199444	0.5484
0.199722	0.54859
0.2	0.54877
0.200278	0.54896
0.200556	0.54913
0.200833	0.54931
0.201111	0.54949
0.201389	0.54966
0.201667	0.54982
0.201944	0.54998
0.202222	0.55015
0.2025	0.5503
0.202778	0.55044
0.203056	0.5506
0.203333	0.55074
0.203611	0.5509
0.203889	0.55105
0.204167	0.55119
0.204444	0.55134
0.204722	0.55149
0.205	0.55162
0.205278	0.55177
0.205556	0.5519
0.205833	0.55205
0.206111	0.55218
0.206389	0.55231
0.206667	0.55244
0.206944	0.55256
0.207222	0.55269
0.2075	0.55281
0.207778	0.55293
0.208056	0.55306
0.208333	0.55318
0.208611	0.55329
0.208889	0.55343
0.209167	0.55355
0.209444	0.55365
0.209722	0.55376
0.21	0.55388
0.210278	0.55399
0.210556	0.5541
0.210833	0.55421
0.211111	0.55431
0.211389	0.55442
0.211667	0.55452
0.211944	0.55464
0.212222	0.55474
0.2125	0.55483
0.212778	0.55492
0.213056	0.55503
0.213333	0.55512
0.213611	0.55522
0.213889	0.55531
0.214167	0.5554
0.214444	0.5555
0.214722	0.5556
0.215	0.55568
0.215278	0.55577
0.215556	0.55587
0.215833	0.55595
0.216111	0.55605
0.216389	0.55612
0.216667	0.55621
0.216944	0.5563
0.217222	0.55638
0.2175	0.55645
0.217778	0.55654
0.218056	0.55663
0.218333	0.5567
0.218611	0.55679
0.218889	0.55685
0.219167	0.55695
0.219444	0.55703
0.219722	0.5571
0.22	0.55716
0.220278	0.55725
0.220556	0.55733
0.220833	0.55739
0.221111	0.55746
0.221389	0.55754
0.221667	0.5576
0.221944	0.55768
0.222222	0.55775
0.2225	0.55781
0.222778	0.55785
0.223056	0.55793
0.223333	0.55801
0.223611	0.55805
0.223889	0.55812
0.224167	0.55817
0.224444	0.55822
0.224722	0.55829
0.225	0.55835
0.225278	0.5584
0.225556	0.55846
0.225833	0.5585
0.226111	0.55856
0.226389	0.55862
0.226667	0.55868
0.226944	0.55874
0.227222	0.5588
0.2275	0.55886
0.227778	0.55892
0.228056	0.55899
0.228333	0.55904
0.228611	0.55912
0.228889	0.55916
0.229167	0.55923
0.229444	0.55928
0.229722	0.55933
0.23	0.55938
0.230278	0.55942
0.230556	0.55949
0.230833	0.55954
0.231111	0.55958
0.231389	0.55964
0.231667	0.55967
0.231944	0.55972
0.232222	0.55978
0.2325	0.55981
0.232778	0.55985
0.233056	0.55991
0.233333	0.55994
0.233611	0.47064
0.233889	0.47076
0.234167	0.47107
0.234444	0.47144
0.234722	0.47181
0.235	0.47214
0.235278	0.47248
0.235556	0.47281
0.235833	0.47311
0.236111	0.47341
0.236389	0.4737
0.236667	0.47397
0.236944	0.47422
0.237222	0.47449
0.2375	0.47474
0.237778	0.475
0.238056	0.47523
0.238333	0.47546
0.238611	0.47571
0.238889	0.47592
0.239167	0.47614
0.239444	0.47634
0.239722	0.47655
0.24	0.47675
0.240278	0.47694
0.240556	0.47714
0.240833	0.47733
0.241111	0.4775
0.241389	0.47771
0.241667	0.47788
0.241944	0.47806
0.242222	0.47824
0.2425	0.47842
0.242778	0.4786
0.243056	0.47874
0.243333	0.47892
0.243611	0.47909
0.243889	0.47923
0.244167	0.47938
0.244444	0.47955
0.244722	0.4797
0.245	0.47984
0.245278	0.47999
0.245556	0.48014
0.245833	0.48029
0.246111	0.48043
0.246389	0.48057
0.246667	0.48069
0.246944	0.48083
0.247222	0.48096
0.2475	0.4811
0.247778	0.48122
0.248056	0.48135
0.248333	0.48147
0.248611	0.48159
0.248889	0.48171
0.249167	0.48185
0.249444	0.48195
0.249722	0.48208
0.25	0.48218
0.250278	0.48229
0.253056	0.48337
0.255833	0.4843
0.258611	0.48513
0.261389	0.48583
0.264167	0.48646
0.266944	0.487
0.269722	0.48749
0.2725	0.48791
0.275278	0.48826
0.278056	0.4886
0.305833	0.49061
0.333611	0.49197
0.361389	0.49299
0.389167	0.49395
0.416944	0.49474
0.444722	0.49554
0.4725	0.49639
0.499722	0.49691
0.5	0.4969
0.500278	0.58112
0.500556	0.58081
0.500833	0.58052
0.501111	0.58026
0.501389	0.58002
0.501667	0.57978
0.501944	0.57957
0.502222	0.57937
0.5025	0.57919
0.502778	0.579
0.503056	0.57884
0.503333	0.57868
0.503611	0.57853
0.503889	0.57838
0.504167	0.57824
0.504444	0.57809
0.504722	0.57797
0.505	0.57784
0.505278	0.57772
0.505556	0.57761
0.505833	0.5775
0.506111	0.57739
0.506389	0.57727
0.506667	0.57717
0.506944	0.57707
0.507222	0.57698
0.5075	0.57686
0.507778	0.57677
0.508056	0.57667
0.508333	0.57658
0.508611	0.57648
0.508889	0.5764
0.509167	0.57632
0.509444	0.57623
0.509722	0.57617
0.51	0.57608
0.510278	0.57601
0.510556	0.57592
0.510833	0.57586
0.511111	0.57578
0.511389	0.57572
0.511667	0.57564
0.511944	0.57559
0.512222	0.57551
0.5125	0.57541
0.512778	0.57538
0.513056	0.57531
0.513333	0.57524
0.513611	0.57518
0.513889	0.57511
0.514167	0.57505
0.514444	0.57499
0.514722	0.57492
0.515	0.57486
0.515278	0.5748
0.515556	0.57474
0.515833	0.5747
0.516111	0.57463
0.516389	0.57457
0.516667	0.57453
0.516944	0.57447
0.517222	0.57443
0.5175	0.57437
0.517778	0.57433
0.518056	0.57428
0.518333	0.57424
0.518611	0.57417
0.518889	0.57414
0.519167	0.57409
0.519444	0.57402
0.519722	0.574
0.52	0.57394
0.520278	0.57388
0.520556	0.57386
0.520833	0.5738
0.521111	0.57376
0.521389	0.57373
0.521667	0.57369
0.521944	0.57364
0.522222	0.5736
0.5225	0.57356
0.522778	0.57352
0.523056	0.57347
0.523333	0.57342
0.523611	0.57339
0.523889	0.57334
0.524167	0.57332
0.524444	0.57328
0.524722	0.57325
0.525	0.57321
0.525278	0.57317
0.525556	0.57313
0.525833	0.57311
0.526111	0.57307
0.526389	0.57305
0.526667	0.573
0.526944	0.57298
0.527222	0.57294
0.5275	0.57291
0.527778	0.57287
0.528056	0.57283
0.528333	0.57279
0.528611	0.57275
0.528889	0.57271
0.529167	0.57267
0.529444	0.57263
0.529722	0.5726
0.53	0.57259
0.530278	0.57256
0.530556	0.57252
0.530833	0.5725
0.531111	0.57247
0.531389	0.57244
0.531667	0.5724
0.531944	0.57238
0.532222	0.57234
0.5325	0.57233
0.532778	0.57228
0.533056	0.57224
0.533333	0.57222
0.533611	0.57219
0.533889	0.57216
0.534167	0.57215
0.534444	0.57213
0.534722	0.57208
0.535	0.57206
0.535278	0.57203
0.535556	0.57199
0.535833	0.572
0.536111	0.57196
0.536389	0.57194
0.536667	0.57191
0.536944	0.57188
0.537222	0.57184
0.5375	0.57181
0.537778	0.5718
0.538056	0.57178
0.538333	0.57175
0.538611	0.57171
0.538889	0.57169
0.539167	0.57169
0.539444	0.57165
0.539722	0.57162
0.54	0.57161
0.540278	0.57159
0.540556	0.57157
0.540833	0.57157
0.541111	0.57153
0.541389	0.5715
0.541667	0.5715
0.541944	0.57147
0.542222	0.57145
0.5425	0.57145
0.542778	0.57141
0.543056	0.57139
0.543333	0.57138
0.543611	0.57137
0.543889	0.57133
0.544167	0.57131
0.544444	0.57131
0.544722	0.57129
0.545	0.57127
0.545278	0.57125
0.545556	0.57124
0.545833	0.57122
0.546111	0.57121
0.546389	0.57119
0.546667	0.57117
0.546944	0.57114
0.547222	0.57113
0.5475	0.57111
0.547778	0.5711
0.548056	0.57106
0.548333	0.57104
0.548611	0.57104
0.548889	0.57102
0.549167	0.57102
0.549444	0.57099
0.549722	0.57098
0.55	0.57097
0.550278	0.57096
0.550556	0.57095
0.550833	0.57093
0.551111	0.57093
0.551389	0.57091
0.551667	0.57089
0.551944	0.5709
0.552222	0.57087
0.5525	0.57087
0.552778	0.57085
0.553056	0.57085
0.553333	0.57085
0.553611	0.57084
0.553889	0.5708
0.554167	0.57079
0.554444	0.57079
0.554722	0.57078
0.555	0.57078
0.555278	0.57078
0.555556	0.57077
0.555833	0.57076
0.556111	0.57075
0.556389	0.57074
0.556667	0.57074
0.556944	0.57072
0.557222	0.57071
0.5575	0.5707
0.557778	0.57069
0.558056	0.57066
0.558333	0.57068
0.558611	0.57066
0.558889	0.57065
0.559167	0.57063
0.559444	0.57063
0.559722	0.57061
0.56	0.57059
0.560278	0.57057
0.560556	0.57057
0.560833	0.57058
0.561111	0.57056
0.561389	0.57055
0.561667	0.57054
0.561944	0.57051
0.562222	0.57052
0.5625	0.57051
0.562778	0.5705
0.563056	0.5705
0.563333	0.57049
0.563611	0.57049
0.563889	0.57049
0.564167	0.57047
0.564444	0.57048
0.564722	0.57047
0.565	0.57048
0.565278	0.57045
0.565556	0.57045
0.565833	0.57044
0.566111	0.57043
0.566389	0.57042
0.566667	0.57042
0.566944	0.4852
0.567222	0.48562
0.5675	0.48595
0.567778	0.48626
0.568056	0.48652
0.568333	0.48678
0.568611	0.48704
0.568889	0.48727
0.569167	0.4875
0.569444	0.48772
0.569722	0.48793
0.57	0.48811
0.570278	0.48833
0.570556	0.4885
0.570833	0.48867
0.571111	0.48886
0.571389	0.48901
0.571667	0.48916
0.571944	0.48934
0.572222	0.48947
0.5725	0.48964
0.572778	0.48976
0.573056	0.48991
0.573333	0.49003
0.573611	0.49017
0.573889	0.49029
0.574167	0.49042
0.574444	0.49055
0.574722	0.49065
0.575	0.49078
0.575278	0.4909
0.575556	0.49099
0.575833	0.4911
0.576111	0.49122
0.576389	0.49132
0.576667	0.49141
0.576944	0.49152
0.577222	0.49162
0.5775	0.49171
0.577778	0.49182
0.578056	0.49189
0.578333	0.492
0.578611	0.49207
0.578889	0.49216
0.579167	0.49225
0.579444	0.49233
0.579722	0.49243
0.58	0.49251
0.580278	0.49259
0.580556	0.49266
0.580833	0.49274
0.581111	0.49282
0.581389	0.49287
0.581667	0.49298
0.581944	0.49304
0.582222	0.49311
0.5825	0.49317
0.582778	0.49324
0.583056	0.49331
0.583333	0.49339
0.583611	0.49345
0.586389	0.49404
0.589167	0.49455
0.591944	0.49497
0.594722	0.49537
0.5975	0.49571
0.600278	0.496
0.603056	0.49628
0.605833	0.49653
0.608611	0.49677
0.611389	0.49694
0.639167	0.49802
0.666944	0.49851
0.694722	0.49924
0.7225	0.49976
0.750278	0.50034
0.778056	0.50044
0.805833	0.50035
0.833056	0.50058
0.833333	0.50057
0.833611	0.58369
0.833889	0.58339
0.834167	0.58307
0.834444	0.58282
0.834722	0.58256
0.835	0.58232
0.835278	0.58213
0.835556	0.58193
0.835833	0.58173
0.836111	0.58157
0.836389	0.58139
0.836667	0.58123
0.836944	0.5811
0.837222	0.58094
0.8375	0.58082
0.837778	0.58067
0.838056	0.58054
0.838333	0.58043
0.838611	0.58032
0.838889	0.58019
0.839167	0.5801
0.839444	0.57999
0.839722	0.57986
0.84	0.57976
0.840278	0.57969
0.840556	0.57959
0.840833	0.5795
0.841111	0.57942
0.841389	0.57932
0.841667	0.57924
0.841944	0.57916
0.842222	0.57908
0.8425	0.57898
0.842778	0.57892
0.843056	0.57884
0.843333	0.57876
0.843611	0.57868
0.843889	0.57861
0.844167	0.57853
0.844444	0.57846
0.844722	0.5784
0.845	0.57834
0.845278	0.57827
0.845556	0.57821
0.845833	0.57814
0.846111	0.57808
0.846389	0.578
0.846667	0.57795
0.846944	0.57787
0.847222	0.57781
0.8475	0.57777
0.847778	0.57771
0.848056	0.57767
0.848333	0.57756
0.848611	0.57752
0.848889	0.57746
0.849167	0.57743
0.849444	0.57737
0.849722	0.57732
0.85	0.57727
0.850278	0.57721
0.850556	0.57716
0.850833	0.5771
0.851111	0.57706
0.851389	0.57702
0.851667	0.57696
0.851944	0.57693
0.852222	0.57688
0.8525	0.57684
0.852778	0.57679
0.853056	0.57676
0.853333	0.5767
0.853611	0.57666
0.853889	0.57659
0.854167	0.57659
0.854444	0.57653
0.854722	0.57648
0.855	0.57644
0.855278	0.5764
0.855556	0.57637
0.855833	0.57635
0.856111	0.5763
0.856389	0.57627
0.856667	0.57623
0.856944	0.5762
0.857222	0.57616
0.8575	0.57612
0.857778	0.57608
0.858056	0.57607
0.858333	0.57604
0.858611	0.576
0.858889	0.57597
0.859167	0.57593
0.859444	0.57591
0.859722	0.57587
0.86	0.57585
0.860278	0.5758
0.860556	0.57579
0.860833	0.57576
0.861111	0.57574
0.861389	0.57571
0.861667	0.57569
0.861944	0.57566
0.862222	0.57563
0.8625	0.57559
0.862778	0.57557
0.863056	0.57554
0.863333	0.57552
0.863611	0.57549
0.863889	0.57545
0.864167	0.57543
0.864444	0.57542
0.864722	0.57539
0.865	0.57536
0.865278	0.57535
0.865556	0.57533
0.865833	0.57531
0.866111	0.57529
0.866389	0.57528
0.866667	0.57526
0.866944	0.57525
0.867222	0.57521
0.8675	0.57519
0.867778	0.57518
0.868056	0.57516
0.868333	0.57515
0.868611	0.57513
0.868889	0.5751
0.869167	0.57509
0.869444	0.57509
0.869722	0.57506
0.87	0.57505
0.870278	0.57502
0.870556	0.57502
0.870833	0.575
0.871111	0.57499
0.871389	0.57497
0.871667	0.57496
0.871944	0.57493
0.872222	0.57492
0.8725	0.5749
0.872778	0.5749
0.873056	0.57486
0.873333	0.57484
0.873611	0.57482
0.873889	0.5748
0.874167	0.57479
0.874444	0.57477
0.874722	0.57476
0.875	0.57473
0.875278	0.57472
0.875556	0.5747
0.875833	0.57469
0.876111	0.57467
0.876389	0.57465
0.876667	0.57464
0.876944	0.57462
0.877222	0.57461
0.8775	0.57459
0.877778	0.57457
0.878056	0.57456
0.878333	0.57453
0.878611	0.57453
0.878889	0.5745
0.879167	0.57449
0.879444	0.57448
0.879722	0.57445
0.88	0.57445
0.880278	0.57443
0.880556	0.57442
0.880833	0.57439
0.881111	0.57438
0.881389	0.57437
0.881667	0.57435
0.881944	0.57435
0.882222	0.57433
0.8825	0.57432
0.882778	0.57432
0.883056	0.57429
0.883333	0.57429
0.883611	0.57427
0.883889	0.57427
0.884167	0.57424
0.884444	0.57424
0.884722	0.57422
0.885	0.5742
0.885278	0.57421
0.885556	0.57419
0.885833	0.57417
0.886111	0.57416
0.886389	0.57415
0.886667	0.57414
0.886944	0.57413
0.887222	0.5741
0.8875	0.5741
0.887778	0.57408
0.888056	0.57406
0.888333	0.57404
0.888611	0.57404
0.888889	0.57404
0.889167	0.57404
0.889444	0.57402
0.889722	0.57401
0.89	0.57399
0.890278	0.57398
0.890556	0.57397
0.890833	0.57397
0.891111	0.57396
0.891389	0.57393
0.891667	0.57394
0.891944	0.57392
0.892222	0.57389
0.8925	0.57389
0.892778	0.57388
0.893056	0.57387
0.893333	0.57386
0.893611	0.57387
0.893889	0.57384
0.894167	0.57383
0.894444	0.57383
0.894722	0.57382
0.895	0.57382
0.895278	0.57379
0.895556	0.57378
0.895833	0.57378
0.896111	0.5738
0.896389	0.57378
0.896667	0.57376
0.896944	0.57375
0.897222	0.57372
0.8975	0.57372
0.897778	0.57372
0.898056	0.57369
0.898333	0.57371
0.898611	0.5737
0.898889	0.57368
0.899167	0.57367
0.899444	0.57369
0.899722	0.57367
0.9	0.57366
0.900278	0.48955
0.900556	0.48993
0.900833	0.49028
0.901111	0.49059
0.901389	0.49086
0.901667	0.49112
0.901944	0.49138
0.902222	0.49161
0.9025	0.49183
0.902778	0.49205
0.903056	0.49223
0.903333	0.49246
0.903611	0.49264
0.903889	0.49283
0.904167	0.493
0.904444	0.49317
0.904722	0.49333
0.905	0.4935
0.905278	0.49365
0.905556	0.49381
0.905833	0.49395
0.906111	0.49409
0.906389	0.49423
0.906667	0.49437
0.906944	0.49451
0.907222	0.49465
0.9075	0.49477
0.907778	0.49488
0.908056	0.49504
0.908333	0.49515
0.908611	0.49528
0.908889	0.49538
0.909167	0.49548
0.909444	0.4956
0.909722	0.49571
0.91	0.49581
0.910278	0.49592
0.910556	0.496
0.910833	0.49612
0.911111	0.49622
0.911389	0.4963
0.911667	0.49638
0.911944	0.49648
0.912222	0.49656
0.9125	0.49664
0.912778	0.49673
0.913056	0.4968
0.913333	0.4969
0.913611	0.49699
0.913889	0.49706
0.914167	0.49714
0.914444	0.49721
0.914722	0.49728
0.915	0.49736
0.915278	0.49742
0.915556	0.4975
0.915833	0.49755
0.916111	0.49762
0.916389	0.49769
0.916667	0.49778
0.916944	0.49783
0.919722	0.4984
0.9225	0.49886
0.925278	0.49925
0.928056	0.49962
0.930833	0.49994
0.933611	0.50022
0.936389	0.50044
0.939167	0.50063
0.941944	0.50079
0.944722	0.50094
0.9725	0.50163
1.00028	0.50185
1.02806	0.50204
1.05583	0.50252
1.08361	0.50305
1.11139	0.50361
1.13917	0.50363
1.16639	0.50364
1.16667	0.50366
1.16694	0.58584
1.16722	0.58554
1.1675	0.58522
1.16778	0.58495
1.16806	0.58468
1.16833	0.58446
1.16861	0.58423
1.16889	0.58405
1.16917	0.58387
1.16944	0.58369
1.16972	0.58353
1.17	0.58337
1.17028	0.58322
1.17056	0.58307
1.17083	0.58294
1.17111	0.58279
1.17139	0.58268
1.17167	0.58256
1.17194	0.58244
1.17222	0.58234
1.1725	0.58223
1.17278	0.58212
1.17306	0.58199
1.17333	0.5819
1.17361	0.5818
1.17389	0.58169
1.17417	0.58158
1.17444	0.58148
1.17472	0.58141
1.175	0.58129
1.17528	0.58122
1.17556	0.58113
1.17583	0.58105
1.17611	0.58096
1.17639	0.58088
1.17667	0.5808
1.17694	0.58072
1.17722	0.58065
1.1775	0.58056
1.17778	0.5805
1.17806	0.58041
1.17833	0.58035
1.17861	0.58029
1.17889	0.58023
1.17917	0.58016
1.17944	0.5801
1.17972	0.58004
1.18	0.57996
1.18028	0.57991
1.18056	0.57985
1.18083	0.57978
1.18111	0.57972
1.18139	0.57966
1.18167	0.57963
1.18194	0.57956
1.18222	0.5795
1.1825	0.57945
1.18278	0.5794
1.18306	0.57935
1.18333	0.5793
1.18361	0.57925
1.18389	0.57919
1.18417	0.57914
1.18444	0.5791
1.18472	0.57903
1.185	0.57899
1.18528	0.57893
1.18556	0.57889
1.18583	0.57884
1.18611	0.57878
1.18639	0.57874
1.18667	0.57872
1.18694	0.57866
1.18722	0.57861
1.1875	0.57858
1.18778	0.57855
1.18806	0.57849
1.18833	0.57844
1.18861	0.57843
1.18889	0.57836
1.18917	0.57832
1.18944	0.5783
1.18972	0.57825
1.19	0.57819
1.19028	0.57817
1.19056	0.57812
1.19083	0.57809
1.19111	0.57806
1.19139	0.578
1.19167	0.57799
1.19194	0.57795
1.19222	0.57791
1.1925	0.57788
1.19278	0.57785
1.19306	0.57783
1.19333	0.5778
1.19361	0.57776
1.19389	0.57773
1.19417	0.57771
1.19444	0.57768
1.19472	0.57764
1.195	0.57763
1.19528	0.57759
1.19556	0.57758
1.19583	0.57754
1.19611	0.57753
1.19639	0.5775
1.19667	0.57749
1.19694	0.57745
1.19722	0.57743
1.1975	0.57741
1.19778	0.57737
1.19806	0.57736
1.19833	0.57734
1.19861	0.5773
1.19889	0.57729
1.19917	0.57726
1.19944	0.57722
1.19972	0.57719
1.2	0.57717
1.20028	0.57714
1.20056	0.57711
1.20083	0.57708
1.20111	0.57706
1.20139	0.57704
1.20167	0.577
1.20194	0.57699
1.20222	0.57695
1.2025	0.57694
1.20278	0.5769
1.20306	0.57688
1.20333	0.57684
1.20361	0.57683
1.20389	0.57681
1.20417	0.57681
1.20444	0.5768
1.20472	0.57676
1.205	0.57675
1.20528	0.57674
1.20556	0.57671
1.20583	0.57671
1.20611	0.57667
1.20639	0.57667
1.20667	0.57665
1.20694	0.57665
1.20722	0.57662
1.2075	0.5766
1.20778	0.5766
1.20806	0.57655
1.20833	0.57654
1.20861	0.57652
1.20889	0.57651
1.20917	0.57652
1.20944	0.57649
1.20972	0.57647
1.21	0.57646
1.21028	0.57645
1.21056	0.57645
1.21083	0.57643
1.21111	0.57642
1.21139	0.57641
1.21167	0.57641
1.21194	0.57638
1.21222	0.57637
1.2125	0.57634
1.21278	0.57634
1.21306	0.57632
1.21333	0.5763
1.21361	0.57629
1.21389	0.57627
1.21417	0.57626
1.21444	0.57624
1.21472	0.57623
1.215	0.57622
1.21528	0.57621
1.21556	0.57619
1.21583	0.57619
1.21611	0.57617
1.21639	0.57618
1.21667	0.57617
1.21694	0.57613
1.21722	0.57613
1.2175	0.57612
1.21778	0.5761
1.21806	0.5761
1.21833	0.57609
1.21861	0.57607
1.21889	0.57606
1.21917	0.57603
1.21944	0.57603
1.21972	0.576
1.22	0.57602
1.22028	0.57599
1.22056	0.57599
1.22083	0.576
1.22111	0.57597
1.22139	0.57597
1.22167	0.57596
1.22194	0.57594
1.22222	0.57595
1.2225	0.57594
1.22278	0.57592
1.22306	0.57592
1.22333	0.57591
1.22361	0.57589
1.22389	0.57587
1.22417	0.57588
1.22444	0.57586
1.22472	0.57586
1.225	0.57584
1.22528	0.57584
1.22556	0.57583
1.22583	0.57583
1.22611	0.57582
1.22639	0.5758
1.22667	0.57579
1.22694	0.57579
1.22722	0.57577
1.2275	0.57577
1.22778	0.57574
1.22806	0.57574
1.22833	0.57574
1.22861	0.57572
1.22889	0.5757
1.22917	0.57569
1.22944	0.57568
1.22972	0.57568
1.23	0.57566
1.23028	0.57566
1.23056	0.57567
1.23083	0.57565
1.23111	0.57564
1.23139	0.57562
1.23167	0.57559
1.23194	0.5756
1.23222	0.5756
1.2325	0.5756
1.23278	0.57557
1.23306	0.57558
1.23333	0.57557
1.23361	0.49226
1.23389	0.49262
1.23417	0.49296
1.23444	0.49325
1.23472	0.49353
1.235	0.49379
1.23528	0.49405
1.23556	0.49428
1.23583	0.49452
1.23611	0.49473
1.23639	0.49496
1.23667	0.49517
1.23694	0.49536
1.23722	0.49554
1.2375	0.49573
1.23778	0.4959
1.23806	0.49607
1.23833	0.49624
1.23861	0.49638
1.23889	0.49652
1.23917	0.49668
1.23944	0.49681
1.23972	0.49694
1.24	0.49708
1.24028	0.49719
1.24056	0.49733
1.24083	0.49745
1.24111	0.49756
1.24139	0.49768
1.24167	0.49777
1.24194	0.49789
1.24222	0.49798
1.2425	0.4981
1.24278	0.49819
1.24306	0.4983
1.24333	0.49837
1.24361	0.49848
1.24389	0.49857
1.24417	0.49866
1.24444	0.49873
1.24472	0.4988
1.245	0.49891
1.24528	0.49897
1.24556	0.49906
1.24583	0.49914
1.24611	0.49921
1.24639	0.49927
1.24667	0.49935
1.24694	0.49942
1.24722	0.49949
1.2475	0.49954
1.24778	0.49961
1.24806	0.49967
1.24833	0.49974
1.24861	0.4998
1.24889	0.49985
1.24917	0.49993
1.24944	0.49998
1.24972	0.50005
1.25	0.50008
1.25028	0.50014
1.25306	0.50064
1.25583	0.50112
1.25861	0.50153
1.26139	0.50184
1.26417	0.5021
1.26694	0.50233
1.26972	0.5026
1.2725	0.50281
1.27528	0.50305
1.27806	0.50318
1.30583	0.504
1.33361	0.50424
1.36139	0.5045
1.38917	0.50526
1.41694	0.50552
1.44472	0.5054
1.4725	0.50522
1.49972	0.50541
1.5	0.50541
1.50028	0.58694
1.50056	0.58664
1.50083	0.58635
1.50111	0.58605
1.50139	0.58581
1.50167	0.58556
1.50194	0.58535
1.50222	0.58514
1.5025	0.58494
1.50278	0.58475
1.50306	0.58459
1.50333	0.58441
1.50361	0.58426
1.50389	0.58411
1.50417	0.58397
1.50444	0.58383
1.50472	0.58372
1.505	0.58358
1.50528	0.58347
1.50556	0.58336
1.50583	0.58326
1.50611	0.58313
1.50639	0.58303
1.50667	0.58292
1.50694	0.58282
1.50722	0.58274
1.5075	0.58265
1.50778	0.58257
1.50806	0.58248
1.50833	0.58239
1.50861	0.58231
1.50889	0.58223
1.50917	0.58216
1.50944	0.58207
1.50972	0.58201
1.51	0.58192
1.51028	0.58186
1.51056	0.58179
1.51083	0.58172
1.51111	0.58163
1.51139	0.58158
1.51167	0.58152
1.51194	0.58146
1.51222	0.58137
1.5125	0.58132
1.51278	0.58128
1.51306	0.58121
1.51333	0.58114
1.51361	0.5811
1.51389	0.58102
1.51417	0.58098
1.51444	0.58092
1.51472	0.58086
1.515	0.58081
1.51528	0.58074
1.51556	0.58069
1.51583	0.58062
1.51611	0.58059
1.51639	0.58053
1.51667	0.58048
1.51694	0.58043
1.51722	0.5804
1.5175	0.58036
1.51778	0.58029
1.51806	0.58026
1.51833	0.58022
1.51861	0.58017
1.51889	0.58013
1.51917	0.58009
1.51944	0.58004
1.51972	0.58
1.52	0.57997
1.52028	0.57992
1.52056	0.57989
1.52083	0.57984
1.52111	0.57981
1.52139	0.57977
1.52167	0.57973
1.52194	0.57971
1.52222	0.57967
1.5225	0.57964
1.52278	0.57961
1.52306	0.57958
1.52333	0.57955
1.52361	0.57948
1.52389	0.57946
1.52417	0.57945
1.52444	0.5794
1.52472	0.57937
1.525	0.57934
1.52528	0.5793
1.52556	0.57928
1.52583	0.57923
1.52611	0.5792
1.52639	0.57916
1.52667	0.57915
1.52694	0.5791
1.52722	0.57906
1.5275	0.57904
1.52778	0.579
1.52806	0.57897
1.52833	0.57892
1.52861	0.57889
1.52889	0.57887
1.52917	0.57884
1.52944	0.57881
1.52972	0.57878
1.53	0.57876
1.53028	0.57871
1.53056	0.57869
1.53083	0.57866
1.53111	0.57863
1.53139	0.5786
1.53167	0.57859
1.53194	0.57857
1.53222	0.57854
1.5325	0.57852
1.53278	0.57849
1.53306	0.57847
1.53333	0.57845
1.53361	0.57843
1.53389	0.5784
1.53417	0.57837
1.53444	0.57835
1.53472	0.57833
1.535	0.57829
1.53528	0.57827
1.53556	0.57825
1.53583	0.57823
1.53611	0.57822
1.53639	0.57818
1.53667	0.57816
1.53694	0.57814
1.53722	0.57812
1.5375	0.5781
1.53778	0.57808
1.53806	0.57807
1.53833	0.57805
1.53861	0.57804
1.53889	0.57802
1.53917	0.57799
1.53944	0.57798
1.53972	0.57796
1.54	0.57795
1.54028	0.57791
1.54056	0.57789
1.54083	0.57788
1.54111	0.57786
1.54139	0.57785
1.54167	0.57782
1.54194	0.5778
1.54222	0.57777
1.5425	0.57774
1.54278	0.57773
1.54306	0.57773
1.54333	0.57771
1.54361	0.5777
1.54389	0.57767
1.54417	0.57766
1.54444	0.57765
1.54472	0.57763
1.545	0.57762
1.54528	0.57759
1.54556	0.57757
1.54583	0.57756
1.54611	0.57756
1.54639	0.57753
1.54667	0.57752
1.54694	0.57752
1.54722	0.57748
1.5475	0.57749
1.54778	0.57747
1.54806	0.57748
1.54833	0.57745
1.54861	0.57743
1.54889	0.57743
1.54917	0.57742
1.54944	0.57739
1.54972	0.57739
1.55	0.57737
1.55028	0.57736
1.55056	0.57735
1.55083	0.57733
1.55111	0.57734
1.55139	0.57733
1.55167	0.5773
1.55194	0.57732
1.55222	0.5773
1.5525	0.5773
1.55278	0.57728
1.55306	0.57726
1.55333	0.57726
1.55361	0.57725
1.55389	0.57725
1.55417	0.57723
1.55444	0.57723
1.55472	0.57723
1.555	0.57722
1.55528	0.57721
1.55556	0.57719
1.55583	0.57718
1.55611	0.57718
1.55639	0.57717
1.55667	0.57717
1.55694	0.57716
1.55722	0.57714
1.5575	0.57712
1.55778	0.57713
1.55806	0.57711
1.55833	0.57711
1.55861	0.57711
1.55889	0.57709
1.55917	0.57708
1.55944	0.57705
1.55972	0.57706
1.56	0.57704
1.56028	0.57705
1.56056	0.57705
1.56083	0.57702
1.56111	0.57701
1.56139	0.577
1.56167	0.57699
1.56194	0.57697
1.56222	0.57697
1.5625	0.57694
1.56278	0.57693
1.56306	0.57693
1.56333	0.57691
1.56361	0.5769
1.56389	0.57691
1.56417	0.57687
1.56444	0.57688
1.56472	0.57686
1.565	0.57685
1.56528	0.57685
1.56556	0.57684
1.56583	0.57683
1.56611	0.57683
1.56639	0.57681
1.56667	0.57681
1.56694	0.49416
1.56722	0.49452
1.5675	0.49489
1.56778	0.49523
1.56806	0.49551
1.56833	0.49578
1.56861	0.49603
1.56889	0.49629
1.56917	0.49651
1.56944	0.49674
1.56972	0.49695
1.57	0.49715
1.57028	0.49734
1.57056	0.49752
1.57083	0.49771
1.57111	0.49788
1.57139	0.49805
1.57167	0.49822
1.57194	0.49837
1.57222	0.49852
1.5725	0.49867
1.57278	0.49879
1.57306	0.49891
1.57333	0.49904
1.57361	0.49916
1.57389	0.49927
1.57417	0.49941
1.57444	0.4995
1.57472	0.49962
1.575	0.49974
1.57528	0.49983
1.57556	0.49992
1.57583	0.50003
1.57611	0.50015
1.57639	0.50023
1.57667	0.50034
1.57694	0.50042
1.57722	0.50051
1.5775	0.50061
1.57778	0.50068
1.57806	0.50079
1.57833	0.50087
1.57861	0.50096
1.57889	0.50103
1.57917	0.5011
1.57944	0.50118
1.57972	0.50126
1.58	0.50133
1.58028	0.5014
1.58056	0.50149
1.58083	0.50155
1.58111	0.50162
1.58139	0.5017
1.58167	0.50177
1.58194	0.50182
1.58222	0.50189
1.5825	0.50195
1.58278	0.50202
1.58306	0.50207
1.58333	0.50212
1.58361	0.50218
1.58639	0.50265
1.58917	0.5031
1.59194	0.50344
1.59472	0.50374
1.5975	0.50401
1.60028	0.50425
1.60306	0.50451
1.60583	0.50469
1.60861	0.5049
1.61139	0.50507
1.63917	0.50618
1.66694	0.50614
1.69472	0.50623
1.7225	0.50628
1.75028	0.50643
1.77806	0.50663
1.80583	0.50716
1.83306	0.50762
1.83333	0.50761
1.83361	0.58843
1.83389	0.58815
1.83417	0.58783
1.83444	0.58755
1.83472	0.5873
1.835	0.58707
1.83528	0.58685
1.83556	0.58664
1.83583	0.58644
1.83611	0.58626
1.83639	0.5861
1.83667	0.58593
1.83694	0.58577
1.83722	0.58562
1.8375	0.58547
1.83778	0.58535
1.83806	0.5852
1.83833	0.58509
1.83861	0.58496
1.83889	0.58484
1.83917	0.58472
1.83944	0.5846
1.83972	0.58447
1.84	0.58437
1.84028	0.58427
1.84056	0.58417
1.84083	0.58406
1.84111	0.58399
1.84139	0.5839
1.84167	0.58381
1.84194	0.58374
1.84222	0.58365
1.8425	0.58356
1.84278	0.58348
1.84306	0.58341
1.84333	0.58333
1.84361	0.58327
1.84389	0.58319
1.84417	0.58312
1.84444	0.58305
1.84472	0.58299
1.845	0.58291
1.84528	0.58285
1.84556	0.58278
1.84583	0.58272
1.84611	0.58268
1.84639	0.58262
1.84667	0.58254
1.84694	0.58248
1.84722	0.5824
1.8475	0.58236
1.84778	0.58231
1.84806	0.58225
1.84833	0.5822
1.84861	0.58216
1.84889	0.58209
1.84917	0.58205
1.84944	0.582
1.84972	0.58196
1.85	0.5819
1.85028	0.58186
1.85056	0.5818
1.85083	0.58177
1.85111	0.5817
1.85139	0.58166
1.85167	0.5816
1.85194	0.58155
1.85222	0.58151
1.8525	0.58146
1.85278	0.58142
1.85306	0.5814
1.85333	0.58134
1.85361	0.5813
1.85389	0.58125
1.85417	0.58123
1.85444	0.58116
1.85472	0.58112
1.855	0.5811
1.85528	0.58106
1.85556	0.58103
1.85583	0.58101
1.85611	0.58096
1.85639	0.58092
1.85667	0.58089
1.85694	0.58084
1.85722	0.58081
1.8575	0.58077
1.85778	0.58073
1.85806	0.58071
1.85833	0.58068
1.85861	0.58062
1.85889	0.5806
1.85917	0.58058
1.85944	0.58055
1.85972	0.58051
1.86	0.58047
1.86028	0.58043
1.86056	0.5804
1.86083	0.58037
1.86111	0.58034
1.86139	0.58031
1.86167	0.58026
1.86194	0.58024
1.86222	0.58021
1.8625	0.58017
1.86278	0.58015
1.86306	0.58014
1.86333	0.5801
1.86361	0.58008
1.86389	0.58007
1.86417	0.58002
1.86444	0.58001
1.86472	0.57997
1.865	0.57997
1.86528	0.57994
1.86556	0.57992
1.86583	0.57989
1.86611	0.57987
1.86639	0.57984
1.86667	0.57981
1.86694	0.57977
1.86722	0.57974
1.8675	0.57973
1.86778	0.57969
1.86806	0.57966
1.86833	0.57964
1.86861	0.57961
1.86889	0.57959
1.86917	0.57955
1.86944	0.57954
1.86972	0.57948
1.87	0.57947
1.87028	0.57945
1.87056	0.57942
1.87083	0.5794
1.87111	0.57937
1.87139	0.57934
1.87167	0.57934
1.87194	0.5793
1.87222	0.57927
1.8725	0.57926
1.87278	0.57924
1.87306	0.5792
1.87333	0.5792
1.87361	0.57917
1.87389	0.57915
1.87417	0.57913
1.87444	0.57912
1.87472	0.57908
1.875	0.57907
1.87528	0.57903
1.87556	0.579
1.87583	0.57899
1.87611	0.57896
1.87639	0.57894
1.87667	0.57893
1.87694	0.57891
1.87722	0.57888
1.8775	0.57886
1.87778	0.57885
1.87806	0.57883
1.87833	0.57881
1.87861	0.57878
1.87889	0.57877
1.87917	0.57876
1.87944	0.57873
1.87972	0.57872
1.88	0.5787
1.88028	0.57869
1.88056	0.57866
1.88083	0.57864
1.88111	0.57862
1.88139	0.5786
1.88167	0.5786
1.88194	0.57857
1.88222	0.57856
1.8825	0.57854
1.88278	0.5785
1.88306	0.57848
1.88333	0.57847
1.88361	0.57844
1.88389	0.57841
1.88417	0.5784
1.88444	0.57838
1.88472	0.57835
1.885	0.57834
1.88528	0.57833
1.88556	0.5783
1.88583	0.57829
1.88611	0.57827
1.88639	0.57826
1.88667	0.57823
1.88694	0.57822
1.88722	0.57822
1.8875	0.57818
1.88778	0.57817
1.88806	0.57815
1.88833	0.57813
1.88861	0.57811
1.88889	0.57809
1.88917	0.57806
1.88944	0.57806
1.88972	0.57803
1.89	0.57802
1.89028	0.57799
1.89056	0.57797
1.89083	0.57797
1.89111	0.57794
1.89139	0.57792
1.89167	0.57792
1.89194	0.5779
1.89222	0.57787
1.8925	0.57785
1.89278	0.57784
1.89306	0.57783
1.89333	0.57781
1.89361	0.5778
1.89389	0.57776
1.89417	0.57776
1.89444	0.57774
1.89472	0.57772
1.895	0.57773
1.89528	0.57772
1.89556	0.57771
1.89583	0.57768
1.89611	0.57768
1.89639	0.57766
1.89667	0.57767
1.89694	0.57763
1.89722	0.57762
1.8975	0.57762
1.89778	0.57761
1.89806	0.57759
1.89833	0.57758
1.89861	0.57758
1.89889	0.57756
1.89917	0.57755
1.89944	0.57753
1.89972	0.57753
1.9	0.57751
1.90028	0.49533
1.90056	0.49569
1.90083	0.49603
1.90111	0.49634
1.90139	0.49662
1.90167	0.49689
1.90194	0.49715
1.90222	0.4974
1.9025	0.49763
1.90278	0.49785
1.90306	0.49806
1.90333	0.49827
1.90361	0.49847
1.90389	0.49865
1.90417	0.49883
1.90444	0.49901
1.90472	0.49916
1.905	0.49932
1.90528	0.49947
1.90556	0.49962
1.90583	0.49977
1.90611	0.49989
1.90639	0.50004
1.90667	0.50017
1.90694	0.50031
1.90722	0.50042
1.9075	0.50053
1.90778	0.50066
1.90806	0.50077
1.90833	0.50088
1.90861	0.50097
1.90889	0.50109
1.90917	0.50117
1.90944	0.50128
1.90972	0.50137
1.91	0.50147
1.91028	0.50156
1.91056	0.50165
1.91083	0.50175
[truncated: 86,199 more rows]

## Sheet: a_LPAac
Time (h)	Voltage (V)
0.00138889	0.96441
0.00277778	0.99709
0.00416667	1.00557
0.00555556	1.00936
0.00694444	1.0116
0.00833333	1.01311
0.00972222	1.0143
0.0111111	1.01524
0.0125	1.01609
0.0138889	1.01683
0.0152778	1.01752
0.0166667	1.01814
0.0180556	1.01877
0.0194444	1.01933
0.0208333	1.01983
0.0222222	1.02036
0.0236111	1.02082
0.025	1.02127
0.0263889	1.02171
0.0277778	1.02213
0.0291667	1.02254
0.0305556	1.02291
0.0319444	1.02329
0.0333333	1.02366
0.0347222	1.02399
0.0361111	1.02433
0.0375	1.02463
0.0388889	1.025
0.0402778	1.0253
0.0416667	1.02561
0.0430556	1.02594
0.0444444	1.02619
0.0458333	1.0265
0.0472222	1.02679
0.0486111	1.02703
0.05	1.02731
0.0513889	1.02759
0.0527778	1.02779
0.0541667	1.02806
0.0555556	1.02833
0.0569444	1.02854
0.0583333	1.02878
0.0597222	1.02903
0.0611111	1.02925
0.0625	1.02945
0.0638889	1.02968
0.0652778	1.0299
0.0666667	1.03008
0.0680556	1.03028
0.0694444	1.03049
0.0708333	1.03071
0.0722222	1.03088
0.0736111	1.03105
0.075	1.03124
0.0763889	1.03143
0.0777778	1.03161
0.0791667	1.03176
0.0805556	1.03192
0.0819444	1.03208
0.0833333	1.03226
0.0847222	1.03242
0.0861111	1.03255
0.0875	1.03269
0.0888889	1.03286
0.0902778	1.03301
0.0916667	1.03316
0.0930556	1.03329
0.0944444	1.03341
0.0958333	1.03355
0.0972222	1.03369
0.0986111	1.03383
0.1	1.03397
0.101389	1.03408
0.102778	1.0342
0.104167	1.03432
0.105556	1.03447
0.106944	1.0346
0.108333	1.03473
0.109722	1.03485
0.111111	1.03497
0.1125	1.03509
0.113889	1.03522
0.115278	1.03536
0.116667	1.0355
0.118056	1.03562
0.119444	1.03574
0.120833	1.03586
0.122222	1.03598
0.123611	1.03612
0.125	1.03624
0.126389	1.03637
0.127778	1.03649
0.129167	1.03661
0.130556	1.03673
0.131944	1.03692
0.133333	1.0371
0.134722	1.03721
0.136111	1.03727
0.1375	1.03735
0.138889	1.03746
0.140278	1.03761
0.141667	1.0378
0.143056	1.03794
0.144444	1.03804
0.145833	1.03811
0.147222	1.03822
0.148611	1.03835
0.15	1.03847
0.151389	1.03862
0.152778	1.03875
0.154167	1.03883
0.155556	1.03887
0.156944	1.03895
0.158333	1.03908
0.159722	1.03923
0.161111	1.03939
0.1625	1.03953
0.163889	1.03962
0.165278	1.03967
0.166667	1.03977
0.166944	0.34689
0.167222	0.35317
0.1675	0.35861
0.167778	0.36366
0.168056	0.36837
0.168333	0.37283
0.168611	0.37694
0.168889	0.38083
0.169167	0.38448
0.169444	0.38792
0.169722	0.39122
0.17	0.39433
0.170278	0.39734
0.170556	0.40019
0.170833	0.40287
0.171111	0.40541
0.171389	0.40784
0.171667	0.41021
0.171944	0.41247
0.172222	0.4146
0.1725	0.41662
0.172778	0.41857
0.173056	0.42043
0.173333	0.42222
0.173611	0.42402
0.173889	0.42566
0.174167	0.42726
0.174444	0.42876
0.174722	0.43024
0.175	0.43167
0.175278	0.43302
0.175556	0.43431
0.175833	0.43564
0.176111	0.43686
0.176389	0.43806
0.176667	0.43916
0.176944	0.44034
0.177222	0.44137
0.1775	0.4424
0.177778	0.44345
0.178056	0.44445
0.178333	0.44538
0.178611	0.4463
0.178889	0.44719
0.179167	0.44813
0.179444	0.44903
0.179722	0.44987
0.18	0.45069
0.180278	0.45146
0.180556	0.45221
0.180833	0.45296
0.181111	0.45366
0.181389	0.4544
0.181667	0.45505
0.181944	0.45579
0.182222	0.45649
0.1825	0.45718
0.182778	0.45775
0.183056	0.45834
0.183333	0.459
0.183611	0.45966
0.183889	0.46021
0.184167	0.46079
0.184444	0.46132
0.184722	0.46195
0.185	0.46245
0.185278	0.46296
0.185556	0.46355
0.185833	0.46403
0.186111	0.46451
0.186389	0.46503
0.186667	0.4655
0.186944	0.46602
0.187222	0.46644
0.1875	0.46691
0.187778	0.46738
0.188056	0.46782
0.188333	0.46828
0.188611	0.4687
0.188889	0.46916
0.189167	0.46955
0.189444	0.47
0.189722	0.47035
0.19	0.47079
0.190278	0.47114
0.190556	0.47156
0.190833	0.47194
0.191111	0.47235
0.191389	0.4727
0.191667	0.47307
0.191944	0.47343
0.192222	0.47392
0.1925	0.47413
0.192778	0.47456
0.193056	0.47491
0.193333	0.47524
0.193611	0.47566
0.193889	0.47587
0.194167	0.47628
0.194444	0.47656
0.194722	0.47687
0.195	0.47726
0.195278	0.47745
0.195556	0.47785
0.195833	0.47812
0.196111	0.47842
0.196389	0.4788
0.196667	0.47898
0.196944	0.47928
0.197222	0.47965
0.1975	0.4798
0.197778	0.48013
0.198056	0.48047
0.198333	0.48063
0.198611	0.48094
0.198889	0.48129
0.199167	0.48151
0.199444	0.48177
0.199722	0.48207
0.2	0.48225
0.200278	0.48254
0.200556	0.48284
0.200833	0.48297
0.201111	0.48327
0.201389	0.48354
0.201667	0.48371
0.201944	0.48393
0.202222	0.4842
0.2025	0.48448
0.202778	0.48466
0.203056	0.48489
0.203333	0.48516
0.203611	0.48532
0.203889	0.48552
0.204167	0.48577
0.204444	0.48604
0.204722	0.48615
0.205	0.48642
0.205278	0.48661
0.205556	0.48686
0.205833	0.48699
0.206111	0.48719
0.206389	0.48746
0.206667	0.48767
0.206944	0.48779
0.207222	0.48803
0.2075	0.48821
0.207778	0.48845
0.208056	0.48857
0.208333	0.48874
0.208611	0.48895
0.208889	0.48919
0.209167	0.48931
0.209444	0.48947
0.209722	0.48969
0.21	0.4899
0.210278	0.49007
0.210556	0.49019
0.210833	0.49036
0.211111	0.49056
0.211389	0.49077
0.211667	0.49092
0.211944	0.49107
0.212222	0.49125
0.2125	0.49141
0.212778	0.49162
0.213056	0.49173
0.213333	0.49189
0.213611	0.49204
0.213889	0.49223
0.214167	0.4924
0.214444	0.49251
0.214722	0.49266
0.215	0.49282
0.215278	0.49296
0.215556	0.49314
0.215833	0.49328
0.216111	0.4934
0.216389	0.49352
0.216667	0.49368
0.216944	0.49384
0.217222	0.49401
0.2175	0.49413
0.217778	0.49427
0.218056	0.4944
0.218333	0.49453
0.218611	0.4947
0.218889	0.49484
0.219167	0.49495
0.219444	0.49507
0.219722	0.49519
0.22	0.49535
0.220278	0.49549
0.220556	0.49563
0.220833	0.49573
0.221111	0.49586
0.221389	0.49598
0.221667	0.49611
0.221944	0.49625
0.222222	0.49639
0.2225	0.4965
0.222778	0.49661
0.223056	0.49671
0.223333	0.49682
0.223611	0.49696
0.223889	0.49707
0.224167	0.49719
0.224444	0.49731
0.224722	0.49742
0.225	0.49751
0.225278	0.49762
0.225556	0.49773
0.225833	0.49785
0.226111	0.49797
0.226389	0.49808
0.226667	0.49817
0.226944	0.49828
0.227222	0.49838
0.2275	0.4985
0.227778	0.4986
0.228056	0.49871
0.228333	0.49882
0.228611	0.49891
0.228889	0.49899
0.229167	0.49909
0.229444	0.49919
0.229722	0.49933
0.23	0.4995
0.230278	0.49963
0.230556	0.49968
0.230833	0.4997
0.231111	0.49973
0.231389	0.49981
0.231667	0.49991
0.231944	0.50003
0.232222	0.50017
0.2325	0.50033
0.232778	0.50043
0.233056	0.50049
0.233333	0.50051
0.233611	0.38894
0.233889	0.38927
0.234167	0.3897
0.234444	0.39016
0.234722	0.39067
0.235	0.3911
0.235278	0.39157
0.235556	0.39196
0.235833	0.39239
0.236111	0.39274
0.236389	0.39317
0.236667	0.39352
0.236944	0.39393
0.237222	0.39429
0.2375	0.39466
0.237778	0.39503
0.238056	0.39539
0.238333	0.39575
0.238611	0.3961
0.238889	0.39647
0.239167	0.39679
0.239444	0.39726
0.239722	0.39744
0.24	0.39791
0.240278	0.39813
0.240556	0.3985
0.240833	0.39888
0.241111	0.39908
0.241389	0.39948
0.241667	0.39973
0.241944	0.40006
0.242222	0.40044
0.2425	0.40062
0.242778	0.40096
0.243056	0.40127
0.243333	0.40149
0.243611	0.40182
0.243889	0.40212
0.244167	0.40233
0.244444	0.40265
0.244722	0.40292
0.245	0.40321
0.245278	0.40351
0.245556	0.40371
0.245833	0.40396
0.246111	0.40427
0.246389	0.40453
0.246667	0.40477
0.246944	0.40502
0.247222	0.4053
0.2475	0.40548
0.247778	0.40576
0.248056	0.40605
0.248333	0.4062
0.248611	0.40648
0.248889	0.40675
0.249167	0.40692
0.249444	0.40712
0.249722	0.40737
0.25	0.40765
0.250278	0.4078
0.253056	0.41002
0.255833	0.41185
0.258611	0.41356
0.261389	0.41515
0.264167	0.41661
0.266944	0.41802
0.269722	0.41926
0.2725	0.42046
0.275278	0.42152
0.278056	0.42257
0.305833	0.42979
0.333611	0.43459
0.361389	0.43807
0.389167	0.44044
0.416944	0.4417
0.444722	0.44174
0.4725	0.44272
0.499722	0.44395
0.5	0.44397
0.500278	0.54178
0.500556	0.54182
0.500833	0.54162
0.501111	0.54143
0.501389	0.5413
0.501667	0.54117
0.501944	0.54098
0.502222	0.54085
0.5025	0.54068
0.502778	0.54054
0.503056	0.54047
0.503333	0.54036
0.503611	0.54019
0.503889	0.54005
0.504167	0.53992
0.504444	0.5398
0.504722	0.5397
0.505	0.53963
0.505278	0.5395
0.505556	0.53934
0.505833	0.53925
0.506111	0.53913
0.506389	0.53901
0.506667	0.53891
0.506944	0.53886
0.507222	0.53879
0.5075	0.53866
0.507778	0.53853
0.508056	0.53841
0.508333	0.53831
0.508611	0.53821
0.508889	0.53812
0.509167	0.53807
0.509444	0.53801
0.509722	0.53791
0.51	0.5378
0.510278	0.53771
0.510556	0.53765
0.510833	0.53756
0.511111	0.53746
0.511389	0.53736
0.511667	0.53731
0.511944	0.53728
0.512222	0.53724
0.5125	0.53715
0.512778	0.53705
0.513056	0.53695
0.513333	0.53688
0.513611	0.5368
0.513889	0.53672
0.514167	0.53665
0.514444	0.53658
0.514722	0.53652
0.515	0.53649
0.515278	0.53645
0.515556	0.5364
0.515833	0.53632
0.516111	0.53621
0.516389	0.53613
0.516667	0.53608
0.516944	0.53602
0.517222	0.53595
0.5175	0.53588
0.517778	0.5358
0.518056	0.53574
0.518333	0.53571
0.518611	0.53568
0.518889	0.53563
0.519167	0.53557
0.519444	0.5355
0.519722	0.53541
0.52	0.53533
0.520278	0.53528
0.520556	0.53521
0.520833	0.53516
0.521111	0.53509
0.521389	0.53502
0.521667	0.53497
0.521944	0.53493
0.522222	0.5349
0.5225	0.53488
0.522778	0.53485
0.523056	0.53481
0.523333	0.53476
0.523611	0.53468
0.523889	0.53461
0.524167	0.53455
0.524444	0.53451
0.524722	0.53447
0.525	0.53444
0.525278	0.5344
0.525556	0.53433
0.525833	0.53424
0.526111	0.53418
0.526389	0.53413
0.526667	0.53411
0.526944	0.5341
0.527222	0.53408
0.5275	0.53406
0.527778	0.53403
0.528056	0.53398
0.528333	0.53392
0.528611	0.53387
0.528889	0.53381
0.529167	0.53376
0.529444	0.5337
0.529722	0.53366
0.53	0.5336
0.530278	0.53355
0.530556	0.53352
0.530833	0.53347
0.531111	0.53345
0.531389	0.5334
0.531667	0.53335
0.531944	0.53333
0.532222	0.5333
0.5325	0.53328
0.532778	0.53326
0.533056	0.53323
0.533333	0.53319
0.533611	0.53316
0.533889	0.53309
0.534167	0.53304
0.534444	0.53298
0.534722	0.53296
0.535	0.53291
0.535278	0.53287
0.535556	0.53285
0.535833	0.53281
0.536111	0.53279
0.536389	0.53275
0.536667	0.53271
0.536944	0.53267
0.537222	0.53263
0.5375	0.53261
0.537778	0.53257
0.538056	0.53254
0.538333	0.53252
0.538611	0.5325
0.538889	0.53248
0.539167	0.53246
0.539444	0.53243
0.539722	0.53239
0.54	0.53235
0.540278	0.5323
0.540556	0.53226
0.540833	0.5322
0.541111	0.53215
0.541389	0.53214
0.541667	0.5321
0.541944	0.53207
0.542222	0.53204
0.5425	0.532
0.542778	0.53197
0.543056	0.53192
0.543333	0.53189
0.543611	0.53186
0.543889	0.53181
0.544167	0.53179
0.544444	0.53176
0.544722	0.53173
0.545	0.53171
0.545278	0.5317
0.545556	0.53169
0.545833	0.53168
0.546111	0.53167
0.546389	0.53166
0.546667	0.53164
0.546944	0.53162
0.547222	0.53159
0.5475	0.53156
0.547778	0.53152
0.548056	0.53149
0.548333	0.53146
0.548611	0.53142
0.548889	0.53139
0.549167	0.53134
0.549444	0.53133
0.549722	0.5313
0.55	0.53129
0.550278	0.53126
0.550556	0.53125
0.550833	0.53122
0.551111	0.53119
0.551389	0.53116
0.551667	0.53113
0.551944	0.53107
0.552222	0.53102
0.5525	0.53099
0.552778	0.53096
0.553056	0.53093
0.553333	0.53092
0.553611	0.53091
0.553889	0.5309
0.554167	0.5309
0.554444	0.53089
0.554722	0.53089
0.555	0.53088
0.555278	0.53088
0.555556	0.53087
0.555833	0.53085
0.556111	0.53084
0.556389	0.53082
0.556667	0.53081
0.556944	0.53079
0.557222	0.53077
0.5575	0.53076
0.557778	0.53072
0.558056	0.5307
0.558333	0.53068
0.558611	0.53064
0.558889	0.53059
0.559167	0.53056
0.559444	0.53054
0.559722	0.53052
0.56	0.53051
0.560278	0.53048
0.560556	0.53047
0.560833	0.53046
0.561111	0.53043
0.561389	0.53042
0.561667	0.5304
0.561944	0.53039
0.562222	0.53036
0.5625	0.53034
0.562778	0.53032
0.563056	0.5303
0.563333	0.53028
0.563611	0.53027
0.563889	0.53026
0.564167	0.53024
0.564444	0.53022
0.564722	0.5302
0.565	0.53019
0.565278	0.53017
0.565556	0.53015
0.565833	0.53015
0.566111	0.53013
0.566389	0.53012
0.566667	0.53011
0.566944	0.42966
0.567222	0.42969
0.5675	0.43002
0.567778	0.43019
0.568056	0.43047
0.568333	0.43074
0.568611	0.43091
0.568889	0.43111
0.569167	0.43133
0.569444	0.43161
0.569722	0.43171
0.57	0.43195
0.570278	0.43212
0.570556	0.43237
0.570833	0.43249
0.571111	0.43263
0.571389	0.43286
0.571667	0.43306
0.571944	0.43326
0.572222	0.43334
0.5725	0.43356
0.572778	0.43369
0.573056	0.43385
0.573333	0.43405
0.573611	0.43411
0.573889	0.43426
0.574167	0.43442
0.574444	0.43455
0.574722	0.43474
0.575	0.43487
0.575278	0.43492
0.575556	0.43508
0.575833	0.43523
0.576111	0.43531
0.576389	0.43545
0.576667	0.4356
0.576944	0.43568
0.577222	0.43574
0.5775	0.43586
0.577778	0.436
0.578056	0.43611
0.578333	0.43625
0.578611	0.4364
0.578889	0.43647
0.579167	0.43651
0.579444	0.4366
0.579722	0.43675
0.58	0.43686
0.580278	0.43693
0.580556	0.43704
0.580833	0.43717
0.581111	0.43725
0.581389	0.4373
0.581667	0.43736
0.581944	0.43745
0.582222	0.43754
0.5825	0.43763
0.582778	0.43771
0.583056	0.43779
0.583333	0.4379
0.583611	0.438
0.586389	0.43864
0.589167	0.43927
0.591944	0.43983
0.594722	0.44041
0.5975	0.44079
0.600278	0.44119
0.603056	0.44149
0.605833	0.44181
0.608611	0.44208
0.611389	0.44231
0.639167	0.44379
0.666944	0.44492
0.694722	0.44583
0.7225	0.44667
0.750278	0.44727
0.778056	0.44751
0.805833	0.44661
0.833056	0.44672
0.833333	0.44672
0.833611	0.5436
0.833889	0.54365
0.834167	0.54347
0.834444	0.54327
0.834722	0.54309
0.835	0.54293
0.835278	0.54282
0.835556	0.54267
0.835833	0.5425
0.836111	0.54236
0.836389	0.54221
0.836667	0.5421
0.836944	0.54201
0.837222	0.54188
0.8375	0.54173
0.837778	0.54162
0.838056	0.54147
0.838333	0.54134
0.838611	0.54127
0.838889	0.54119
0.839167	0.54106
0.839444	0.54093
0.839722	0.54084
0.84	0.54073
0.840278	0.54059
0.840556	0.54051
0.840833	0.54046
0.841111	0.5404
0.841389	0.54031
0.841667	0.54019
0.841944	0.5401
0.842222	0.54001
0.8425	0.53992
0.842778	0.53983
0.843056	0.53974
0.843333	0.53969
0.843611	0.53964
0.843889	0.53957
0.844167	0.53949
0.844444	0.53939
0.844722	0.5393
0.845	0.53923
0.845278	0.53915
0.845556	0.53907
0.845833	0.53898
0.846111	0.53893
0.846389	0.53889
0.846667	0.53886
0.846944	0.53881
0.847222	0.53874
0.8475	0.53866
0.847778	0.53857
0.848056	0.5385
0.848333	0.53844
0.848611	0.53837
0.848889	0.5383
0.849167	0.53823
0.849444	0.53818
0.849722	0.53812
0.85	0.53809
0.850278	0.53805
0.850556	0.53801
0.850833	0.53797
0.851111	0.53792
0.851389	0.53785
0.851667	0.53778
0.851944	0.53773
0.852222	0.53769
0.8525	0.53765
0.852778	0.53759
0.853056	0.53755
0.853333	0.53747
0.853611	0.53741
0.853889	0.53735
0.854167	0.53731
0.854444	0.5373
0.854722	0.53728
0.855	0.53726
0.855278	0.53723
0.855556	0.53719
0.855833	0.53715
0.856111	0.53709
0.856389	0.53705
0.856667	0.53699
0.856944	0.53695
0.857222	0.53691
0.8575	0.53686
0.857778	0.53682
0.858056	0.53678
0.858333	0.53673
0.858611	0.53669
0.858889	0.53664
0.859167	0.53659
0.859444	0.53655
0.859722	0.53652
0.86	0.5365
0.860278	0.53649
0.860556	0.53646
0.860833	0.53644
0.861111	0.53642
0.861389	0.53638
0.861667	0.53634
0.861944	0.53628
0.862222	0.53622
0.8625	0.53617
0.862778	0.53613
0.863056	0.5361
0.863333	0.53607
0.863611	0.53605
0.863889	0.53602
0.864167	0.53598
0.864444	0.53593
0.864722	0.5359
0.865	0.53586
0.865278	0.53583
0.865556	0.53579
0.865833	0.53576
0.866111	0.53573
0.866389	0.53571
0.866667	0.5357
0.866944	0.53569
0.867222	0.53567
0.8675	0.53565
0.867778	0.53562
0.868056	0.53559
0.868333	0.53555
0.868611	0.53551
0.868889	0.53548
0.869167	0.53543
0.869444	0.53538
0.869722	0.53535
0.87	0.53532
0.870278	0.53529
0.870556	0.53526
0.870833	0.53523
0.871111	0.5352
0.871389	0.53515
0.871667	0.53512
0.871944	0.53508
0.872222	0.53505
0.8725	0.53502
0.872778	0.53497
0.873056	0.53494
0.873333	0.53492
0.873611	0.5349
0.873889	0.53489
0.874167	0.53488
0.874444	0.53487
0.874722	0.53486
0.875	0.53485
0.875278	0.53483
0.875556	0.53482
0.875833	0.53479
0.876111	0.53476
0.876389	0.53472
0.876667	0.5347
0.876944	0.53468
0.877222	0.53464
0.8775	0.53461
0.877778	0.53458
0.878056	0.53455
0.878333	0.53454
0.878611	0.53452
0.878889	0.53449
0.879167	0.53448
0.879444	0.53446
0.879722	0.53445
0.88	0.53444
0.880278	0.53441
0.880556	0.53438
0.880833	0.53436
0.881111	0.53434
0.881389	0.5343
0.881667	0.53428
0.881944	0.53423
0.882222	0.53421
0.8825	0.5342
0.882778	0.53417
0.883056	0.53415
0.883333	0.53413
0.883611	0.53411
0.883889	0.53411
0.884167	0.5341
0.884444	0.53409
0.884722	0.53408
0.885	0.53408
0.885278	0.53407
0.885556	0.53405
0.885833	0.53405
0.886111	0.53403
0.886389	0.53402
0.886667	0.53401
0.886944	0.53399
0.887222	0.53397
0.8875	0.53395
0.887778	0.53393
0.888056	0.5339
0.888333	0.53388
0.888611	0.53385
0.888889	0.53383
0.889167	0.53381
0.889444	0.53378
0.889722	0.53377
0.89	0.53375
0.890278	0.53372
0.890556	0.53371
0.890833	0.53369
0.891111	0.53368
0.891389	0.53366
0.891667	0.53365
0.891944	0.53363
0.892222	0.53361
0.8925	0.53358
0.892778	0.53356
0.893056	0.53353
0.893333	0.53351
0.893611	0.5335
0.893889	0.53347
0.894167	0.53345
0.894444	0.53344
0.894722	0.53343
0.895	0.53341
0.895278	0.53338
0.895556	0.53336
0.895833	0.53335
0.896111	0.53333
0.896389	0.53333
0.896667	0.53331
0.896944	0.5333
0.897222	0.53329
0.8975	0.53328
0.897778	0.53327
0.898056	0.53326
0.898333	0.53325
0.898611	0.53324
0.898889	0.53321
0.899167	0.5332
0.899444	0.53318
0.899722	0.53316
0.9	0.53314
0.900278	0.43375
0.900556	0.43375
0.900833	0.43405
0.901111	0.43424
0.901389	0.43451
0.901667	0.4348
0.901944	0.43493
0.902222	0.43522
0.9025	0.43537
0.902778	0.43562
0.903056	0.43574
0.903333	0.43598
0.903611	0.43617
0.903889	0.4364
0.904167	0.4365
0.904444	0.43669
0.904722	0.43688
0.905	0.43708
0.905278	0.43724
0.905556	0.43736
0.905833	0.43754
0.906111	0.43769
0.906389	0.43784
0.906667	0.43801
0.906944	0.43809
0.907222	0.43821
0.9075	0.43839
0.907778	0.4385
0.908056	0.43863
0.908333	0.4388
0.908611	0.43888
0.908889	0.43895
0.909167	0.4391
0.909444	0.43924
0.909722	0.43934
0.91	0.43948
0.910278	0.43959
0.910556	0.43968
0.910833	0.43973
0.911111	0.43983
0.911389	0.43995
0.911667	0.44006
0.911944	0.44013
0.912222	0.44025
0.9125	0.44038
0.912778	0.44045
0.913056	0.4405
0.913333	0.44056
0.913611	0.44065
0.913889	0.44074
0.914167	0.44085
0.914444	0.44092
0.914722	0.44099
0.915	0.4411
0.915278	0.44119
0.915556	0.44125
0.915833	0.44129
0.916111	0.44134
0.916389	0.44141
0.916667	0.44149
0.916944	0.44158
0.919722	0.44218
0.9225	0.44271
0.925278	0.44308
0.928056	0.44346
0.930833	0.44373
0.933611	0.44398
0.936389	0.4442
0.939167	0.44437
0.941944	0.44452
0.944722	0.44467
0.9725	0.44581
1.00028	0.447
1.02806	0.44794
1.05583	0.44875
1.08361	0.44926
1.11139	0.44871
1.13917	0.44787
1.16639	0.44822
1.16667	0.44824
1.16694	0.54441
1.16722	0.54448
1.1675	0.54432
1.16778	0.5441
1.16806	0.54392
1.16833	0.54376
1.16861	0.54365
1.16889	0.54352
1.16917	0.54336
1.16944	0.54321
1.16972	0.54308
1.17	0.54296
1.17028	0.54285
1.17056	0.54274
1.17083	0.54259
1.17111	0.54246
1.17139	0.54233
1.17167	0.54223
1.17194	0.54213
1.17222	0.54206
1.1725	0.54195
1.17278	0.54185
1.17306	0.54173
1.17333	0.54161
1.17361	0.54151
1.17389	0.5414
1.17417	0.54132
1.17444	0.54126
1.17472	0.54119
1.175	0.5411
1.17528	0.54097
1.17556	0.54088
1.17583	0.54081
1.17611	0.54071
1.17639	0.54061
1.17667	0.54052
1.17694	0.54049
1.17722	0.54044
1.1775	0.54038
1.17778	0.5403
1.17806	0.5402
1.17833	0.54012
1.17861	0.54004
1.17889	0.53997
1.17917	0.5399
1.17944	0.53984
1.17972	0.53977
1.18	0.53971
1.18028	0.53966
1.18056	0.53962
1.18083	0.53955
1.18111	0.53946
1.18139	0.53937
1.18167	0.5393
1.18194	0.53923
1.18222	0.53917
1.1825	0.5391
1.18278	0.53903
1.18306	0.53898
1.18333	0.53893
1.18361	0.53889
1.18389	0.53887
1.18417	0.53883
1.18444	0.53877
1.18472	0.53872
1.185	0.53865
1.18528	0.53859
1.18556	0.53854
1.18583	0.53848
1.18611	0.53843
1.18639	0.53837
1.18667	0.53833
1.18694	0.53828
1.18722	0.53822
1.1875	0.53817
1.18778	0.53813
1.18806	0.5381
1.18833	0.53806
1.18861	0.53802
1.18889	0.53799
1.18917	0.53794
1.18944	0.5379
1.18972	0.53786
1.19	0.5378
1.19028	0.53775
1.19056	0.53771
1.19083	0.53768
1.19111	0.53763
1.19139	0.5376
1.19167	0.53755
1.19194	0.53749
1.19222	0.53744
1.1925	0.53739
1.19278	0.53734
1.19306	0.53732
1.19333	0.5373
1.19361	0.53729
1.19389	0.53727
1.19417	0.53725
1.19444	0.53722
1.19472	0.53719
1.195	0.53717
1.19528	0.53712
1.19556	0.53708
1.19583	0.53703
1.19611	0.53699
1.19639	0.53696
1.19667	0.53692
1.19694	0.53689
1.19722	0.53686
1.1975	0.53682
1.19778	0.53678
1.19806	0.53675
1.19833	0.53672
1.19861	0.53669
1.19889	0.53666
1.19917	0.53665
1.19944	0.53661
1.19972	0.53659
1.2	0.53656
1.20028	0.53654
1.20056	0.53652
1.20083	0.5365
1.20111	0.53649
1.20139	0.53647
1.20167	0.53645
1.20194	0.53642
1.20222	0.53639
1.2025	0.53636
1.20278	0.53633
1.20306	0.5363
1.20333	0.53625
1.20361	0.53621
1.20389	0.53617
1.20417	0.53614
1.20444	0.53611
1.20472	0.53609
1.205	0.53607
1.20528	0.53604
1.20556	0.53601
1.20583	0.53598
1.20611	0.53597
1.20639	0.53595
1.20667	0.53592
1.20694	0.53588
1.20722	0.53583
1.2075	0.5358
1.20778	0.53578
1.20806	0.53577
1.20833	0.53574
1.20861	0.53573
1.20889	0.53571
1.20917	0.5357
1.20944	0.53569
1.20972	0.53567
1.21	0.53566
1.21028	0.53564
1.21056	0.53562
1.21083	0.5356
1.21111	0.53558
1.21139	0.53557
1.21167	0.53554
1.21194	0.53551
1.21222	0.53549
1.2125	0.53546
1.21278	0.53543
1.21306	0.53541
1.21333	0.53539
1.21361	0.53536
1.21389	0.53533
1.21417	0.53531
1.21444	0.53529
1.21472	0.53526
1.215	0.53523
1.21528	0.5352
1.21556	0.53518
1.21583	0.53516
1.21611	0.53512
1.21639	0.5351
1.21667	0.53506
1.21694	0.53504
1.21722	0.535
1.2175	0.53499
1.21778	0.53496
1.21806	0.53495
1.21833	0.53493
1.21861	0.53492
1.21889	0.53491
1.21917	0.5349
1.21944	0.53489
1.21972	0.53489
1.22	0.53487
1.22028	0.53486
1.22056	0.53485
1.22083	0.53483
1.22111	0.53481
1.22139	0.5348
1.22167	0.53477
1.22194	0.53475
1.22222	0.53472
1.2225	0.53468
1.22278	0.53466
1.22306	0.53463
1.22333	0.5346
1.22361	0.53457
1.22389	0.53456
1.22417	0.53453
1.22444	0.53451
1.22472	0.5345
1.225	0.53448
1.22528	0.53448
1.22556	0.53446
1.22583	0.53444
1.22611	0.53442
1.22639	0.53438
1.22667	0.53437
1.22694	0.53434
1.22722	0.53432
1.2275	0.5343
1.22778	0.53426
1.22806	0.53423
1.22833	0.53421
1.22861	0.53419
1.22889	0.53416
1.22917	0.53417
1.22944	0.53414
1.22972	0.53412
1.23	0.53412
1.23028	0.53411
1.23056	0.5341
1.23083	0.5341
1.23111	0.53409
1.23139	0.53408
1.23167	0.53407
1.23194	0.53407
1.23222	0.53405
1.2325	0.53403
1.23278	0.53401
1.23306	0.534
1.23333	0.53397
1.23361	0.43513
1.23389	0.43514
1.23417	0.43539
1.23444	0.43566
1.23472	0.43587
1.235	0.43612
1.23528	0.43638
1.23556	0.43651
1.23583	0.43673
1.23611	0.43693
1.23639	0.43717
1.23667	0.43731
1.23694	0.43749
1.23722	0.43768
1.2375	0.43785
1.23778	0.43804
1.23806	0.43813
1.23833	0.43833
1.23861	0.4385
1.23889	0.43867
1.23917	0.43883
1.23944	0.43892
1.23972	0.43908
1.24	0.43924
1.24028	0.43941
1.24056	0.43955
1.24083	0.43966
1.24111	0.43974
1.24139	0.43987
1.24167	0.44
1.24194	0.4401
1.24222	0.44024
1.2425	0.44037
1.24278	0.44048
1.24306	0.44055
1.24333	0.44066
1.24361	0.44077
1.24389	0.44088
1.24417	0.44097
1.24444	0.44109
1.24472	0.4412
1.245	0.44128
1.24528	0.44132
1.24556	0.4414
1.24583	0.44151
1.24611	0.44161
1.24639	0.4417
1.24667	0.44177
1.24694	0.44188
1.24722	0.44197
1.2475	0.44205
1.24778	0.4421
1.24806	0.44215
1.24833	0.44223
1.24861	0.44231
1.24889	0.44238
1.24917	0.44245
1.24944	0.44252
1.24972	0.4426
1.25	0.44267
1.25028	0.44275
1.25306	0.44333
1.25583	0.44386
1.25861	0.44433
1.26139	0.4447
1.26417	0.44506
1.26694	0.44538
1.26972	0.44564
1.2725	0.44591
1.27528	0.44613
1.27806	0.4463
1.30583	0.44744
1.33361	0.44822
1.36139	0.44905
1.38917	0.44939
1.41694	0.4493
1.44472	0.44938
1.4725	0.44933
1.49972	0.44927
1.5	0.44927
1.50028	0.54488
1.50056	0.54496
1.50083	0.54477
1.50111	0.54456
1.50139	0.54443
1.50167	0.54424
1.50194	0.54407
1.50222	0.5439
1.5025	0.54374
1.50278	0.54364
1.50306	0.54351
1.50333	0.54333
1.50361	0.5432
1.50389	0.54307
1.50417	0.54294
1.50444	0.54285
1.50472	0.54274
1.505	0.54257
1.50528	0.54245
1.50556	0.54233
1.50583	0.54222
1.50611	0.54213
1.50639	0.54206
1.50667	0.54197
1.50694	0.54185
1.50722	0.54172
1.5075	0.54162
1.50778	0.5415
1.50806	0.54139
1.50833	0.54131
1.50861	0.54126
1.50889	0.54118
1.50917	0.54109
1.50944	0.54097
1.50972	0.54088
1.51	0.5408
1.51028	0.54071
1.51056	0.54061
1.51083	0.54052
1.51111	0.54048
1.51139	0.54044
1.51167	0.54038
1.51194	0.54029
1.51222	0.5402
1.5125	0.54012
1.51278	0.54004
1.51306	0.53995
1.51333	0.53988
1.51361	0.53981
1.51389	0.53974
1.51417	0.53969
1.51444	0.53964
1.51472	0.53959
1.515	0.53951
1.51528	0.53942
1.51556	0.53935
1.51583	0.53927
1.51611	0.53922
1.51639	0.53914
1.51667	0.53905
1.51694	0.53898
1.51722	0.53893
1.5175	0.5389
1.51778	0.53888
1.51806	0.53885
1.51833	0.5388
1.51861	0.53873
1.51889	0.53867
1.51917	0.53861
1.51944	0.53854
1.51972	0.53848
1.52	0.53841
1.52028	0.53835
1.52056	0.53829
1.52083	0.53823
1.52111	0.53818
1.52139	0.53813
1.52167	0.53809
1.52194	0.53807
1.52222	0.53803
1.5225	0.538
1.52278	0.53795
1.52306	0.5379
1.52333	0.53786
1.52361	0.53779
1.52389	0.53774
1.52417	0.53771
1.52444	0.53768
1.52472	0.53764
1.525	0.53759
1.52528	0.53754
1.52556	0.53749
1.52583	0.53742
1.52611	0.53736
1.52639	0.53733
1.52667	0.53731
1.52694	0.53729
1.52722	0.53727
1.5275	0.53726
1.52778	0.53723
1.52806	0.53721
1.52833	0.53716
1.52861	0.53712
1.52889	0.53708
1.52917	0.53703
1.52944	0.53698
1.52972	0.53694
1.53	0.5369
1.53028	0.53686
1.53056	0.53683
1.53083	0.53678
1.53111	0.53674
1.53139	0.53671
1.53167	0.53667
1.53194	0.53664
1.53222	0.5366
1.5325	0.53658
1.53278	0.53654
1.53306	0.53652
1.53333	0.5365
1.53361	0.53649
1.53389	0.53647
1.53417	0.53646
1.53444	0.53644
1.53472	0.53641
1.535	0.53637
1.53528	0.53633
1.53556	0.5363
1.53583	0.53626
1.53611	0.53622
1.53639	0.53619
1.53667	0.53615
1.53694	0.53612
1.53722	0.5361
1.5375	0.53609
1.53778	0.53606
1.53806	0.53604
1.53833	0.53602
1.53861	0.53598
1.53889	0.53595
1.53917	0.5359
1.53944	0.53586
1.53972	0.53584
1.54	0.53581
1.54028	0.53577
1.54056	0.53575
1.54083	0.53573
1.54111	0.53571
1.54139	0.5357
1.54167	0.53569
1.54194	0.53568
1.54222	0.53567
1.5425	0.53565
1.54278	0.53562
1.54306	0.5356
1.54333	0.53558
1.54361	0.53556
1.54389	0.53553
1.54417	0.5355
1.54444	0.53548
1.54472	0.53543
1.545	0.53541
1.54528	0.53537
1.54556	0.53535
1.54583	0.53533
1.54611	0.53531
1.54639	0.53529
1.54667	0.53526
1.54694	0.53525
1.54722	0.53523
1.5475	0.5352
1.54778	0.53518
1.54806	0.53515
1.54833	0.53512
1.54861	0.53508
1.54889	0.53506
1.54917	0.53503
1.54944	0.53501
1.54972	0.53498
1.55	0.53498
1.55028	0.53496
1.55056	0.53494
1.55083	0.53493
1.55111	0.53491
1.55139	0.53491
1.55167	0.5349
1.55194	0.53489
1.55222	0.53488
1.5525	0.53488
1.55278	0.53486
1.55306	0.53486
1.55333	0.53485
1.55361	0.53484
1.55389	0.53482
1.55417	0.5348
1.55444	0.53479
1.55472	0.53476
1.555	0.53474
1.55528	0.53472
1.55556	0.53467
1.55583	0.53465
1.55611	0.5346
1.55639	0.5346
1.55667	0.53457
1.55694	0.53456
1.55722	0.53454
1.5575	0.53453
1.55778	0.53452
1.55806	0.53451
1.55833	0.53449
1.55861	0.53447
1.55889	0.53446
1.55917	0.53444
1.55944	0.53442
1.55972	0.5344
1.56	0.53437
1.56028	0.53436
1.56056	0.53432
1.56083	0.53431
1.56111	0.53428
1.56139	0.53426
1.56167	0.53422
1.56194	0.53418
1.56222	0.53417
1.5625	0.53415
1.56278	0.53414
1.56306	0.53412
1.56333	0.53411
1.56361	0.5341
1.56389	0.5341
1.56417	0.53409
1.56444	0.53408
1.56472	0.53407
1.565	0.53407
1.56528	0.53406
1.56556	0.53404
1.56583	0.53403
1.56611	0.53402
1.56639	0.534
1.56667	0.53398
1.56694	0.43546
1.56722	0.43547
1.5675	0.4357
1.56778	0.43598
1.56806	0.43625
1.56833	0.43647
1.56861	0.43662
1.56889	0.43687
1.56917	0.4371
1.56944	0.43727
1.56972	0.43743
1.57	0.43764
1.57028	0.4378
1.57056	0.43801
1.57083	0.43811
1.57111	0.43829
1.57139	0.43846
1.57167	0.4386
1.57194	0.4388
1.57222	0.43889
1.5725	0.439
1.57278	0.43919
1.57306	0.43933
1.57333	0.43949
1.57361	0.43963
1.57389	0.43971
1.57417	0.43981
1.57444	0.43996
1.57472	0.44008
1.575	0.4402
1.57528	0.44035
1.57556	0.44045
1.57583	0.44053
1.57611	0.44063
1.57639	0.44075
1.57667	0.44086
1.57694	0.44095
1.57722	0.44107
1.5775	0.44118
1.57778	0.44126
1.57806	0.44131
1.57833	0.44139
1.57861	0.4415
1.57889	0.44162
1.57917	0.4417
1.57944	0.44177
1.57972	0.44189
1.58	0.44199
1.58028	0.44206
1.58056	0.44211
1.58083	0.44218
1.58111	0.44227
1.58139	0.44236
1.58167	0.44245
1.58194	0.44253
1.58222	0.44261
1.5825	0.44269
1.58278	0.44277
1.58306	0.44284
1.58333	0.4429
1.58361	0.44295
1.58639	0.44362
1.58917	0.44418
1.59194	0.44462
1.59472	0.4451
1.5975	0.4455
1.60028	0.44586
1.60306	0.4461
1.60583	0.44629
1.60861	0.44648
1.61139	0.4467
1.63917	0.44795
1.66694	0.44904
1.69472	0.44964
1.7225	0.45007
1.75028	0.44993
1.77806	0.44999
1.80583	0.4503
1.83306	0.45054
1.83333	0.45054
1.83361	0.5457
1.83389	0.54581
1.83417	0.5456
1.83444	0.54542
1.83472	0.54525
1.835	0.54507
1.83528	0.54488
1.83556	0.54472
1.83583	0.54457
1.83611	0.54446
1.83639	0.54431
1.83667	0.54414
1.83694	0.544
1.83722	0.54385
1.8375	0.54373
1.83778	0.54364
1.83806	0.54353
1.83833	0.54339
1.83861	0.54326
1.83889	0.54313
1.83917	0.54303
1.83944	0.54292
1.83972	0.54284
1.84	0.54273
1.84028	0.54259
1.84056	0.54248
1.84083	0.54238
1.84111	0.54228
1.84139	0.54218
1.84167	0.5421
1.84194	0.54202
1.84222	0.54192
1.8425	0.54183
1.84278	0.54171
1.84306	0.54161
1.84333	0.54152
1.84361	0.54143
1.84389	0.54135
1.84417	0.54129
1.84444	0.54124
1.84472	0.54115
1.845	0.54105
1.84528	0.54094
1.84556	0.54087
1.84583	0.54079
1.84611	0.54069
1.84639	0.5406
1.84667	0.54054
1.84694	0.54049
1.84722	0.54046
1.8475	0.5404
1.84778	0.54033
1.84806	0.54024
1.84833	0.54015
1.84861	0.54008
1.84889	0.54
1.84917	0.53994
1.84944	0.53988
1.84972	0.53982
1.85	0.53976
1.85028	0.53971
1.85056	0.53966
1.85083	0.53962
1.85111	0.53957
1.85139	0.53948
1.85167	0.53939
1.85194	0.53934
1.85222	0.53928
1.8525	0.53923
1.85278	0.53916
1.85306	0.53909
1.85333	0.53902
1.85361	0.53896
1.85389	0.53892
1.85417	0.5389
1.85444	0.53887
1.85472	0.53883
1.855	0.53877
1.85528	0.53871
1.85556	0.53864
1.85583	0.53857
1.85611	0.53849
1.85639	0.53844
1.85667	0.5384
1.85694	0.53833
1.85722	0.53828
1.8575	0.53825
1.85778	0.53819
1.85806	0.53814
1.85833	0.53811
1.85861	0.53808
1.85889	0.53805
1.85917	0.538
1.85944	0.53797
1.85972	0.53791
1.86	0.53786
1.86028	0.53781
1.86056	0.53774
1.86083	0.5377
1.86111	0.53767
1.86139	0.53763
1.86167	0.53757
1.86194	0.53751
1.86222	0.53743
1.8625	0.53739
1.86278	0.53734
1.86306	0.53731
1.86333	0.53729
1.86361	0.53727
1.86389	0.53724
1.86417	0.53721
1.86444	0.53717
1.86472	0.53712
1.865	0.53707
1.86528	0.53701
1.86556	0.53695
1.86583	0.53691
1.86611	0.53689
1.86639	0.53683
1.86667	0.53678
1.86694	0.53675
1.86722	0.5367
1.8675	0.53666
1.86778	0.53662
1.86806	0.53659
1.86833	0.53655
1.86861	0.53652
1.86889	0.5365
1.86917	0.53648
1.86944	0.53646
1.86972	0.53644
1.87	0.53641
1.87028	0.53636
1.87056	0.53633
1.87083	0.53628
1.87111	0.53622
1.87139	0.53617
1.87167	0.53614
1.87194	0.53611
1.87222	0.53609
1.8725	0.53606
1.87278	0.53603
1.87306	0.53601
1.87333	0.53597
1.87361	0.53593
1.87389	0.53589
1.87417	0.53585
1.87444	0.53582
1.87472	0.53578
1.875	0.53575
1.87528	0.53573
1.87556	0.53572
1.87583	0.5357
1.87611	0.53568
1.87639	0.53566
1.87667	0.53565
1.87694	0.53562
1.87722	0.53558
1.8775	0.53556
1.87778	0.53552
1.87806	0.53548
1.87833	0.53544
1.87861	0.5354
1.87889	0.53536
1.87917	0.53533
1.87944	0.53531
1.87972	0.53527
1.88	0.53523
1.88028	0.5352
1.88056	0.53517
1.88083	0.53514
1.88111	0.53511
1.88139	0.53507
1.88167	0.53506
1.88194	0.53502
1.88222	0.53501
1.8825	0.53498
1.88278	0.53496
1.88306	0.53493
1.88333	0.53492
1.88361	0.53491
1.88389	0.5349
1.88417	0.53489
1.88444	0.53488
1.88472	0.53487
1.885	0.53486
1.88528	0.53485
1.88556	0.53483
1.88583	0.5348
1.88611	0.53477
1.88639	0.53475
1.88667	0.53471
1.88694	0.53469
1.88722	0.53464
1.8875	0.53461
1.88778	0.53458
1.88806	0.53456
1.88833	0.53454
1.88861	0.53452
1.88889	0.5345
1.88917	0.53448
1.88944	0.53446
1.88972	0.53444
1.89	0.53442
1.89028	0.5344
1.89056	0.53438
1.89083	0.53434
1.89111	0.53431
1.89139	0.53429
1.89167	0.53426
1.89194	0.53423
1.89222	0.53421
1.8925	0.53419
1.89278	0.53416
1.89306	0.53414
1.89333	0.53414
1.89361	0.53413
1.89389	0.53412
1.89417	0.53411
1.89444	0.5341
1.89472	0.5341
1.895	0.53409
1.89528	0.53408
1.89556	0.53408
1.89583	0.53408
1.89611	0.53407
1.89639	0.53405
1.89667	0.53404
1.89694	0.53403
1.89722	0.53402
1.8975	0.53401
1.89778	0.53399
1.89806	0.53397
1.89833	0.53394
1.89861	0.53392
1.89889	0.5339
1.89917	0.53388
1.89944	0.53386
1.89972	0.53384
1.9	0.53381
1.90028	0.43554
1.90056	0.43555
1.90083	0.43574
1.90111	0.43604
1.90139	0.43634
1.90167	0.43651
1.90194	0.43674
1.90222	0.43693
1.9025	0.4372
1.90278	0.43733
1.90306	0.43752
1.90333	0.4377
1.90361	0.43793
1.90389	0.43808
1.90417	0.43819
1.90444	0.43841
1.90472	0.43855
1.905	0.43876
1.90528	0.43889
1.90556	0.439
1.90583	0.43916
1.90611	0.43933
1.90639	0.43949
1.90667	0.43965
1.90694	0.43974
1.90722	0.43987
1.9075	0.44003
1.90778	0.44014
1.90806	0.44029
1.90833	0.44043
1.90861	0.4405
1.90889	0.4406
1.90917	0.44071
1.90944	0.44083
1.90972	0.44093
1.91	0.44105
1.91028	0.44117
1.91056	0.44126
1.91083	0.44131
[truncated: 86,199 more rows]

## Sheet: b_PBI
Current density (mW cm^-2)	Power density (mW cm^-2)	Voltage (V)
3.138	3.20854	1.02248
13.18	12.7826	0.96985
22.956	20.5755	0.8963
33.1	28.0966	0.84884
42.978	35.4706	0.82532
53.058	42.9075	0.80869
62.882	50.0251	0.79554
73.096	57.3109	0.78405
82.87	64.1555	0.77417
93.124	71.2454	0.76506
103.254	78.1375	0.75675
113.036	84.6888	0.74922
123.192	91.4159	0.74206
132.934	97.7849	0.73559
143.138	104.372	0.72917
152.934	110.623	0.72334
163.1	117.032	0.71755
173.222	123.348	0.71208
182.984	129.364	0.70697
193.058	135.494	0.70183
202.946	141.478	0.69712
213.108	147.56	0.69242
222.942	153.375	0.68796
233.102	159.335	0.68354
242.866	164.981	0.67931
253.116	170.851	0.67499
263.196	176.57	0.67087
273.014	182.084	0.66694
283.19	187.744	0.66296
293.038	193.188	0.65926
303.152	198.713	0.65549
312.796	203.868	0.65176
322.922	209.263	0.64803
333.154	214.681	0.64439
342.566	219.54	0.64087
353.192	225.079	0.63727
362.966	230.095	0.63393
373.126	235.211	0.63038
382.928	240.088	0.62698
393.116	245.127	0.62355
402.924	249.918	0.62026
412.996	254.765	0.61687
423.124	259.608	0.61355
432.896	264.231	0.61038
443.048	268.974	0.6071
452.848	273.529	0.60402
463.028	278.187	0.6008
472.774	282.61	0.59777
482.962	287.193	0.59465
493.188	291.76	0.59158
502.948	296.035	0.5886
513.2	300.53	0.5856
522.892	304.721	0.58276
533.094	309.045	0.57972
542.83	313.186	0.57695
553.068	317.444	0.57397
562.828	321.482	0.57119
572.98	325.659	0.56836
583.106	329.723	0.56546
592.876	333.688	0.56283
603.016	337.701	0.56002
612.87	341.565	0.55732
623.01	345.577	0.55469
632.736	349.308	0.55206
642.97	353.183	0.5493
652.766	356.893	0.54674
662.978	360.706	0.54407
673.114	364.437	0.54142
682.898	368.034	0.53893
693.088	371.779	0.53641
702.84	375.281	0.53395
713.098	378.905	0.53135
722.77	382.316	0.52896
732.896	385.84	0.52646
742.98	389.225	0.52387
752.788	392.579	0.5215
762.982	396.011	0.51903
772.692	399.265	0.51672
782.878	402.611	0.51427
792.742	405.868	0.51198
802.94	409.122	0.50953
812.7	412.283	0.5073
822.924	415.527	0.50494
833.068	418.708	0.50261
842.75	421.721	0.50041
852.964	424.759	0.49798
862.712	427.681	0.49574
872.958	430.744	0.49343
882.65	433.619	0.49127
892.79	436.601	0.48903
902.994	439.55	0.48677
912.704	442.278	0.48458
922.872	445.129	0.48233
932.716	447.965	0.48028
942.88	450.753	0.47806
952.658	453.351	0.47588
962.858	456.154	0.47375
972.652	458.693	0.47159
982.856	461.353	0.4694
992.954	463.938	0.46723
1002.73	466.472	0.4652
1012.9	468.992	0.46302
1022.7	471.454	0.46099
1032.68	473.896	0.4589
1042.6	476.331	0.45687
1052.79	478.807	0.4548
1062.95	481.189	0.45269
1072.64	483.47	0.45073
1082.96	485.718	0.44851
1092.71	487.939	0.44654
1102.88	490.187	0.44446
1112.69	492.331	0.44247
1122.9	494.558	0.44043
1132.71	496.616	0.43843
1142.83	498.766	0.43643
1152.91	500.767	0.43435
1162.71	502.79	0.43243
1172.79	504.804	0.43043
1182.6	506.722	0.42848
1192.79	508.676	0.42646
1202.49	510.455	0.4245
1212.75	512.545	0.42263
1222.51	514.175	0.42059
1232.76	516.032	0.4186
1243.01	517.827	0.41659
1252.65	519.523	0.41474
1262.87	521.223	0.41273
1272.62	522.869	0.41086
1282.79	524.418	0.40881
1292.57	525.972	0.40692
1302.72	527.678	0.40506
1312.91	529.219	0.40309
1322.69	530.731	0.40125
1332.8	532.12	0.39925
1342.63	533.492	0.39735
1352.73	534.939	0.39545
1362.52	536.274	0.39359
1372.75	537.678	0.39168
1382.57	538.983	0.38984
1392.76	540.223	0.38788
1402.87	541.549	0.38603
1412.69	542.712	0.38417
1422.81	543.941	0.3823
1432.6	545.046	0.38046
1442.8	546.217	0.37858
1452.52	547.193	0.37672
1462.7	548.337	0.37488
1472.74	549.407	0.37305
1482.58	550.245	0.37114
1492.5	551.121	0.36926
1502.53	552.134	0.36747
1512.67	552.972	0.36556
1522.52	553.846	0.36377
1532.73	554.772	0.36195
1542.54	555.501	0.36012
1552.77	556.356	0.3583
1562.85	557.094	0.35646
1572.59	557.831	0.35472
1582.77	558.37	0.35278
1592.47	558.974	0.35101
1602.79	559.742	0.34923
1612.42	560.315	0.3475
1622.65	560.675	0.34553
1632.78	561.139	0.34367
1642.62	561.644	0.34192
1652.84	562.047	0.34005
1662.58	562.416	0.33828
1672.94	562.845	0.33644
1682.69	563.279	0.33475
1692.85	563.483	0.33286
1702.61	563.82	0.33115
1712.77	563.997	0.32929
1722.95	564.301	0.32752
1732.67	564.364	0.32572
1742.82	564.361	0.32382
1752.52	564.505	0.32211
1762.85	564.783	0.32038
1772.49	564.555	0.31851
1782.74	564.558	0.31668
1792.47	564.521	0.31494
1802.8	564.51	0.31313
1812.92	564.326	0.31128
1822.67	564.135	0.30951
1832.89	563.943	0.30768
1842.67	563.821	0.30598
1852.77	563.446	0.30411
1862.59	563.209	0.30238
1872.78	562.807	0.30052
1882.99	562.561	0.29876
1892.65	562.08	0.29698
1902.83	561.391	0.29503
1912.47	560.945	0.29331
1922.8	560.495	0.2915
1932.53	559.872	0.28971
1942.8	559.254	0.28786
1952.55	558.624	0.2861
1962.8	558.025	0.2843
1972.95	557.18	0.28241
1982.67	556.396	0.28063
1992.87	555.653	0.27882
2002.62	554.886	0.27708
2012.88	553.924	0.27519
2022.58	553.014	0.27342
2032.74	552.113	0.27161
2042.88	550.924	0.26968
2052.6	549.748	0.26783
2062.76	548.632	0.26597
2072.44	547.497	0.26418
2082.84	546.329	0.2623
2092.5	545.096	0.2605
2102.74	543.895	0.25866
2112.52	542.495	0.2568
2122.7	541.119	0.25492
2132.82	539.817	0.2531
2142.58	538.323	0.25125
2152.78	536.731	0.24932
2162.54	535.337	0.24755
2172.62	533.443	0.24553
2182.52	531.815	0.24367
2192.64	529.786	0.24162
2202.42	528.074	0.23977
2212.56	526.213	0.23783
2222.76	524.305	0.23588
2232.58	522.401	0.23399
2242.68	520.391	0.23204
2252.52	518.417	0.23015
2262.7	516.28	0.22817
2272.56	514.212	0.22627
2282.68	511.982	0.22429
2292.84	509.675	0.22229
2302.6	507.424	0.22037
2312.68	504.997	0.21836
2322.48	502.654	0.21643
2332.72	500.158	0.21441
2342.4	497.69	0.21247
2352.6	495.058	0.21043
2362.38	492.462	0.20846
2372.68	489.769	0.20642
2382.84	486.957	0.20436
2392.58	484.186	0.20237
2402.78	481.253	0.20029
2412.46	479.549	0.19878
0	0	0
0	0	0
0	0	0
0	0	0
0	0	0
0	0	0
0	0	0
0	0	0
0	0	0
0	0	0

## Sheet: b_LPAa
Current density (mW cm^-2)	Power density (mW cm^-2)	Voltage (V)
3.234	3.21227	0.99328
13.228	12.3461	0.93333
22.998	19.7291	0.85786
33.298	27.1472	0.81528
43.024	34.0599	0.79165
53.15	41.0961	0.77321
62.946	47.7313	0.75829
73.174	54.5015	0.74482
83	60.8631	0.73329
93.202	67.3356	0.72247
103.336	73.6414	0.71264
113.1	79.5998	0.7038
123.25	85.6945	0.69529
133.106	91.5397	0.68772
143.22	97.4168	0.68019
152.98	103.012	0.67337
162.996	108.653	0.6666
173.28	114.398	0.66019
182.958	119.702	0.65426
192.97	125.118	0.64838
203.058	130.544	0.64289
213.27	135.938	0.6374
222.988	141.018	0.6324
233.168	146.245	0.62721
242.978	151.237	0.62243
253.176	156.349	0.61755
263.274	161.358	0.61289
273.06	166.146	0.60846
283.194	171.029	0.60393
293.102	175.77	0.59969
303.188	180.506	0.59536
312.86	185	0.59132
322.97	189.632	0.58715
333.27	194.306	0.58303
343.018	198.676	0.5792
353.25	203.207	0.57525
363.004	207.479	0.57156
373.188	211.859	0.5677
382.954	216.032	0.56412
393.226	220.38	0.56044
403.014	224.467	0.55697
413.11	228.599	0.55336
423.192	232.675	0.54981
432.954	236.605	0.54649
443.094	240.618	0.54304
452.836	244.445	0.53981
462.954	248.366	0.53648
472.752	252.133	0.53333
482.998	256.028	0.53008
493.202	259.858	0.52688
502.848	263.397	0.52381
513.248	267.233	0.52067
522.956	270.75	0.51773
533.136	274.4	0.51469
542.898	277.844	0.51178
553.244	281.479	0.50878
562.938	284.847	0.506
573.05	288.284	0.50307
583.112	291.684	0.50022
592.866	294.915	0.49744
602.762	298.138	0.49462
612.762	301.448	0.49195
623.026	304.778	0.48919
632.82	307.924	0.48659
643.022	311.126	0.48385
652.846	314.234	0.48133
662.994	317.375	0.4787
673.144	320.437	0.47603
682.96	323.388	0.47351
693.118	326.396	0.47091
702.86	329.262	0.46846
713.132	332.277	0.46594
722.848	335.076	0.46355
732.916	337.911	0.46105
743.028	340.745	0.45859
752.736	343.451	0.45627
763.034	346.265	0.4538
772.886	348.966	0.45151
782.936	351.624	0.44911
792.798	354.19	0.44676
802.99	356.833	0.44438
812.908	359.403	0.44212
823.046	361.951	0.43977
833.184	364.468	0.43744
842.914	366.861	0.43523
853.008	369.301	0.43294
862.846	371.697	0.43078
872.974	374.069	0.4285
882.708	376.29	0.42629
892.784	378.648	0.42412
903.012	380.899	0.42181
912.798	383.092	0.41969
922.858	385.256	0.41746
932.784	387.45	0.41537
943.002	389.611	0.41316
952.732	391.64	0.41107
962.872	393.661	0.40884
972.718	395.692	0.40679
982.892	397.708	0.40463
992.986	399.647	0.40247
1002.78	401.542	0.40043
1012.94	403.402	0.39825
1022.74	405.229	0.39622
1032.83	407.037	0.3941
1042.53	408.757	0.39208
1052.8	410.583	0.38999
1063.01	412.308	0.38787
1072.4	413.849	0.38591
1083.05	415.687	0.38381
1092.78	417.301	0.38187
1102.91	418.842	0.37976
1112.72	420.42	0.37783
1122.94	421.946	0.37575
1132.72	423.443	0.37383
1142.88	424.833	0.37172
1152.96	426.238	0.36969
1162.73	427.594	0.36775
1172.86	428.938	0.36572
1182.53	430.192	0.36379
1192.86	431.554	0.36178
1202.43	432.681	0.35984
1212.79	434.047	0.35789
1222.58	435.153	0.35593
1232.73	436.36	0.35398
1243.05	437.48	0.35194
1252.64	438.535	0.35009
1262.87	439.554	0.34806
1272.66	440.494	0.34612
1282.95	441.566	0.34418
1292.67	442.469	0.34229
1302.75	443.392	0.34035
1312.84	444.198	0.33835
1322.62	445.035	0.33648
1332.42	445.76	0.33455
1342.53	446.633	0.33268
1352.71	447.45	0.33078
1362.52	448.147	0.32891
1372.79	448.779	0.32691
1382.62	449.531	0.32513
1392.78	450.091	0.32316
1402.92	450.702	0.32126
1412.67	451.193	0.31939
1422.85	451.684	0.31745
1432.61	452.19	0.31564
1442.9	452.639	0.3137
1452.6	453.024	0.31187
1462.6	453.39	0.30999
1472.73	453.688	0.30806
1482.51	453.974	0.30622
1492.68	454.296	0.30435
1502.58	454.576	0.30253
1512.76	454.719	0.30059
1522.54	454.98	0.29883
1532.7	455.075	0.29691
1542.62	455.151	0.29505
1552.8	455.264	0.29319
1562.95	455.272	0.29129
1572.64	455.265	0.28949
1582.81	455.247	0.28762
1592.59	455.211	0.28583
1602.65	455.024	0.28392
1612.47	454.926	0.28213
1622.48	454.796	0.28031
1632.86	454.587	0.2784
1642.63	454.35	0.2766
1652.94	454.195	0.27478
1662.58	453.9	0.27301
1672.9	453.489	0.27108
1682.68	453.113	0.26928
1692.83	452.765	0.26746
1702.69	452.338	0.26566
1712.84	451.864	0.26381
1722.96	451.381	0.26198
1732.69	450.882	0.26022
1742.81	450.254	0.25835
1752.56	449.671	0.25658
1762.64	449.139	0.25481
1772.59	448.572	0.25306
1782.75	447.862	0.25122
1792.57	447.156	0.24945
1802.62	446.419	0.24765
1812.98	445.703	0.24584
1822.72	444.871	0.24407
1832.88	443.721	0.24209
1842.66	442.901	0.24036
1852.85	441.978	0.23854
1862.63	441.071	0.2368
1872.78	440.085	0.23499
1882.81	439.034	0.23318
1892.58	438.057	0.23146
1902.82	436.984	0.22965
1912.39	435.891	0.22793
1922.79	434.819	0.22614
1932.56	433.706	0.22442
1942.8	432.505	0.22262
1952.52	431.331	0.22091
1962.78	430.064	0.21911
1973	428.773	0.21732
1982.71	427.471	0.2156
1992.83	426.088	0.21381
2002.62	424.756	0.2121
2012.9	423.313	0.2103
2022.6	421.874	0.20858
2032.66	420.313	0.20678
2042.78	418.688	0.20496
2052.58	417.146	0.20323
2062.76	415.481	0.20142
2072.48	414.227	0.19987
0	0	0
0	0	0
0	0	0
0	0	0
0	0	0
0	0	0
0	0	0
0	0	0
0	0	0
0	0	0

## Sheet: b_LPAc
Current density (mW cm^-2)	Power density (mW cm^-2)	Voltage (V)
0	0	1.01656
-1.554	-1.42844	0.9192
7.42	6.567	0.88504
16.93	14.0434	0.8295
26.278	20.9911	0.79881
36.178	28.2756	0.78157
45.896	35.2867	0.76884
55.864	42.3505	0.7581
65.774	49.2733	0.74913
75.764	56.1442	0.74104
85.412	62.689	0.73396
95.256	69.2835	0.72734
104.946	75.7091	0.72141
114.936	82.2643	0.71574
124.724	88.6264	0.71058
134.526	94.9175	0.70557
144.534	101.311	0.70095
154.598	107.665	0.69642
164.286	113.724	0.69223
174.23	119.877	0.68804
183.886	125.809	0.68417
193.962	131.95	0.68029
203.568	137.746	0.67666
213.52	143.699	0.673
223.438	149.612	0.66959
233.308	155.444	0.66626
243.294	161.275	0.66288
253.086	166.963	0.65971
263.028	172.683	0.65652
272.688	178.202	0.6535
282.736	183.911	0.65047
292.238	189.236	0.64754
302.35	194.898	0.64461
312.12	200.325	0.64182
322.134	205.844	0.639
331.758	211.094	0.63629
341.714	216.493	0.63355
351.552	221.815	0.63096
361.734	227.277	0.6283
371.474	232.465	0.62579
381.462	237.719	0.62318
391.198	242.828	0.62073
401.452	248.19	0.61823
411.382	253.35	0.61585
421.624	258.624	0.6134
431.694	263.787	0.61105
442.004	269.03	0.60866
451.908	274.037	0.6064
461.898	279.014	0.60406
471.436	283.715	0.60181
480.994	288.404	0.5996
491.208	293.403	0.59731
500.974	298.15	0.59514
510.942	302.943	0.59291
520.72	307.626	0.59077
530.754	312.391	0.58858
540.882	317.216	0.58648
551.218	322.088	0.58432
560.97	326.63	0.58226
570.896	331.194	0.58013
580.784	335.763	0.57812
591.088	340.496	0.57605
600.734	344.863	0.57407
610.714	349.322	0.57199
620.516	353.719	0.57004
630.57	358.183	0.56803
640.09	362.361	0.56611
650.02	366.702	0.56414
659.742	370.94	0.56225
669.686	375.205	0.56027
679.262	379.293	0.55839
689.306	383.585	0.55648
699.396	387.899	0.55462
709.51	392.224	0.55281
719.814	396.574	0.55094
729.694	400.704	0.54914
739.678	404.804	0.54727
749.426	408.797	0.54548
759.55	412.929	0.54365
769.328	416.907	0.54191
779.442	420.977	0.5401
789.57	425.089	0.53838
800.006	429.283	0.5366
809.978	433.257	0.5349
820.236	437.292	0.53313
829.944	441.074	0.53145
839.856	444.889	0.52972
849.684	448.676	0.52805
859.74	452.498	0.52632
869.734	456.332	0.52468
880.098	460.274	0.52298
889.774	463.866	0.52133
899.86	467.603	0.51964
909.548	471.182	0.51804
919.592	474.868	0.51639
929.21	478.339	0.51478
938.894	481.85	0.51321
948.848	485.412	0.51158
958.754	488.984	0.51002
968.786	492.502	0.50837
978.538	495.943	0.50682
988.642	499.482	0.50522
998.214	502.77	0.50367
1008.26	506.229	0.50208
1017.78	509.452	0.50055
1027.75	512.829	0.49898
1037.5	516.127	0.49747
1047.73	519.548	0.49588
1057.71	522.922	0.49439
1067.85	526.292	0.49285
1077.78	529.578	0.49136
1087.93	532.889	0.48982
1097.77	536.095	0.48835
1107.77	539.308	0.48684
1117.61	542.477	0.48539
1127.65	545.649	0.48388
1137.51	548.735	0.4824
1147.44	551.814	0.48091
1157.26	554.872	0.47947
1167.25	557.971	0.47802
1177.36	561.061	0.47654
1187.19	564.023	0.47509
1197.58	567.196	0.47362
1207.57	570.226	0.47221
1217.75	573.244	0.47074
1227.64	576.117	0.46929
1237.76	579.051	0.46782
1247.6	581.894	0.46641
1257.83	584.842	0.46496
1267.83	587.701	0.46355
1278.05	590.589	0.4621
1287.9	593.321	0.46069
1297.96	596.101	0.45926
1307.7	598.744	0.45786
1317.41	601.24	0.45638
1327.11	603.837	0.455
1337.01	606.413	0.45356
1346.71	608.941	0.45217
1356.83	611.562	0.45073
1366.58	614.075	0.44935
1376.68	616.644	0.44792
1386.38	619.087	0.44655
1396.67	621.701	0.44513
1406.5	624.08	0.44371
1416.73	626.691	0.44235
1426.91	629.197	0.44095
1436.67	631.53	0.43958
1446.63	633.87	0.43817
1456.15	636.045	0.4368
1466.03	638.31	0.4354
1475.71	640.517	0.43404
1485.72	642.798	0.43265
1495.37	644.894	0.43126
1505.55	647.174	0.42986
1515.24	649.294	0.42851
1525.33	651.516	0.42713
1535.04	653.591	0.42578
1545.24	655.785	0.42439
1555	657.827	0.42304
1565.36	660.035	0.42165
1575.06	662.061	0.42034
1585.48	664.207	0.41893
1595.39	666.217	0.41759
1605.62	668.261	0.4162
1615.33	670.17	0.41488
1625.17	672.042	0.41352
1634.76	673.815	0.41218
1644.59	675.695	0.41086
1654.7	677.567	0.40948
1664.51	679.385	0.40816
1674.47	681.158	0.40679
1684.05	682.783	0.40544
1694.3	684.617	0.40407
1704	686.271	0.40274
1714.1	688.007	0.40138
1723.84	689.607	0.40004
1733.75	691.194	0.39867
1743.59	692.815	0.39735
1753.62	694.399	0.39598
1763.23	695.875	0.39466
1773.32	697.411	0.39328
1782.97	698.836	0.39195
1792.92	700.297	0.39059
1802.58	701.69	0.38927
1812.63	703.121	0.3879
1822.35	704.484	0.38658
1832.24	705.78	0.3852
1842.2	707.147	0.38386
1852.5	708.58	0.3825
1862.5	709.909	0.38116
1872.54	711.227	0.37982
1882.48	712.443	0.37846
1892.17	713.558	0.37711
1902.08	714.669	0.37573
1911.94	715.848	0.37441
1922.22	717.046	0.37303
1932.26	718.24	0.37171
1942.36	719.293	0.37032
1952.16	720.328	0.36899
1962.56	721.417	0.36759
1972.35	722.375	0.36625
1982.58	723.383	0.36487
1992.39	724.275	0.36352
2002.48	725.138	0.36212
2012.32	725.985	0.36077
2022.5	726.826	0.35937
2032.12	727.54	0.35802
2042.24	728.263	0.3566
2051.98	728.904	0.35522
2062.28	729.655	0.35381
2072.04	730.29	0.35245
2082.28	730.943	0.35103
2092.24	731.552	0.34965
2102.06	732.084	0.34827
2111.9	732.513	0.34685
2121.6	732.928	0.34546
2131.38	733.259	0.34403
2140.98	733.564	0.34263
2150.94	733.815	0.34116
2160.74	734.133	0.33976
2170.8	734.425	0.33832
2180.6	734.666	0.33691
2190.52	734.832	0.33546
2200.2	734.955	0.33404
2210.44	735.148	0.33258
2220.56	735.316	0.33114
2230.8	735.406	0.32966
2240.66	735.407	0.32821
2251.22	735.541	0.32673
2260.98	735.497	0.3253
2270.88	735.311	0.3238
2280.46	735.083	0.32234
2290.32	734.895	0.32087
2300.08	734.623	0.31939
2309.94	734.261	0.31787
2319.58	733.846	0.31637
2329.42	733.558	0.31491
2339.76	733.234	0.31338
2350.14	732.985	0.31189
2360.12	732.463	0.31035
2369.7	731.858	0.30884
2379.82	731.295	0.30729
2389.4	730.583	0.30576
2399.52	729.91	0.30419
2409.2	729.144	0.30265
2419.64	728.481	0.30107
2429.6	727.714	0.29952
2439.78	726.884	0.29793
2449.7	725.993	0.29636
2459.7	724.997	0.29475
2469.36	723.942	0.29317
2479.56	722.916	0.29155
2489.42	721.807	0.28995
2499.38	720.571	0.2883
2509.3	719.441	0.28671
2519.24	718.084	0.28504
2528.86	716.73	0.28342
2539.14	715.403	0.28175
2548.88	713.941	0.2801
2558.58	712.488	0.27847
2568.88	710.912	0.27674
2578.68	709.343	0.27508
2588.7	707.699	0.27338
2598.62	706.019	0.27169
2608.86	704.288	0.26996
2618.9	702.546	0.26826
2629.18	700.755	0.26653
2639.1	698.807	0.26479
2649.16	696.756	0.26301
2658.9	694.717	0.26128
2668.84	692.511	0.25948
2678.76	690.343	0.25771
2688.88	688.084	0.2559
2698.6	685.768	0.25412
2708.56	683.261	0.25226
2718.24	680.756	0.25044
2728.24	678.213	0.24859
2738.02	675.634	0.24676
2747.88	672.901	0.24488
2757.64	670.217	0.24304
2767.7	667.403	0.24114
2777.66	665.027	0.23942
2787.58	661.994	0.23748
2797.56	659.049	0.23558
2807.6	656.08	0.23368
2817.56	652.885	0.23172
2827.4	649.708	0.22979
2837.46	646.345	0.22779
2847.32	643.039	0.22584
2857.3	639.521	0.22382
2866.9	636.022	0.22185
2877.14	632.395	0.2198
2886.88	628.705	0.21778
2896.98	624.85	0.21569
2906.88	621.026	0.21364
2916.96	617.054	0.21154
2926.68	613.022	0.20946
2936.96	608.891	0.20732
2947.02	604.758	0.20521
2957.28	600.417	0.20303
2967.26	596.093	0.20089
2985.4	595.378	0.19943
0	0	0
0	0	0
0	0	0
0	0	0
0	0	0
0	0	0
0	0	0
0	0	0
0	0	0
0	0	0

## Sheet: b_LPAac
Current density (mW cm^-2)	Power density (mW cm^-2)	Voltage (V)
3.09	3.09121	1.00039
13.122	12.104	0.92242
22.902	19.0927	0.83367
33.136	26.2609	0.79252
42.84	33.0005	0.77032
52.99	39.8856	0.7527
62.784	46.3559	0.73834
72.994	52.9425	0.7253
82.79	59.1195	0.71409
92.982	65.4128	0.7035
103.17	71.5824	0.69383
112.95	77.3979	0.68524
123.106	83.3144	0.67677
132.898	88.942	0.66925
143.01	94.654	0.66187
152.806	100.089	0.65501
162.898	105.6	0.64826
173.014	111.051	0.64186
182.892	116.308	0.63594
192.956	121.576	0.63007
202.882	126.706	0.62453
213.038	131.879	0.61904
222.838	136.82	0.61399
233.034	141.864	0.60877
242.786	146.64	0.60399
253.014	151.573	0.59907
263.098	156.364	0.59432
272.892	160.979	0.5899
283.09	165.715	0.58538
292.918	170.229	0.58115
303.034	174.79	0.5768
312.778	179.131	0.57271
322.834	183.55	0.56856
333.04	188.008	0.56452
342.726	192.163	0.56069
353.062	196.596	0.55683
362.814	200.701	0.55318
373.032	204.903	0.54929
382.814	208.925	0.54576
393.048	213.067	0.54209
402.802	216.977	0.53867
412.93	220.963	0.53511
423.054	224.904	0.53162
432.812	228.689	0.52838
442.98	232.56	0.52499
452.736	236.215	0.52175
462.972	240.037	0.51847
472.678	243.599	0.51536
482.876	247.31	0.51216
493.068	250.972	0.509
502.86	254.447	0.506
513.076	258.046	0.50294
522.754	261.403	0.50005
532.978	264.89	0.497
542.744	268.213	0.49418
553.028	271.669	0.49124
562.744	274.9	0.4885
572.858	278.208	0.48565
583.012	281.49	0.48282
592.786	284.638	0.48017
602.918	287.821	0.47738
612.568	290.853	0.47481
622.734	293.949	0.47203
632.56	296.968	0.46947
642.848	300.088	0.46681
652.646	303.024	0.4643
662.772	306.008	0.46171
672.998	309.014	0.45916
682.754	311.807	0.45669
692.952	314.725	0.45418
702.696	317.457	0.45177
712.866	320.298	0.44931
722.68	322.951	0.44688
732.776	325.668	0.44443
742.908	328.35	0.44198
752.608	330.929	0.43971
762.548	333.455	0.43729
772.588	336.114	0.43505
782.756	338.675	0.43267
792.574	341.195	0.43049
802.812	343.708	0.42813
812.626	346.114	0.42592
822.794	348.61	0.42369
832.952	350.939	0.42132
842.642	353.202	0.41916
852.818	355.548	0.41691
862.566	357.775	0.41478
872.786	360.085	0.41257
882.52	362.257	0.41048
892.65	364.407	0.40823
902.84	366.598	0.40605
912.624	368.654	0.40395
922.764	370.803	0.40184
932.548	372.833	0.3998
942.752	374.866	0.39763
952.53	376.792	0.39557
962.72	378.782	0.39345
972.494	380.683	0.39145
982.708	382.608	0.38934
992.814	384.477	0.38726
1002.61	386.295	0.38529
1012.76	388.101	0.38321
1022.62	389.863	0.38124
1032.64	391.629	0.37925
1042.47	393.334	0.37731
1052.64	395.014	0.37526
1062.79	396.664	0.37323
1072.48	398.245	0.37133
1082.75	399.827	0.36927
1092.55	401.369	0.36737
1102.74	402.887	0.36535
1112.52	404.378	0.36348
1122.78	405.872	0.36149
1132.51	407.307	0.35965
1142.65	408.737	0.35771
1152.78	410.067	0.35572
1162.55	411.438	0.35391
1172.74	412.733	0.35194
1182.49	414.025	0.35013
1192.65	415.293	0.34821
1202.41	416.431	0.34633
1212.54	417.597	0.3444
1222.37	418.759	0.34258
1232.53	419.887	0.34067
1242.85	421.051	0.33878
1252.46	422.08	0.337
1262.7	423.106	0.33508
1272.48	424.116	0.3333
1282.73	425.199	0.33148
1292.46	426.149	0.32972
1302.57	427.061	0.32786
1312.7	427.98	0.32603
1322.47	428.862	0.32429
1332.57	429.633	0.32241
1342.44	430.426	0.32063
1352.48	431.197	0.31882
1362.32	431.977	0.31709
1372.53	432.718	0.31527
1382.4	433.424	0.31353
1392.49	434.123	0.31176
1402.67	434.8	0.30998
1412.46	435.418	0.30827
1422.62	435.977	0.30646
1432.4	436.508	0.30474
1442.58	437.088	0.30299
1452.38	437.601	0.3013
1462.46	438.138	0.29959
1472.66	438.616	0.29784
1482.32	439.034	0.29618
1492.49	439.344	0.29437
1502.23	439.672	0.29268
1512.5	440.031	0.29093
1522.3	440.386	0.28929
1532.55	440.685	0.28755
1542.28	440.953	0.28591
1552.57	441.208	0.28418
1562.67	441.407	0.28247
1572.42	441.597	0.28084
1582.57	441.696	0.2791
1592.28	441.858	0.2775
1602.54	441.947	0.27578
1612.26	442.081	0.2742
1622.47	442.155	0.27252
1632.55	442.159	0.27084
1642.36	442.156	0.26922
1652.44	442.045	0.26751
1662.35	442.037	0.26591
1672.68	441.956	0.26422
1682.49	441.872	0.26263
1692.65	441.714	0.26096
1702.42	441.592	0.25939
1712.59	441.419	0.25775
1722.73	441.158	0.25608
1732.49	440.987	0.25454
1742.62	440.692	0.25289
1752.4	440.432	0.25133
1762.64	440.113	0.24969
1772.29	439.794	0.24815
1782.5	439.385	0.2465
1792.22	439.023	0.24496
1802.37	438.156	0.2431
1812.7	437.714	0.24147
1822.44	437.239	0.23992
1832.62	436.657	0.23827
1842.41	436.153	0.23673
1852.57	435.54	0.2351
1862.4	434.963	0.23355
1872.52	434.294	0.23193
1882.63	433.589	0.23031
1892.39	432.923	0.22877
1902.61	432.196	0.22716
1912.25	431.441	0.22562
1922.52	430.664	0.22401
1932.27	429.853	0.22246
1942.5	429.002	0.22085
1952.27	428.171	0.21932
1962.54	427.246	0.2177
1972.76	426.274	0.21608
1982.44	425.332	0.21455
1992.61	424.307	0.21294
2002.38	423.323	0.21141
2012.66	422.256	0.2098
2022.34	421.193	0.20827
2032.46	420.049	0.20667
2042.56	418.827	0.20505
2052.34	417.692	0.20352
2062.4	416.46	0.20193
2072.26	415.281	0.2004
2082.68	413.787	0.19868
0	0	0
0	0	0
0	0	0
0	0	0
0	0	0
0	0	0
0	0	0
0	0	0
0	0	0
0	0	0

## Sheet: c_PBI
Current density (mW cm^-2)	Power density (mW cm^-2)	Voltage (V)
3.27	3.34707	1.02357
13.266	12.8431	0.96812
23.04	20.5738	0.89296
33.182	28.0763	0.84613
43.032	35.4067	0.8228
53.188	42.869	0.80599
63.008	49.9452	0.79268
73.208	57.1689	0.78091
83.024	63.9999	0.77086
93.25	71.0117	0.76152
103.422	77.8675	0.75291
113.128	84.312	0.74528
123.306	90.9887	0.73791
133.142	97.3508	0.73118
143.236	103.792	0.72462
153.034	109.973	0.71862
163.116	116.241	0.71263
173.324	122.533	0.70696
183.07	128.449	0.70164
193.1	134.479	0.69642
203.116	140.455	0.6915
213.276	146.433	0.68659
223.026	152.108	0.68202
233.204	157.951	0.67731
243.064	163.563	0.67292
253.254	169.298	0.66849
263.356	174.924	0.66421
273.116	180.289	0.66012
283.268	185.807	0.65594
293.11	191.111	0.65201
303.076	196.39	0.64799
312.896	201.571	0.64421
323.034	206.839	0.6403
333.324	212.141	0.63644
342.958	216.996	0.63272
353.288	222.218	0.629
363.06	227.04	0.62535
373.252	232.021	0.62162
383.034	236.753	0.6181
393.294	241.679	0.6145
403.082	246.323	0.6111
413.212	251.08	0.60763
423.248	255.684	0.6041
433.01	260.126	0.60074
443.11	264.692	0.59735
452.846	269.036	0.5941
462.982	273.534	0.59081
472.756	277.806	0.58763
483.056	282.288	0.58438
493.274	286.676	0.58117
503.032	290.788	0.57807
513.324	295.095	0.57487
523.018	299.093	0.57186
533.188	303.245	0.56874
542.942	307.213	0.56583
553.306	311.412	0.56282
562.98	315.201	0.55988
573.084	319.162	0.55692
583.198	323.092	0.554
592.942	326.758	0.55108
602.884	330.513	0.54822
612.6	334.124	0.54542
622.966	338.003	0.54257
632.77	341.588	0.53983
643.068	345.379	0.53708
652.98	348.933	0.53437
663.132	352.534	0.53162
673.218	356.011	0.52882
683.01	359.379	0.52617
693.162	362.85	0.52347
702.9	366.134	0.52089
713.228	369.573	0.51817
722.938	372.783	0.51565
732.902	376.008	0.51304
743.022	379.216	0.51037
752.816	382.318	0.50785
763.116	385.564	0.50525
772.93	388.652	0.50283
782.966	391.718	0.5003
792.822	394.643	0.49777
803.008	397.674	0.49523
812.914	400.604	0.4928
823.054	403.535	0.49029
833.22	406.436	0.48779
842.888	409.163	0.48543
853.052	411.981	0.48295
862.898	414.692	0.48058
872.972	417.446	0.47819
882.762	420.045	0.47583
892.864	422.682	0.4734
903.066	425.335	0.47099
912.838	427.838	0.46869
923.078	430.431	0.4663
932.88	432.884	0.46403
943.01	435.369	0.46168
952.788	437.787	0.45948
962.944	440.219	0.45716
972.838	442.505	0.45486
982.946	444.832	0.45255
993.038	447.066	0.4502
1002.86	449.271	0.44799
1012.96	451.478	0.4457
1022.81	453.628	0.44351
1032.94	455.753	0.44122
1042.59	457.698	0.439
1052.7	459.8	0.43678
1063.07	461.926	0.43452
1072.28	463.652	0.4324
1083.09	465.868	0.43013
1092.86	467.711	0.42797
1103.01	469.628	0.42577
1112.76	471.422	0.42365
1123	473.231	0.4214
1132.81	474.943	0.41926
1142.92	476.688	0.41708
1153	478.357	0.41488
1162.77	479.932	0.41275
1172.83	481.575	0.41061
1182.52	483.011	0.40846
1192.87	484.604	0.40625
1202.66	486.105	0.40419
1212.82	487.613	0.40205
1222.6	488.942	0.39992
1232.78	490.436	0.39783
1243.06	491.781	0.39562
1252.75	493.006	0.39354
1262.91	494.34	0.39143
1272.69	495.547	0.38937
1283.01	496.806	0.38722
1292.7	497.998	0.38524
1302.79	499.074	0.38308
1312.86	500.212	0.38101
1322.63	501.264	0.37899
1332.73	502.266	0.37687
1342.67	503.342	0.37488
1352.77	504.258	0.37276
1362.58	505.191	0.37076
1372.82	506.102	0.36866
1382.71	507.024	0.36669
1392.89	507.819	0.36458
1402.97	508.647	0.36255
1412.76	509.356	0.36054
1422.89	510.076	0.35848
1432.65	510.767	0.35652
1442.89	511.489	0.35449
1452.67	512.065	0.3525
1462.68	512.655	0.35049
1472.84	513.212	0.34845
1482.58	513.715	0.3465
1492.44	514.071	0.34445
1502.66	514.646	0.34249
1512.79	515.06	0.34047
1522.61	515.435	0.33852
1532.78	515.748	0.33648
1542.56	516.093	0.33457
1552.86	516.388	0.33254
1562.94	516.691	0.33059
1572.64	516.832	0.32864
1582.82	517.138	0.32672
1592.62	517.204	0.32475
1602.72	517.373	0.32281
1612.5	517.385	0.32086
1622.48	517.343	0.31886
1632.86	517.37	0.31685
1642.68	517.38	0.31496
1652.97	517.362	0.31299
1662.65	517.201	0.31107
1672.94	517.19	0.30915
1682.69	516.956	0.30722
1692.84	516.755	0.30526
1702.64	516.616	0.30342
1712.83	516.248	0.3014
1722.93	516.053	0.29952
1732.74	515.594	0.29756
1742.75	515.263	0.29566
1752.53	514.822	0.29376
1762.74	514.369	0.2918
1772.39	513.903	0.28995
1782.81	513.414	0.28798
1792.5	512.87	0.28612
1802.84	512.349	0.28419
1813	511.684	0.28223
1822.74	511.152	0.28043
1832.91	510.375	0.27845
1842.65	509.678	0.2766
1852.87	509.038	0.27473
1862.65	508.131	0.2728
1872.79	507.32	0.27089
1882.9	506.405	0.26895
1892.57	505.391	0.26704
1902.93	504.504	0.26512
1912.62	503.498	0.26325
1922.76	502.436	0.26131
1932.58	501.448	0.25947
1942.82	500.295	0.25751
1952.57	499.195	0.25566
1962.83	498.029	0.25373
1973.04	496.714	0.25175
1982.74	495.627	0.24997
1992.85	494.127	0.24795
2002.6	492.82	0.24609
2012.84	491.515	0.24419
2022.58	489.768	0.24215
2032.66	488.265	0.24021
2042.74	486.662	0.23824
2052.54	485.159	0.23637
2062.66	483.529	0.23442
2072.56	481.974	0.23255
2082.84	480.282	0.23059
2092.54	478.564	0.2287
2102.74	476.775	0.22674
2112.62	475.065	0.22487
2122.76	473.163	0.2229
2132.88	471.196	0.22092
2142.66	469.307	0.21903
2152.8	467.222	0.21703
2162.58	465.257	0.21514
2172.72	463.094	0.21314
2182.48	461.071	0.21126
2192.66	458.836	0.20926
2202.34	456.655	0.20735
2212.64	454.388	0.20536
2222.82	452.033	0.20336
2232.64	449.788	0.20146
2242.68	448.222	0.19986

## Sheet: c_LPAa
Current density (mW cm^-2)	Power density (mW cm^-2)	Voltage (V)
3.004	3.0326	1.00952
13.052	12.4828	0.95639
22.82	20.1028	0.88093
33.068	27.5721	0.8338
42.85	34.7338	0.81059
52.906	41.9941	0.79375
62.716	48.9417	0.78037
72.91	56.0401	0.76862
82.672	62.7166	0.75862
92.95	69.6363	0.74918
103.082	76.3539	0.74071
112.818	82.7159	0.73318
123.03	89.2952	0.7258
132.78	95.5007	0.71924
143.01	101.939	0.71281
152.74	107.995	0.70705
162.952	114.252	0.70114
173.054	120.382	0.69563
182.786	126.228	0.69058
193.046	132.327	0.68547
202.794	138.054	0.68076
212.966	143.963	0.67599
222.744	149.597	0.67161
232.934	155.411	0.66719
242.708	160.925	0.66304
252.89	166.627	0.65889
263.004	172.218	0.65481
272.822	177.574	0.65088
283.016	183.103	0.64697
292.876	188.41	0.64331
302.922	193.755	0.63962
312.704	198.911	0.6361
322.784	204.164	0.63251
333.02	209.483	0.62904
342.674	214.38	0.62561
352.974	219.624	0.62221
362.75	224.553	0.61903
372.936	229.628	0.61573
382.724	234.48	0.61266
392.936	239.479	0.60946
402.702	244.227	0.60647
412.848	249.104	0.60338
423.016	253.898	0.60021
432.75	258.495	0.59733
442.912	263.236	0.59433
452.696	267.792	0.59155
462.936	272.517	0.58867
472.67	276.942	0.58591
482.83	281.504	0.58303
492.994	286.075	0.58028
502.718	290.385	0.57763
513.016	294.882	0.5748
522.682	299.079	0.5722
532.934	303.511	0.56951
542.692	307.685	0.56696
552.912	312.036	0.56435
562.674	316.161	0.56189
572.812	320.368	0.55929
583.014	324.599	0.55676
592.77	328.566	0.55429
602.788	332.655	0.55186
612.518	336.505	0.54938
622.792	340.617	0.54692
632.624	344.508	0.54457
642.79	348.501	0.54217
652.55	352.279	0.53985
662.816	356.27	0.53751
672.948	360.101	0.53511
682.734	363.843	0.53292
692.89	367.641	0.53059
702.68	371.296	0.5284
712.86	375.078	0.52616
722.6	378.548	0.52387
732.794	382.247	0.52163
742.884	385.854	0.5194
752.598	389.319	0.5173
762.798	392.91	0.51509
772.504	396.31	0.51302
782.7	399.834	0.51084
792.574	403.238	0.50877
802.766	406.681	0.5066
812.544	409.985	0.50457
822.78	413.406	0.50245
832.918	416.759	0.50036
842.636	419.843	0.49825
852.838	423.153	0.49617
862.562	426.278	0.4942
872.818	429.522	0.49211
882.556	432.585	0.49015
892.642	435.725	0.48813
902.846	438.882	0.48611
912.592	441.85	0.48417
922.762	444.91	0.48215
932.596	447.898	0.48027
942.75	450.908	0.47829
952.538	453.77	0.47638
962.722	456.667	0.47435
972.524	459.469	0.47245
982.746	462.353	0.47047
992.79	465.162	0.46854
1002.6	467.882	0.46667
1012.81	470.662	0.46471
1022.59	473.347	0.46289
1032.75	476.088	0.46099
1042.48	478.708	0.4592
1052.63	481.37	0.4573
1062.84	484.03	0.45541
1072.57	486.486	0.45357
1082.84	489.15	0.45173
1092.6	491.637	0.44997
1102.8	494.075	0.44802
1112.56	496.437	0.44621
1122.77	498.903	0.44435
1132.55	501.256	0.44259
1142.71	503.625	0.44073
1152.83	505.978	0.4389
1162.6	508.288	0.4372
1172.74	510.562	0.43536
1182.43	512.773	0.43366
1192.71	515.085	0.43186
1202.48	517.233	0.43014
1212.66	519.445	0.42835
1222.44	521.567	0.42666
1232.6	523.672	0.42485
1242.84	525.794	0.42306
1252.48	527.719	0.42134
1262.74	529.81	0.41957
1272.52	531.772	0.41789
1282.77	533.797	0.41613
1292.48	535.696	0.41447
1302.75	537.695	0.41274
1312.74	539.537	0.411
1322.56	541.297	0.40928
1332.72	543.152	0.40755
1342.52	544.917	0.40589
1352.7	546.72	0.40417
1362.4	548.381	0.40251
1372.65	550.104	0.40076
1382.38	551.723	0.39911
1392.64	553.448	0.39741
1402.8	555.059	0.39568
1412.56	556.592	0.39403
1422.73	558.192	0.39234
1432.53	559.703	0.39071
1442.72	561.248	0.38902
1452.48	562.692	0.3874
1462.52	564.125	0.38572
1472.78	565.579	0.38402
1482.45	566.92	0.38242
1492.69	568.325	0.38074
1502.48	569.665	0.37915
1512.58	570.937	0.37746
1522.41	572.184	0.37584
1532.62	573.461	0.37417
1542.42	574.659	0.37257
1552.65	575.708	0.37079
1562.77	576.835	0.36911
1572.5	577.927	0.36752
1582.67	579.021	0.36585
1592.44	580.048	0.36425
1602.68	581.115	0.36259
1612.36	582.093	0.36102
1622.47	583.018	0.35934
1632.74	583.981	0.35767
1642.47	584.851	0.35608
1652.72	585.741	0.35441
1662.51	586.55	0.35281
1672.8	587.352	0.35112
1682.58	588.114	0.34953
1692.74	588.872	0.34788
1702.51	589.545	0.34628
1712.69	590.227	0.34462
1722.87	590.857	0.34295
1732.6	591.441	0.34136
1742.76	591.998	0.33969
1752.44	592.483	0.33809
1762.73	593.036	0.33643
1772.4	593.489	0.33485
1782.67	593.985	0.3332
1792.4	594.397	0.33162
1802.64	594.782	0.32995
1812.85	595.194	0.32832
1822.63	595.489	0.32672
1832.78	595.765	0.32506
1842.58	596.02	0.32347
1852.7	596.235	0.32182
1862.55	596.407	0.32021
1872.69	596.359	0.31845
1882.87	596.438	0.31677
1892.57	596.5	0.31518
1902.79	596.506	0.31349
1912.45	596.513	0.31191
1922.73	596.526	0.31025
1932.44	596.446	0.30865
1942.7	596.292	0.30694
1952.46	596.183	0.30535
1962.69	595.991	0.30366
1972.85	595.801	0.302
1982.54	595.535	0.30039
1992.75	595.254	0.29871
2002.5	594.923	0.29709
2012.74	594.563	0.2954
2022.5	594.028	0.29371
2032.66	593.537	0.292
2042.74	592.987	0.29029
2052.6	592.483	0.28865
2062.66	591.901	0.28696
2072.58	591.307	0.2853
2082.76	590.712	0.28362
2092.48	590.017	0.28197
2102.7	589.303	0.28026
2112.52	588.527	0.27859
2122.64	587.738	0.27689
2132.84	586.894	0.27517
2142.56	586.054	0.27353
2152.78	585.104	0.27179
2162.52	584.14	0.27012
2172.64	582.854	0.26827
2182.56	581.87	0.2666
2192.6	580.71	0.26485
2202.4	579.54	0.26314
2212.52	578.353	0.2614
2222.78	577.123	0.25964
2232.54	575.928	0.25797
2242.64	574.542	0.25619
2252.46	573.251	0.2545
2262.7	571.875	0.25274
2272.48	570.461	0.25103
2282.64	568.925	0.24924
2292.92	567.383	0.24745
2302.52	565.729	0.2457
2312.72	563.98	0.24386
2322.56	561.943	0.24195
2332.7	560.175	0.24014
2342.42	558.41	0.23839
2352.56	556.522	0.23656
2362.38	554.687	0.2348
2372.58	552.74	0.23297
2382.8	550.713	0.23112
2392.52	548.748	0.22936
2402.74	546.671	0.22752
2412.5	544.574	0.22573
2422.66	542.385	0.22388
2432.46	540.249	0.2221
2442.64	537.967	0.22024
2452.72	535.6	0.21837
2462.56	533.317	0.21657
2472.68	530.884	0.2147
2482.3	528.457	0.21289
2492.66	525.951	0.211
2502.32	523.485	0.2092
2512.58	520.833	0.20729
2522.36	518.219	0.20545
2532.58	515.507	0.20355
2542.74	512.718	0.20164
2552.5	510.474	0.19999

[truncated: 10 more sheets: c_LPAc, c_LPAac, d_PBI, d_LPAa, d_LPAc, d_LPAac, e_PBI, e_LPAa, e_LPAc, e_LPAac]
