# Supplementary material for: Laser scribed proton exchange membranes for enhanced fuel cell performance and stability
Source: Nat Commun. 2024 Dec 30;15:10811. doi: 10.1038/s41467-024-55070-8 (PMC11685907; doi:10.1038/s41467-024-55070-8)
Supplement: Supplementary file 5 — Source Data [file 41467_2024_55070_MOESM5_ESM.zip › source data/Figure 3.xlsx]

## Sheet: b
	Anode mixture	Cathode mixture
PBI	0.462612	0.455237
LPAac	0.379547	0.357811
LPAc	0.449985	0.430727
LPAa	0.410472	0.551809

## Sheet: d_PBI
Layers	Membrane	Anode_pore	Anode_solid	Anode_CL	Cathode_solid	Cathode_CL	Cathode_pore
-253	0	0	0	2.90626e-06	0.371004	0	0.628993
-252	0	0	0	0	0.398408	8.71877e-06	0.601583
-251	0	0	0	2.90626e-06	0.422366	3.87501e-06	0.577627
-250	0	0.000172438	0	0	0.422196	0	0.577632
-249	0	0	0	0	0.425293	0	0.574707
-248	0	0	0	0	0.428905	9.68752e-07	0.571094
-247	0	0	0	0	0.43429	9.68752e-07	0.565709
-246	0	0	0	0	0.439658	0	0.560342
-245	0	0	0	0	0.444508	0	0.555492
-244	0	0	0	0	0.450863	0	0.549137
-243	0	0	0	2.90626e-06	0.454412	0	0.545585
-242	0	0	0	0	0.455528	0	0.544472
-241	0	0	0	0	0.457481	0	0.542519
-240	0	0	0	0	0.460989	0	0.539011
-239	0	0	0	0	0.463867	0	0.536133
-238	0	0	0	0	0.470725	0	0.529275
-237	0	0	0	0	0.475603	0	0.524397
-236	0	0	0	0	0.477712	0	0.522288
-235	0	0	0	0	0.479232	0	0.520768
-234	0	0	0	0	0.480129	0	0.519871
-233	0	0	0	0	0.478928	0	0.521072
-232	0	0	0	0	0.479795	0	0.520205
-231	0	0	0	0	0.477281	0	0.522719
-230	0	0	0	0	0.477757	1.9375e-06	0.522241
-229	0	0	0	0	0.479118	4.84376e-06	0.520878
-228	0	0	0	0	0.478488	3.87501e-06	0.521508
-227	0	0	0	0	0.475146	2.90626e-06	0.524851
-226	0	0	0	0	0.472623	2.90626e-06	0.527374
-225	0	0	0	0	0.469951	0	0.530049
-224	0	0	0	0	0.467353	0	0.532647
-223	0	0	0	0	0.463973	0	0.536027
-222	0	0	0	0	0.463362	0	0.536638
-221	0	0	0	0	0.463372	0	0.536628
-220	0	0	0	0	0.461744	9.68752e-07	0.538255
-219	0	0	0	0	0.45796	1.9375e-06	0.542038
-218	0	0	0	0	0.458716	0	0.541284
-217	0	0	0	0	0.461268	0	0.538732
-216	0	0	0	0	0.461311	0	0.538689
-215	0	0	0	0	0.45878	0	0.54122
-214	0	0	0	0	0.45616	3.87501e-06	0.543836
-213	0	0	0	0	0.457946	3.87501e-06	0.542051
-212	0	0	0	0	0.459418	0	0.540582
-211	0	0	0	0	0.462993	0	0.537007
-210	0	0	0	0	0.465126	1.9375e-06	0.534872
-209	0	0	0	0	0.464282	0	0.535718
-208	0	0	0	0	0.463546	0	0.536454
-207	0	0	0	0	0.465486	0	0.534514
-206	0	0	0	0	0.465239	1.9375e-06	0.534759
-205	0	0	0	0	0.466751	2.90626e-06	0.533246
-204	0	0	0	0	0.465853	2.90626e-06	0.534144
-203	0	0	0	0	0.461801	0	0.538199
-202	0	0	0	0	0.45718	0	0.54282
-201	0	0	0	0	0.452413	0	0.547587
-200	0	0	0	0	0.449451	0	0.550549
-199	0	0	0	0	0.449216	0	0.550784
-198	0	0	0	0	0.449452	0	0.550548
-197	0	0	0	0	0.44714	0	0.55286
-196	0	0	0	0	0.445758	1.9375e-06	0.55424
-195	0	0	0	0	0.445261	1.9375e-06	0.554737
-194	0	0	0	0	0.445948	0	0.554052
-193	0	0	0	0	0.443968	9.68752e-07	0.556031
-192	0	0	0	0	0.447473	9.68752e-07	0.552526
-191	0	0	0	0	0.446761	4.84376e-06	0.553234
-190	0	0	0	0	0.444488	0	0.555512
-189	0	0	0	0	0.442082	9.68752e-07	0.557917
-188	0	0	0	0	0.444827	9.68752e-07	0.555172
-187	0	0	0	0	0.447469	0	0.552531
-186	0	0	0	0	0.451868	0	0.548132
-185	0	0	0	0	0.450962	0	0.549038
-184	0	0	0	0	0.450796	0	0.549204
-183	0	0	0	0	0.449424	0	0.550576
-182	0	0	0	0	0.454474	9.68752e-07	0.545525
-181	0	0	0	0	0.461121	3.87501e-06	0.538875
-180	0	0	0	0	0.467323	3.87501e-06	0.532673
-179	0	0	0	0	0.470325	0	0.529675
-178	0	0	0	0	0.468243	0	0.531757
-177	0	0	0	0	0.470738	0	0.529262
-176	0	0	0	0	0.474475	0	0.525525
-175	0	0	0	0	0.478283	0	0.521717
-174	0	0	0	0	0.480813	0	0.519187
-173	0	0	0	0	0.479294	1.9375e-06	0.520704
-172	0	0	0	0	0.477317	1.9375e-06	0.522681
-171	0	0	0	0	0.472171	6.78126e-06	0.527823
-170	0	0	0	0	0.46832	9.68752e-07	0.531679
-169	0	0	0	0	0.467432	2.13125e-05	0.532547
-168	0	0	0	0	0.466156	9.68752e-06	0.533835
-167	0	0	0	0	0.465661	8.71877e-06	0.534331
-166	0	0	0	0	0.469803	0	0.530197
-165	0	0	0	0	0.467855	0	0.532145
-164	0	0	0	0	0.465893	0	0.534107
-163	0	0	0	0	0.463623	3.87501e-06	0.536373
-162	0	0	0	0	0.46179	3.19688e-05	0.538179
-161	0	0	0	0	0.458939	4.26251e-05	0.541018
-160	0	0	0	0	0.457393	0	0.542607
-159	0	0	0	0	0.455092	0	0.544908
-158	0	0	0	0	0.45472	0	0.54528
-157	0	0	0	0	0.453889	0	0.546111
-156	0	0	0	0	0.452531	1.9375e-06	0.547467
-155	0	0	0	0	0.453937	0	0.546063
-154	0	0	0	0	0.454106	0	0.545894
-153	0	0	0	0	0.455194	0	0.544806
-152	0	0	0	0	0.455547	0	0.544453
-151	0	0	0	0	0.462596	3.87501e-06	0.537401
-150	0	0	0	0	0.465191	3.87501e-06	0.534805
-149	0	0	0	0	0.470924	0	0.529076
-148	0	0	0	0	0.474009	0	0.525991
-147	0	0	0	0	0.482642	2.22813e-05	0.517336
-146	0	0	0	0	0.490228	0.000217	0.509555
-145	0	0	0	0	0.495019	0.000305157	0.504676
-144	0	0	0	0	0.496907	0.000401063	0.502692
-143	0	0	0	0	0.503271	0.000464032	0.496264
-142	0	0	0	0	0.510752	0.00053572	0.488712
-141	0	0	0	0	0.518824	0.000592876	0.480583
-140	0	0	0	0	0.523019	0.000609345	0.476372
-139	0	0	0	0	0.527022	0.00072172	0.472256
-138	0	0	0	0	0.529369	0.000870908	0.46976
-137	0	0	0	0	0.531124	0.000702345	0.468174
-136	0	0	0	0	0.531066	0.000769189	0.468165
-135	0	0	0	0	0.537366	0.000882533	0.461752
-134	0	0	0	0	0.543379	0.00117316	0.455448
-133	0	0	0	0	0.548747	0.00138144	0.449872
-132	0	0	0	0	0.554978	0.00152772	0.443495
-131	0	0	0	0	0.558803	0.0016866	0.43951
-130	0	0	0	0	0.562338	0.001705	0.435957
-129	0	0	0	0	0.564864	0.00198497	0.433151
-128	0	0	0	0	0.564978	0.00200532	0.433017
-127	0	0	0	0	0.568135	0.00202179	0.429843
-126	0	0	0	0	0.572672	0.001519	0.425809
-125	0	0	0	0	0.574745	0.00137563	0.423879
-124	0	0	0	0	0.578374	0.00152094	0.420105
-123	0	0	0	0	0.580576	0.0019065	0.417518
-122	0	0	0	0	0.584671	0.00235019	0.412979
-121	0	0	0	0	0.588864	0.00264372	0.408493
-120	0	0	0	0	0.593147	0.00288107	0.403971
-119	0	0	0	0	0.597501	0.00336448	0.399135
-118	0	0	0	0	0.597852	0.00352141	0.398627
-117	0	0	0	0	0.596799	0.00363766	0.399564
-116	0	0	0	0	0.597775	0.00397285	0.398252
-115	0	0	0	0	0.599804	0.00435066	0.395846
-114	0	0	0	0	0.599073	0.00468392	0.396243
-113	0	0	0	0	0.596998	0.00496098	0.398041
-112	0	0	0	0	0.596967	0.00549573	0.397537
-111	0	0	0	0	0.5986	0.00604307	0.395357
-110	0	0	0	0	0.59875	0.00633951	0.394911
-109	0	0	0	0	0.600377	0.00676964	0.392853
-108	0	0	0	0	0.602415	0.00751655	0.390068
-107	0	0	0	0	0.603652	0.00793602	0.388412
-106	0	0	0	0	0.60657	0.00831286	0.385117
-105	0	0	0	0	0.611026	0.00886699	0.380107
-104	0	0	0	0	0.616111	0.00931939	0.37457
-103	0	0	0	0	0.620322	0.00967589	0.370002
-102	0	0	0	0	0.628795	0.00977568	0.36143
-101	0	0	0	0	0.633161	0.00993843	0.356901
-100	0	0	0	0	0.639583	0.0101031	0.350314
-99	0	0	0	0	0.645223	0.0104955	0.344282
-98	0	0	0	0	0.650336	0.0107938	0.33887
-97	0	0	0	0	0.658808	0.0109924	0.3302
-96	0	0	0	0	0.666698	0.0112869	0.322015
-95	0	0	0	0	0.674639	0.0115204	0.313841
-94	0	0	0	0	0.683777	0.0120639	0.304159
-93	0	0	0	0	0.691239	0.0126509	0.29611
-92	0	0	0	0	0.696127	0.0129968	0.290876
-91	0	0	0	0	0.70265	0.0134172	0.283932
-90	0	0	0	0	0.711132	0.013423	0.275445
-89	0	0	0	0	0.720352	0.0133048	0.266343
-88	0	0	0	0	0.728181	0.0141322	0.257687
-87	0	0	0	0	0.73455	0.0154661	0.249984
-86	0	0	0	0	0.738216	0.0168137	0.24497
-85	0	0	0	0	0.741925	0.0182629	0.239812
-84	0	0	0	0	0.748495	0.0194622	0.232043
-83	0	0	0	0	0.755439	0.0207884	0.223773
-82	0	0	0	0	0.763968	0.0220401	0.213991
-81	0	0	0	0	0.773066	0.0231997	0.203734
-80	0	0	0	0	0.781049	0.0241113	0.194839
-79	0	0	0	0	0.788696	0.0246838	0.18662
-78	0	0	0	0	0.796703	0.0252515	0.178046
-77	0	0	0	0	0.804787	0.0265622	0.168651
-76	0	0	0	0	0.816147	0.0273527	0.1565
-75	0	0	0	0	0.827494	0.0284067	0.144099
-74	0	0	0	0	0.838803	0.03004	0.131157
-73	0	0	0	0	0.847455	0.0316549	0.12089
-72	0	0	0	0	0.857319	0.0324968	0.110184
-71	0	0	0	0	0.868412	0.034505	0.0970835
-70	0	0	0	0	0.875895	0.0369598	0.087145
-69	0	0	0	0	0.88277	0.0393081	0.0779216
-68	0	0	0	0	0.89132	0.0418511	0.0668294
-67	0	0	0	0	0.898726	0.0454529	0.0558214
-66	0	0	0	0	0.904454	0.0500729	0.0454732
-65	0	0	0	0	0.909625	0.0537764	0.0365985
-64	0	0	0	0	0.913851	0.0581726	0.0279766
-63	0	0	0	0	0.916035	0.062748	0.0212166
-62	0	0	0	0	0.917873	0.0686894	0.0134376
-61	0	0	0	0	0.917649	0.0738751	0.00847561
-60	0	0	0	0	0.91525	0.0796101	0.0051402
-59	0	0	0	0	0.91064	0.0855553	0.00380429
-58	0	0	0	0	0.904897	0.0925313	0.00257204
-57	0	0	0	0	0.896754	0.101471	0.00177475
-56	0	0	0	0	0.885802	0.113166	0.00103269
-55	0	0	0	0	0.873468	0.125685	0.000846689
-54	0	0	0	0	0.859978	0.139153	0.00086897
-53	0	0	0	0	0.847255	0.15172	0.00102494
-52	0	0	0	0	0.832755	0.166297	0.000948408
-51	0	0	0	0	0.818659	0.180785	0.000556064
-50	0	0	0	0	0.801752	0.197935	0.000312907
-49	0	0	0	0	0.78205	0.217755	0.000194719
-48	0	0	0	0	0.760033	0.239862	0.000104625
-47	0	0	0	0	0.732453	0.267495	5.23126e-05
-46	0	0	0	0	0.704741	0.295224	3.48751e-05
-45	0	0	0	0	0.676798	0.323178	2.42188e-05
-44	0	0	0	0	0.64552	0.35447	9.68752e-06
-43	2.80938e-05	0	0	0	0.614845	0.385122	4.84376e-06
-42	0.000120125	0	0	0	0.584971	0.414909	0
-41	0.000312907	0	0	0	0.55475	0.444937	0
-40	0.000609345	0	0	0	0.523732	0.475659	0
-39	0.00114119	0	0	0	0.490027	0.508832	0
-38	0.00293919	0	0	0	0.453301	0.543759	0
-37	0.00584642	0	0	0	0.416744	0.57741	0
-36	0.0100624	0	0	0	0.381897	0.608041	0
-35	0.0141951	0	0	0	0.35575	0.630055	0
-34	0.0178018	0	0	0	0.33307	0.649129	0
-33	0.0228519	0	0	0	0.319932	0.657216	0
-32	0.0320453	0	0	0	0.306997	0.660957	0
-31	0.0449927	0	0	0	0.292744	0.662261	1.9375e-06
-30	0.0708051	0	0	0	0.272918	0.656141	0.000135625
-29	0.10726	0	0	0	0.251643	0.64091	0.000186969
-28	0.156061	0	0	0	0.234232	0.609138	0.000569626
-27	0.219762	0	0	0	0.202647	0.577216	0.000373938
-26	0.293367	0	0	0	0.172883	0.533528	0.000222813
-25	0.383356	0	0	0	0.149765	0.466843	3.58438e-05
-24	0.466652	0	0	0	0.131159	0.402143	4.55313e-05
-23	0.537953	0	0	0	0.114123	0.347801	0.000123031
-22	0.601778	0	0	0	0.102359	0.295735	0.000127875
-21	0.66171	0	0	0	0.0884616	0.249562	0.000266407
-20	0.724049	0	0	0	0.0685673	0.206955	0.000428188
-19	0.78988	0	0	0	0.0434224	0.166284	0.000413657
-18	0.853972	0	0	0	0.0252292	0.120771	2.71251e-05
-17	0.90517	0	0	0	0.0140023	0.0808123	1.55e-05
-16	0.946226	0	0	0	0.00680161	0.0469728	0
-15	0.970945	0	0	0	0.00281616	0.0262386	0
-14	0.982251	0	0	0	0.00103753	0.0167119	0
-13	0.986579	0	0	0	0.000587064	0.012834	0
-12	0.990436	0	0	0	0.000313876	0.00924964	0
-11	0.992894	0	0	0	0.000143375	0.00696242	0
-10	0.995103	0	0	0	0.000144344	0.0047527	0
-9	0.997471	0	0	0	0.000172438	0.00235697	0
-8	0.998992	0	0	0	7.65314e-05	0.000931939	0
-7	0.999901	0	0	0	4.74688e-05	5.13439e-05	0
-6	1	0	0	0	0	0	0
-5	1	0	0	0	0	0	0
-4	1	0	0	0	0	0	0
-3	1	0	0	0	0	0	0
-2	1	0	0	0	0	0	0
-1	1	0	0	0	0	0	0
0	1	0	0	0	0	0	0
1	1	0	0	0	0	0	0
2	1	0	0	0	0	0	0
3	1	0	0	0	0	0	0
4	0.999555	0	1.9375e-05	0.000425282	0	0	0
5	0.998406	0	0.000172438	0.00142116	0	0	0
6	0.995898	0	0.000555095	0.0035466	0	0	0
7	0.992344	0	0.000714939	0.00694111	0	0	0
8	0.986022	0	0.00231725	0.0116609	0	0	0
9	0.978288	0	0.00400385	0.0177078	0	0	0
10	0.97357	0	0.00398351	0.022447	0	0	0
11	0.969954	0	0.00326276	0.0267831	0	0	0
12	0.965486	0	0.00311551	0.0313982	0	0	0
13	0.957692	0	0.00434485	0.0379635	0	0	0
14	0.943965	0	0.0059927	0.0500419	0	0	0
15	0.927172	0	0.0106892	0.0621387	0	0	0
16	0.901639	0	0.0167458	0.0816154	0	0	0
17	0.855082	0	0.0288262	0.116091	0	0	0
18	0.797982	9.78439e-05	0.0486992	0.153221	0	0	0
19	0.733697	8.33127e-05	0.0708439	0.195376	0	0	0
20	0.66661	0.000271251	0.0890138	0.244105	0	0	0
21	0.600325	0.000568657	0.111686	0.28742	0	0	0
22	0.526128	0.00110438	0.146545	0.326222	0	0	0
23	0.451412	0.00147832	0.178797	0.368313	0	0	0
24	0.373089	0.00155388	0.208952	0.416405	0	0	0
25	0.292214	0.00178735	0.239886	0.466112	0	0	0
26	0.225009	4.84376e-06	0.260591	0.514395	0	0	0
27	0.168368	0	0.272595	0.559037	0	0	0
28	0.109779	5.81251e-05	0.297475	0.592688	0	0	0
29	0.0635618	7.65314e-05	0.322693	0.613669	0	0	0
30	0.034661	2.61563e-05	0.333652	0.631661	0	0	0
31	0.0171333	1.84063e-05	0.339694	0.643154	0	0	0
32	0.0096168	1.64688e-05	0.337746	0.652621	0	0	0
33	0.0050966	9.68752e-06	0.342313	0.65258	0	0	0
34	0.00154225	9.68752e-06	0.354762	0.643686	0	0	0
35	2.90626e-06	1.1625e-05	0.371369	0.628616	0	0	0
36	0	1.06563e-05	0.392248	0.607742	0	0	0
37	0	1.06563e-05	0.413456	0.586534	0	0	0
38	0	4.84376e-06	0.439278	0.560717	0	0	0
39	0	0	0.469358	0.530642	0	0	0
40	0	0	0.501826	0.498174	0	0	0
41	0	0	0.532102	0.467898	0	0	0
42	0	0	0.561246	0.438754	0	0	0
43	0	0	0.59138	0.40862	0	0	0
44	0	0	0.619578	0.380422	0	0	0
45	0	0	0.646501	0.353499	0	0	0
46	0	0	0.672367	0.327633	0	0	0
47	0	1.9375e-05	0.694067	0.305913	0	0	0
48	0	9.20314e-05	0.715869	0.284039	0	0	0
49	0	0.000325501	0.737553	0.262122	0	0	0
50	0	0.000758533	0.758513	0.240728	0	0	0
51	0	0.00107435	0.777024	0.221901	0	0	0
52	0	0.00149963	0.795732	0.202768	0	0	0
53	0	0.00164397	0.8125	0.185856	0	0	0
54	0	0.00152869	0.828194	0.170278	0	0	0
55	0	0.00183482	0.842058	0.156108	0	0	0
56	0	0.00268732	0.854521	0.142792	0	0	0
57	0	0.00382754	0.866644	0.129529	0	0	0
58	0	0.00583867	0.87654	0.117621	0	0	0
59	0	0.00723658	0.885435	0.107328	0	0	0
60	0	0.00867033	0.892235	0.0990946	0	0	0
61	0	0.00993939	0.898938	0.0911227	0	0	0
62	0	0.0117481	0.904866	0.0833863	0	0	0
63	0	0.0133707	0.909218	0.077411	0	0	0
64	0	0.0161501	0.912085	0.0717651	0	0	0
65	0	0.0193402	0.914894	0.0657657	0	0	0
66	0	0.0238933	0.915627	0.0604802	0	0	0
67	0	0.0303326	0.914458	0.0552092	0	0	0
68	0	0.0358932	0.912693	0.0514136	0	0	0
69	0	0.0395784	0.913127	0.0472945	0	0	0
70	0	0.046968	0.909321	0.0437111	0	0	0
71	0	0.0556432	0.902755	0.0416021	0	0	0
72	0	0.067585	0.892975	0.0394398	0	0	0
73	0	0.0793621	0.88355	0.0370877	0	0	0
74	0	0.090991	0.873677	0.0353323	0	0	0
75	0	0.103421	0.863081	0.0334975	0	0	0
76	0	0.116994	0.851321	0.031685	0	0	0
77	0	0.132177	0.837337	0.0304857	0	0	0
78	0	0.14756	0.823664	0.0287758	0	0	0
79	0	0.161857	0.810733	0.0274099	0	0	0
80	0	0.174379	0.800289	0.0253319	0	0	0
81	0	0.186951	0.789103	0.0239466	0	0	0
82	0	0.196244	0.78101	0.0227463	0	0	0
83	0	0.206602	0.772183	0.0212147	0	0	0
84	0	0.218629	0.761463	0.0199079	0	0	0
85	0	0.22959	0.75085	0.0195601	0	0	0
86	0	0.240707	0.74021	0.0190834	0	0	0
87	0	0.25176	0.730142	0.0180982	0	0	0
88	0	0.261673	0.721122	0.0172041	0	0	0
89	0	0.268757	0.714593	0.0166499	0	0	0
90	0	0.278557	0.705337	0.0161065	0	0	0
91	0	0.28743	0.69771	0.0148607	0	0	0
92	0	0.296562	0.689396	0.0140421	0	0	0
93	0	0.302337	0.684093	0.0135703	0	0	0
94	0	0.305999	0.680481	0.0135199	0	0	0
95	0	0.308052	0.679443	0.0125047	0	0	0
96	0	0.310812	0.677657	0.0115301	0	0	0
97	0	0.315032	0.674238	0.0107299	0	0	0
98	0	0.319986	0.669676	0.0103385	0	0	0
99	0	0.323549	0.666414	0.0100372	0	0	0
100	0	0.326724	0.663839	0.00943661	0	0	0
101	0	0.331669	0.65925	0.00908108	0	0	0
102	0	0.337812	0.653334	0.00885439	0	0	0
103	0	0.344448	0.646798	0.00875461	0	0	0
104	0	0.350368	0.64049	0.00914211	0	0	0
105	0	0.354047	0.636899	0.00905396	0	0	0
106	0	0.356272	0.635117	0.00861124	0	0	0
107	0	0.36204	0.630216	0.0077442	0	0	0
108	0	0.363589	0.628989	0.00742161	0	0	0
109	0	0.367944	0.625002	0.00705445	0	0	0
110	0	0.372201	0.62114	0.0066592	0	0	0
111	0	0.376658	0.616618	0.00672411	0	0	0
112	0	0.379056	0.614193	0.00675123	0	0	0
113	0	0.378054	0.615254	0.00669214	0	0	0
114	0	0.380386	0.61346	0.00615351	0	0	0
115	0	0.38524	0.608773	0.00598689	0	0	0
116	0	0.390579	0.603477	0.00594329	0	0	0
117	0	0.396028	0.598247	0.00572532	0	0	0
118	0	0.400141	0.59436	0.00549864	0	0	0
119	0	0.404419	0.590279	0.00530198	0	0	0
120	0	0.408248	0.586675	0.00507723	0	0	0
121	0	0.415673	0.579435	0.0048922	0	0	0
122	0	0.42306	0.572418	0.00452213	0	0	0
123	0	0.426073	0.569567	0.00436035	0	0	0
124	0	0.428558	0.567234	0.00420729	0	0	0
125	0	0.432715	0.563246	0.00403873	0	0	0
126	0	0.437203	0.55863	0.00416757	0	0	0
127	0	0.439175	0.556546	0.00427898	0	0	0
128	0	0.440792	0.554974	0.00423441	0	0	0
129	0	0.445308	0.550556	0.0041356	0	0	0
130	0	0.447103	0.548982	0.00391473	0	0	0
131	0	0.447898	0.548351	0.00375101	0	0	0
132	0	0.448844	0.547561	0.00359504	0	0	0
133	0	0.448639	0.547867	0.00349429	0	0	0
134	0	0.447952	0.54883	0.00321819	0	0	0
135	0	0.446552	0.55064	0.00280841	0	0	0
136	0	0.446316	0.551502	0.0021826	0	0	0
137	0	0.446352	0.551635	0.0020121	0	0	0
138	0	0.4452	0.553096	0.00170403	0	0	0
139	0	0.445136	0.553365	0.00149963	0	0	0
140	0	0.446732	0.552017	0.00125066	0	0	0
141	0	0.446396	0.552712	0.000892221	0	0	0
142	0	0.448057	0.551314	0.00062872	0	0	0
143	0	0.448027	0.551524	0.000448532	0	0	0
144	0	0.449795	0.549861	0.000343907	0	0	0
145	0	0.45208	0.547792	0.000127875	0	0	0
146	0	0.453809	0.546144	4.74688e-05	0	0	0
147	0	0.458043	0.541924	3.29376e-05	0	0	0
148	0	0.46205	0.537862	8.81564e-05	0	0	0
149	0	0.466039	0.533805	0.000155969	0	0	0
150	0	0.466177	0.53364	0.000183094	0	0	0
151	0	0.466785	0.533188	2.71251e-05	0	0	0
152	0	0.473184	0.526807	8.71877e-06	0	0	0
153	0	0.477975	0.521996	2.90626e-05	0	0	0
154	0	0.482694	0.517215	9.10627e-05	0	0	0
155	0	0.485527	0.514388	8.52502e-05	0	0	0
156	0	0.490137	0.509707	0.000155969	0	0	0
157	0	0.49834	0.501527	0.000133688	0	0	0
158	0	0.505349	0.49456	9.00939e-05	0	0	0
159	0	0.512542	0.487407	5.03751e-05	0	0	0
160	0	0.521069	0.478931	0	0	0	0
161	0	0.524251	0.475749	0	0	0	0
162	0	0.5255	0.474498	1.9375e-06	0	0	0
163	0	0.52987	0.470126	4.84376e-06	0	0	0
164	0	0.535008	0.464991	9.68752e-07	0	0	0
165	0	0.537501	0.462499	0	0	0	0
166	0	0.541061	0.458939	0	0	0	0
167	0	0.544196	0.455804	0	0	0	0
168	0	0.54427	0.455728	1.9375e-06	0	0	0
169	0	0.545143	0.454851	5.81251e-06	0	0	0
170	0	0.543663	0.456334	3.87501e-06	0	0	0
171	0	0.538976	0.46102	3.87501e-06	0	0	0
172	0	0.537771	0.462229	0	0	0	0
173	0	0.538241	0.461759	0	0	0	0
174	0	0.535847	0.464151	1.9375e-06	0	0	0
175	0	0.532597	0.467403	0	0	0	0
176	0	0.52708	0.47292	9.68752e-07	0	0	0
177	0	0.523033	0.476967	0	0	0	0
178	0	0.520871	0.479129	0	0	0	0
179	0	0.518413	0.481587	0	0	0	0
180	0	0.519141	0.480859	0	0	0	0
181	0	0.52088	0.47912	9.68752e-07	0	0	0
182	0	0.521896	0.478104	0	0	0	0
183	0	0.524915	0.475082	2.90626e-06	0	0	0
184	0	0.528229	0.471771	0	0	0	0
185	0	0.53294	0.46706	0	0	0	0
186	0	0.541786	0.458214	0	0	0	0
187	0	0.54682	0.45318	0	0	0	0
188	0	0.550246	0.449754	0	0	0	0
189	0	0.549892	0.450108	0	0	0	0
190	0	0.552513	0.447486	9.68752e-07	0	0	0
191	0	0.551351	0.448649	0	0	0	0
192	0	0.547494	0.452506	0	0	0	0
193	0	0.544418	0.455582	0	0	0	0
194	0	0.540309	0.459691	0	0	0	0
195	0	0.538302	0.461698	0	0	0	0
196	0	0.535085	0.464915	0	0	0	0
197	0	0.532561	0.467439	0	0	0	0
198	0	0.529737	0.470263	0	0	0	0
199	0	0.528938	0.471062	0	0	0	0
200	0	0.532522	0.467478	0	0	0	0
201	0	0.53211	0.467889	9.68752e-07	0	0	0
202	0	0.528745	0.471255	0	0	0	0
203	0	0.52588	0.47412	0	0	0	0
204	0	0.524937	0.475063	0	0	0	0
205	0	0.527817	0.472183	0	0	0	0
206	0	0.527368	0.472632	0	0	0	0
207	0	0.529318	0.470682	0	0	0	0
208	0	0.528413	0.471587	0	0	0	0
209	0	0.526988	0.473012	0	0	0	0
210	0	0.527386	0.472614	0	0	0	0
211	0	0.52888	0.471118	1.9375e-06	0	0	0
212	0	0.529466	0.470533	1.9375e-06	0	0	0
213	0	0.530152	0.469848	0	0	0	0
214	0	0.52913	0.47087	0	0	0	0
215	0	0.526441	0.473558	9.68752e-07	0	0	0
216	0	0.524373	0.475625	1.9375e-06	0	0	0
217	0	0.527337	0.472661	1.9375e-06	0	0	0
218	0	0.532314	0.467686	0	0	0	0
219	0	0.535474	0.464526	0	0	0	0
220	0	0.536146	0.463854	0	0	0	0
221	0	0.536855	0.463145	0	0	0	0
222	0	0.538896	0.461104	0	0	0	0
223	0	0.541045	0.458954	9.68752e-07	0	0	0
224	0	0.543564	0.456432	3.87501e-06	0	0	0
225	0	0.548049	0.451946	4.84376e-06	0	0	0
226	0	0.546887	0.453111	1.9375e-06	0	0	0
227	0	0.546797	0.453203	0	0	0	0
228	0	0.545008	0.454992	0	0	0	0
229	0	0.546255	0.453745	0	0	0	0
230	0	0.547099	0.452901	0	0	0	0
231	0	0.545371	0.454629	0	0	0	0
232	0	0.545678	0.454322	0	0	0	0
233	0	0.547533	0.452467	0	0	0	0
234	0	0.544828	0.455172	0	0	0	0
235	0	0.546948	0.453052	0	0	0	0
236	0	0.548719	0.451281	0	0	0	0
237	0	0.548092	0.451908	0	0	0	0
238	0	0.546617	0.453383	0	0	0	0
239	0	0.54579	0.45421	0	0	0	0
240	0	0.54583	0.45417	0	0	0	0
241	0	0.54635	0.453646	3.87501e-06	0	0	0
242	0	0.55182	0.448177	3.87501e-06	0	0	0
243	0	0.558541	0.441456	2.90626e-06	0	0	0
244	0	0.569909	0.430091	0	0	0	0
245	0	0.577839	0.422161	0	0	0	0
246	0	0.584738	0.415261	9.68752e-07	0	0	0
247	0	0.58921	0.410776	1.35625e-05	0	0	0
248	0	0.589957	0.410029	1.35625e-05	0	0	0
249	0	0.591814	0.408184	1.9375e-06	0	0	0
250	0	0.593101	0.406889	9.68752e-06	0	0	0
251	0	0.591859	0.408129	1.1625e-05	0	0	0
252	0	0.587405	0.412547	4.84376e-05	0	0	0
253	0	0.609216	0.39071	7.36251e-05	0	0	0
254	0	0.634883	0.365061	5.61876e-05	0	0	0

## Sheet: d_LPAa
Layers	Membrane	Anode_pore	Anode_solid	Anode_CL	Cathode_solid	Cathode_CL	Cathode_pore
-253	0	0	9.68752e-07	0	0.305898	0.00716392	0.686937
-252	0	0	0	1.9375e-06	0.31247	0.00014725	0.687381
-251	0	0	0	0	0.316795	9.97814e-05	0.683105
-250	0	0	0	2.61563e-05	0.314935	0	0.685038
-249	0	0	0	0	0.314546	0	0.685454
-248	0	0	0	0	0.314001	0	0.685999
-247	0	0	0	0	0.314669	0	0.685331
-246	0	0	0	0	0.315895	0	0.684105
-245	0	0	0	0	0.316427	0	0.683573
-244	0	0	0	0	0.31889	0	0.68111
-243	0	0	0	0	0.317684	0	0.682316
-242	0	0	0	0	0.318985	0	0.681015
-241	0	0	0	0	0.322668	0	0.677332
-240	0	0	0	0	0.323215	0	0.676785
-239	0	0	0	0	0.325894	0	0.674106
-238	0	0	0	0	0.329412	0	0.670588
-237	0	0	0	0	0.328713	0	0.671287
-236	0	0	0	0	0.326796	0	0.673204
-235	0	0	0	0	0.325809	0	0.674191
-234	0	0	0	0	0.324836	0	0.675164
-233	0	0	0	0	0.324946	0	0.675054
-232	0	0	0	0	0.32747	0	0.67253
-231	0	0	0	0	0.327242	0	0.672758
-230	0	0	0	0	0.32559	0	0.67441
-229	0	0	0	0	0.326752	0	0.673248
-228	0	0	0	0	0.325175	0	0.674825
-227	0	0	0	0	0.323028	0	0.676972
-226	0	0	0	0	0.321686	0	0.678314
-225	0	0	0	0	0.320839	0	0.679161
-224	0	0	0	0	0.31517	0	0.68483
-223	0	0	0	0	0.309369	0	0.690631
-222	0	0	0	0	0.305716	0	0.694284
-221	0	0	0	0	0.304485	0	0.695515
-220	0	0	0	0	0.306235	0	0.693765
-219	0	0	0	0	0.305372	0	0.694628
-218	0	0	0	0	0.308431	0	0.691569
-217	0	0	0	0	0.311714	0	0.688286
-216	0	0	0	0	0.30926	0	0.69074
-215	0	0	0	0	0.308268	0	0.691732
-214	0	0	0	0	0.308078	0	0.691922
-213	0	0	0	0	0.305867	0	0.694133
-212	0	0	0	0	0.304743	0	0.695257
-211	0	0	0	0	0.30394	0	0.69606
-210	0	0	0	0	0.303054	0	0.696946
-209	0	0	0	0	0.302638	0	0.697362
-208	0	0	0	0	0.303961	0	0.696039
-207	0	0	0	0	0.30483	0	0.69517
-206	0	0	0	0	0.306994	0	0.693006
-205	0	0	0	0	0.308029	0	0.691971
-204	0	0	0	0	0.31256	0	0.68744
-203	0	0	0	0	0.318026	0	0.681974
-202	0	0	0	0	0.326665	8.71877e-06	0.673326
-201	0	0	0	0	0.329382	1.1625e-05	0.670606
-200	0	0	0	0	0.327186	0	0.672814
-199	0	0	0	0	0.323782	0	0.676218
-198	0	0	0	0	0.327106	0	0.672894
-197	0	0	0	0	0.324893	0	0.675107
-196	0	0	0	0	0.326635	0	0.673365
-195	0	0	0	0	0.331245	0	0.668755
-194	0	0	0	0	0.334028	0	0.665972
-193	0	0	0	0	0.338088	0	0.661912
-192	0	0	0	0	0.340192	0	0.659808
-191	0	0	0	0	0.341181	1.9375e-06	0.658817
-190	0	0	0	0	0.343604	4.84376e-06	0.656391
-189	0	0	0	0	0.343192	0	0.656808
-188	0	0	0	0	0.341804	0	0.658196
-187	0	0	0	0	0.341668	9.68752e-06	0.658322
-186	0	0	0	0	0.342819	1.1625e-05	0.657169
-185	0	0	0	0	0.340611	1.06563e-05	0.659378
-184	0	0	0	0	0.341737	3.29376e-05	0.65823
-183	0	0	0	0	0.343609	3.87501e-05	0.656353
-182	0	0	0	0	0.343831	5.03751e-05	0.656118
-181	0	0	0	0	0.347624	2.80938e-05	0.652348
-180	0	0	0	0	0.351117	7.16876e-05	0.648811
-179	0	0	0	0	0.352314	0.00011625	0.64757
-178	0	0	0	0	0.354986	0.000104625	0.64491
-177	0	0	0	0	0.354112	1.25938e-05	0.645876
-176	0	0	0	0	0.351563	3.97188e-05	0.648397
-175	0	0	0	0	0.352122	6.39376e-05	0.647814
-174	0	0	0	0	0.352985	5.61876e-05	0.646959
-173	0	0	0	0	0.351267	3.19688e-05	0.648701
-172	0	0	0	0	0.351635	8.33127e-05	0.648282
-171	0	0	0	0	0.353284	0.000137563	0.646578
-170	0	0	0	0	0.355448	0.000107531	0.644445
-169	0	0	0	0	0.359392	5.03751e-05	0.640557
-168	0	0	0	0	0.361358	4.35938e-05	0.638598
-167	0	0	0	0	0.362998	5.61876e-05	0.636946
-166	0	0	0	0	0.366668	9.78439e-05	0.633234
-165	0	0	0	0	0.36767	0.000199563	0.63213
-164	0	0	0	0	0.369916	0.000280938	0.629803
-163	0	0	0	0	0.372018	0.000328407	0.627653
-162	0	0	0	0	0.376693	0.000391376	0.622915
-161	0	0	0	0	0.38051	0.000403001	0.619087
-160	0	0	0	0	0.386607	0.000398157	0.612995
-159	0	0	0	0	0.391592	0.000283844	0.608124
-158	0	0	0	0	0.395076	0.000290626	0.604633
-157	0	0	0	0	0.397802	0.000510532	0.601688
-156	0	0	0	0	0.402694	0.000615157	0.596691
-155	0	0	0	0	0.413022	0.000620001	0.586358
-154	0	0	0	0	0.420467	0.000637439	0.578895
-153	0	0	0	0	0.425315	0.000627751	0.574057
-152	0	0	0	0	0.432093	0.000725595	0.567181
-151	0	0	0	0	0.440749	0.000945502	0.558305
-150	0	0	0	0	0.448139	0.00100072	0.55086
-149	0	0	0	0	0.45361	0.00117025	0.545219
-148	0	0	0	0	0.457309	0.0013175	0.541373
-147	0	0	0	0	0.460317	0.0015781	0.538105
-146	0	0	0	0	0.465034	0.0017641	0.533202
-145	0	0	0	0	0.467416	0.00180382	0.53078
-144	0	0	0	0	0.46986	0.00208379	0.528056
-143	0	0	0	0	0.474446	0.0026476	0.522906
-142	0	0	0	0	0.479694	0.00306222	0.517244
-141	0	0	0	0	0.483575	0.00350591	0.512919
-140	0	0	0	0	0.48974	0.00402226	0.506238
-139	0	0	0	0	0.496411	0.00455604	0.499033
-138	0	0	0	0	0.502471	0.00502782	0.492501
-137	0	0	0	0	0.5107	0.00549282	0.483807
-136	0	0	0	0	0.517354	0.00571467	0.476931
-135	0	0	0	0	0.523704	0.00558776	0.470708
-134	0	0	0	0	0.532274	0.00566429	0.462062
-133	0	0	0	0	0.537839	0.00590164	0.456259
-132	0	0	0	0	0.544787	0.00602757	0.449185
-131	0	0	0	0	0.554526	0.0058687	0.439605
-130	0	0	0	0	0.562489	0.00605567	0.431455
-129	0	0	0	0	0.569383	0.00636276	0.424254
-128	0	0	0	0	0.578053	0.00666889	0.415278
-127	0	0	0	0	0.586603	0.00697598	0.406421
-126	0	0	0	0	0.594672	0.0066747	0.398653
-125	0	0	0	0	0.600529	0.00722205	0.392249
-124	0	0	0	0	0.603823	0.00780911	0.388368
-123	0	0	0	0	0.607818	0.00840489	0.383777
-122	0	0	0	0	0.609692	0.00898614	0.381322
-121	0	0	0	0	0.613969	0.00950443	0.376527
-120	0	0	0	0	0.617521	0.0100711	0.372408
-119	0	0	0	0	0.622524	0.010169	0.367307
-118	0	0	0	0	0.629887	0.0100799	0.360033
-117	0	0	0	0	0.63738	0.0100469	0.352573
-116	0	0	0	0	0.646988	0.00995199	0.34306
-115	0	0	0	0	0.658437	0.0100702	0.331492
-114	0	0	0	0	0.665773	0.0102329	0.323994
-113	0	0	0	0	0.674237	0.0103676	0.315396
-112	0	0	0	0	0.684085	0.0103376	0.305577
-111	0	0	0	0	0.689409	0.010665	0.299926
-110	0	0	0	0	0.695697	0.0115436	0.29276
-109	0	0	0	0	0.700667	0.0123826	0.28695
-108	0	0	0	0	0.7068	0.0135306	0.279669
-107	0	0	0	0	0.715203	0.0141263	0.27067
-106	0	0	0	0	0.724369	0.0156608	0.25997
-105	0	0	0	0	0.732251	0.0176342	0.250114
-104	0	0	0	0	0.740542	0.0193189	0.240139
-103	0	0	0	0	0.747211	0.0208805	0.231909
-102	0	0	0	0	0.754968	0.021981	0.223051
-101	0	0	0	0	0.763322	0.0230592	0.213619
-100	0	0	0	0	0.77071	0.0241859	0.205104
-99	0	0	0	0	0.777401	0.0254598	0.197139
-98	0	0	0	0	0.786261	0.0268984	0.18684
-97	0	0	0	0	0.792799	0.029017	0.178184
-96	0	0	0	0	0.798243	0.0315794	0.170178
-95	0	0	0	0	0.803631	0.034196	0.162173
-94	0	0	0	0	0.810305	0.0361073	0.153588
-93	0	0	0	0	0.815338	0.0391715	0.14549
-92	0	0	0	0	0.821426	0.0416379	0.136936
-91	0	0	0	0	0.827215	0.0447234	0.128061
-90	0	0	0	0	0.833306	0.0472238	0.11947
-89	0	0	0	0	0.836232	0.0505388	0.113229
-88	0	0	0	0	0.83933	0.0536582	0.107012
-87	0	0	0	0	0.844624	0.0567553	0.0986209
-86	0	0	0	0	0.849867	0.060455	0.0896783
-85	0	0	0	0	0.854642	0.0630435	0.0823149
-84	0	0	0	0	0.856352	0.0659846	0.0776639
-83	0	0	0	0	0.85981	0.0688308	0.0713592
-82	0	0	0	0	0.862855	0.0725963	0.0645489
-81	0	0	0	0	0.86358	0.0769102	0.0595095
-80	0	0	0	0	0.86328	0.0810148	0.0557052
-79	0	0	0	0	0.86165	0.0854953	0.0528551
-78	0	0	0	0	0.858747	0.0893964	0.0518563
-77	0	0	0	0	0.854892	0.0948234	0.050285
-76	0	0	0	0	0.8492	0.100909	0.0498907
-75	9.68752e-07	0	0	0	0.843089	0.10756	0.0493502
-74	2.90626e-06	0	0	0	0.835546	0.115773	0.0486788
-73	9.68752e-07	0	0	0	0.832445	0.121161	0.0463935
-72	0	0	0	0	0.822638	0.130492	0.0468702
-71	0	0	0	0	0.814775	0.139949	0.0452766
-70	0	0	0	0	0.806477	0.151163	0.0423596
-69	0	0	0	0	0.795252	0.164819	0.039929
-68	0	0	0	0	0.787795	0.176134	0.0360715
-67	0	0	0	0	0.780116	0.188321	0.0315639
-66	0	0	0	0	0.773832	0.199924	0.0262435
-65	0	0	0	0	0.765111	0.214428	0.020461
-64	0	0	0	0	0.756423	0.228716	0.0148616
-63	0	0	0	0	0.748206	0.241455	0.0103395
-62	0	0	0	0	0.738228	0.25438	0.00739255
-61	0	0	0	0	0.728223	0.266857	0.00491932
-60	0	0	0	0	0.713361	0.283188	0.00345069
-59	0	0	0	0	0.69539	0.30121	0.00339935
-58	0	0	0	0	0.675992	0.321	0.00300797
-57	0	0	0	0	0.657272	0.340097	0.00263113
-56	0	0	0	0	0.637787	0.359934	0.00227947
-55	0	0	0	0	0.617754	0.380066	0.00218066
-54	0	0	0	0	0.595071	0.40303	0.00189875
-53	0	0	0	0	0.574066	0.424237	0.00169725
-52	0	0	0	0	0.551301	0.447201	0.00149769
-51	0	0	0	0	0.528805	0.469927	0.0012681
-50	0	0	0	0	0.506084	0.492761	0.00115572
-49	0	0	0	0	0.484784	0.514173	0.00104335
-48	0	0	0	0	0.464684	0.534439	0.000876721
-47	5.52189e-05	0	0	0	0.442671	0.556561	0.000713001
-46	0.000260594	0	0	0	0.420862	0.578497	0.00038072
-45	0.000575439	0	0	0	0.399579	0.599828	1.74375e-05
-44	0.000949377	0	0	0	0.38072	0.618331	0
-43	0.00145894	0	0	0	0.369032	0.629509	0
-42	0.00211188	0	0	0	0.359512	0.638377	0
-41	0.00309807	0	0	0	0.352451	0.644451	0
-40	0.00443301	0	0	0	0.348236	0.647322	8.71877e-06
-39	0.00627654	0	0	0	0.351584	0.642098	4.06876e-05
-38	0.00889217	0	0	0	0.35166	0.639443	4.84376e-06
-37	0.0132031	0	0	0	0.347184	0.639605	7.75002e-06
-36	0.020151	0	0	0	0.345465	0.634341	4.35938e-05
-35	0.0324115	0	0	0	0.341347	0.625999	0.000243157
-34	0.0519299	0	0	0	0.331834	0.616032	0.000203438
-33	0.0793011	0	0	0	0.320539	0.600114	4.65001e-05
-32	0.113281	0	0	0	0.299105	0.587614	0
-31	0.155597	0	0	0	0.272959	0.571444	0
-30	0.201175	0	0	0	0.249397	0.549428	0
-29	0.25517	0	0	0	0.226853	0.517977	0
-28	0.31384	0	0	0	0.209977	0.476183	0
-27	0.376238	0	0	0	0.191828	0.43187	6.39376e-05
-26	0.43625	0	0	0	0.173393	0.390288	6.87814e-05
-25	0.492308	0	0	0	0.157653	0.349904	0.000135625
-24	0.546784	0	0	0	0.139386	0.313478	0.000351657
-23	0.602449	0	0	0	0.122476	0.274589	0.000485345
-22	0.654562	0	0	0	0.108296	0.236554	0.000588032
-21	0.698831	0	0	0	0.0926388	0.207872	0.000658751
-20	0.738749	0	0	0	0.0738208	0.186748	0.000682001
-19	0.777189	0	0	0	0.0549428	0.167246	0.000621939
-18	0.816331	0	0	0	0.0380913	0.145055	0.000522157
-17	0.85386	0	0	0	0.0262735	0.119488	0.000378782
-16	0.891635	0	0	0	0.0166596	0.0913911	0.000313876
-15	0.926303	0	0	0	0.00978827	0.0637371	0.000171469
-14	0.953619	0	0	0	0.00458413	0.0417513	4.55313e-05
-13	0.970233	0	0	0	0.00157422	0.0281926	0
-12	0.983653	0	0	0	0.000270282	0.0160764	0
-11	0.991585	0	0	0	0.000122063	0.00829252	0
-10	0.995236	0	0	0	0.000106563	0.00465776	0
-9	0.998129	0	0	0	4.74688e-05	0.00182319	0
-8	0.999686	0	0	0	7.75002e-06	0.000306126	0
-7	0.999992	0	0	0	0	7.75002e-06	0
-6	1	0	0	0	0	0	0
-5	1	0	0	0	0	0	0
-4	1	0	0	0	0	0	0
-3	1	0	0	0	0	0	0
-2	1	0	0	0	0	0	0
-1	1	0	0	0	0	0	0
0	1	0	0	0	0	0	0
1	1	0	0	0	0	0	0
2	1	0	0	0	0	0	0
3	1	0	0	0	0	0	0
4	1	0	0	0	0	0	0
5	1	0	0	0	0	0	0
6	1	0	0	0	0	0	0
7	1	0	0	0	0	0	0
8	1	0	0	0	0	0	0
9	1	0	0	0	0	0	0
10	0.999963	0	0	3.68126e-05	0	0	0
11	0.999312	0	0	0.000687814	0	0	0
12	0.998414	0	0	0.00158585	0	0	0
13	0.996393	0	0	0.00360666	0	0	0
14	0.991489	0	0	0.00851145	0	0	0
15	0.983119	0	0.000186969	0.0166935	0	0	0
16	0.970788	0	0.000598689	0.0286131	0	0	0
17	0.947679	0	0.00130297	0.0510184	0	0	0
18	0.920115	0	0.00249357	0.0773917	0	0	0
19	0.882913	0	0.00382076	0.113266	0	0	0
20	0.837995	0	0.00572823	0.156277	0	0	0
21	0.786042	0	0.00956933	0.204388	0	0	0
22	0.729646	9.49377e-05	0.0169716	0.253288	0	0	0
23	0.671638	0.000221844	0.0269856	0.301155	0	0	0
24	0.609082	0.000477595	0.0416912	0.348749	0	0	0
25	0.553228	0.000901908	0.0620515	0.383819	0	0	0
26	0.499985	0.00161782	0.0924722	0.405924	0	0	0
27	0.438961	0.00329569	0.129897	0.427846	0	0	0
28	0.376969	0.00423345	0.165919	0.452879	0	0	0
29	0.322415	0.00465776	0.208771	0.464156	0	0	0
30	0.278265	0.0053136	0.25203	0.464392	0	0	0
31	0.237558	0.00615061	0.298882	0.457409	0	0	0
32	0.198356	0.00745455	0.345894	0.448296	0	0	0
33	0.166284	0.0100992	0.389816	0.4338	0	0	0
34	0.133338	0.0112056	0.428915	0.426541	0	0	0
35	0.0992312	0.0121385	0.467861	0.42077	0	0	0
36	0.0680258	0.0136536	0.507857	0.410464	0	0	0
37	0.0445665	0.0145264	0.539358	0.401549	0	0	0
38	0.0306862	0.0147289	0.569701	0.384884	0	0	0
39	0.0180827	0.0135025	0.602117	0.366298	0	0	0
40	0.0106078	0.013733	0.625311	0.350348	0	0	0
41	0.00660495	0.0148713	0.650571	0.327953	0	0	0
42	0.00422279	0.0156347	0.664895	0.315247	0	0	0
43	0.00273576	0.0158294	0.670343	0.311091	0	0	0
44	0.00180285	0.015873	0.671217	0.311107	0	0	0
45	0.00108694	0.0149372	0.664217	0.319759	0	0	0
46	0.000585126	0.0136672	0.653819	0.331928	0	0	0
47	0.000344876	0.011999	0.64406	0.343596	0	0	0
48	0.000196657	0.0104887	0.631272	0.358043	0	0	0
49	9.97814e-05	0.00823342	0.621211	0.370456	0	0	0
50	6.10314e-05	0.0073722	0.611237	0.38133	0	0	0
51	2.80938e-05	0.0063182	0.607726	0.385928	0	0	0
52	0	0.00537851	0.604356	0.390266	0	0	0
53	1.9375e-06	0.00602273	0.600344	0.393631	0	0	0
54	5.81251e-06	0.00556839	0.604161	0.390265	0	0	0
55	2.90626e-06	0.00575245	0.611519	0.382726	0	0	0
56	2.90626e-06	0.00861802	0.617078	0.374302	0	0	0
57	2.90626e-06	0.0114846	0.623689	0.364823	0	0	0
58	5.81251e-06	0.013424	0.634008	0.352562	0	0	0
59	1.9375e-06	0.0151406	0.647498	0.337359	0	0	0
60	0	0.0173494	0.661489	0.321162	0	0	0
61	1.9375e-06	0.0203438	0.674011	0.305643	0	0	0
62	4.84376e-06	0.0238265	0.687018	0.289151	0	0	0
63	1.9375e-06	0.0297533	0.698821	0.271424	0	0	0
64	0	0.0366663	0.710366	0.252967	0	0	0
65	0	0.044706	0.71955	0.235744	0	0	0
66	9.68752e-07	0.0551278	0.725477	0.219394	0	0	0
67	2.90626e-06	0.0663304	0.727427	0.20624	0	0	0
68	9.68752e-07	0.0739526	0.730556	0.19549	0	0	0
69	0	0.0800809	0.736561	0.183358	0	0	0
70	0	0.0850835	0.740222	0.174694	0	0	0
71	0	0.0918784	0.743118	0.165004	0	0	0
72	0	0.099794	0.742881	0.157325	0	0	0
73	0	0.108735	0.741283	0.149982	0	0	0
74	0	0.117192	0.739388	0.14342	0	0	0
75	0	0.130144	0.733887	0.135969	0	0	0
76	0	0.143603	0.725868	0.130529	0	0	0
77	0	0.152576	0.721224	0.126199	0	0	0
78	0	0.161573	0.716198	0.122228	0	0	0
79	0	0.16846	0.712376	0.119164	0	0	0
80	0	0.180695	0.702392	0.116913	0	0	0
81	0	0.195311	0.690803	0.113886	0	0	0
82	0	0.204779	0.683881	0.111341	0	0	0
83	0	0.21513	0.677078	0.107792	0	0	0
84	0	0.226653	0.668955	0.104392	0	0	0
85	0	0.237892	0.661298	0.10081	0	0	0
86	0	0.249064	0.652356	0.0985802	0	0	0
87	0	0.256142	0.647163	0.096695	0	0	0
88	0	0.260961	0.645951	0.0930874	0	0	0
89	4.84376e-06	0.269602	0.640513	0.0898808	0	0	0
90	7.75002e-06	0.282981	0.629511	0.0875006	0	0	0
91	9.68752e-06	0.298534	0.615739	0.0857171	0	0	0
92	7.75002e-06	0.307558	0.608088	0.0843463	0	0	0
93	5.81251e-06	0.321392	0.597674	0.0809276	0	0	0
94	0	0.334391	0.588517	0.0770923	0	0	0
95	0	0.345131	0.583015	0.0718533	0	0	0
96	0	0.358371	0.574328	0.0673002	0	0	0
97	0	0.364906	0.56973	0.0653646	0	0	0
98	0	0.371149	0.56617	0.0626812	0	0	0
99	0	0.380575	0.559659	0.0597662	0	0	0
100	0	0.39191	0.551226	0.0568648	0	0	0
101	0	0.403065	0.541968	0.054967	0	0	0
102	0	0.414605	0.532337	0.0530576	0	0	0
103	0	0.424474	0.523496	0.0520297	0	0	0
104	0	0.436463	0.512722	0.0508149	0	0	0
105	0	0.445551	0.504257	0.050192	0	0	0
106	0	0.454527	0.496597	0.0488764	0	0	0
107	0	0.460369	0.492151	0.0474795	0	0	0
108	0	0.465448	0.487247	0.0473042	0	0	0
109	0	0.472567	0.482489	0.0449443	0	0	0
110	0	0.476792	0.480972	0.0422366	0	0	0
111	0	0.482332	0.477909	0.0397595	0	0	0
112	0	0.483193	0.479552	0.0372553	0	0	0
113	0	0.486909	0.47933	0.033761	0	0	0
114	0	0.495031	0.474025	0.0309439	0	0	0
115	0	0.497658	0.474634	0.0277082	0	0	0
116	0	0.500855	0.474338	0.0248068	0	0	0
117	0	0.506138	0.470733	0.023129	0	0	0
118	0	0.509626	0.46943	0.0209444	0	0	0
119	0	0.511734	0.469005	0.0192607	0	0	0
120	0	0.514834	0.468925	0.0162402	0	0	0
121	0	0.518782	0.466821	0.0143966	0	0	0
122	0	0.525189	0.46039	0.0144218	0	0	0
123	0	0.530601	0.456087	0.0133116	0	0	0
124	0	0.536229	0.452255	0.0115156	0	0	0
125	0	0.544598	0.444654	0.0107473	0	0	0
126	0	0.550755	0.438529	0.0107163	0	0	0
127	0	0.557194	0.432728	0.0100779	0	0	0
128	0	0.561774	0.42866	0.00956546	0	0	0
129	0	0.569622	0.421156	0.00922155	0	0	0
130	0	0.577163	0.413768	0.00906946	0	0	0
131	0	0.581551	0.409273	0.00917602	0	0	0
132	0	0.586144	0.405011	0.00884471	0	0	0
133	0	0.590548	0.401346	0.00810555	0	0	0
134	0	0.596822	0.395623	0.0075553	0	0	0
135	0	0.600908	0.391351	0.0077413	0	0	0
136	0	0.603607	0.388731	0.00766186	0	0	0
137	0	0.606763	0.385917	0.00731989	0	0	0
138	0	0.609101	0.384402	0.00649742	0	0	0
139	0	0.614778	0.379414	0.00580864	0	0	0
140	0	0.615565	0.379555	0.0048796	0	0	0
141	0	0.619864	0.375482	0.00465388	0	0	0
142	0	0.628525	0.367357	0.00411816	0	0	0
143	0	0.634564	0.362105	0.00333057	0	0	0
144	0	0.637635	0.359683	0.00268151	0	0	0
145	0	0.643129	0.354921	0.0019501	0	0	0
146	0	0.647035	0.351082	0.00188229	0	0	0
147	0	0.649996	0.347932	0.00207216	0	0	0
148	0	0.652457	0.345079	0.00246354	0	0	0
149	0	0.652573	0.345203	0.00222425	0	0	0
150	0	0.658238	0.339908	0.00185419	0	0	0
151	0	0.663932	0.334168	0.00189972	0	0	0
152	0	0.66393	0.334856	0.00121385	0	0	0
153	0	0.665345	0.333988	0.00066747	0	0	0
154	0	0.667461	0.332229	0.000310001	0	0	0
155	0	0.669121	0.330777	0.000101719	0	0	0
156	0	0.669503	0.33041	8.62189e-05	0	0	0
157	0	0.671551	0.328307	0.000141438	0	0	0
158	0	0.675262	0.324526	0.000212157	0	0	0
159	0	0.681293	0.31853	0.000176313	0	0	0
160	0	0.684707	0.315205	8.81564e-05	0	0	0
161	0	0.687794	0.31216	4.65001e-05	0	0	0
162	0	0.686705	0.313264	3.10001e-05	0	0	0
163	0	0.689938	0.310026	3.58438e-05	0	0	0
164	0	0.691387	0.308593	2.03438e-05	0	0	0
165	0	0.693017	0.306975	7.75002e-06	0	0	0
166	0	0.697477	0.302503	1.9375e-05	0	0	0
167	0	0.695758	0.304218	2.42188e-05	0	0	0
168	0	0.69755	0.302429	2.13125e-05	0	0	0
169	0	0.697545	0.302441	1.35625e-05	0	0	0
170	0	0.696714	0.303277	8.71877e-06	0	0	0
171	0	0.695145	0.30484	1.45313e-05	0	0	0
172	0	0.69258	0.307404	1.55e-05	0	0	0
173	0	0.691181	0.308805	1.35625e-05	0	0	0
174	0	0.69059	0.309388	2.13125e-05	0	0	0
175	0	0.690587	0.309395	1.74375e-05	0	0	0
176	0	0.692297	0.307687	1.55e-05	0	0	0
177	0	0.691967	0.308016	1.74375e-05	0	0	0
178	0	0.69462	0.305358	2.13125e-05	0	0	0
179	0	0.699872	0.300084	4.35938e-05	0	0	0
180	0	0.707984	0.291961	5.42501e-05	0	0	0
181	0	0.711764	0.288212	2.325e-05	0	0	0
182	0	0.715311	0.284663	2.61563e-05	0	0	0
183	0	0.716666	0.283312	2.22813e-05	0	0	0
184	0	0.716542	0.283433	2.51876e-05	0	0	0
185	0	0.71841	0.281553	3.68126e-05	0	0	0
186	0	0.716458	0.283507	3.48751e-05	0	0	0
187	0	0.715289	0.284692	1.9375e-05	0	0	0
188	0	0.714295	0.285682	2.325e-05	0	0	0
189	0	0.713298	0.286645	5.71564e-05	0	0	0
190	0	0.715085	0.284837	7.75002e-05	0	0	0
191	0	0.709964	0.289964	7.16876e-05	0	0	0
192	0	0.704528	0.295435	3.68126e-05	0	0	0
193	0	0.697455	0.302535	9.68752e-06	0	0	0
194	0	0.695921	0.30407	8.71877e-06	0	0	0
195	0	0.691664	0.308336	0	0	0	0
196	0	0.689902	0.310092	6.78126e-06	0	0	0
197	0	0.687633	0.312367	0	0	0	0
198	0	0.684985	0.315009	5.81251e-06	0	0	0
199	0	0.682804	0.317161	3.48751e-05	0	0	0
200	0	0.679877	0.320068	5.52189e-05	0	0	0
201	0	0.67665	0.323295	5.52189e-05	0	0	0
202	0	0.671852	0.328137	1.1625e-05	0	0	0
203	0	0.667003	0.332987	9.68752e-06	0	0	0
204	0	0.661554	0.338423	2.325e-05	0	0	0
205	0	0.657435	0.34254	2.51876e-05	0	0	0
206	0	0.657796	0.342167	3.68126e-05	0	0	0
207	0	0.656939	0.342996	6.49064e-05	0	0	0
208	0	0.6521	0.347827	7.26564e-05	0	0	0
209	0	0.649641	0.350297	6.20001e-05	0	0	0
210	0	0.651327	0.348649	2.42188e-05	0	0	0
211	0	0.650167	0.349813	1.9375e-05	0	0	0
212	0	0.650902	0.34907	2.71251e-05	0	0	0
213	0	0.650411	0.349554	3.48751e-05	0	0	0
214	0	0.657612	0.342351	3.68126e-05	0	0	0
215	0	0.65785	0.342129	2.03438e-05	0	0	0
216	0	0.657293	0.342696	1.06563e-05	0	0	0
217	0	0.658886	0.341099	1.55e-05	0	0	0
218	0	0.662911	0.337046	4.26251e-05	0	0	0
219	0	0.66307	0.336865	6.49064e-05	0	0	0
220	0	0.661523	0.338405	7.16876e-05	0	0	0
221	0	0.66302	0.336954	2.61563e-05	0	0	0
222	0	0.665171	0.334812	1.64688e-05	0	0	0
223	0	0.665321	0.334663	1.55e-05	0	0	0
224	0	0.66879	0.3312	9.68752e-06	0	0	0
225	0	0.67198	0.327997	2.325e-05	0	0	0
226	0	0.674012	0.325941	4.65001e-05	0	0	0
227	0	0.673999	0.325953	4.74688e-05	0	0	0
228	0	0.677001	0.322973	2.61563e-05	0	0	0
229	0	0.674704	0.325272	2.42188e-05	0	0	0
230	0	0.678089	0.321882	2.90626e-05	0	0	0
231	0	0.679879	0.320104	1.74375e-05	0	0	0
232	0	0.68272	0.31727	9.68752e-06	0	0	0
233	0	0.687727	0.312235	3.87501e-05	0	0	0
234	0	0.690179	0.309782	3.97188e-05	0	0	0
235	0	0.694304	0.305646	5.03751e-05	0	0	0
236	0	0.700036	0.299909	5.52189e-05	0	0	0
237	0	0.703594	0.296379	2.71251e-05	0	0	0
238	0	0.708854	0.291135	1.06563e-05	0	0	0
239	0	0.712124	0.287876	0	0	0	0
240	0	0.713777	0.286223	0	0	0	0
241	0	0.715651	0.284346	2.90626e-06	0	0	0
242	0	0.722888	0.277085	2.71251e-05	0	0	0
243	0	0.728578	0.271376	4.55313e-05	0	0	0
244	0	0.732631	0.26734	2.90626e-05	0	0	0
245	0	0.735368	0.264616	1.64688e-05	0	0	0
246	0	0.736588	0.263356	5.61876e-05	0	0	0
247	0	0.738774	0.261164	6.20001e-05	0	0	0
248	0	0.737975	0.261923	0.000101719	0	0	0
249	0	0.736094	0.263754	0.000152094	0	0	0
250	0	0.734624	0.265208	0.000167594	0	0	0
251	0	0.73633	0.263519	0.000151125	0	0	0
252	0	0.738559	0.261367	7.36251e-05	0	0	0
253	0	0.742054	0.257905	4.06876e-05	0	0	0
254	0	0.741998	0.25799	1.1625e-05	0	0	0

## Sheet: d_LPAc
Layers	Membrane	Anode_pore	Anode_solid	Anode_CL	Cathode_solid	Cathode_CL	Cathode_pore
-253	0	0	2.90626e-06	2.325e-05	0.26286	0	0.737114
-252	0	0	0	1.9375e-06	0.259905	0	0.740093
-251	0	0	0	0	0.261095	0	0.738905
-250	0	0	0	0	0.263393	0	0.736607
-249	0	0	0	9.68752e-06	0.259435	0	0.740556
-248	0	0	0	9.68752e-06	0.256149	0	0.743842
-247	0	0	0	0	0.25407	0	0.74593
-246	0	0	0	0	0.254885	0	0.745115
-245	0	0	0	0	0.254765	0	0.745235
-244	0	0	0	0	0.253891	0	0.746109
-243	0	0	0	0	0.254076	0	0.745924
-242	0	0	0	0	0.256485	0	0.743515
-241	0	0	0	0	0.25833	0	0.74167
-240	0	0	0	0	0.259297	0	0.740703
-239	0	0	0	0	0.260212	0	0.739788
-238	0	0	0	0	0.264795	0	0.735205
-237	0	0	0	0	0.266221	0	0.733779
-236	0	0	0	0	0.265905	0	0.734095
-235	0	0	0	9.68752e-07	0.262822	0	0.737177
-234	0	0	0	5.81251e-06	0.263449	0	0.736545
-233	0	0	0	0	0.265889	0	0.734111
-232	0	0	0	0	0.264803	0	0.735197
-231	0	0	0	0	0.266482	0	0.733518
-230	0	0	0	0	0.271813	0	0.728187
-229	0	0	0	0	0.274637	0	0.725363
-228	0	0	0	0	0.275065	0	0.724935
-227	0	0	0	0	0.275938	0	0.724062
-226	0	0	0	0	0.279894	0	0.720106
-225	0	0	0	0	0.284359	0	0.715641
-224	0	0	0	0	0.287522	0	0.712478
-223	0	0	0	0	0.294368	0	0.705632
-222	0	0	0	0	0.300526	0	0.699474
-221	0	0	0	2.90626e-06	0.305699	0	0.694298
-220	0	0	0	2.90626e-06	0.309681	0	0.690316
-219	0	0	0	0	0.310997	0	0.689003
-218	0	0	0	0	0.309687	0	0.690313
-217	0	0	0	1.9375e-06	0.313052	0	0.686946
-216	0	0	0	0	0.31334	0	0.68666
-215	0	0	0	9.68752e-07	0.315424	0	0.684575
-214	0	0	0	2.90626e-06	0.31825	0	0.681748
-213	0	0	0	0	0.319777	0	0.680223
-212	0	0	0	0	0.322327	0	0.677673
-211	0	0	0	0	0.324075	0	0.675925
-210	0	0	0	0	0.323613	0	0.676387
-209	0	0	0	0	0.323492	0	0.676508
-208	0	0	0	0	0.324459	0	0.675541
-207	0	0	0	0	0.324696	0	0.675304
-206	0	0	0	0	0.324688	0	0.675312
-205	0	0	0	2.90626e-06	0.323521	0	0.676476
-204	0	0	0	3.87501e-06	0.322479	0	0.677517
-203	0	0	0	1.9375e-06	0.321076	0	0.678922
-202	0	0	0	9.68752e-07	0.318735	0	0.681264
-201	0	0	0	0	0.317637	0	0.682363
-200	0	0	0	0	0.316048	0	0.683952
-199	0	0	0	0	0.312236	0	0.687764
-198	0	0	0	0	0.310493	0	0.689507
-197	0	0	0	0	0.309936	0	0.690064
-196	0	0	0	0	0.307439	0	0.692561
-195	0	0	0	0	0.309127	0	0.690873
-194	0	0	0	1.9375e-06	0.305027	0	0.694971
-193	0	0	0	0	0.303102	4.84376e-06	0.696893
-192	0	0	0	0	0.301079	1.06563e-05	0.69891
-191	0	0	0	0	0.299062	7.75002e-06	0.70093
-190	0	0	0	0	0.294995	9.68752e-07	0.705004
-189	0	0	0	0	0.288802	0	0.711198
-188	0	0	0	0	0.285423	0	0.714577
-187	0	0	0	0	0.283806	0	0.716194
-186	0	0	0	0	0.28228	0	0.71772
-185	0	0	0	0	0.278293	0	0.721707
-184	0	0	0	0	0.279454	0	0.720546
-183	0	0	0	0	0.277677	0	0.722323
-182	0	0	0	0	0.277607	0	0.722393
-181	0	0	0	0	0.272133	0	0.727867
-180	0	0	0	0	0.270991	0	0.729009
-179	0	0	0	0	0.26721	0	0.73279
-178	0	0	0	0	0.264606	9.68752e-07	0.735393
-177	0	0	0	0	0.263427	2.90626e-06	0.73657
-176	0	0	0	0	0.264301	1.9375e-06	0.735697
-175	0	0	0	0	0.264625	0	0.735375
-174	0	0	0	0	0.264308	0	0.735692
-173	0	0	0	0	0.26492	1.9375e-06	0.735078
-172	0	0	0	0	0.26329	1.9375e-06	0.736708
-171	0	0	0	0	0.259443	9.68752e-07	0.740556
-170	0	0	0	0	0.256847	9.68752e-07	0.743152
-169	0	0	0	0	0.256413	0	0.743587
-168	0	0	0	0	0.259351	0	0.740649
-167	0	0	0	0	0.264362	0	0.735638
-166	0	0	0	0	0.267853	1.45313e-05	0.732132
-165	0	0	0	0	0.275684	7.75002e-06	0.724309
-164	0	0	0	0	0.280074	2.90626e-06	0.719923
-163	0	0	0	0	0.283285	9.68752e-07	0.716714
-162	0	0	0	0	0.286573	0	0.713427
-161	0	0	0	0	0.290961	0	0.709039
-160	0	0	0	0	0.294267	0	0.705733
-159	0	0	0	0	0.295125	1.9375e-06	0.704873
-158	0	0	0	0	0.295215	2.90626e-06	0.704783
-157	0	0	0	0	0.29943	9.68752e-06	0.700561
-156	0	0	0	0	0.306096	7.75002e-06	0.693897
-155	0	0	0	0	0.308677	4.84376e-06	0.691318
-154	0	0	0	0	0.313363	3.87501e-06	0.686633
-153	0	0	0	0	0.319133	0	0.680867
-152	0	0	0	0	0.322744	0	0.677256
-151	0	0	0	0	0.325514	0	0.674486
-150	0	0	0	0	0.329524	0	0.670476
-149	0	0	0	0	0.332896	3.87501e-06	0.6671
-148	0	0	0	0	0.336418	2.90626e-06	0.66358
-147	0	0	0	0	0.339835	0	0.660165
-146	0	0	0	0	0.337166	9.68752e-07	0.662833
-145	0	0	0	0	0.335543	9.68752e-07	0.664456
-144	0	0	0	0	0.33554	1.9375e-06	0.664458
-143	0	0	0	0	0.336129	1.9375e-06	0.663869
-142	0	0	0	0	0.334714	3.87501e-06	0.665282
-141	0	0	0	0	0.334247	1.9375e-06	0.665752
-140	0	0	0	0	0.339939	0	0.660061
-139	0	0	0	0	0.340183	0	0.659817
-138	0	0	0	0	0.34274	1.9375e-06	0.657258
-137	0	0	0	0	0.342618	3.87501e-06	0.657379
-136	0	0	0	0	0.341072	2.90626e-06	0.658925
-135	0	0	0	0	0.339171	5.81251e-06	0.660823
-134	0	0	0	0	0.341719	1.9375e-05	0.658261
-133	0	0	0	0	0.343232	5.23126e-05	0.656716
-132	0	0	0	0	0.344797	7.26564e-05	0.65513
-131	0	0	0	0	0.348529	3.29376e-05	0.651438
-130	0	0	0	0	0.351157	2.71251e-05	0.648816
-129	0	0	0	0	0.357492	1.45313e-05	0.642494
-128	0	0	0	0	0.360723	3.39063e-05	0.639244
-127	0	0	0	0	0.361983	0.000111406	0.637906
-126	0	0	0	0	0.361852	0.000260594	0.637887
-125	0	0	0	0	0.360311	0.000391376	0.639298
-124	0	0	0	0	0.36111	0.000533782	0.638356
-123	0	0	0	0	0.36129	0.000742064	0.637968
-122	0	0	0	0	0.360706	0.000833127	0.638461
-121	0	0	0	0	0.363376	0.000903846	0.63572
-120	0	0	0	0	0.367252	0.000963908	0.631784
-119	0	0	0	0	0.367673	0.0012526	0.631074
-118	0	0	0	0	0.371975	0.00147735	0.626548
-117	0	0	0	0	0.378786	0.00153063	0.619683
-116	0	0	0	0	0.385502	0.00161588	0.612882
-115	0	0	0	0	0.391782	0.00167207	0.606546
-114	0	0	0	0	0.397543	0.00156647	0.600891
-113	0	0	0	0	0.402842	0.00148025	0.595678
-112	0	0	0	0	0.4047	0.00141244	0.593888
-111	0	0	0	0	0.409332	0.00169435	0.588974
-110	0	0	0	0	0.413332	0.00220972	0.584459
-109	0	0	0	0	0.418762	0.00247225	0.578765
-108	0	0	0	0	0.426099	0.00228044	0.571621
-107	0	0	0	0	0.432856	0.00210704	0.565037
-106	0	0	0	0	0.441121	0.00230175	0.556577
-105	0	0	0	0	0.449489	0.00269022	0.547821
-104	0	0	0	0	0.461633	0.00282294	0.535544
-103	0	0	0	0	0.471367	0.00337416	0.525259
-102	0	0	0	0	0.4845	0.00371807	0.511782
-101	0	0	0	0	0.49896	0.00394282	0.497098
-100	0	0	0	0	0.509257	0.00445432	0.486288
-99	0	0	0	0	0.519581	0.00474688	0.475672
-98	0	0	0	0	0.526746	0.00560714	0.467647
-97	0	0	0	0	0.53432	0.00657298	0.459107
-96	0	0	0	0	0.543325	0.0070593	0.449615
-95	0	0	0	0	0.546782	0.00791858	0.445299
-94	0	0	0	0	0.553978	0.00837002	0.437652
-93	0	0	0	0	0.561378	0.00842814	0.430194
-92	0	0	0	0	0.568401	0.00890864	0.422691
-91	0	0	0	0	0.575884	0.00961196	0.414504
-90	0	0	0	0	0.577402	0.0104809	0.412117
-89	0	0	0	0	0.581196	0.0111445	0.40766
-88	0	0	0	0	0.587701	0.0115359	0.400763
-87	0	0	0	0	0.593113	0.0125589	0.394329
-86	0	0	0	0	0.599247	0.0135412	0.387212
-85	0	0	0	0	0.606085	0.0145235	0.379391
-84	0	0	0	0	0.610418	0.015439	0.374143
-83	0	0	0	0	0.620657	0.0164097	0.362933
-82	0	0	0	0	0.630433	0.0175451	0.352022
-81	0	0	0	0	0.63825	0.0188597	0.342891
-80	0	0	0	0	0.650351	0.0207216	0.328927
-79	0	0	0	0	0.657506	0.0228025	0.319691
-78	0	0	0	0	0.669582	0.0253038	0.305114
-77	0	0	0	0	0.6815	0.0272665	0.291234
-76	0	0	0	0	0.698214	0.0293309	0.272455
-75	0	0	0	0	0.713951	0.0319921	0.254057
-74	0	0	0	0	0.730352	0.0339654	0.235683
-73	0	0	0	0	0.744709	0.0364125	0.218879
-72	0	0	0	0	0.755569	0.0391124	0.205318
-71	0	0	0	0	0.768089	0.0424449	0.189467
-70	0	0	0	0	0.778732	0.0457396	0.175528
-69	0	0	0	0	0.78744	0.0497997	0.16276
-68	0	0	0	0	0.7979	0.0540409	0.148059
-67	0	0	0	0	0.808301	0.0592072	0.132491
-66	0	0	0	0	0.814004	0.0659061	0.120089
-65	0	0	0	0	0.821622	0.0722883	0.10609
-64	0	0	0	0	0.828782	0.0800683	0.0911499
-63	0	0	0	0	0.834236	0.0887871	0.076977
-62	0	0	0	0	0.83933	0.0974613	0.0632091
-61	0	0	0	0	0.83823	0.108392	0.0533782
-60	0	0	0	0	0.838781	0.115926	0.045293
-59	0	0	0	0	0.837425	0.124524	0.0380506
-58	0	0	0	0	0.83351	0.136267	0.0302231
-57	0	0	0	0	0.828229	0.147052	0.0247196
-56	0	0	0	0	0.820037	0.160296	0.0196676
-55	0	0	0	0	0.813356	0.171784	0.0148597
-54	0	0	0	0	0.805323	0.183027	0.0116492
-53	0	0	0	0	0.797044	0.192332	0.0106243
-52	0	0	0	0	0.78654	0.202883	0.0105768
-51	0	0	0	0	0.775515	0.214288	0.0101971
-50	0	0	0	0	0.763291	0.22806	0.00864902
-49	0	0	0	0	0.751166	0.241381	0.00745261
-48	0	0	0	0	0.738213	0.255393	0.00639376
-47	0	0	0	0	0.725981	0.26917	0.00484957
-46	0	0	0	0	0.713459	0.282741	0.00380041
-45	0	0	0	0	0.699682	0.297422	0.0028956
-44	0	0	0	0	0.684247	0.313573	0.00217969
-43	0	0	0	0	0.670245	0.327838	0.00191716
-42	0	0	0	0	0.655955	0.342109	0.00193557
-41	3.87501e-06	0	0	0	0.643008	0.355195	0.00179316
-40	0.000153063	0	0	0	0.62969	0.368561	0.0015965
-39	0.000789533	0	0	0	0.61698	0.381046	0.00118478
-38	0.0013485	0	0	0	0.604132	0.393461	0.00105885
-37	0.00215547	0	0	0	0.586399	0.410257	0.00118866
-36	0.00360666	0	0	0	0.563353	0.431845	0.00119544
-35	0.00667373	0	0	0	0.536733	0.455428	0.00116541
-34	0.00989871	0	0	0	0.510129	0.479056	0.000916439
-33	0.0142213	0	0	0	0.481797	0.503586	0.000395251
-32	0.0207846	0	0	0	0.453628	0.525479	0.0001085
-31	0.0292592	0	0	0	0.426058	0.544603	7.94377e-05
-30	0.0381562	0	0	0	0.403773	0.557893	0.00017825
-29	0.0487834	0	0	0	0.38223	0.568796	0.000190844
-28	0.0628381	0	0	0	0.360837	0.576035	0.000289657
-27	0.0829697	0	0	0	0.338828	0.57772	0.000482438
-26	0.107278	0	0	0	0.321915	0.57039	0.000416563
-25	0.136136	0	0	0	0.302809	0.560778	0.000278032
-24	0.170712	0	0	0	0.284316	0.544636	0.000336157
-23	0.209898	0	0	0	0.26664	0.522523	0.000939689
-22	0.257719	0	0	0	0.244087	0.496509	0.00168563
-21	0.306149	0	0	0	0.224405	0.467779	0.00166722
-20	0.357363	0	0	0	0.208467	0.43238	0.00179025
-19	0.419611	0	0	0	0.186044	0.391997	0.00234825
-18	0.48282	0	0	0	0.160564	0.354878	0.00173794
-17	0.537831	0	0	0	0.141169	0.319664	0.00133591
-16	0.587805	0	0	0	0.120981	0.289745	0.0014696
-15	0.635318	0	0	0	0.100242	0.262653	0.00178735
-14	0.680798	0	0	0	0.0799889	0.237459	0.00175441
-13	0.72394	0	0	0	0.0592266	0.215565	0.00126907
-12	0.764626	0	0	0	0.0442836	0.19071	0.000379751
-11	0.803306	0	0	0	0.031994	0.164634	6.68439e-05
-10	0.83484	0	0	0	0.0228819	0.142278	0
-9	0.862498	0	0	0	0.0142407	0.123261	0
-8	0.882069	0	0	0	0.0103763	0.107555	0
-7	0.900282	0	0	0	0.0073412	0.0923773	0
-6	0.915721	0	0	0	0.00540467	0.0788748	0
-5	0.928206	0	0	0	0.0038101	0.0679841	0
-4	0.938102	0	0	0	0.0021051	0.0597933	0
-3	0.945171	0	0	0	0.00122838	0.053601	0
-2	0.950368	0	0	0	0.000774033	0.048858	0
-1	0.954335	0	1.84063e-05	0	0.000691689	0.0449549	0
0	0.958244	0	1.45313e-05	0	0.000464032	0.0412776	0
1	0.962122	0	1.35625e-05	5.81251e-05	0.000356501	0.03745	0
2	0.965559	0	8.71877e-06	5.52189e-05	0.000360376	0.0340168	0
3	0.969458	0	2.90626e-06	1.55e-05	0.000216032	0.0303074	0
4	0.97336	0	1.9375e-06	0	0.000247032	0.0263907	0
5	0.977549	0	0	0	0.000222813	0.022228	0
6	0.980794	0	0	0	0.000207313	0.0189992	0
7	0.983566	0	5.61876e-05	0.00764636	0.000195688	0.00853567	0
8	0.985431	0	0.000188907	0.00695564	0.000199563	0.00722495	0
9	0.986535	0	0.000122063	0.0131498	0.000192782	0	0
10	0.98732	0	0.000103656	0.0123971	0.000179219	0	0
11	0.987894	0	0.000143375	0.0118236	0.000138532	0	0
12	0.988168	0	0.00017825	0.0115601	9.39689e-05	0	0
13	0.986579	0	0.000203438	0.0131673	5.03751e-05	0	0
14	0.983485	0	0.000196657	0.0162944	2.42188e-05	0	0
15	0.978344	0	0.000528939	0.021112	1.55e-05	0	0
16	0.972421	0	0.00108985	0.0264799	9.68752e-06	0	0
17	0.964116	0	0.00198691	0.0338966	0	0	0
18	0.95346	0.000115281	0.00331604	0.0431085	0	0	0
19	0.935947	0.000143375	0.00616901	0.0577405	0	0	0
20	0.911848	0.000173407	0.00872652	0.0792517	0	0	0
21	0.883448	0.000124	0.0130985	0.103329	0	0	0
22	0.854739	0.000315813	0.0187676	0.126178	0	0	0
23	0.81876	0.000616126	0.0264217	0.154202	0	0	0
24	0.78175	0.00176216	0.0319252	0.184563	0	0	0
25	0.737282	0.00209832	0.0417803	0.218839	0	0	0
26	0.68998	0.00256138	0.0538549	0.253604	0	0	0
27	0.637738	0.00281132	0.0701483	0.289302	0	0	0
28	0.588128	0.00275416	0.0855892	0.323528	0	0	0
29	0.536709	0.00256235	0.109367	0.351361	0	0	0
30	0.493125	0.0028336	0.133884	0.370157	0	0	0
31	0.446273	0.00296051	0.165635	0.385131	0	0	0
32	0.398958	0.00279776	0.203946	0.394299	0	0	0
33	0.351336	0.00304285	0.245503	0.400118	0	0	0
34	0.310779	0.00445432	0.287372	0.397395	0	0	0
35	0.270291	0.00695564	0.331886	0.390868	0	0	0
36	0.234159	0.00747973	0.376974	0.381387	0	0	0
37	0.200558	0.00925158	0.418147	0.372043	0	0	0
38	0.169733	0.010478	0.457012	0.362777	0	0	0
39	0.143431	0.0131644	0.488924	0.354481	0	0	0
40	0.12214	0.0141922	0.51768	0.345988	0	0	0
41	0.10261	0.0179016	0.540919	0.338569	0	0	0
42	0.0869416	0.0213358	0.560173	0.33155	0	0	0
43	0.0718107	0.022942	0.57787	0.327377	0	0	0
44	0.0607795	0.0236811	0.592164	0.323375	0	0	0
45	0.0525122	0.02536	0.601422	0.320706	0	0	0
46	0.0460361	0.0240919	0.6095	0.320372	0	0	0
47	0.0393236	0.0216962	0.61925	0.31973	0	0	0
48	0.0345999	0.0178153	0.625768	0.321816	0	0	0
49	0.0304392	0.0155233	0.634304	0.319734	0	0	0
50	0.0268654	0.0158449	0.638924	0.318366	0	0	0
51	0.0238226	0.0160619	0.644918	0.315198	0	0	0
52	0.0212215	0.0163816	0.651882	0.310515	0	0	0
53	0.0187667	0.0136332	0.662562	0.305038	0	0	0
54	0.0165482	0.0120106	0.672346	0.299095	0	0	0
55	0.014541	0.0122915	0.678566	0.294601	0	0	0
56	0.0124	0.0137001	0.683864	0.290036	0	0	0
57	0.0103492	0.0139675	0.690672	0.285012	0	0	0
58	0.00828961	0.0148384	0.696743	0.280129	0	0	0
59	0.00684908	0.0168418	0.69977	0.276539	0	0	0
60	0.00569917	0.0174472	0.704325	0.272528	0	0	0
61	0.00455604	0.0197809	0.709141	0.266522	0	0	0
62	0.00357179	0.0234235	0.71112	0.261885	0	0	0
63	0.00283263	0.0276007	0.712224	0.257343	0	0	0
64	0.00206441	0.0320783	0.713397	0.252461	0	0	0
65	0.0010695	0.0372931	0.713696	0.247941	0	0	0
66	0.000303219	0.0424943	0.714946	0.242257	0	0	0
67	0	0.0462414	0.716841	0.236918	0	0	0
68	0	0.0500903	0.719756	0.230154	0	0	0
69	0	0.0555143	0.721851	0.222635	0	0	0
70	0	0.060703	0.723885	0.215412	0	0	0
71	0	0.0672198	0.724181	0.208599	0	0	0
72	0	0.0741986	0.724558	0.201244	0	0	0
73	0	0.0826859	0.722229	0.195085	0	0	0
74	0	0.0944262	0.71829	0.187284	0	0	0
75	0	0.104815	0.715324	0.179861	0	0	0
76	0	0.116091	0.710646	0.173262	0	0	0
77	0	0.130499	0.702294	0.167208	0	0	0
78	0	0.144955	0.694578	0.160467	0	0	0
79	0	0.16174	0.683942	0.154318	0	0	0
80	0	0.178372	0.674808	0.146819	0	0	0
81	0	0.195132	0.666041	0.138827	0	0	0
82	0	0.211222	0.656509	0.13227	0	0	0
83	0	0.22622	0.648562	0.125218	0	0	0
84	0	0.240971	0.640354	0.118675	0	0	0
85	0	0.25435	0.63297	0.11268	0	0	0
86	0	0.265628	0.627485	0.106887	0	0	0
87	0	0.277526	0.622973	0.0995005	0	0	0
88	0	0.280979	0.625391	0.0936299	0	0	0
89	0	0.293679	0.618187	0.0881341	0	0	0
90	0	0.300337	0.617206	0.0824563	0	0	0
91	0	0.309099	0.613247	0.0776542	0	0	0
92	0	0.317187	0.60906	0.073753	0	0	0
93	0	0.327518	0.604971	0.0675114	0	0	0
94	0	0.336926	0.600361	0.0627131	0	0	0
95	0	0.351038	0.589671	0.0592915	0	0	0
96	0	0.360201	0.583194	0.0566042	0	0	0
97	0	0.366304	0.580932	0.052764	0	0	0
98	0	0.372218	0.57793	0.049852	0	0	0
99	0	0.380144	0.571064	0.0487922	0	0	0
100	0	0.385586	0.567538	0.046876	0	0	0
101	0	0.391197	0.56425	0.0445539	0	0	0
102	0	0.399911	0.557536	0.0425524	0	0	0
103	0	0.407843	0.551179	0.0409782	0	0	0
104	0	0.41532	0.544589	0.0400908	0	0	0
105	0	0.423756	0.537464	0.0387801	0	0	0
106	0	0.434703	0.527671	0.0376254	0	0	0
107	0	0.444671	0.518929	0.0363999	0	0	0
108	0	0.461421	0.502997	0.0355813	0	0	0
109	0	0.46904	0.49673	0.0342299	0	0	0
110	0	0.478656	0.49012	0.0312238	0	0	0
111	0	0.491895	0.47983	0.028275	0	0	0
112	0	0.501813	0.472828	0.025359	0	0	0
113	0	0.509595	0.467086	0.0233188	0	0	0
114	0	0.518898	0.458027	0.0230747	0	0	0
115	0	0.527193	0.450869	0.0219384	0	0	0
116	0	0.534348	0.445485	0.0201665	0	0	0
117	0	0.540075	0.440331	0.019594	0	0	0
118	0	0.542532	0.43848	0.0189875	0	0	0
119	0	0.549499	0.432484	0.0180168	0	0	0
120	0	0.556867	0.42624	0.0168931	0	0	0
121	0	0.562776	0.420579	0.0166451	0	0	0
122	0	0.565059	0.418808	0.0161326	0	0	0
123	0	0.566803	0.418826	0.0143705	0	0	0
124	0	0.568592	0.41849	0.0129183	0	0	0
125	0	0.572183	0.415993	0.0118246	0	0	0
126	0	0.575874	0.412804	0.0113228	0	0	0
127	0	0.584267	0.40493	0.0108035	0	0	0
128	0	0.594463	0.395121	0.010416	0	0	0
129	0	0.604642	0.3853	0.0100586	0	0	0
130	0	0.609695	0.380283	0.0100227	0	0	0
131	0	0.616268	0.373729	0.0100033	0	0	0
132	0	0.621078	0.369877	0.00904524	0	0	0
133	0	0.623295	0.36809	0.00861511	0	0	0
134	0	0.6268	0.365247	0.00795345	0	0	0
135	0	0.634293	0.358444	0.00726273	0	0	0
136	0	0.639719	0.353123	0.00715811	0	0	0
137	0	0.643424	0.349775	0.00680161	0	0	0
138	0	0.64756	0.346102	0.00633758	0	0	0
139	0	0.654094	0.34018	0.00572629	0	0	0
140	0	0.656079	0.339219	0.00470232	0	0	0
141	0	0.661856	0.334289	0.00385466	0	0	0
142	0	0.665343	0.331242	0.00341485	0	0	0
143	0	0.669399	0.327972	0.00262919	0	0	0
144	0	0.671247	0.326536	0.0022165	0	0	0
145	0	0.672982	0.325427	0.00159069	0	0	0
146	0	0.674338	0.324315	0.00134753	0	0	0
147	0	0.676952	0.321965	0.00108306	0	0	0
148	0	0.676659	0.322438	0.000902877	0	0	0
149	0	0.675038	0.32425	0.000712033	0	0	0
150	0	0.676494	0.322971	0.000534751	0	0	0
151	0	0.681859	0.317773	0.000368126	0	0	0
152	0	0.683779	0.315971	0.000249938	0	0	0
153	0	0.688606	0.311216	0.000177282	0	0	0
154	0	0.692299	0.307595	0.000105594	0	0	0
155	0	0.695531	0.304396	7.26564e-05	0	0	0
156	0	0.701482	0.298448	6.97501e-05	0	0	0
157	0	0.706443	0.293422	0.000134657	0	0	0
158	0	0.714597	0.285257	0.000146282	0	0	0
159	0	0.716404	0.283498	9.88127e-05	0	0	0
160	0	0.717153	0.282829	1.84063e-05	0	0	0
161	0	0.716866	0.283127	6.78126e-06	0	0	0
162	0	0.718778	0.281214	7.75002e-06	0	0	0
163	0	0.718912	0.28108	7.75002e-06	0	0	0
164	0	0.721362	0.27863	7.75002e-06	0	0	0
165	0	0.721356	0.278624	2.03438e-05	0	0	0
166	0	0.724496	0.275481	2.325e-05	0	0	0
167	0	0.723701	0.276283	1.55e-05	0	0	0
168	0	0.727751	0.272247	1.9375e-06	0	0	0
169	0	0.733551	0.266447	2.90626e-06	0	0	0
170	0	0.737631	0.262362	6.78126e-06	0	0	0
171	0	0.740839	0.259134	2.61563e-05	0	0	0
172	0	0.74449	0.2555	1.06563e-05	0	0	0
173	0	0.750044	0.249945	1.1625e-05	0	0	0
174	0	0.750479	0.249514	7.75002e-06	0	0	0
175	0	0.749619	0.250376	4.84376e-06	0	0	0
176	0	0.747745	0.252251	3.87501e-06	0	0	0
177	0	0.749836	0.250162	1.9375e-06	0	0	0
178	0	0.749627	0.250373	0	0	0	0
179	0	0.748529	0.251471	0	0	0	0
180	0	0.751909	0.248087	3.87501e-06	0	0	0
181	0	0.752607	0.247386	6.78126e-06	0	0	0
182	0	0.755039	0.244959	1.9375e-06	0	0	0
183	0	0.758183	0.241816	9.68752e-07	0	0	0
184	0	0.760994	0.239003	2.90626e-06	0	0	0
185	0	0.76468	0.235313	6.78126e-06	0	0	0
186	0	0.769368	0.230629	2.90626e-06	0	0	0
187	0	0.770761	0.229235	3.87501e-06	0	0	0
188	0	0.76814	0.231859	9.68752e-07	0	0	0
189	0	0.764586	0.235414	0	0	0	0
190	0	0.760749	0.23925	9.68752e-07	0	0	0
191	0	0.756163	0.243836	9.68752e-07	0	0	0
192	0	0.751637	0.248362	9.68752e-07	0	0	0
193	0	0.747588	0.252411	9.68752e-07	0	0	0
194	0	0.748462	0.251537	9.68752e-07	0	0	0
195	0	0.747376	0.252621	2.90626e-06	0	0	0
196	0	0.743608	0.256388	3.87501e-06	0	0	0
197	0	0.742644	0.257353	2.90626e-06	0	0	0
198	0	0.743667	0.256331	1.9375e-06	0	0	0
199	0	0.74202	0.25798	0	0	0	0
200	0	0.740273	0.259727	0	0	0	0
201	0	0.74043	0.25957	0	0	0	0
202	0	0.735281	0.264716	2.90626e-06	0	0	0
203	0	0.731001	0.268996	2.90626e-06	0	0	0
204	0	0.727141	0.272856	2.90626e-06	0	0	0
205	0	0.723414	0.276585	9.68752e-07	0	0	0
206	0	0.718575	0.281412	1.35625e-05	0	0	0
207	0	0.715807	0.28418	1.35625e-05	0	0	0
208	0	0.715311	0.284684	4.84376e-06	0	0	0
209	0	0.715199	0.2848	9.68752e-07	0	0	0
210	0	0.713738	0.286262	0	0	0	0
211	0	0.709405	0.290595	0	0	0	0
212	0	0.709263	0.290737	0	0	0	0
213	0	0.708036	0.291962	1.9375e-06	0	0	0
214	0	0.709701	0.290296	2.90626e-06	0	0	0
215	0	0.709683	0.290317	0	0	0	0
216	0	0.709835	0.290165	0	0	0	0
217	0	0.711383	0.288614	2.90626e-06	0	0	0
218	0	0.711958	0.288037	4.84376e-06	0	0	0
219	0	0.706865	0.293129	5.81251e-06	0	0	0
220	0	0.703156	0.296844	0	0	0	0
221	0	0.699035	0.300965	0	0	0	0
222	0	0.698008	0.30199	1.9375e-06	0	0	0
223	0	0.696685	0.303312	2.90626e-06	0	0	0
224	0	0.693655	0.306341	3.87501e-06	0	0	0
225	0	0.69184	0.308158	1.9375e-06	0	0	0
226	0	0.688724	0.311276	0	0	0	0
227	0	0.687257	0.312743	0	0	0	0
228	0	0.688388	0.311604	7.75002e-06	0	0	0
229	0	0.689095	0.310896	9.68752e-06	0	0	0
230	0	0.688202	0.311788	9.68752e-06	0	0	0
231	0	0.692827	0.307173	0	0	0	0
232	0	0.690457	0.309543	0	0	0	0
233	0	0.687701	0.312296	3.87501e-06	0	0	0
234	0	0.682522	0.317471	7.75002e-06	0	0	0
235	0	0.67806	0.321933	6.78126e-06	0	0	0
236	0	0.677073	0.322918	8.71877e-06	0	0	0
237	0	0.67638	0.323615	4.84376e-06	0	0	0
238	0	0.670304	0.329691	4.84376e-06	0	0	0
239	0	0.670349	0.329643	7.75002e-06	0	0	0
240	0	0.668541	0.331456	3.87501e-06	0	0	0
241	0	0.663055	0.336944	9.68752e-07	0	0	0
242	0	0.657065	0.342934	9.68752e-07	0	0	0
243	0	0.650655	0.349344	9.68752e-07	0	0	0
244	0	0.648267	0.351733	0	0	0	0
245	0	0.642792	0.357207	9.68752e-07	0	0	0
246	0	0.641797	0.358202	9.68752e-07	0	0	0
247	0	0.643783	0.356216	9.68752e-07	0	0	0
248	0	0.642601	0.357399	0	0	0	0
249	0	0.642968	0.356955	7.65314e-05	0	0	0
250	0	0.644778	0.35505	0.000172438	0	0	0
251	0	0.647321	0.352455	0.000223782	0	0	0
252	0	0.653274	0.346587	0.0001395	0	0	0
253	0	0.658001	0.341889	0.000110438	0	0	0
254	0	0.660864	0.339049	8.71877e-05	0	0	0

## Sheet: d_LPAac
Layers	Membrane	Anode_pore	Anode_solid	Anode_CL	Cathode_solid	Cathode_CL	Cathode_pore
-253	0	9.68752e-07	9.68752e-07	0	0.218107	9.59064e-05	0.781795
-252	0	0	0	0	0.221717	8.71877e-06	0.778274
-251	0	0	0	0	0.222496	1.1625e-05	0.777492
-250	0	0	0	0	0.217948	2.90626e-06	0.782049
-249	0	0	0	0	0.214689	0	0.785311
-248	0	0	0	0	0.21454	0	0.78546
-247	0	0	0	0	0.215593	0	0.784407
-246	0	0	0	0	0.21358	0	0.78642
-245	0	0	0	0	0.211767	0	0.788233
-244	0	0	0	0	0.21069	0	0.78931
-243	0	0	0	0	0.211014	0	0.788986
-242	0	0	0	0	0.214277	0	0.785723
-241	0	0	0	0	0.21867	0	0.78133
-240	0	0	0	0	0.219045	0	0.780955
-239	0	0	0	0	0.221048	0	0.778952
-238	0	0	0	0	0.224394	0	0.775606
-237	0	0	0	0	0.228375	0	0.771625
-236	0	0	0	0	0.229355	0	0.770645
-235	0	0	0	0	0.228838	0	0.771162
-234	0	0	0	0	0.230658	0	0.769342
-233	0	0	0	0	0.231723	0	0.768277
-232	0	0	0	0	0.229946	0	0.770054
-231	0	0	0	0	0.227702	0	0.772298
-230	0	0	0	0	0.228079	0	0.771921
-229	0	0	0	0	0.233438	0	0.766562
-228	0	0	0	0	0.232425	0	0.767575
-227	0	0	0	0	0.234688	0	0.765312
-226	0	0	0	0	0.23777	0	0.76223
-225	0	0	0	0	0.243864	0	0.756136
-224	0	0	0	0	0.248904	0	0.751096
-223	0	0	0	0	0.257705	0	0.742295
-222	0	0	0	0	0.265292	0	0.734708
-221	0	0	0	0	0.272256	0	0.727744
-220	0	0	0	0	0.273649	0	0.726351
-219	0	0	0	0	0.269758	0	0.730242
-218	0	0	0	0	0.263878	0	0.736122
-217	0	0	0	0	0.264808	0	0.735192
-216	0	0	0	0	0.25946	0	0.74054
-215	0	0	0	0	0.25975	0	0.74025
-214	0	0	0	0	0.262608	0	0.737392
-213	0	0	0	0	0.271956	0	0.728044
-212	0	0	0	0	0.277645	0	0.722355
-211	0	0	0	0	0.282717	0	0.717283
-210	0	0	0	0	0.288103	0	0.711897
-209	0	0	0	0	0.287141	0	0.712859
-208	0	0	0	0	0.280641	0	0.719359
-207	0	0	0	0	0.274128	0	0.725872
-206	0	0	0	0	0.271697	0	0.728303
-205	0	0	0	0	0.26955	0	0.73045
-204	0	0	0	0	0.276131	0	0.723869
-203	0	0	0	0	0.278104	0	0.721896
-202	0	0	0	0	0.278925	0	0.721075
-201	0	0	0	0	0.278177	0	0.721823
-200	0	0	0	0	0.279395	0	0.720605
-199	0	0	0	0	0.279064	0	0.720936
-198	0	0	0	0	0.280658	0	0.719342
-197	0	0	0	0	0.279695	0	0.720305
-196	0	0	0	0	0.276417	0	0.723583
-195	0	0	0	0	0.273168	0	0.726832
-194	0	0	0	0	0.266399	0	0.733601
-193	0	0	0	3.87501e-06	0.263808	0	0.736189
-192	0	0	0	1.9375e-05	0.261004	0	0.738977
-191	0	0	0	5.61876e-05	0.25747	0	0.742474
-190	0	0	0	0	0.254581	0.000110438	0.745308
-189	0	0	0	0	0.252806	7.16876e-05	0.747123
-188	0	0	0	0	0.253906	6.39376e-05	0.74603
-187	0	0	0	0	0.256186	6.20001e-05	0.743752
-186	0	0	0	0	0.259648	4.65001e-05	0.740306
-185	0	0	0	0	0.265939	0.000152094	0.733909
-184	0	0	0	0	0.27082	0.000180188	0.728999
-183	0	0	0	0	0.270763	0.000106563	0.72913
-182	0	0	0	0	0.269857	8.71877e-05	0.730056
-181	0	0	0	0	0.267768	9.10627e-05	0.732141
-180	0	0	0	0	0.260027	0.000146282	0.739827
-179	0	0	0	0	0.253742	0.000315813	0.745942
-178	0	0	0	0	0.248985	0.000261563	0.750754
-177	0	0	0	0	0.244147	0.000218938	0.755634
-176	0	0	0	0	0.234983	0.000152094	0.764865
-175	0	0	0	0	0.228249	0.000135625	0.771616
-174	0	0	0	0	0.224222	0.000280938	0.775497
-173	0	0	0	0	0.218628	0.000532814	0.780839
-172	0	0	0	0	0.216671	0.000704283	0.782625
-171	0	0	0	0	0.215643	0.000840877	0.783516
-170	0	0	0	0	0.217102	0.000763377	0.782134
-169	0	0	0	0	0.221945	0.00062872	0.777426
-168	0	0	0	0	0.225375	0.000622907	0.774002
-167	0	0	0	0	0.228179	0.000820533	0.771001
-166	0	0	0	0	0.22657	0.00104722	0.772383
-165	0	0	0	0	0.225785	0.00117897	0.773036
-164	0	0	0	0	0.222334	0.000904814	0.776761
-163	0	0	0	0	0.224773	0.000824408	0.774403
-162	0	0	0	0	0.224744	0.00101428	0.774242
-161	0	0	0	0	0.225102	0.00139888	0.773499
-160	0	0	0	0	0.223385	0.00187163	0.774744
-159	0	0	0	0	0.224476	0.00204891	0.773475
-158	0	0	0	0	0.223728	0.00200047	0.774271
-157	0	0	0	0	0.224049	0.001581	0.77437
-156	0	0	0	0	0.227544	0.00139985	0.771056
-155	0	0	0	0	0.232712	0.00163622	0.765652
-154	0	0	0	0	0.232414	0.00176991	0.765816
-153	0	0	0	0	0.232574	0.00199272	0.765433
-152	0	0	0	0	0.23058	0.00204697	0.767373
-151	0	0	0	0	0.229723	0.00212641	0.768151
-150	0	0	0	0	0.22811	0.00228432	0.769606
-149	0	0	0	0	0.225885	0.00291304	0.771202
-148	0	0	0	0	0.226035	0.0030351	0.77093
-147	0	0	0	0	0.233555	0.00262435	0.76382
-146	0	0	0	0	0.24098	0.00250132	0.756519
-145	0	0	0	0	0.244804	0.00250519	0.752691
-144	0	0	0	0	0.24614	0.00268247	0.751178
-143	0	0	0	0	0.245164	0.00272026	0.752116
-142	0	0	0	0	0.245014	0.0030196	0.751967
-141	0	0	0	0	0.248136	0.00326276	0.748601
-140	0	0	0	0	0.249404	0.00353207	0.747064
-139	0	0	0	0	0.250579	0.00359794	0.745823
-138	0	0	0	0	0.25101	0.00333444	0.745655
-137	0	0	0	0	0.25211	0.00309807	0.744792
-136	0	0	0	0	0.25318	0.00333057	0.743489
-135	0	0	0	0	0.253199	0.00360376	0.743197
-134	0	0	0	0	0.256714	0.00378298	0.739503
-133	0	0	0	0	0.260623	0.00386435	0.735512
-132	0	0	0	0	0.269961	0.00413657	0.725902
-131	0	0	0	0	0.276846	0.00462385	0.71853
-130	0	0	0	0	0.284712	0.00480695	0.710481
-129	0	0	0	0	0.289099	0.00488735	0.706014
-128	0	0	0	0	0.289378	0.0052051	0.705417
-127	0	0	0	0	0.288904	0.00536785	0.705728
-126	0	0	0	0	0.292031	0.0053291	0.70264
-125	0	0	0	0	0.300741	0.00498423	0.694274
-124	0	0	0	0	0.30635	0.00510726	0.688542
-123	0	0	0	0	0.318076	0.00560229	0.676322
-122	0	0	0	0	0.325474	0.00643833	0.668088
-121	0	0	0	0	0.329305	0.00629011	0.664405
-120	0	0	0	0	0.331387	0.00602079	0.662592
-119	0	0	0	0	0.329979	0.00565461	0.664366
-118	0	0	0	0	0.329118	0.00550735	0.665375
-117	0	0	0	0	0.329414	0.00555773	0.665028
-116	0	0	0	0	0.328263	0.00564201	0.666095
-115	0	0	0	0	0.334028	0.00640733	0.659565
-114	0	0	0	0	0.336923	0.00712711	0.65595
-113	0	0	0	0	0.339354	0.00817142	0.652475
-112	0	0	0	0	0.343503	0.00911789	0.647379
-111	0	0	0	0	0.348841	0.0101583	0.641001
-110	0	0	0	0	0.354201	0.010261	0.635538
-109	0	0	0	0	0.361491	0.0101942	0.628315
-108	0	0	0	0	0.367818	0.0110418	0.62114
-107	0	0	0	0	0.37126	0.01237	0.61637
-106	0	0	0	0	0.375988	0.0132961	0.610716
-105	0	0	0	0	0.38123	0.0132671	0.605503
-104	0	0	0	0	0.385998	0.0132477	0.600754
-103	0	0	0	0	0.385906	0.0135664	0.600527
-102	0	0	0	0	0.3824	0.0143559	0.603244
-101	0	0	0	0	0.377114	0.0157878	0.607098
-100	0	0	0	0	0.377407	0.0175654	0.605027
-99	0	0	0	0	0.380171	0.0194399	0.600389
-98	0	0	0	0	0.385293	0.0212224	0.593485
-97	0	0	0	0	0.388746	0.0232946	0.58796
-96	0	0	0	0	0.392437	0.0240086	0.583555
-95	0	0	0	0	0.395479	0.0247216	0.579799
-94	0	0	0	0	0.399247	0.0254956	0.575257
-93	0	0	0	0	0.408216	0.0258967	0.565888
-92	0	0	0	0	0.413998	0.0270156	0.558986
-91	0	0	0	0	0.418476	0.0283718	0.553153
-90	0	0	0	0	0.421943	0.0293125	0.548745
-89	0	0	0	0	0.422058	0.031127	0.546815
-88	0	0	0	0	0.42291	0.0332001	0.54389
-87	0	0	0	0	0.424123	0.0352606	0.540617
-86	0	0	0	0	0.42602	0.0373357	0.536644
-85	0	0	0	0	0.43272	0.0399455	0.527334
-84	0	0	0	0	0.436628	0.042317	0.521055
-83	0	0	0	0	0.442323	0.0462521	0.511424
-82	0	0	0	0	0.445535	0.048642	0.505823
-81	0	0	0	0	0.447699	0.0496408	0.50266
-80	0	0	0	0	0.450106	0.0514388	0.498455
-79	0	0	0	0	0.452682	0.0538035	0.493514
-78	0	0	0	0	0.459573	0.0575836	0.482843
-77	0	0	0	0	0.463461	0.0613162	0.475223
-76	0	0	0	0	0.468296	0.0650604	0.466644
-75	0	0	0	0	0.47103	0.0683532	0.460616
-74	0	0	0	0	0.472467	0.071521	0.456012
-73	0	0	0	0	0.473133	0.0745096	0.452358
-72	0	0	0	0	0.475574	0.0765052	0.447921
-71	0	0	0	0	0.475438	0.0791713	0.44539
-70	0	0	0	0	0.478839	0.0818295	0.439332
-69	0	0	0	0	0.482428	0.0850496	0.432523
-68	0	0	0	0	0.486492	0.0881622	0.425346
-67	0	0	0	0	0.486246	0.0899786	0.423776
-66	0	0	0	0	0.486757	0.0921283	0.421115
-65	0	0	0	0	0.489748	0.0958503	0.414402
-64	0	0	0	0	0.491767	0.100391	0.407843
-63	0	0	0	0	0.49266	0.107054	0.400286
-62	0	0	0	0	0.49188	0.113118	0.395002
-61	0	0	0	0	0.492541	0.118202	0.389257
-60	0	0	0	0	0.496613	0.123557	0.37983
-59	0	0	0	0	0.503969	0.128728	0.367303
-58	0	0	0	0	0.505923	0.136112	0.357965
-57	0	0	0	0	0.510566	0.145986	0.343448
-56	0	0	0	0	0.523214	0.155543	0.321243
-55	0	0	0	0	0.538202	0.165208	0.29659
-54	0	0	0	0	0.550894	0.178889	0.270217
-53	0	0	0	0	0.564025	0.193658	0.242317
-52	0	0	0	0	0.579601	0.208721	0.211678
-51	0	0	0	0	0.595252	0.223788	0.180961
-50	0	0	0	0	0.609134	0.239971	0.150895
-49	0	0	0	0	0.61971	0.255733	0.124557
-48	0	0	0	0	0.625087	0.272266	0.102647
-47	0	0	0	0	0.628505	0.28828	0.0832148
-46	0	0	0	0	0.629116	0.304037	0.0668468
-45	0	0	0	0	0.631563	0.317574	0.0508624
-44	0	0	0	0	0.625673	0.335498	0.0388285
-43	0	0	0	0	0.615011	0.35416	0.0308286
-42	0	0	0	0	0.598395	0.375308	0.0262968
-41	0	0	0	0	0.57922	0.396722	0.024058
-40	0	0	0	0	0.557337	0.419847	0.022816
-39	0	0	0	0	0.534186	0.44377	0.022044
-38	9.68752e-07	0	0	0	0.511513	0.466981	0.0215053
-37	0	0	0	0	0.483786	0.493257	0.0229575
-36	9.68752e-07	0	0	0	0.456065	0.51932	0.024614
-35	0	0	0	0	0.42906	0.544161	0.0267792
-34	3.87501e-06	0	0	0	0.401392	0.57074	0.0278642
-33	3.10001e-05	0	0	0	0.376214	0.596809	0.0269458
-32	0.000852502	0	0	0	0.348138	0.621965	0.0290442
-31	0.00315716	0	0	0	0.314969	0.64775	0.0341233
-30	0.00839327	0	0	0	0.279195	0.671164	0.0412475
-29	0.0149275	0	0	0	0.24708	0.690696	0.0472964
-28	0.0244319	0	0	0	0.219569	0.704094	0.0519057
-27	0.0387927	0	0	0	0.198162	0.709959	0.0530866
-26	0.0643871	0	0	0	0.18077	0.708259	0.0465834
-25	0.0918202	0	0	0	0.167943	0.702815	0.0374219
-24	0.133329	0	0	0	0.154335	0.683238	0.0290974
-23	0.194409	0	0	0	0.128657	0.651598	0.0253358
-22	0.266447	0	0	0	0.104015	0.610265	0.0192724
-21	0.3322	0	0	0	0.0842281	0.570711	0.0128612
-20	0.395248	0	0	0	0.0694837	0.528205	0.00706317
-19	0.455017	0	0	0	0.049387	0.490834	0.00476238
-18	0.511034	0	0	0	0.0394582	0.445746	0.00376166
-17	0.576373	0	0	0	0.0310989	0.390258	0.00227075
-16	0.643519	0	0	0	0.0223414	0.332774	0.00136594
-15	0.702574	0	0	0	0.0170888	0.2797	0.000637439
-14	0.757814	0	0	0	0.0130307	0.228992	0.000163719
-13	0.798652	0	0	0	0.0111871	0.190161	0
-12	0.831647	0	0	0	0.0103036	0.158049	0
-11	0.862434	0	0	0	0.00909367	0.128469	2.90626e-06
-10	0.901242	0	0	0	0.00750395	0.0912545	0
-9	0.92852	0	0	0	0.00554223	0.0659381	0
-8	0.950501	0	0	0	0.00433129	0.0451681	0
-7	0.966429	0	0	0	0.00266019	0.0309109	0
-6	0.97891	0	0	0	0.00193266	0.0191571	0
-5	0.989727	0	0	0	0.00187647	0.00839617	0
-4	0.997494	0	0	0	0.00118963	0.00131653	0
-3	0.999892	0	0	0	0.000107531	0	0
-2	1	0	0	0	0	0	0
-1	1	0	0	0	0	0	0
0	1	0	0	0	0	0	0
1	1	0	0	0	0	0	0
2	1	0	0	0	0	0	0
3	1	0	0	0	0	0	0
4	1	0	0	0	0	0	0
5	1	0	0	0	0	0	0
6	1	0	0	0	0	0	0
7	1	0	0	0	0	0	0
8	1	0	0	0	0	0	0
9	0.99988	0	3.77813e-05	8.23439e-05	0	0	0
10	0.999738	0	1.74375e-05	0.000244125	0	0	0
11	0.999067	0	0.000359407	0.000573501	0	0	0
12	0.995646	0	0.00163041	0.00272316	0	0	0
13	0.98931	0	0.00394088	0.00674929	0	0	0
14	0.978386	0.000338094	0.0082683	0.0130074	0	0	0
15	0.961092	0.00141535	0.0125163	0.0249764	0	0	0
16	0.937478	0.00273479	0.0165734	0.0432141	0	0	0
17	0.904847	0.00331119	0.0206635	0.0711781	0	0	0
18	0.861077	0.00387501	0.026692	0.108356	0	0	0
19	0.810139	0.00385757	0.0316191	0.154384	0	0	0
20	0.753243	0.00300216	0.0439833	0.199771	0	0	0
21	0.689596	0.00221747	0.0574596	0.250727	0	0	0
22	0.620125	0.00214191	0.0672895	0.310443	0	0	0
23	0.551868	0.00419276	0.0774275	0.366512	0	0	0
24	0.472504	0.00507432	0.0971745	0.425247	0	0	0
25	0.398958	0.00986868	0.108745	0.482428	0	0	0
26	0.320611	0.0147822	0.122444	0.542162	0	0	0
27	0.255506	0.0193034	0.133847	0.591344	0	0	0
28	0.193758	0.0276976	0.138288	0.640256	0	0	0
29	0.158601	0.0302609	0.142403	0.668735	0	0	0
30	0.127024	0.028304	0.15132	0.693352	0	0	0
31	0.100663	0.0254946	0.159832	0.71401	0	0	0
32	0.0752197	0.0215102	0.173658	0.729612	0	0	0
33	0.0534063	0.0190234	0.188756	0.738815	0	0	0
34	0.0368843	0.0160774	0.206154	0.740884	0	0	0
35	0.0225225	0.0134104	0.222733	0.741335	0	0	0
36	0.0145632	0.0132574	0.236908	0.735271	0	0	0
37	0.0107725	0.0114691	0.255102	0.722656	0	0	0
38	0.00641701	0.0107096	0.275461	0.707413	0	0	0
39	0.00364057	0.00851339	0.300782	0.687064	0	0	0
40	0.00155388	0.00830124	0.324645	0.6655	0	0	0
41	0.000547345	0.00753011	0.345993	0.64593	0	0	0
42	2.61563e-05	0.00625814	0.368582	0.625134	0	0	0
43	0	0.00551898	0.393485	0.600996	0	0	0
44	0	0.00602951	0.417347	0.576623	0	0	0
45	0	0.00504817	0.445762	0.54919	0	0	0
46	0	0.00365219	0.477102	0.519246	0	0	0
47	0	0.00232985	0.508201	0.489469	0	0	0
48	0	0.00114119	0.540278	0.458581	0	0	0
49	0	0.000197625	0.570238	0.429564	0	0	0
50	0	6.68439e-05	0.600046	0.399887	0	0	0
51	0	0.000141438	0.624613	0.375245	0	0	0
52	0	0.000568657	0.652948	0.346483	0	0	0
53	0	0.00157519	0.67425	0.324174	0	0	0
54	0	0.00305351	0.693237	0.30371	0	0	0
55	9.68752e-07	0.00513342	0.709425	0.285441	0	0	0
56	0	0.00804064	0.726886	0.265074	0	0	0
57	0	0.0119166	0.737618	0.250465	0	0	0
58	0	0.0172322	0.748189	0.234578	0	0	0
59	0	0.0239175	0.755982	0.2201	0	0	0
60	0	0.0300662	0.764753	0.205181	0	0	0
61	0	0.0371914	0.769587	0.193221	0	0	0
62	0	0.0468498	0.775216	0.177935	0	0	0
63	0	0.0600307	0.775557	0.164413	0	0	0
64	0	0.0758407	0.77179	0.152369	0	0	0
65	0	0.0979292	0.762368	0.139703	0	0	0
66	0	0.118151	0.752527	0.129322	0	0	0
67	9.68752e-07	0.14276	0.741033	0.116206	0	0	0
68	5.81251e-06	0.168036	0.728035	0.103924	0	0	0
69	1.1625e-05	0.198714	0.707508	0.0937665	0	0	0
70	1.1625e-05	0.224002	0.694115	0.0818721	0	0	0
71	1.1625e-05	0.247778	0.679313	0.0728976	0	0	0
72	8.71877e-06	0.270295	0.667696	0.0620001	0	0	0
73	6.78126e-06	0.293674	0.65376	0.0525587	0	0	0
74	3.87501e-06	0.313527	0.641314	0.0451555	0	0	0
75	1.9375e-06	0.329735	0.630293	0.0399697	0	0	0
76	0	0.339092	0.624387	0.036521	0	0	0
77	0	0.348372	0.617884	0.0337445	0	0	0
78	0	0.359483	0.60943	0.0310872	0	0	0
79	0	0.368407	0.602532	0.0290616	0	0	0
80	0	0.377836	0.594744	0.0274205	0	0	0
81	0	0.387903	0.585505	0.0265922	0	0	0
82	0	0.398851	0.577541	0.0236085	0	0	0
83	0	0.406309	0.573676	0.0200154	0	0	0
84	0	0.414272	0.567717	0.018011	0	0	0
85	0	0.425855	0.557729	0.0164165	0	0	0
86	0	0.438866	0.545227	0.0159069	0	0	0
87	0	0.450425	0.534945	0.0146301	0	0	0
88	0	0.464973	0.521491	0.0135364	0	0	0
89	0	0.476737	0.510548	0.0127149	0	0	0
90	0	0.485786	0.502393	0.0118217	0	0	0
91	0	0.49503	0.493869	0.0111009	0	0	0
92	0	0.504403	0.484555	0.0110418	0	0	0
93	0	0.513839	0.475296	0.0108655	0	0	0
94	0	0.523042	0.46679	0.010168	0	0	0
95	0	0.531879	0.458426	0.00969527	0	0	0
96	0	0.539429	0.45098	0.00959064	0	0	0
97	0	0.5433	0.447678	0.00902199	0	0	0
98	0	0.545673	0.446093	0.00823439	0	0	0
99	0	0.544606	0.447813	0.00758048	0	0	0
100	0	0.548274	0.445075	0.00665145	0	0	0
101	0	0.555323	0.438501	0.00617579	0	0	0
102	0	0.564371	0.430066	0.00556354	0	0	0
103	0	0.573141	0.421853	0.00500651	0	0	0
104	0	0.576647	0.418852	0.00450179	0	0	0
105	0	0.577155	0.418913	0.00393216	0	0	0
106	0	0.578572	0.417854	0.00357469	0	0	0
107	0	0.579993	0.416803	0.00320463	0	0	0
108	0	0.583798	0.413378	0.00282391	0	0	0
109	0	0.59179	0.405581	0.00262919	0	0	0
110	0	0.598466	0.398907	0.00262726	0	0	0
111	0	0.61016	0.387087	0.00275319	0	0	0
112	0	0.616433	0.380642	0.00292466	0	0	0
113	0	0.617705	0.37909	0.00320463	0	0	0
114	0	0.620245	0.376008	0.00374713	0	0	0
115	0	0.623659	0.372233	0.00410751	0	0	0
116	0	0.630054	0.365905	0.00404066	0	0	0
117	0	0.636068	0.3602	0.00373163	0	0	0
118	0	0.639118	0.357307	0.00357566	0	0	0
119	0	0.640544	0.356188	0.00326857	0	0	0
120	0	0.643894	0.353189	0.00291788	0	0	0
121	0	0.644291	0.353017	0.00269216	0	0	0
122	0	0.650083	0.347273	0.00264372	0	0	0
123	0	0.651956	0.345597	0.0024461	0	0	0
124	0	0.655689	0.342472	0.00183869	0	0	0
125	0	0.665156	0.333249	0.00159553	0	0	0
126	0	0.675789	0.322731	0.00148025	0	0	0
127	0	0.675856	0.322724	0.00142019	0	0	0
128	0	0.680509	0.3182	0.00129135	0	0	0
129	0	0.682392	0.316556	0.00105206	0	0	0
130	0	0.68594	0.313376	0.000683939	0	0	0
131	0	0.68958	0.309946	0.00047372	0	0	0
132	0	0.693911	0.305737	0.000351657	0	0	0
133	0	0.698496	0.301218	0.000285782	0	0	0
134	0	0.712598	0.287099	0.000302251	0	0	0
135	0	0.727534	0.272095	0.000371032	0	0	0
136	0	0.731597	0.268064	0.000339063	0	0	0
137	0	0.738382	0.261326	0.000292563	0	0	0
138	0	0.742263	0.257508	0.000229594	0	0	0
139	0	0.74035	0.25952	0.000129813	0	0	0
140	0	0.741769	0.258174	5.61876e-05	0	0	0
141	0	0.743352	0.256624	2.325e-05	0	0	0
142	0	0.747467	0.252502	3.10001e-05	0	0	0
143	0	0.747125	0.252875	0	0	0	0
144	0	0.747898	0.252102	0	0	0	0
145	0	0.751114	0.248886	0	0	0	0
146	0	0.754305	0.245695	0	0	0	0
147	0	0.758281	0.241719	0	0	0	0
148	0	0.761996	0.238003	9.68752e-07	0	0	0
149	0	0.763422	0.236574	3.87501e-06	0	0	0
150	0	0.768394	0.231602	3.87501e-06	0	0	0
151	0	0.773593	0.226407	0	0	0	0
152	0	0.781748	0.218252	0	0	0	0
153	0	0.790898	0.209101	9.68752e-07	0	0	0
154	0	0.796809	0.203184	6.78126e-06	0	0	0
155	0	0.800933	0.199067	0	0	0	0
156	0	0.798657	0.201339	4.84376e-06	0	0	0
157	0	0.792067	0.20793	2.90626e-06	0	0	0
158	0	0.788597	0.211403	0	0	0	0
159	0	0.785562	0.214438	0	0	0	0
160	0	0.786271	0.213729	0	0	0	0
161	0	0.788274	0.211726	0	0	0	0
162	0	0.787203	0.212796	9.68752e-07	0	0	0
163	0	0.784653	0.215347	0	0	0	0
164	0	0.784244	0.215756	0	0	0	0
165	0	0.783457	0.216543	0	0	0	0
166	0	0.788039	0.211954	6.78126e-06	0	0	0
167	0	0.791927	0.208065	8.71877e-06	0	0	0
168	0	0.796254	0.203742	3.87501e-06	0	0	0
169	0	0.804098	0.195895	6.78126e-06	0	0	0
170	0	0.808685	0.19131	4.84376e-06	0	0	0
171	0	0.808259	0.191737	3.87501e-06	0	0	0
172	0	0.813084	0.186912	3.87501e-06	0	0	0
173	0	0.815799	0.1842	9.68752e-07	0	0	0
174	0	0.821467	0.178533	0	0	0	0
175	0	0.823324	0.176676	0	0	0	0
176	0	0.822974	0.177026	0	0	0	0
177	0	0.820361	0.179638	9.68752e-07	0	0	0
178	0	0.814606	0.185377	1.64688e-05	0	0	0
179	0	0.810015	0.189954	3.10001e-05	0	0	0
180	0	0.806717	0.193254	2.90626e-05	0	0	0
181	0	0.803809	0.196183	7.75002e-06	0	0	0
182	0	0.798854	0.201133	1.25938e-05	0	0	0
183	0	0.799236	0.200755	8.71877e-06	0	0	0
184	0	0.797026	0.202971	2.90626e-06	0	0	0
185	0	0.789056	0.210942	1.9375e-06	0	0	0
186	0	0.78265	0.21735	0	0	0	0
187	0	0.774013	0.225987	0	0	0	0
188	0	0.771133	0.228867	0	0	0	0
189	0	0.772858	0.227142	0	0	0	0
190	0	0.776367	0.223633	0	0	0	0
191	0	0.778102	0.221898	0	0	0	0
192	0	0.776528	0.223472	0	0	0	0
193	0	0.773381	0.226619	0	0	0	0
194	0	0.769444	0.230553	2.90626e-06	0	0	0
195	0	0.766191	0.233806	2.90626e-06	0	0	0
196	0	0.760376	0.239615	8.71877e-06	0	0	0
197	0	0.752813	0.247172	1.45313e-05	0	0	0
198	0	0.748164	0.251823	1.25938e-05	0	0	0
199	0	0.741858	0.258133	9.68752e-06	0	0	0
200	0	0.738204	0.261795	9.68752e-07	0	0	0
201	0	0.739128	0.260867	4.84376e-06	0	0	0
202	0	0.744342	0.255652	6.78126e-06	0	0	0
203	0	0.745276	0.254722	1.9375e-06	0	0	0
204	0	0.744402	0.255595	3.87501e-06	0	0	0
205	0	0.748486	0.251509	4.84376e-06	0	0	0
206	0	0.750715	0.24928	4.84376e-06	0	0	0
207	0	0.746161	0.253837	1.9375e-06	0	0	0
208	0	0.738316	0.261683	9.68752e-07	0	0	0
209	0	0.737978	0.262019	2.90626e-06	0	0	0
210	0	0.734701	0.265288	1.1625e-05	0	0	0
211	0	0.734567	0.265433	0	0	0	0
212	0	0.734298	0.265701	9.68752e-07	0	0	0
213	0	0.734732	0.265268	0	0	0	0
214	0	0.733514	0.266486	0	0	0	0
215	0	0.7329	0.2671	0	0	0	0
216	0	0.732997	0.267002	9.68752e-07	0	0	0
217	0	0.739098	0.260901	9.68752e-07	0	0	0
218	0	0.753434	0.246566	0	0	0	0
219	0	0.766944	0.233056	0	0	0	0
220	0	0.778211	0.221789	0	0	0	0
221	0	0.788056	0.211944	0	0	0	0
222	0	0.791496	0.208504	0	0	0	0
223	0	0.791489	0.208511	0	0	0	0
224	0	0.785791	0.214209	0	0	0	0
225	0	0.77801	0.221985	5.81251e-06	0	0	0
226	0	0.773361	0.226627	1.1625e-05	0	0	0
227	0	0.774213	0.225787	0	0	0	0
228	0	0.775443	0.224552	4.84376e-06	0	0	0
229	0	0.77816	0.221835	5.81251e-06	0	0	0
230	0	0.781786	0.218209	4.84376e-06	0	0	0
231	0	0.78792	0.212078	1.9375e-06	0	0	0
232	0	0.793678	0.206321	9.68752e-07	0	0	0
233	0	0.796121	0.203876	2.90626e-06	0	0	0
234	0	0.793269	0.206728	2.90626e-06	0	0	0
235	0	0.786058	0.213931	1.06563e-05	0	0	0
236	0	0.779187	0.2208	1.35625e-05	0	0	0
237	0	0.776008	0.223981	1.06563e-05	0	0	0
238	0	0.776268	0.22373	1.9375e-06	0	0	0
239	0	0.774669	0.225331	0	0	0	0
240	0	0.779729	0.220268	2.90626e-06	0	0	0
241	0	0.781576	0.218424	0	0	0	0
242	0	0.776486	0.223514	0	0	0	0
243	0	0.773708	0.226285	6.78126e-06	0	0	0
244	0	0.774688	0.225312	0	0	0	0
245	0	0.774145	0.225855	0	0	0	0
246	0	0.780139	0.219856	4.84376e-06	0	0	0
247	0	0.783959	0.215986	5.52189e-05	0	0	0
248	0	0.782072	0.217846	8.23439e-05	0	0	0
249	0	0.778265	0.221709	2.61563e-05	0	0	0
250	0	0.779002	0.220923	7.55627e-05	0	0	0
251	0	0.775822	0.224132	4.55313e-05	0	0	0
252	0	0.774358	0.225639	2.90626e-06	0	0	0
253	0	0.774403	0.225504	9.30002e-05	0	0	0
254	0	0.777314	0.222628	5.81251e-05	0	0	0
