# Supplementary material for: Laser scribed proton exchange membranes for enhanced fuel cell performance and stability
Source: Nat Commun. 2024 Dec 30;15:10811. doi: 10.1038/s41467-024-55070-8 (PMC11685907; doi:10.1038/s41467-024-55070-8)
Supplement: Supplementary file 5 — Source Data [file 41467_2024_55070_MOESM5_ESM.zip › source data/Figure 4.xlsx]

## Sheet: b
	Curvature (µm^-1)	Error(y+)	Error(y-)
PBI	0.126	0.001	0.001
LPAa	0.132	0.002	0.002
LPAc	0.148667	0.00333333	0.00366667
LPAac	0.125333	0.00166667	0.00133333

## Sheet: d
		Anode	Cathode
PBI	Pores	341	1645
	Throats	279	1200
LPAa	Pores	520	357
	Throats	2330	1307
LPAc	Pores	458	496
	Throats	1978	2097
LPAac	Pores	572	514
	Throats	3177	2877

## Sheet: g
PBI	Anode	1.10101
	Cathode	1.50758
LPAa	Anode	4.565
	Cathode	3.982
LPAc	Anode	3.83
	Cathode	3.152
LPAac	Anode	4.217
	Cathode	4.926
