# Supplementary material for: Laser scribed proton exchange membranes for enhanced fuel cell performance and stability
Source: Nat Commun. 2024 Dec 30;15:10811. doi: 10.1038/s41467-024-55070-8 (PMC11685907; doi:10.1038/s41467-024-55070-8)
Supplement: Supplementary file 5 — Source Data [file 41467_2024_55070_MOESM5_ESM.zip › source data/Figure 5.xlsx]

## Sheet: b and c
LPAa					LPAc					LPAac
Curret density (mA cm^-2)	Voltage (V)	Power density (mW cm^-2)	x(Er±)		Curret density (mA cm^-2)	Voltage (V)	Power density (mW cm^-2)	x(Er±)		Curret density (mA cm^-2)	Voltage (V)	Power density (mW cm^-2)	x(Er±)
0.8995	0.95	0.85453	0.012		1.289	0.95	1.22455	0.018		1.0105	0.95	0.95998	0.024
3.361	0.9	3.0249	0.12		4.7758	0.9	4.29822	0.18		3.6986	0.9	3.32874	0.24
11.912	0.85	10.1252	3.6		16.501	0.85	14.0259	5.4		12.337	0.85	10.4864	7.2
36.701	0.8	29.3608	9.6		48.378	0.8	38.7024	14.4		33.765	0.8	27.012	19.2
170.77	0.7	119.539	14.4		204.49	0.7	143.143	21.6		123.85	0.7	86.695	28.8
391.87	0.6	235.122	25.2		450.65	0.6	270.39	37.8		254.04	0.6	152.424	50.4
653.42	0.5	326.71	30		738.96	0.5	369.48	45		402.9	0.5	201.45	60
934.89	0.4	373.956	39.6		1047.8	0.4	419.12	59.4		561.49	0.4	224.596	79.2
